# Supplementary material for: Transcriptomes reveal expression of hemoglobins throughout insects and other Hexapoda
Source: PLoS One. 2020 Jun 5;15(6):e0234272. doi: 10.1371/journal.pone.0234272 (PMC7274415; doi:10.1371/journal.pone.0234272)
Supplement: S1 File — (CSV) [file pone.0234272.s010.csv]

prefix_s	project_s	targeted_locus_name_s	div_s	organism_an	bioproject_s	biosample_ss	infra_name_ss	other_src_ss	contigs_total_length_l	contigs_count_l	contigs_proteins_count_l	contigs_annotated_s	update_date_dt	create_date_dt
GFWX01	TSA		INV	Ischnura elegans	PRJNA401426	SAMN07604797	isolate: embryo	isolation_source: tissue,tissue_type: whole	90911814	105543	0	No	2017-11-08T00:00:00Z	2017-11-07T00:00:00Z
GFXC01	TSA		INV	Anoplophora chinensis	PRJNA400573	SAMN07562576,SAMN07562577			39378185	57423	0	No	2018-05-01T00:00:00Z	2018-05-01T00:00:00Z
GFXM01	TSA		INV	Bemisia tabaci	PRJNA407873	SAMN07665547,SAMN07665548			75061100	62151	0	No	2017-10-12T00:00:00Z	2017-10-12T00:00:00Z
GFXV01	TSA		INV	Melanaphis sacchari	PRJNA412816	SAMN07728762		dev_stage: adult,host: Sorghum bicolor,tissue_type: Whole body	20561908	8185	8185	Yes	2017-11-21T00:00:00Z	2017-11-21T00:00:00Z
GFZI01	TSA		INV	Microplitis tuberculifer	PRJNA416404	SAMN07956009		tissue_type: whole body	75948323	64576	0	No	2017-11-13T00:00:00Z	2017-11-13T00:00:00Z
GFZQ01	TSA		INV	Machimus arthriticus	PRJNA361480	SAMN06234160	isolate: specimens were pooled	isolation_source: Natural habitat,tissue_type: Thoracic gland	26859146	31299	0	No	2018-06-08T00:00:00Z	2018-06-08T00:00:00Z
GFZR01	TSA		INV	Eutolmus rufibarbis	PRJNA361480	SAMN06234162	isolate: specimens were pooled	isolation_source: Natural habitat,tissue_type: Thoracic gland	31618627	30524	0	No	2018-06-08T00:00:00Z	2018-06-08T00:00:00Z
GGAA01	TSA		INV	Nicrophorus orbicollis	PRJNA418182	SAMN08017300,SAMN08017303,SAMN08017304			37674380	21216	0	No	2017-11-16T00:00:00Z	2017-11-16T00:00:00Z
GGAH01	TSA		INV	Trypoxylus dichotomus	PRJNA394040	SAMN07347266		dev_stage: larva,tissue_type: larva	54781695	62076	0	No	2017-12-07T00:00:00Z	2017-12-07T00:00:00Z
GGAN01	TSA		INV	Dasyhelea sp. Cera B11	PRJNA406831	SAMN07652569		tissue_type: whole insect	27315104	16226	0	No	2018-03-08T00:00:00Z	2018-03-05T00:00:00Z
GGAV01	TSA		INV	Scatopsidae sp. GD3	PRJNA406831	SAMN07652568		tissue_type: whole insect	22156793	26875	0	No	2018-03-09T00:00:00Z	2018-03-08T00:00:00Z
GGAW01	TSA		INV	Atrichopogon sp. Cera GD1	PRJNA406831	SAMN07652570		tissue_type: whole insect	17595540	20891	0	No	2018-03-09T00:00:00Z	2018-03-08T00:00:00Z
GGAX01	TSA		INV	Podonomus sp. Cul2	PRJNA406831	SAMN07652571		tissue_type: whole insect	32758834	36763	0	No	2018-03-09T00:00:00Z	2018-03-08T00:00:00Z
GGAY01	TSA		INV	Procladius villosimanus	PRJNA406831	SAMN07652572		tissue_type: whole insect	20764026	31945	0	No	2018-03-09T00:00:00Z	2018-03-08T00:00:00Z
GGAZ01	TSA		INV	Telmatopelopia nemorum	PRJNA406831	SAMN07652573		tissue_type: whole insect	15359588	13773	0	No	2018-03-09T00:00:00Z	2018-03-08T00:00:00Z
GGBA01	TSA		INV	Paraheptagyia tonnoiri	PRJNA406831	SAMN07652574		tissue_type: whole insect	15840865	14232	0	No	2018-03-09T00:00:00Z	2018-03-08T00:00:00Z
GGBB01	TSA		INV	Telmatogeton pectinata	PRJNA406831	SAMN07652575		tissue_type: whole insect	20989934	10108	0	No	2018-03-09T00:00:00Z	2018-03-08T00:00:00Z
GGBC01	TSA		INV	Polypedilum nubifer	PRJNA406831	SAMN07652576		tissue_type: whole insect	19442890	15987	0	No	2018-03-09T00:00:00Z	2018-03-08T00:00:00Z
GGBD01	TSA		INV	Cardiocladius sp. GF1	PRJNA406831	SAMN07652577		tissue_type: whole insect	19022139	15214	0	No	2018-03-09T00:00:00Z	2018-03-08T00:00:00Z
GGBE01	TSA		INV	Kiefferophyes invenustulus	PRJNA406831	SAMN07652578		tissue_type: whole insect	32671099	36325	0	No	2018-03-09T00:00:00Z	2018-03-08T00:00:00Z
GGBF01	TSA		INV	Austrothaumalea cf. denticulata Cul1	PRJNA406831	SAMN07652579		tissue_type: whole insect	19309558	26170	0	No	2018-03-09T00:00:00Z	2018-03-08T00:00:00Z
GGBG01	TSA		INV	cf. Paracnephia sp. Prosim 2	PRJNA406831	SAMN07652580		tissue_type: whole insect	19123154	17017	0	No	2018-03-09T00:00:00Z	2018-03-08T00:00:00Z
GGBH01	TSA		INV	Dixa sp. Dix1	PRJNA406831	SAMN07652582		tissue_type: whole insect	22589416	19277	0	No	2018-03-09T00:00:00Z	2018-03-08T00:00:00Z
GGBI01	TSA		INV	cf. Dixella/Nothodixa sp. Dix2	PRJNA406831	SAMN07652583		tissue_type: whole insect	20289804	17470	0	No	2018-03-09T00:00:00Z	2018-03-08T00:00:00Z
GGBJ01	TSA		INV	Corethrella calathicola	PRJNA406831	SAMN07652584		tissue_type: whole insect	34031122	26273	0	No	2018-03-09T00:00:00Z	2018-03-08T00:00:00Z
GGBK01	TSA		INV	Chaoborus flavidulus	PRJNA406831	SAMN07652585		tissue_type: whole insect	23881969	31661	0	No	2018-03-09T00:00:00Z	2018-03-08T00:00:00Z
GGBL01	TSA		INV	Toxorhynchites sp. Toxo	PRJNA406831	SAMN07652586		tissue_type: whole insect	30684246	19586	0	No	2018-03-09T00:00:00Z	2018-03-08T00:00:00Z
GGBM01	TSA		INV	Tripteroides aranoides	PRJNA406831	SAMN07652587		tissue_type: whole insect	21959896	32555	0	No	2018-03-09T00:00:00Z	2018-03-08T00:00:00Z
GGBP01	TSA		INV	Simulium sp. Sim Corn	PRJNA406831	SAMN07652581		tissue_type: whole insect	10339108	13059	0	No	2018-03-09T00:00:00Z	2018-03-08T00:00:00Z
GGBS01	TSA		INV	Bactrocera dorsalis	PRJNA420604	SAMN08116747	isolate: adult	isolation_source: lab,tissue_type: whole body	39996739	42278	0	No	2017-12-18T00:00:00Z	2017-12-18T00:00:00Z
GGCK01	TSA		INV	Microplitis mediator	PRJNA396461	SAMN07426834,SAMN07426835,SAMN07426836,SAMN07426837			33227382	18883	0	No	2018-01-03T00:00:00Z	2018-01-03T00:00:00Z
GGEG01	TSA		INV	Papaipema speciosissima	PRJNA392177	SAMN07284860		dev_stage: adult,host: fern,tissue_type: adult thorax	97154478	68896	0	No	2018-02-05T00:00:00Z	2018-02-05T00:00:00Z
GGEH01	TSA		INV	Papaipema sp. 4 SJO-2017	PRJNA392177	SAMN07284861		dev_stage: adult,host: bamboo,tissue_type: adult thorax	85432625	95072	0	No	2018-02-05T00:00:00Z	2018-02-05T00:00:00Z
GGEJ01	TSA		INV	Copidosoma sosares	PRJNA427910	SAMN08275836	isolate: Wisconsin2015	host: Depressaria pastinacella,tissue_type: whole eggs	5941858	6654	0	No	2018-01-02T00:00:00Z	2018-01-02T00:00:00Z
GGEO01	TSA		INV	Ctenopseustis obliquana	PRJNA236626	SAMN02644784,SAMN02644785,SAMN07775789			17539158	17404	0	No	2018-01-10T00:00:00Z	2018-01-10T00:00:00Z
GGEP01	TSA		INV	Sarcophaga peregrina	PRJNA417222	SAMN07981103,SAMN07981104			59916868	55730	0	No	2018-09-05T00:00:00Z	2018-01-08T00:00:00Z
GGET01	TSA		INV	Ctenopseustis herana	PRJNA236627	SAMN02639469,SAMN02639470,SAMN07775734			19720797	19929	0	No	2018-01-19T00:00:00Z	2018-01-19T00:00:00Z
GGEU01	TSA		INV	Planotortrix excessana	PRJNA243920	SAMN02720828,SAMN02720829,SAMN07775788			18676312	18637	0	No	2018-01-19T00:00:00Z	2018-01-19T00:00:00Z
GGEV01	TSA		INV	Planotortrix octo	PRJNA243922	SAMN02714767,SAMN02714768,SAMN07780261			17166333	17283	0	No	2018-01-19T00:00:00Z	2018-01-19T00:00:00Z
GGFB01	TSA		INV	Laupala cerasina	PRJNA429662	SAMN08357529,SAMN08357530			53546731	60062	0	No	2018-08-08T00:00:00Z	2018-08-08T00:00:00Z
GGFF01	TSA		INV	Anopheles nuneztovari	PRJNA428765	SAMN08332483		dev_stage: adult,tissue_type: salivary glands	188820	284	284	Yes	2018-01-30T00:00:00Z	2018-01-30T00:00:00Z
GGFG01	TSA		INV	Myrmecia gulosa	PRJNA429730	SAMN08358205		tissue_type: venom apparatus	11706	22	0	No	2018-01-30T00:00:00Z	2018-01-30T00:00:00Z
GGFJ01	TSA		INV	Anopheles marajoara	PRJNA428765	SAMN08332487		dev_stage: adult,tissue_type: salivary glands	19653024	15037	15037	Yes	2018-01-30T00:00:00Z	2018-01-30T00:00:00Z
GGFK01	TSA		INV	Anopheles triannulatus	PRJNA428765	SAMN08332488		dev_stage: adult,tissue_type: salivary glands	22282004	15820	15820	Yes	2018-01-30T00:00:00Z	2018-01-30T00:00:00Z
GGFL01	TSA		INV	Anopheles darlingi	PRJNA428765	SAMN08332484,SAMN08332485			16110663	16305	16305	Yes	2018-01-30T00:00:00Z	2018-01-30T00:00:00Z
GGFM01	TSA		INV	Anopheles braziliensis	PRJNA428765	SAMN08332486		dev_stage: adult,tissue_type: salivary glands	12806113	12570	12570	Yes	2018-01-30T00:00:00Z	2018-01-30T00:00:00Z
GGGI01	TSA		INV	Leptopilina boulardi	PRJNA429130	SAMN08330090,SAMN08330091,SAMN08330092,SAMN08330093,SAMN08330094,SAMN08330095,SAMN08330096,SAMN08330097,SAMN08330098,SAMN08330099,SAMN08330100,SAMN08330101,SAMN08330102,SAMN08330103,SAMN08330104,SAMN08330105,SAMN08330106,SAMN08330107,SAMN08330108,SAMN08330109,SAMN08330110,SAMN08330111,SAMN08330112,SAMN08330113,SAMN08330114,SAMN08330115,SAMN08330116,SAMN08330117,SAMN08330118,SAMN08330119,SAMN08330…			38660733	16486	0	No	2018-05-11T00:00:00Z	2018-05-11T00:00:00Z
GGGP01	TSA		INV	Bombus pyrosoma	PRJNA422009	SAMN08162577	isolate: B. pyrosoma	isolation_source: Tibet Plateau and North China Plain,tissue_type: throax\,head	55024551	78133	0	No	2018-05-01T00:00:00Z	2018-05-01T00:00:00Z
GGGW01	TSA		INV	Amenia sp. RSM006	PRJNA433892	SAMN08465133		tissue_type: whole insect	15279645	19303	0	No	2018-09-04T00:00:00Z	2018-09-04T00:00:00Z
GGGY01	TSA		INV	Bixinia sp. RSM007	PRJNA433892	SAMN08465134		tissue_type: whole insect	10925347	15593	0	No	2018-09-04T00:00:00Z	2018-09-04T00:00:00Z
GGHB01	TSA		INV	Cylindromyia sp. CylindSp011	PRJNA433892	SAMN08465135		tissue_type: whole insect	21102272	17464	0	No	2018-09-04T00:00:00Z	2018-09-04T00:00:00Z
GGHC01	TSA		INV	Gymnosoma nitens	PRJNA433892	SAMN08465137		tissue_type: whole insect	18966315	25532	0	No	2018-09-04T00:00:00Z	2018-09-04T00:00:00Z
GGHD01	TSA		INV	Eurychaeta muscaria	PRJNA433892	SAMN08465136		tissue_type: whole insect	18197463	17962	0	No	2018-09-04T00:00:00Z	2018-09-04T00:00:00Z
GGHE01	TSA		INV	Mesembrinella bellardiana	PRJNA433892	SAMN08465139		tissue_type: whole insect	7998304	10760	0	No	2018-09-04T00:00:00Z	2018-09-04T00:00:00Z
GGHF01	TSA		INV	Muscina stabulans	PRJNA433892	SAMN08465141		tissue_type: whole insect	13082966	18108	0	No	2018-09-04T00:00:00Z	2018-09-04T00:00:00Z
GGHG01	TSA		INV	Mydaea urbana	PRJNA433892	SAMN08465142		tissue_type: whole insect	27009265	33340	0	No	2018-09-04T00:00:00Z	2018-09-04T00:00:00Z
GGHH01	TSA		INV	Ulurumyia macalpinei	PRJNA433892	SAMN08465149		tissue_type: whole insect	14198954	20275	0	No	2018-09-04T00:00:00Z	2018-09-04T00:00:00Z
GGHN01	TSA		INV	Hebecnema umbratica	PRJNA433892	SAMN08465138		tissue_type: whole insect	17666560	23818	0	No	2018-09-04T00:00:00Z	2018-09-04T00:00:00Z
GGHO01	TSA		INV	Mintho rufiventris	PRJNA433892	SAMN08465140		tissue_type: whole insect	25054976	25143	0	No	2018-09-04T00:00:00Z	2018-09-04T00:00:00Z
GGHP01	TSA		INV	Mystacinobia zelandica	PRJNA433892	SAMN08465143		tissue_type: whole insect	23440110	18620	0	No	2018-09-04T00:00:00Z	2018-09-04T00:00:00Z
GGHQ01	TSA		INV	Phaonia angelicae	PRJNA433892	SAMN08465144		tissue_type: whole insect	25678114	23230	0	No	2018-09-04T00:00:00Z	2018-09-04T00:00:00Z
GGHR01	TSA		INV	Polietes lardarius	PRJNA433892	SAMN08465145		tissue_type: whole insect	21324949	20507	0	No	2018-09-04T00:00:00Z	2018-09-04T00:00:00Z
GGHS01	TSA		INV	Pseudogonia rufifrons	PRJNA433892	SAMN08465146		tissue_type: whole insect	18479446	23437	0	No	2018-09-04T00:00:00Z	2018-09-04T00:00:00Z
GGHT01	TSA		INV	Sarcophaga sp. SarcoSp002	PRJNA433892	SAMN08465147		tissue_type: whole insect	14557475	14283	0	No	2018-09-04T00:00:00Z	2018-09-04T00:00:00Z
GGHU01	TSA		INV	Stevenia sp. StevSp012	PRJNA433892	SAMN08465148		tissue_type: whole insect	18645371	19333	0	No	2018-09-04T00:00:00Z	2018-09-04T00:00:00Z
GGHV01	TSA		INV	Verticia nigra	PRJNA433892	SAMN08465150		tissue_type: whole insect	19003833	16544	0	No	2018-09-04T00:00:00Z	2018-09-04T00:00:00Z
GGJY01	TSA		INV	Pieris rapae	PRJNA437326	SAMN08649129	isolate: lab strain	isolation_source: lab,tissue_type: egg & larvae	63163429	67319	0	No	2018-08-08T00:00:00Z	2018-08-08T00:00:00Z
GGJZ01	TSA		INV	Colias eurytheme	PRJNA437326	SAMN08649130	isolate: lab strain	isolation_source: lab,tissue_type: egg & larvae	61497613	84760	0	No	2018-08-08T00:00:00Z	2018-08-08T00:00:00Z
GGKB01	TSA		INV	Papilio polytes	PRJNA437326	SAMN08649131	isolate: lab strain	isolation_source: lab,tissue_type: egg & larvae	63771161	75349	0	No	2018-08-08T00:00:00Z	2018-08-08T00:00:00Z
GGKC01	TSA		INV	Heliconius cydno	PRJNA437326	SAMN08649132	isolate: lab strain	isolation_source: lab,tissue_type: egg & larvae	75609763	94615	0	No	2018-08-08T00:00:00Z	2018-08-08T00:00:00Z
GGKK01	TSA		INV	Sitophilus oryzae	PRJNA437510	SAMN08668856	isolate: pooled individuals	dev_stage: pharate pupa (prepupa),isolation_source: laboratory strain,tissue_type: head	54075666	59909	0	No	2018-03-23T00:00:00Z	2018-03-23T00:00:00Z
GGKM01	TSA		INV	Trichogramma chilonis	PRJNA434796	SAMN08575308	isolate: insect	isolation_source: India,tissue_type: entire insect	48547852	31729	0	No	2018-05-07T00:00:00Z	2018-05-07T00:00:00Z
GGKQ01	TSA		INV	Dendroctonus ponderosae	PRJNA437510	SAMN08706805	isolate: pooled individuals	dev_stage: pharate pupa (prepupa),isolation_source: fallen logs,tissue_type: ehad	378239951	172198	0	No	2018-03-23T00:00:00Z	2018-03-23T00:00:00Z
GGKZ01	TSA		INV	Chrysoperla zastrowi sillemi	PRJNA438427	SAMN08715669	isolate: insect	isolation_source: laboratory conditions,tissue_type: whole insect	31098157	35016	0	No	2018-04-09T00:00:00Z	2018-04-09T00:00:00Z
GGLM01	TSA		INV	Haematobia irritans	PRJNA429442	SAMN08355023,SAMN08355024,SAMN08355025,SAMN08355026			34836460	37610	0	No	2018-07-20T00:00:00Z	2018-07-20T00:00:00Z
GGLV01	TSA		INV	Panchlora nivea	PRJNA445562	SAMN08793646	isolate: wild-type adult male	dev_stage: adult,isolation_source: collected from natural environment in Florida,tissue_type: whole body	69163540	62217	0	No	2018-04-17T00:00:00Z	2018-04-17T00:00:00Z
GGLW01	TSA		INV	Arctia plantaginis	PRJNA449279	SAMN08892998	isolate: Fam_E15A-F17	dev_stage: Fourth Instar,isolation_source: Finland,tissue_type: Whole larvae	98605007	199140	0	No	2018-04-26T00:00:00Z	2018-04-26T00:00:00Z
GGMR01	TSA		INV	Schizaphis graminum	PRJNA450085	SAMN08929943,SAMN08929944,SAMN08929945,SAMN08929946,SAMN08929947,SAMN08929948,SAMN08929949,SAMN08929950,SAMN08929951,SAMN08929952,SAMN08929953,SAMN08929954,SAMN08929955,SAMN08929956,SAMN08929957,SAMN08929958,SAMN08929959,SAMN08929960,SAMN08929961,SAMN08929962,SAMN08929963,SAMN08929964,SAMN08929965,SAMN08929966,SAMN08929967,SAMN08929968,SAMN08929969,SAMN08929970,SAMN08929971,SAMN08929972,SAMN08929…			37285651	20538	20538	Yes	2018-05-10T00:00:00Z	2018-05-10T00:00:00Z
GGMS01	TSA		INV	Sipha flava	PRJNA450380	SAMN08936755,SAMN08936756,SAMN08936757,SAMN08936758,SAMN08936759,SAMN08936760,SAMN08936761,SAMN08936762,SAMN08936763,SAMN08936764,SAMN08936765,SAMN08936766,SAMN08936767,SAMN08936768,SAMN08936769,SAMN08936770,SAMN08936771,SAMN08936772,SAMN08936773,SAMN08936774,SAMN08936775,SAMN08936776,SAMN08936777,SAMN08936778,SAMN08936779,SAMN08936780,SAMN08936781,SAMN08936782,SAMN08936783,SAMN08936784,SAMN08936…			36250419	18023	18023	Yes	2018-05-14T00:00:00Z	2018-05-14T00:00:00Z
GGMU01	TSA		INV	Serangium japonicum	PRJNA430037	SAMN06347100,SAMN08365343,SAMN08365344			84172057	158081	0	No	2018-05-15T00:00:00Z	2018-05-15T00:00:00Z
GGMW01	TSA		INV	Adoxophyes orana	PRJNA453816	SAMN08990898	breed: the summer fruit tortrix moth	host: fruit tree,tissue_type: whole body	40545352	44843	0	No	2018-05-14T00:00:00Z	2018-05-14T00:00:00Z
GGMY01	TSA		INV	Carposina sasakii	PRJNA451081	SAMN08957719	breed: borer,isolate: Xingcheng\, Liaoning	host: apple cutivar golden delicious,isolation_source: treated with insecticides,tissue_type: whole body	70392364	97901	0	No	2018-05-07T00:00:00Z	2018-05-07T00:00:00Z
GGNV01	TSA		INV	Leptinotarsa decemlineata	PRJNA464380	SAMN09083334,SAMN09083335,SAMN09083336,SAMN09083337,SAMN09083338,SAMN09083339,SAMN09083340,SAMN09083341,SAMN09083342,SAMN09083343,SAMN09083344,SAMN09083345,SAMN09083346,SAMN09083347,SAMN09083348,SAMN09083349			276429321	417821	0	No	2018-06-08T00:00:00Z	2018-06-08T00:00:00Z
GGOB01	TSA		INV	Chrysomela lapponica	PRJNA418071	SAMN08784527,SAMN08784528,SAMN08784529,SAMN08784530,SAMN08784531,SAMN08784532,SAMN08784533,SAMN08784534,SAMN08784535,SAMN08784536,SAMN08784537,SAMN08784538,SAMN08784539,SAMN08784540,SAMN08784541,SAMN08784542,SAMN08784543,SAMN08784544			108426	134	134	Yes	2018-06-21T00:00:00Z	2018-06-21T00:00:00Z
GGPH01	TSA		INV	Diceroprocta semicincta	PRJNA355175	SAMN06067838,SAMN06067839,SAMN06067840,SAMN06067841,SAMN06067842,SAMN06067843			152119479	223024	0	No	2018-06-22T00:00:00Z	2018-06-22T00:00:00Z
GGSD01	TSA		INV	Gryllus veletis	PRJNA479659	SAMN09598188,SAMN09598189,SAMN09598190,SAMN09598191,SAMN09598192,SAMN09598193,SAMN09598194,SAMN09598195,SAMN09598196,SAMN09598197,SAMN09598198,SAMN09598199,SAMN09598200,SAMN09598201,SAMN09598202,SAMN09598203			108582884	136332	0	No	2018-07-20T00:00:00Z	2018-07-20T00:00:00Z
HACL01	TSA		INV	Anopheles gambiae	PRJEB5712	SAMEA2383447		tissue_type: whole body	376086	364	364	Yes	2017-09-29T00:00:00Z	2015-03-21T00:00:00Z
IAAD01	TSA		INV	Pogonomyrmex californicus	PRJDB4319	SAMD00042660,SAMD00042661,SAMD00042662,SAMD00042663,SAMD00042664,SAMD00042665,SAMD00042666,SAMD00042667,SAMD00042668,SAMD00042669,SAMD00042670,SAMD00042671,SAMD00042672,SAMD00042673,SAMD00042674,SAMD00042675,SAMD00042676,SAMD00042677,SAMD00042678,SAMD00042679,SAMD00042680,SAMD00042681,SAMD00042682,SAMD00042683,SAMD00042684,SAMD00042685,SAMD00042686,SAMD00042687,SAMD00042688,SAMD00042689,SAMD00042…	isolate: PCALIFOR		799247117	311730	0	No	2017-11-03T00:00:00Z	2017-11-03T00:00:00Z
IABQ01	TSA		INV	Trypoxylus dichotomus tunobosonis	PRJDB4830	SAMD00051587		dev_stage: 3rd larvae	36706038	30157	0	No	2016-12-15T00:00:00Z	2016-12-15T00:00:00Z
IABS01	TSA		INV	Crematogaster osakensis	PRJDB5484	SAMD00073655,SAMD00073656,SAMD00073657,SAMD00073658,SAMD00073659,SAMD00073660,SAMD00073661,SAMD00073662,SAMD00073663,SAMD00073664,SAMD00073665,SAMD00073666,SAMD00073667,SAMD00073668,SAMD00073669,SAMD00073670,SAMD00073671,SAMD00073672,SAMD00073673,SAMD00073674,SAMD00073675,SAMD00073676,SAMD00073677		tissue_type: mixture of spermatheca 1week mated\, spermatheca 1year mated\, queen body 1week mated\, queen body 1year mated\, male body\, accessory gland\, worker body 1week and worker body 4 month	33193014	53525	0	No	2017-09-02T00:00:00Z	2017-09-02T00:00:00Z
IABT01	TSA		INV	Protophormia terraenovae	PRJDB5547	SAMD00075133,SAMD00075134,SAMD00075135,SAMD00075136		dev_stage: adult,tissue_type: brain	163750229	126231	0	No	2017-07-13T00:00:00Z	2017-07-13T00:00:00Z
IACE01	TSA		INV	Diacamma sp. Okinawa-2006a	PRJDB3153	SAMD00020954		tissue_type: whole body	162766061	168226	0	No	2017-05-25T00:00:00Z	2017-05-24T00:00:00Z
IACV01	TSA		INV	Nilaparvata lugens	PRJDB6524	SAMD00106380		tissue_type: whole body of mixed total RNA sample from embryo to adult stages	95181896	132112	0	No	2017-12-14T00:00:00Z	2017-12-15T00:00:00Z
IADJ01	TSA		INV	Trypoxylus dichotomus	PRJDB6456	SAMD00097921,SAMD00097922,SAMD00097923,SAMD00097924,SAMD00097925,SAMD00097926,SAMD00097927,SAMD00097928,SAMD00097929,SAMD00097930,SAMD00097931,SAMD00097932		dev_stage: late larvae,tissue_type: horn primordia	171731515	127986	0	No	2018-07-31T00:00:00Z	2018-07-31T00:00:00Z
GELG01	TSA		INV	Diachasmimorpha longicaudata	PRJNA317427	SAMN04607348,SAMN04607357,SAMN04607362	breed: IGEAF	isolation_source: IGEAF lab strain,tissue_type: whole body	28098438	51622	0	No	2016-08-02T00:00:00Z	2016-08-02T00:00:00Z
GELL01	TSA		INV	Megalopta genalis	PRJNA282469	SAMN03570372,SAMN03570373,SAMN03570374	isolate: Adults collected from nests	isolation_source: Nests collected on Barro Colorado Island\, Panama,tissue_type: brain	142150050	102212	0	No	2016-04-26T00:00:00Z	2016-04-26T00:00:00Z
GELV01	TSA		INV	Micropterna lateralis	PRJNA317524	SAMN04620693	isolate: pool	isolation_source: intermittent stream,tissue_type: whole larvae	27609300	17759	0	No	2017-05-01T00:00:00Z	2017-05-01T00:00:00Z
GEMB01	TSA		INV	Triatoma infestans	PRJNA314811	SAMN04543919	isolate: Int1	tissue_type: integument	5269939	8060	7702	Yes	2016-05-09T00:00:00Z	2016-05-09T00:00:00Z
GEMI01	TSA		INV	Pedicia vetusta	PRJNA319613	SAMN04901562	isolate: field	isolation_source: swamp,tissue_type: whole organism	50281274	41835	0	No	2017-01-04T00:00:00Z	2017-01-04T00:00:00Z
GEMJ01	TSA		INV	Rhipidia sejuga	PRJNA319613	SAMN04901563	isolate: field	isolation_source: swamp,tissue_type: whole organism	57890649	56030	0	No	2017-01-04T00:00:00Z	2017-01-04T00:00:00Z
GEMK01	TSA		INV	Liogma simplicicornis	PRJNA319613	SAMN04901564	isolate: field	isolation_source: swamp,tissue_type: whole organism	57655115	54386	0	No	2017-01-04T00:00:00Z	2017-01-04T00:00:00Z
GENH01	TSA		INV	Dryadaula visaliella	PRJNA298054	SAMN04155513	isolate: TH-08-6188	dev_stage: adult,isolation_source: flew to light,tissue_type: abdomen	169999200	154931	0	No	2016-11-28T00:00:00Z	2016-11-28T00:00:00Z
GENI01	TSA		INV	Palaephatus luteolus	PRJNA298054	SAMN02370283	isolate: LP-92-0137	dev_stage: adult	185633393	157391	0	No	2016-11-28T00:00:00Z	2016-11-28T00:00:00Z
GENJ01	TSA		INV	Phymatopus californicus	PRJNA298054	SAMN02370274		dev_stage: adult	144455082	144061	0	No	2016-11-28T00:00:00Z	2016-11-28T00:00:00Z
GENK01	TSA		INV	Mythimna separata	PRJNA320807	SAMN04965117		host: Triticum aestivum,tissue_type: antennae	81340	128	128	Yes	2017-03-30T00:00:00Z	2017-03-30T00:00:00Z
GENM01	TSA		INV	Thyridopteryx ephemeraeformis	PRJNA298054	SAMN02370288		dev_stage: larva	93142386	91333	0	No	2016-11-28T00:00:00Z	2016-11-28T00:00:00Z
GENN01	TSA		INV	Tineola bisselliella	PRJNA298054	SAMN04155521		dev_stage: adult,isolation_source: lab culture,tissue_type: entire organism	102299337	113624	0	No	2016-11-28T00:00:00Z	2016-11-28T00:00:00Z
GENO01	TSA		INV	Tischeria quercitella	PRJNA298054	SAMN04155522		dev_stage: adult,isolation_source: flew to light,tissue_type: entire organism	114727806	203763	0	No	2016-11-28T00:00:00Z	2016-11-28T00:00:00Z
GENP01	TSA		INV	Acanthopteroctetes unifascia	PRJNA298054	SAMN04155506,SAMN04155507			52191271	163807	0	No	2016-11-28T00:00:00Z	2016-11-28T00:00:00Z
GENR01	TSA		INV	Eudarcia simulatricella	PRJNA298054	SAMN04155515	isolate: DRD-06-1326	dev_stage: adult,isolation_source: flew to light,tissue_type: abdomen	228136929	140431	0	No	2016-11-28T00:00:00Z	2016-11-28T00:00:00Z
GENS01	TSA		INV	Ptyssoptera sp. AB-2015	PRJNA298054	SAMN04155520	isolate: ESN-94-0177	dev_stage: adult,isolation_source: flew to light,tissue_type: abdomen	309831502	321464	0	No	2016-11-28T00:00:00Z	2016-11-28T00:00:00Z
GENT01	TSA		INV	Acanthopteroctetes unifascia	PRJNA298054	SAMN04155506	isolate: TPF-92-1208_Aca4	dev_stage: larva,isolation_source: host plant Caenothis,tissue_type: entire organism	32164585	102794	0	No	2016-11-28T00:00:00Z	2016-11-28T00:00:00Z
GENU01	TSA		INV	Acanthopteroctetes unifascia	PRJNA298054	SAMN04155507	isolate: TPF-92-1208_Aca6	dev_stage: larva,isolation_source: host plant Caenothis,tissue_type: entire organism	14745985	44730	0	No	2016-11-28T00:00:00Z	2016-11-28T00:00:00Z
GENX01	TSA		INV	Agathiphaga queenslandensis	PRJNA298054	SAMN04155508,SAMN04155509			114018839	342970	0	No	2016-11-28T00:00:00Z	2016-11-28T00:00:00Z
GENY01	TSA		INV	Agathiphaga queenslandensis	PRJNA298054	SAMN04155508	isolate: EN-91-0001_Aga3	dev_stage: larva,tissue_type: entire organism	57147508	184401	0	No	2016-11-28T00:00:00Z	2016-11-28T00:00:00Z
GENZ01	TSA		INV	Agathiphaga queenslandensis	PRJNA298054	SAMN04155509	isolate: EN-91-0001_Aga5	dev_stage: larva,tissue_type: entire organism	75074765	210844	0	No	2016-11-28T00:00:00Z	2016-11-28T00:00:00Z
GEOA01	TSA		INV	Andesiana lamellata	PRJNA298054	SAMN04155510	isolate: AYK-04-0536-27	dev_stage: adult,isolation_source: flew to light,tissue_type: abdomen	89065679	161912	0	No	2016-11-28T00:00:00Z	2016-11-28T00:00:00Z
GEOB01	TSA		INV	Azaleodes micronipha	PRJNA298054	SAMN04155511	isolate: AZ-07-2759	dev_stage: adult,isolation_source: flew to light,tissue_type: abdomen	160008086	291884	0	No	2016-11-28T00:00:00Z	2016-11-28T00:00:00Z
GEOC01	TSA		INV	Dyseriocrania griseocapitella	PRJNA298054	SAMN04155512	isolate: TPF-94-0033	dev_stage: larva,tissue_type: entire organism	33305908	64680	0	No	2016-11-28T00:00:00Z	2016-11-28T00:00:00Z
GEOD01	TSA		INV	Dryadaula visaliella	PRJNA298054	SAMN04155513	isolate: TH-08-6188	dev_stage: adult,isolation_source: flew to light,tissue_type: abdomen	77069377	100254	0	No	2016-11-28T00:00:00Z	2016-11-28T00:00:00Z
GEOE01	TSA		INV	Enteucha acetosae	PRJNA298054	SAMN04155514	isolate: EJN-06-1274	dev_stage: larva,isolation_source: host plant Rumex,tissue_type: entire organism	115954188	246135	0	No	2016-11-28T00:00:00Z	2016-11-28T00:00:00Z
GEOF01	TSA		INV	Eudarcia simulatricella	PRJNA298054	SAMN04155515	isolate: DRD-06-1326	dev_stage: adult,isolation_source: flew to light,tissue_type: abdomen	66664555	76166	0	No	2016-11-28T00:00:00Z	2016-11-28T00:00:00Z
GEOG01	TSA		INV	Heterobathmia pseuderiocrania	PRJNA298054	SAMN04329921	isolate: TPF-93-0100	dev_stage: larva,tissue_type: entire organism	48778967	134330	0	No	2016-11-28T00:00:00Z	2016-11-28T00:00:00Z
GEOI01	TSA		INV	Cylas formicarius	PRJNA322367	SAMN05161781,SAMN05161782,SAMN05161783,SAMN05161784,SAMN05161785,SAMN05161786			52080605	37344	0	No	2018-01-10T00:00:00Z	2018-01-10T00:00:00Z
GEOJ01	TSA		INV	Lophocorona astiptica	PRJNA298054	SAMN04329922	isolate: AZ-07-2003	dev_stage: adult,tissue_type: entire organism	204544115	532100	0	No	2016-11-28T00:00:00Z	2016-11-28T00:00:00Z
GEOK01	TSA		INV	Metaphatus ochraceus	PRJNA298054	SAMN04155516,SAMN04155517			26370588	76806	0	No	2016-11-28T00:00:00Z	2016-11-28T00:00:00Z
GEOL01	TSA		INV	Metaphatus ochraceus	PRJNA298054	SAMN04155516	isolate: LP-92-0074_Met4	dev_stage: adult,isolation_source: flew to light,tissue_type: entire organism	20735373	61266	0	No	2017-03-23T00:00:00Z	2016-11-28T00:00:00Z
GEOM01	TSA		INV	Metaphatus ochraceus	PRJNA298054	SAMN04155517	isolate: LP-92-0074_Met6	dev_stage: adult,isolation_source: flew to light,tissue_type: entire organism	28724056	77620	0	No	2017-03-23T00:00:00Z	2016-11-28T00:00:00Z
GEON01	TSA		INV	Palaephatus luteolus	PRJNA298054	SAMN02370283	isolate: LP-92-0137	dev_stage: adult	71104566	52198	0	No	2017-03-23T00:00:00Z	2016-11-28T00:00:00Z
GEOO01	TSA		INV	Phymatopus californicus	PRJNA298054	SAMN02370274		dev_stage: adult	71258820	61744	0	No	2017-03-23T00:00:00Z	2016-11-28T00:00:00Z
GEOP01	TSA		INV	Palaephatus nielseni	PRJNA298054	SAMN04155519		dev_stage: adult,isolation_source: flew to light,tissue_type: abdomen	31940358	80202	0	No	2017-03-23T00:00:00Z	2016-11-28T00:00:00Z
GEOQ01	TSA		INV	Thyridopteryx ephemeraeformis	PRJNA298054	SAMN02370288		dev_stage: larva	54583387	50788	0	No	2017-03-23T00:00:00Z	2016-11-28T00:00:00Z
GEOR01	TSA		INV	Tineola bisselliella	PRJNA298054	SAMN04155521		dev_stage: adult,isolation_source: lab culture,tissue_type: entire organism	46000243	40596	0	No	2017-03-23T00:00:00Z	2016-11-28T00:00:00Z
GEOS01	TSA		INV	Neopseustis meyricki	PRJNA298054	SAMN04329923		dev_stage: adult,tissue_type: head and thorax	145731379	384182	0	No	2016-11-28T00:00:00Z	2016-11-28T00:00:00Z
GEOT01	TSA		INV	Pseudopostega quadristrigella	PRJNA298054	SAMN04155518		dev_stage: adult,isolation_source: flew to light,tissue_type: entire organism	23091762	27133	0	No	2017-03-23T00:00:00Z	2016-11-28T00:00:00Z
GEOU01	TSA		INV	Tischeria quercitella	PRJNA298054	SAMN04155522		dev_stage: adult,isolation_source: flew to light,tissue_type: entire organism	55711476	86315	0	No	2017-03-23T00:00:00Z	2016-11-28T00:00:00Z
GEOV01	TSA		INV	Tegeticula yuccasella	PRJNA298054	SAMN04155523		dev_stage: adult,isolation_source: raised from yucca pod,tissue_type: abdomen	84513615	206320	0	No	2017-03-23T00:00:00Z	2016-11-28T00:00:00Z
GEOW01	TSA		INV	Photinus pyralis	PRJNA321737	SAMN05001774	isolate: Single adult male P.pyralis	dev_stage: Adult,isolation_source: Commercial,tissue_type: Posterior abdomen	117954951	174087	0	No	2016-06-27T00:00:00Z	2016-06-27T00:00:00Z
GERG01	TSA		INV	Ptyssoptera sp. AB-2015	PRJNA298054	SAMN04155520	isolate: ESN-94-0177	dev_stage: adult,isolation_source: flew to light,tissue_type: abdomen	106506227	195370	0	No	2017-03-29T00:00:00Z	2016-11-28T00:00:00Z
GESP01	TSA		INV	Spodoptera frugiperda	PRJNA318819	SAMN04868322	isolate: 48 hr post-emergence adult male	dev_stage: adult,isolation_source: Frontier Agricultural Sciences\, Newark\, DE\, USA,tissue_type: brain	148221666	145847	0	No	2016-06-27T00:00:00Z	2016-06-27T00:00:00Z
GETI01	TSA		INV	Manduca sexta	PRJNA81039	SAMN03009840,SAMN03009841,SAMN03009842,SAMN03009843,SAMN03009844,SAMN03009845,SAMN03009846,SAMN03009847,SAMN03009848,SAMN03009849,SAMN03009850,SAMN03009851,SAMN03009852,SAMN03009853,SAMN03009854,SAMN03009855,SAMN03009856,SAMN03009857,SAMN03009858,SAMN03009859,SAMN03009860,SAMN03009861,SAMN03009862,SAMN03009863,SAMN03009864,SAMN03009865,SAMN03009866,SAMN03009867,SAMN03009868,SAMN03009869,SAMN03009…			255599061	334069	0	No	2016-07-21T00:00:00Z	2016-07-21T00:00:00Z
GETN01	TSA		INV	Scirpophaga incertulas	PRJNA258113	SAMN03085482	strain: AP Strain	tissue_type: Larva	36589726	24603	0	No	2017-08-24T00:00:00Z	2017-08-24T00:00:00Z
GETQ01	TSA		INV	Rhagoletis pomonella	PRJNA324814	SAMN05214487,SAMN05214488,SAMN05214489,SAMN05214490,SAMN05214491,SAMN05214492,SAMN05214493,SAMN05214522,SAMN05214655,SAMN05214656,SAMN05214657,SAMN05214658,SAMN05214659,SAMN05214660,SAMN05214661,SAMN05214662,SAMN05214684			199810160	321610	0	No	2016-07-01T00:00:00Z	2016-07-01T00:00:00Z
GETS01	TSA		INV	Locusta migratoria manilensis	PRJNA316758	SAMN04590002,SAMN04592455			121830143	123991	0	No	2017-06-07T00:00:00Z	2017-06-07T00:00:00Z
GEUD01	TSA		INV	Callosobruchus maculatus	PRJNA309272	SAMN04435271,SAMN04435272,SAMN04435273,SAMN04435274,SAMN04435275,SAMN04435276,SAMN04435277,SAMN04435278,SAMN04435279,SAMN04435280,SAMN04435281,SAMN04435282,SAMN04435283,SAMN04435284,SAMN04435285,SAMN04435286,SAMN04435287,SAMN04435288,SAMN04435289,SAMN04435290,SAMN04435291,SAMN04435292,SAMN04435293,SAMN04435294,SAMN04435295,SAMN04435296,SAMN04435297,SAMN04435298,SAMN04435299,SAMN04435300,SAMN04435…			198936610	217597	0	No	2016-07-29T00:00:00Z	2016-07-29T00:00:00Z
GEUE01	TSA		INV	Callosobruchus maculatus	PRJNA309272	SAMN04435272	isolate: Pupae,strain: South India	tissue_type: whole	75992708	78629	0	No	2016-07-29T00:00:00Z	2016-07-29T00:00:00Z
GEUF01	TSA		INV	Callosobruchus maculatus	PRJNA309272	SAMN04435273	isolate: Mix of adults,strain: South India	tissue_type: whole	74111463	71503	0	No	2016-07-29T00:00:00Z	2016-07-21T00:00:00Z
GEUH01	TSA		INV	Callosobruchus maculatus	PRJNA309272	SAMN04435271	isolate: Larvae,strain: South India	tissue_type: whole	64511390	65796	0	No	2016-07-29T00:00:00Z	2016-07-29T00:00:00Z
GEVD01	TSA		INV	Meccus pallidipennis	PRJNA323400	SAMN05178550	isolate: Tpallidipennis_1_IBT_Aracnarium	host: Triatoma,tissue_type: Salivary Gland	65831546	65415	0	No	2016-10-05T00:00:00Z	2016-10-05T00:00:00Z
GEVJ01	TSA		INV	Cochliomyia hominivorax	PRJNA324578	SAMN05213682	strain: J06	dev_stage: adult,tissue_type: testes	2675766	4149	0	No	2016-12-02T00:00:00Z	2016-12-02T00:00:00Z
GEWY01	TSA		INV	Reticulitermes flavipes	PRJNA336029	SAMN05473224	isolate: West Lafayette Indiana	isolation_source: Whole gut tissue from worker termites\, West Lafayette\, IN,tissue_type: Whole Gut	16837395	31129	0	No	2016-09-13T00:00:00Z	2016-09-13T00:00:00Z
GEXM01	TSA		INV	Oxysternon conspicillatum	PRJNA339294	SAMN05589108	isolate: 1	dev_stage: adult,isolation_source: pastureland next to an Andino forest,tissue_type: Fat body	32112038	27567	0	No	2016-09-13T00:00:00Z	2016-09-13T00:00:00Z
GEXY01	TSA		INV	Megaloprepus caerulatus	PRJNA336267	SAMN05507136	isolate: CrLSL17	isolation_source: natural treehole,tissue_type: entire thorax	674030541	567572	0	No	2017-09-05T00:00:00Z	2017-09-05T00:00:00Z
GEYN01	TSA		INV	Plutella xylostella	PRJNA335320	SAMN05440352	isolate: lab strain	dev_stage: Adult,host: Radish,tissue_type: multi	296186	201	185	Yes	2017-01-03T00:00:00Z	2017-01-03T00:00:00Z
GEYS01	TSA		INV	Bactrocera dorsalis	PRJNA341478	SAMN02397350,SAMN02404668,SAMN02596125			29292887	31767	0	No	2016-09-27T00:00:00Z	2016-09-27T00:00:00Z
GEZB01	TSA		INV	Locusta migratoria	PRJNA327660	SAMN05355305	breed: lab,isolate: whole body	host: Corn,tissue_type: whole body	20867166	21175	0	No	2017-08-03T00:00:00Z	2017-08-03T00:00:00Z
GEZK01	TSA		INV	Bemisia tabaci	PRJNA338731	SAMN05567564,SAMN05567565			114882103	236470	0	No	2016-11-01T00:00:00Z	2016-11-01T00:00:00Z
GEZM01	TSA		INV	Photinus pyralis	PRJNA328865	SAMN05382877,SAMN05382878,SAMN05382879,SAMN05382880,SAMN05382881,SAMN05382882,SAMN05382883,SAMN05382884,SAMN05382885,SAMN05382886,SAMN05382887,SAMN05382888,SAMN05382889,SAMN05382890,SAMN05382891,SAMN05382892,SAMN05382893,SAMN05382894			109590097	103207	47009	Yes	2017-05-24T00:00:00Z	2017-05-24T00:00:00Z
GEZO01	TSA		INV	Spodoptera litura	PRJNA283976	SAMN03658569	breed: Cotton leafworm	host: Brassica juncea leaf,tissue_type: midgut head	33090153	31239	0	No	2016-09-28T00:00:00Z	2016-09-28T00:00:00Z
GEZY01	TSA		INV	Sitophilus oryzae	PRJNA341819	SAMN05790886,SAMN05790887			36666752	42173	0	No	2016-10-05T00:00:00Z	2016-10-05T00:00:00Z
GEZZ01	TSA		INV	Diadromus collaris	PRJNA225661	SAMN02388840,SAMN05824024			50745110	50219	0	No	2017-01-13T00:00:00Z	2017-01-13T00:00:00Z
GFAB01	TSA		INV	Spodoptera frugiperda	PRJNA344686	SAMN05830955	isolate: Sf-RVN	isolation_source: Spodoptera frugiperda ovary,tissue_type: Ovarian	39608071	22369	0	No	2017-11-07T00:00:00Z	2017-11-07T00:00:00Z
GFAF01	TSA		INV	Cotesia vestalis	PRJNA227317	SAMN02401328,SAMN05437583			36180596	43629	0	No	2017-01-04T00:00:00Z	2017-01-04T00:00:00Z
GFAX01	TSA		INV	Carausius morosus	PRJNA348314	SAMN05905916	isolate: adult female	host: 7022,tissue_type: central nervous system (CNS)	142585636	194904	0	No	2018-05-01T00:00:00Z	2018-05-01T00:00:00Z
GFBA01	TSA		INV	Tupiocoris notatus	PRJNA343704	SAMN05792422,SAMN05792423,SAMN05792425,SAMN05792426			63437851	63041	0	No	2016-11-03T00:00:00Z	2016-11-03T00:00:00Z
GFBD01	TSA		INV	Camponotus fellah	PRJNA339034	SAMN05578870,SAMN05578871			107435948	98576	0	No	2016-11-01T00:00:00Z	2016-11-01T00:00:00Z
GFBH01	TSA		INV	Eogystia hippophaecolus	PRJNA328551	SAMN05375057		tissue_type: Whole larvae body	63439426	103478	0	No	2016-11-01T00:00:00Z	2016-11-01T00:00:00Z
GFBW01	TSA		INV	Hemideina thoracica	PRJNA353021	SAMN06008187,SAMN06008188			1432621	2691	0	No	2018-01-10T00:00:00Z	2018-01-10T00:00:00Z
GFBX01	TSA		INV	Hemideina crassidens	PRJNA353021	SAMN06008186,SAMN06008189			989107	1754	0	No	2018-01-10T00:00:00Z	2018-01-10T00:00:00Z
GFCJ01	TSA		INV	Loxostege sticticalis	PRJNA349765	SAMN05932798,SAMN05932799,SAMN05932800,SAMN05932801,SAMN05932802,SAMN05932803,SAMN05932804,SAMN05932805,SAMN05932806,SAMN05932807,SAMN05932808,SAMN05932809			57718849	79039	0	No	2016-12-16T00:00:00Z	2016-12-16T00:00:00Z
GFCP01	TSA		INV	Ampulex compressa	PRJNA356979	SAMN06130557		dev_stage: adult,host: Periplaneta americana,isolation_source: Laboratory colony,tissue_type: Venom Gland and Venom Sac	87334575	62781	0	No	2017-04-03T00:00:00Z	2017-04-03T00:00:00Z
GFCQ01	TSA		INV	Periplaneta americana	PRJNA356979	SAMN06130820	isolate: Adult male	dev_stage: adult,isolation_source: Laboratory colony,tissue_type: CNS	44909321	54060	0	No	2017-04-03T00:00:00Z	2017-04-03T00:00:00Z
GFCT01	TSA		INV	Mythimna separata	PRJNA357654	SAMN06158145	isolate: Hebei	dev_stage: adult,host: Maize,tissue_type: head	31838221	45893	0	No	2016-12-20T00:00:00Z	2016-12-20T00:00:00Z
GFCX01	TSA		INV	Antheraea pernyi	PRJNA357974	SAMN06163070	breed: Shenghuang No. 2	tissue_type: prothoracic gland	23863637	42692	0	No	2017-01-04T00:00:00Z	2017-01-04T00:00:00Z
GFCY01	TSA		INV	Bombyx mori	PRJNA357975	SAMN06163073	breed: Dazao	tissue_type: prothoracic gland	25733161	32075	0	No	2017-01-04T00:00:00Z	2017-01-04T00:00:00Z
GFDF01	TSA		INV	Nyssomyia neivai	PRJNA359206	SAMN06189232,SAMN06189233,SAMN06189234			16507436	11955	11955	Yes	2017-01-12T00:00:00Z	2017-01-12T00:00:00Z
GFDG01	TSA		INV	Haematobia irritans	PRJNA359481	SAMN06192181,SAMN06192182			3795168	4715	4715	Yes	2017-01-12T00:00:00Z	2017-01-12T00:00:00Z
GFDL01	TSA		INV	Culex tarsalis	PRJNA360148	SAMN06204222	isolate: Kern County	dev_stage: adult,isolation_source: collected by dry-ice baited traps,tissue_type: salivary glands	28793807	16246	16246	Yes	2017-01-23T00:00:00Z	2017-01-23T00:00:00Z
GFFZ01	TSA		INV	Machimus arthriticus	PRJNA361480	SAMN06234159	isolate: specimens were pooled	isolation_source: Natural habitat,tissue_type: Tisue (mostly muscle)	39962600	37523	0	No	2018-03-07T00:00:00Z	2018-03-07T00:00:00Z
GFGA01	TSA		INV	Eutolmus rufibarbis	PRJNA361480	SAMN06234161	isolate: specimens were pooled	isolation_source: Natural habitat,tissue_type: Tisuue (mostly muscle)	44976302	38955	0	No	2018-02-05T00:00:00Z	2018-02-05T00:00:00Z
GFGB01	TSA		INV	Dasypogon diadema	PRJNA361480	SAMN06234163,SAMN06234164			27238185	31942	0	No	2018-03-07T00:00:00Z	2018-03-07T00:00:00Z
GFJU01	TSA		INV	Tomicus yunnanensis	PRJNA362869	SAMN06250347	isolate: allstages	host: Pinus yunnanensis,tissue_type: Whole bodies	146054795	207310	0	No	2018-02-13T00:00:00Z	2018-02-13T00:00:00Z
GFLV01	TSA		INV	Formica exsecta	PRJNA213662	SAMN03799245		dev_stage: Old Worker,isolation_source: female,tissue_type: whole body	123038014	118324	0	No	2017-11-16T00:00:00Z	2017-11-16T00:00:00Z
GFLW01	TSA		INV	Aphidius ervi	PRJNA377544	SAMN06639958,SAMN06639959,SAMN06639960,SAMN06639961,SAMN06639962,SAMN06639963			91701815	135659	0	No	2017-08-07T00:00:00Z	2017-08-07T00:00:00Z
GFMC01	TSA		INV	Triatoma infestans	PRJNA304741	SAMN04317638	isolate: Established colony in the Centro Nacional de Chagas\, Argentina	dev_stage: Eggs\, Larva 1 to 5 and Adusts	19657313	31608	0	No	2017-05-12T00:00:00Z	2017-05-12T00:00:00Z
GFME01	TSA		INV	Megaphragma amalphitanum	PRJNA344956	SAMN05853688	strain: Megaphragma	tissue_type: Italy	21975593	46487	0	No	2017-04-13T00:00:00Z	2017-04-13T00:00:00Z
GFMG01	TSA		INV	Gryllus bimaculatus	PRJNA376023	SAMN06619162,SAMN06619163,SAMN06619164,SAMN06619165,SAMN06619166,SAMN06619167,SAMN06619168,SAMN06619169,SAMN06619170,SAMN06619171,SAMN06619172,SAMN06619173,SAMN06619174,SAMN06619175,SAMN06619176,SAMN06619177,SAMN06619178,SAMN06619179,SAMN06619180			458262703	509779	0	No	2018-04-17T00:00:00Z	2018-04-17T00:00:00Z
GFMJ01	TSA		INV	Triatoma dimidiata	PRJNA304741	SAMN04317639	isolate: Established colony in the Centro Nacional de Chagas\, Argentina	dev_stage: Eggs\, Larva 1 to 5 and Adusts	16496928	26577	0	No	2017-05-12T00:00:00Z	2017-05-12T00:00:00Z
GFMK01	TSA		INV	Meccus pallidipennis	PRJNA304741	SAMN04317640	isolate: Established colony in the Centro Nacional de Chagas\, Argentina	dev_stage: Eggs\, Larva 1 to 5 and Adusts	17813799	28256	0	No	2017-05-12T00:00:00Z	2017-05-12T00:00:00Z
GFMO01	TSA		INV	Pieris rapae	PRJNA382538	SAMN06709006		dev_stage: 5th instar caterpillar\, ND population\, Brassica diet,isolation_source: greenhouse-reared at University of Minnesota\, St. Paul\, MN\, USA,tissue_type: gut	24996987	17595	0	No	2017-05-24T00:00:00Z	2017-05-24T00:00:00Z
GFNA01	TSA		INV	Aedes aegypti	PRJNA236239	SAMN02628822,SAMN02628823,SAMN02628824,SAMN02628825,SAMN02628826,SAMN02628827,SAMN02628828,SAMN02628829,SAMN02628830,SAMN02628831,SAMN02628832,SAMN02628833,SAMN02628834,SAMN02628835,SAMN02628836,SAMN02628837,SAMN02628838,SAMN02628839,SAMN02628840,SAMN02628841,SAMN02628842,SAMN02628843,SAMN02628844,SAMN02628845,SAMN02628846,SAMN02628847,SAMN02628848,SAMN02628849,SAMN02628850,SAMN02628851,SAMN02628…			487313625	418060	0	No	2017-05-08T00:00:00Z	2017-05-08T00:00:00Z
GFNF01	TSA		INV	Cricotopus parbicinctus	PRJNA350713	SAMN05948824,SAMN05948836			14222458	27125	0	No	2017-05-18T00:00:00Z	2017-05-18T00:00:00Z
GFNG01	TSA		INV	Cricotopus albitarsis	PRJNA350713	SAMN05948823,SAMN05948835			10911970	17167	0	No	2017-05-18T00:00:00Z	2017-05-18T00:00:00Z
GFNI01	TSA		INV	Cricotopus draysoni	PRJNA350713	SAMN05948813,SAMN05948814,SAMN05948815,SAMN05948816,SAMN05948817,SAMN05948818,SAMN05948819,SAMN05948820,SAMN05948821,SAMN05948822,SAMN05948825,SAMN05948826,SAMN05948827,SAMN05948828,SAMN05948829,SAMN05948830,SAMN05948831,SAMN05948832,SAMN05948833,SAMN05948834,SAMN05948837			33817759	38075	0	No	2017-05-18T00:00:00Z	2017-05-18T00:00:00Z
GFNN01	TSA		INV	Premolis semirufa	PRJNA382571	SAMN06710513	isolate: integument tissue	isolation_source: areas of rubber tree plantation for industrial purposes\, in Sao Francisco do Para\, Para\, Brazil,tissue_type: integument	15878674	21204	0	No	2018-05-07T00:00:00Z	2018-05-07T00:00:00Z
GFNO01	TSA		INV	Lasius niger	PRJNA386243	SAMN04447928,SAMN04447934,SAMN04447940,SAMN04447946,SAMN04447948,SAMN04447954,SAMN04447960,SAMN04447964			174651200	114137	0	No	2017-05-18T00:00:00Z	2017-05-18T00:00:00Z
GFNP01	TSA		INV	Helicoverpa armigera	PRJNA385251	SAMN06920555,SAMN06920556,SAMN06920557,SAMN06920558,SAMN06920559,SAMN06920560,SAMN06920561,SAMN06920562,SAMN06920563,SAMN06920564,SAMN06920565,SAMN06920566			52410547	80609	0	No	2018-07-20T00:00:00Z	2018-07-20T00:00:00Z
GFNT01	TSA		INV	Bactrocera kraussi	PRJNA385731	SAMN06909150		dev_stage: adult,isolation_source: lab colony,tissue_type: whole body	64511527	79481	0	No	2017-05-23T00:00:00Z	2017-05-23T00:00:00Z
GFNX01	TSA		INV	Bactrocera frauenfeldi	PRJNA385731	SAMN06909149		dev_stage: adult,isolation_source: lab colony,tissue_type: whole body	53388801	62912	0	No	2017-05-23T00:00:00Z	2017-05-23T00:00:00Z
GFNY01	TSA		INV	Bactrocera jarvisi	PRJNA385731	SAMN06909148		dev_stage: adult,isolation_source: lab colony,tissue_type: whole body	66902211	87674	0	No	2017-05-23T00:00:00Z	2017-05-23T00:00:00Z
GFNZ01	TSA		INV	Bactrocera musae	PRJNA385731	SAMN06909147		dev_stage: adult,isolation_source: lab colony,tissue_type: whole body	61587241	64353	0	No	2017-05-23T00:00:00Z	2017-05-23T00:00:00Z
GFOA01	TSA		INV	Bactrocera bryoniae	PRJNA385731	SAMN06909135		dev_stage: adult,isolation_source: lab colony,tissue_type: whole body	63516445	62346	0	No	2017-05-23T00:00:00Z	2017-05-23T00:00:00Z
GFOP01	TSA		INV	Lepidotrigona ventralis	PRJNA388008	SAMN07166497,SAMN07166570			112018297	134549	0	No	2017-06-20T00:00:00Z	2017-06-20T00:00:00Z
GFOR01	TSA		INV	Bactrocera latifrons	PRJNA385731	SAMN03566187	isolate: USDA-PBARC B. latifrons,strain: T1	dev_stage: adult,isolation_source: USDA-PBARC Hilo\, HI,tissue_type: whole body	72003403	66867	0	No	2017-06-20T00:00:00Z	2017-06-20T00:00:00Z
GFOS01	TSA		INV	Rhagovelia antilleana	PRJNA381852	SAMN06689961,SAMN06689962,SAMN06689963			112574732	180541	0	No	2017-11-17T00:00:00Z	2017-11-17T00:00:00Z
GFOU01	TSA		INV	Zeugodacus cucumis	PRJNA385731	SAMN06909151		dev_stage: adult,isolation_source: lab colony,tissue_type: whole body	52840725	56791	0	No	2017-06-20T00:00:00Z	2017-06-20T00:00:00Z
GFOX01	TSA		INV	Pyrrhocoris apterus	PRJNA389968	SAMN07211674	strain: Ceske Budejovice	dev_stage: adult,tissue_type: salivary gland	103101631	154498	0	No	2017-06-27T00:00:00Z	2017-06-27T00:00:00Z
GFOZ01	TSA		INV	Nasonia giraulti	PRJNA339536	SAMN05894238	isolate: Rv2xu	dev_stage: Adult female,host: Sarcophaga bullata,isolation_source: Lab strain,tissue_type: Venom gland and venom reservoir	633927	865	0	No	2017-11-02T00:00:00Z	2017-11-02T00:00:00Z
GFPA01	TSA		INV	Urolepis rufipes	PRJNA339536	SAMN05894235		dev_stage: Adult female,host: Sarcophaga bullata,isolation_source: Lab strain,tissue_type: Venom gland and venom reservoir	827985	1232	0	No	2017-11-02T00:00:00Z	2017-11-02T00:00:00Z
GFPB01	TSA		INV	Trichomalopsis sarcophagae	PRJNA339536	SAMN05894236		dev_stage: Adult female,host: Sarcophaga bullata,isolation_source: Lab strain,tissue_type: Venom gland and venom reservoir	692070	1040	0	No	2017-11-02T00:00:00Z	2017-11-02T00:00:00Z
GFPC01	TSA		INV	Nasonia vitripennis	PRJNA339536	SAMN05894237	isolate: AsymCx	dev_stage: Adult female,host: Sarcophaga bullata,isolation_source: Lab strain,tissue_type: Venom gland and venom reservoir	664464	864	0	No	2017-11-02T00:00:00Z	2017-11-02T00:00:00Z
GFPE01	TSA		INV	Holacanthella duospinosa	PRJNA384703	SAMN06844182,SAMN06844184,SAMN06844186,SAMN06844187			98974400	86369	0	No	2017-06-20T00:00:00Z	2017-06-20T00:00:00Z
GFPI01	TSA		INV	Epilachna varivestis	PRJNA352408	SAMN05979213	isolate: Regurgitant	tissue_type: Regurgitant	1469546	1555	0	No	2017-07-10T00:00:00Z	2017-07-10T00:00:00Z
GFPP01	TSA		INV	Timema bartmani	PRJNA380865	SAMN07268471,SAMN07268472,SAMN07268473,SAMN07268474,SAMN07268475,SAMN07268476,SAMN07268477,SAMN07268478,SAMN07268479			39271711	31692	0	No	2018-07-11T00:00:00Z	2018-07-11T00:00:00Z
GFPR01	TSA		INV	Timema genevievae	PRJNA380865	SAMN07268501,SAMN07268502,SAMN07268503			45345125	44681	0	No	2018-07-11T00:00:00Z	2018-07-11T00:00:00Z
GFPS01	TSA		INV	Timema californicum	PRJNA380865	SAMN07268489,SAMN07268490,SAMN07268491,SAMN07268492,SAMN07268493,SAMN07268494,SAMN07268495,SAMN07268496,SAMN07268497			37567978	32303	0	No	2018-07-11T00:00:00Z	2018-07-11T00:00:00Z
GFPT01	TSA		INV	Timema cristinae	PRJNA380865	SAMN07268480,SAMN07268481,SAMN07268482,SAMN07268483,SAMN07268484,SAMN07268485,SAMN07268486,SAMN07268487,SAMN07268488			39560257	34052	0	No	2018-07-11T00:00:00Z	2018-07-11T00:00:00Z
GFPU01	TSA		INV	Timema douglasi	PRJNA380865	SAMN07268498,SAMN07268499,SAMN07268500			38761193	37561	0	No	2018-07-11T00:00:00Z	2018-07-11T00:00:00Z
GFPV01	TSA		INV	Timema monikensis	PRJNA380865	SAMN07268504,SAMN07268505,SAMN07268506			44236180	43262	0	No	2018-07-11T00:00:00Z	2018-07-11T00:00:00Z
GFPW01	TSA		INV	Timema podura	PRJNA380865	SAMN07268507,SAMN07268508,SAMN07268509,SAMN07268510,SAMN07268511,SAMN07268512,SAMN07268513,SAMN07268514,SAMN07268515			41709371	45546	0	No	2018-07-11T00:00:00Z	2018-07-11T00:00:00Z
GFPX01	TSA		INV	Timema poppensis	PRJNA380865	SAMN07268516,SAMN07268517,SAMN07268518,SAMN07268519,SAMN07268520,SAMN07268521,SAMN07268522,SAMN07268523,SAMN07268524			37611036	32089	0	No	2018-07-11T00:00:00Z	2018-07-11T00:00:00Z
GFPY01	TSA		INV	Timema shepardi	PRJNA380865	SAMN07268525,SAMN07268526,SAMN07268527			41760574	41571	0	No	2018-07-11T00:00:00Z	2018-07-11T00:00:00Z
GFPZ01	TSA		INV	Timema tahoe	PRJNA380865	SAMN07268528,SAMN07268529,SAMN07268530			45981874	42312	0	No	2018-07-11T00:00:00Z	2018-07-11T00:00:00Z
GFQL01	TSA		INV	Carposina sasakii	PRJNA383289	SAMN06761092	breed: Golden Delicious	host: Apple,tissue_type: antenna	47129863	65701	0	No	2017-07-03T00:00:00Z	2017-07-03T00:00:00Z
GFQP01	TSA		INV	Eriocrania semipurpurella	PRJNA377940	SAMN06480669	isolate: Male	host: Birch,tissue_type: antenna	53091594	52815	0	No	2018-02-05T00:00:00Z	2018-02-05T00:00:00Z
GFRV01	TSA		INV	Plutella xylostella	PRJNA393236	SAMN07326319	isolate: whole insect	isolation_source: Shidlaghatta_Bangalore,tissue_type: whole insect	41617607	36695	0	No	2018-06-08T00:00:00Z	2018-06-08T00:00:00Z
GFSE01	TSA		INV	Gampsocleis gratiosa	PRJNA352290	SAMN05969178	breed: cricket	isolation_source: 14h/8h,tissue_type: whole organism	43369481	74809	0	No	2017-07-27T00:00:00Z	2017-07-27T00:00:00Z
GFTR01	TSA		INV	Panstrongylus lignarius	PRJNA395235	SAMN07374128,SAMN07374129			10668861	9013	9013	Yes	2017-08-01T00:00:00Z	2017-08-01T00:00:00Z
GFTU01	TSA		INV	Euscelidius variegatus	PRJNA393620	SAMN07338419,SAMN07338420,SAMN07338421,SAMN07338422			40783245	17916	0	No	2017-12-19T00:00:00Z	2017-12-19T00:00:00Z
GFUB01	TSA		INV	Podisus maculiventris	PRJNA237979	SAMN07370514,SAMN07370515,SAMN07370516,SAMN07370517,SAMN07370518,SAMN07370519,SAMN07370520,SAMN07370521,SAMN07370522,SAMN07370523,SAMN07370524,SAMN07370525,SAMN07370526,SAMN07370527,SAMN07370528,SAMN07370529,SAMN07370530,SAMN07370531,SAMN07370532,SAMN07370533,SAMN07370534,SAMN07370535,SAMN07370536,SAMN07370537,SAMN07370538,SAMN07370539,SAMN07370540,SAMN07370541,SAMN07370542,SAMN07370543,SAMN07370…			153853841	228091	0	No	2017-07-31T00:00:00Z	2017-07-31T00:00:00Z
GFUZ01	TSA		INV	Amphizoa insolens	PRJNA398088	SAMN07501457		dev_stage: Imago,isolation_source: Lamoille Creek,tissue_type: Whole body	29603314	23404	0	No	2017-08-24T00:00:00Z	2017-08-24T00:00:00Z
GFVN01	TSA		INV	Bicyclus anynana	PRJNA398486	SAMN07522704,SAMN07522772,SAMN07522884,SAMN07522885,SAMN07522886,SAMN07522887,SAMN07522888,SAMN07522889,SAMN07522890,SAMN07522891,SAMN07522892,SAMN07522893,SAMN07522894,SAMN07522895,SAMN07522896			93287462	135375	0	No	2017-10-17T00:00:00Z	2017-10-17T00:00:00Z
GFVY01	TSA		INV	Clitarchus hookeri	PRJNA395945	SAMN07175291,SAMN07175292,SAMN07175303,SAMN07175304,SAMN07175305,SAMN07175306			300408581	346840	0	No	2017-09-06T00:00:00Z	2017-09-06T00:00:00Z
GFWI01	TSA		INV	Helicoverpa armigera	PRJNA347580	SAMN05892035,SAMN05892044,SAMN05892050,SAMN05892057,SAMN05892086,SAMN05892091			221367371	364195	0	No	2018-09-05T00:00:00Z	2018-09-05T00:00:00Z
GFWP01	TSA		INV	Sogatella furcifera	PRJNA397829	SAMN07522011		dev_stage: fifth-instar first day,host: Oryza sativa,isolation_source: WBPH reared at no insecticide,tissue_type: whole body	37617050	37801	0	No	2017-10-23T00:00:00Z	2017-10-23T00:00:00Z
GFWQ01	TSA		INV	Plodia interpunctella	PRJNA401075	SAMN07594125,SAMN07594127			98422	115	0	No	2017-12-07T00:00:00Z	2017-12-07T00:00:00Z
GADH01	TSA		INV	Corydalinae sp. KMRSPBM-2012	PRJNA181124	SAMN01774156		dev_stage: larva,tissue_type: whole organism	28939054	56979	0	No	2015-07-20T00:00:00Z	2014-06-27T00:00:00Z
GADJ01	TSA		INV	Grapholita dimorpha	PRJNA182494				2512423	2398	0	No	2014-01-02T00:00:00Z	2014-01-02T00:00:00Z
GADK01	TSA		INV	Grapholita molesta	PRJNA182706				3179442	2872	0	No	2014-01-02T00:00:00Z	2014-01-02T00:00:00Z
GADL01	TSA		INV	Carposina sasakii	PRJNA182707				1727189	1821	0	No	2014-01-02T00:00:00Z	2014-01-02T00:00:00Z
GADM01	TSA		INV	Drosophila malerkotliana malerkotliana	PRJNA172931				5461915	9594	0	No	2014-01-02T00:00:00Z	2014-01-02T00:00:00Z
GADP01	TSA		INV	Drosophila ercepeae	PRJNA172931				7396551	15456	0	No	2014-01-02T00:00:00Z	2014-01-02T00:00:00Z
GADQ01	TSA		INV	Drosophila malerkotliana pallens	PRJNA172931				10265613	19161	0	No	2014-01-02T00:00:00Z	2014-01-02T00:00:00Z
GADR01	TSA		INV	Drosophila pseudoananassae nigrens	PRJNA172931				12343847	29641	0	No	2014-01-02T00:00:00Z	2014-01-02T00:00:00Z
GADS01	TSA		INV	Drosophila merina	PRJNA172931				9951217	19353	0	No	2014-01-02T00:00:00Z	2014-01-02T00:00:00Z
GAEJ01	TSA		INV	Drosophila pseudoananassae pseudoananassae	PRJNA172931			dev_stage: adult,tissue_type: whole body	13869744	32924	0	No	2014-01-02T00:00:00Z	2014-01-02T00:00:00Z
GAEO01	TSA		INV	Pissodes strobi	PRJNA186387			tissue_type: whole adults; whole larvae	4501336	4939	0	No	2013-02-26T00:00:00Z	2013-02-26T00:00:00Z
GAEQ01	TSA		INV	Enallagma hageni	PRJNA185185	SAMN01881995		dev_stage: embryo; larvae; adult,tissue_type: total rna	12793185	17860	0	No	2013-03-25T00:00:00Z	2013-03-05T00:00:00Z
GAFE01	TSA		INV	Anopheles sinensis	PRJNA186896	SAMN01892542			14529397	28133	0	No	2015-07-20T00:00:00Z	2013-06-11T00:00:00Z
GAFI01	TSA		INV	Dendroctonus frontalis	PRJNA187208			tissue_type: whole larvae and pupae\, and head\, thorax\, and abdomen of adults	26958328	20966	1	Yes	2013-02-26T00:00:00Z	2013-02-26T00:00:00Z
GAFR01	TSA		INV	Polistes canadensis	PRJNA188273			dev_stage: queens; workers; callows; foundresses,tissue_type: brain; antenna; abdomen	67878956	45087	0	No	2013-02-21T00:00:00Z	2013-02-21T00:00:00Z
GAFU01	TSA		INV	Spodoptera exigua	PRJNA188757				12370265	18534	0	No	2013-07-08T00:00:00Z	2013-03-12T00:00:00Z
GAFW01	TSA		INV	Dendroctonus ponderosae	PRJNA189792			tissue_type: adults; pupae; larvae; antennae; midguts; fat bodies; head	15691554	14436	0	No	2013-03-05T00:00:00Z	2013-03-05T00:00:00Z
GAFX01	TSA		INV	Dendroctonus ponderosae	PRJNA189795			tissue_type: adults; pupae; larvae; antennae; midguts; fat bodies; head	27388938	20540	0	No	2013-03-05T00:00:00Z	2013-03-05T00:00:00Z
GAGF01	TSA		INV	Chrysopa pallens	PRJNA186574			dev_stage: adult,tissue_type: whole body	36334909	50315	0	No	2013-07-05T00:00:00Z	2013-03-06T00:00:00Z
GAGH01	TSA		INV	Osmia cornuta	PRJNA185987	SAMN01906577			64623098	83098	0	No	2015-07-20T00:00:00Z	2013-04-18T00:00:00Z
GAHN01	TSA		INV	Drosophila serrata	PRJNA193659				10072849	11328	0	No	2013-04-18T00:00:00Z	2013-04-18T00:00:00Z
GAHP01	TSA		INV	Ostrinia nubilalis	PRJNA190899				9510127	10741	0	No	2013-04-09T00:00:00Z	2013-04-09T00:00:00Z
GAHQ01	TSA		INV	Ostrinia scapulalis	PRJNA192419				10347378	11212	0	No	2013-05-28T00:00:00Z	2013-04-09T00:00:00Z
GAHY01	TSA		INV	Rhodnius prolixus	PRJNA191820				2135789	2475	2475	Yes	2014-03-06T00:00:00Z	2013-05-01T00:00:00Z
GAIW01	TSA		INV	Ganaspis sp. G1	PRJNA189658	SAMN01923004			41319897	27074	0	No	2013-06-05T00:00:00Z	2013-06-05T00:00:00Z
GAIX01	TSA		INV	Pararge aegeria	PRJNA192659			tissue_type: ovary	10576628	16895	15042	Yes	2013-06-04T00:00:00Z	2013-06-04T00:00:00Z
GAIZ01	TSA		INV	Gryllus firmus	PRJNA198853	SAMN02058407,SAMN02058408,SAMN02058409,SAMN02058410,SAMN02058411,SAMN02058412,SAMN02058413,SAMN02058414,SAMN02058415,SAMN02058416,SAMN02058417,SAMN02058418,SAMN02058419,SAMN02058420,SAMN02058421,SAMN02058422,SAMN02058423,SAMN02058424,SAMN02058425,SAMN02058426,SAMN02058427,SAMN02058428			13134886	25794	0	No	2014-03-06T00:00:00Z	2014-03-06T00:00:00Z
GAJA01	TSA		INV	Leptopilina boulardi	PRJNA202369		strain: Lb17		30425812	21560	0	No	2013-06-03T00:00:00Z	2013-06-03T00:00:00Z
GAJC01	TSA		INV	Leptopilina heterotoma	PRJNA202370		strain: Lh14		48051477	31399	0	No	2013-06-03T00:00:00Z	2013-06-03T00:00:00Z
GAJS01	TSA		INV	Chilo suppressalis	PRJNA183730	SAMN01180348		dev_stage: larvae	31118166	70738	0	No	2015-07-20T00:00:00Z	2013-06-10T00:00:00Z
GAJV01	TSA		INV	Anoplocnemis curvipes	PRJNA192258	SAMN01939138			8051081	11704	0	No	2015-07-20T00:00:00Z	2013-06-17T00:00:00Z
GAJW01	TSA		INV	Aphis craccivora	PRJNA192260	SAMN01939139			5122728	7649	0	No	2015-07-20T00:00:00Z	2013-06-17T00:00:00Z
GAJX01	TSA		INV	Clavigralla tomentosicollis	PRJNA192261	SAMN01939140			7313216	10663	0	No	2015-07-20T00:00:00Z	2013-06-17T00:00:00Z
GAJY01	TSA		INV	Megalurothrips sjostedti	PRJNA192262	SAMN01939141			5044433	7385	0	No	2015-07-20T00:00:00Z	2013-06-03T00:00:00Z
GAKB01	TSA		INV	Bactrocera oleae	PRJNA195424	SAMN01994481			9786815	11836	0	No	2015-01-09T00:00:00Z	2013-06-05T00:00:00Z
GAKG01	TSA		INV	Cotesia vestalis	PRJNA186892	SAMN01892541			27114579	30024	0	No	2015-08-13T00:00:00Z	2013-06-11T00:00:00Z
GAKJ01	TSA		INV	Sitodiplosis mosellana	PRJNA192921	SAMN01906326		tissue_type: whole body	18327025	13987	0	No	2015-07-20T00:00:00Z	2013-06-10T00:00:00Z
GAKP01	TSA		INV	Bactrocera dorsalis	PRJNA167923	SAMN01991043	strain: Punador		62063106	23539	23533	Yes	2014-12-04T00:00:00Z	2014-04-22T00:00:00Z
GALA01	TSA		INV	Psorophora albipes	PRJNA208958	SAMN02206474		dev_stage: adult	1520629	1790	1790	Yes	2015-07-20T00:00:00Z	2013-07-03T00:00:00Z
GALO01	TSA		INV	Apis mellifera carnica	PRJNA209400	SAMN02212676			149740294	52177	0	No	2015-07-28T00:00:00Z	2015-07-28T00:00:00Z
GALP01	TSA		INV	Drosophila miranda	PRJNA208862				26311042	12521	0	No	2014-06-03T00:00:00Z	2014-06-03T00:00:00Z
GALX01	TSA		INV	Anoplophora glabripennis	PRJNA196436	SAMN02028621,SAMN02028622			9269803	8595	8595	Yes	2013-10-18T00:00:00Z	2013-10-18T00:00:00Z
GAMC01	TSA		INV	Ceratitis capitata	PRJNA208956	SAMN02208095,SAMN02208096,SAMN02208097,SAMN02208098,SAMN02208099,SAMN02208100,SAMN02208101,SAMN02208102,SAMN02208103,SAMN02208104,SAMN02208105,SAMN02208106,SAMN02208107,SAMN02208108,SAMN02208109,SAMN02208110,SAMN02208111,SAMN02208112			66654533	21761	21761	Yes	2014-12-04T00:00:00Z	2014-01-31T00:00:00Z
GAMD01	TSA		INV	Anopheles aquasalis	PRJNA210899	SAMN02230077,SAMN02230078		tissue_type: whole body	3112531	3464	3464	Yes	2015-07-20T00:00:00Z	2013-07-17T00:00:00Z
GAMM01	TSA		INV	Orchesella cincta	PRJNA211851	SAMN02231604			22491424	32460	0	No	2014-01-02T00:00:00Z	2014-01-02T00:00:00Z
GAMN01	TSA		INV	Folsomia candida	PRJNA211850	SAMN01797285			29577771	38102	0	No	2014-01-02T00:00:00Z	2014-01-02T00:00:00Z
GANH01	TSA		INV	Microplitis demolitor	PRJNA214515			tissue_type: venom glands; teratocytes; larvae; ovaries	32840463	13185	0	No	2013-09-24T00:00:00Z	2013-09-24T00:00:00Z
GANM01	TSA		INV	Nilaparvata lugens	PRJNA214044			dev_stage: Female adult,tissue_type: Salivary gland	27362333	22935	0	No	2014-08-13T00:00:00Z	2014-08-13T00:00:00Z
GANO01	TSA		INV	Corethrella appendiculata	PRJNA213247	SAMN02263985		dev_stage: adult,tissue_type: salivary glands	8160158	5050	5050	Yes	2014-01-08T00:00:00Z	2013-09-26T00:00:00Z
GANS01	TSA		INV	Dinoponera quadriceps	PRJNA217939	SAMN02343703		tissue_type: venom gland	2647412	6509	0	No	2014-02-28T00:00:00Z	2014-02-04T00:00:00Z
GAOM01	TSA		INV	Macrosiphum euphorbiae	PRJNA216124	SAMN02317144		dev_stage: mixed developmental stages,tissue_type: whole body	22568909	20254	0	No	2014-06-25T00:00:00Z	2014-06-25T00:00:00Z
GAOP01	TSA		INV	Pachypsylla venusta	PRJNA217831	SAMN02342538,SAMN02342539,SAMN02342541,SAMN02342542,SAMN02342540,SAMN02342543			117719321	142265	0	No	2013-09-26T00:00:00Z	2013-09-26T00:00:00Z
GAOQ01	TSA		INV	Spodoptera exigua	PRJNA219058				33306462	55375	0	No	2013-09-30T00:00:00Z	2013-09-30T00:00:00Z
GAOR01	TSA		INV	Spodoptera exigua	PRJNA219058				11861903	18027	0	No	2013-10-24T00:00:00Z	2013-10-24T00:00:00Z
GAPE01	TSA		INV	Brassicogethes aeneus	PRJNA223353	SAMN02378901		dev_stage: adult,tissue_type: whole body	62276845	37441	0	No	2015-08-13T00:00:00Z	2013-11-25T00:00:00Z
GAPL01	TSA		INV	Sitobion avenae	PRJNA196813	SAMN02044402		tissue_type: whole body	27059733	30678	0	No	2015-07-20T00:00:00Z	2014-10-31T00:00:00Z
GAPP01	TSA		INV	Bemisia tabaci	PRJNA50499	SAMN02086094	strain: MEAM1	host: cotton,tissue_type: Midgut	20753900	33165	0	No	2014-06-04T00:00:00Z	2014-06-04T00:00:00Z
GAPQ01	TSA		INV	Bemisia tabaci	PRJNA50499	SAMN02086095	strain: MED	host: cotton,tissue_type: Midgut	17216023	27229	0	No	2014-06-04T00:00:00Z	2014-06-04T00:00:00Z
GAPR01	TSA		INV	Diadromus collaris	PRJNA225661	SAMN02388840	strain: zhejiang	host: Plutella xylostella,tissue_type: venom gland	27331503	38277	0	No	2016-05-02T00:00:00Z	2015-11-03T00:00:00Z
GAPT02	TSA		INV	Ectopsocus briggsi	PRJNA219550	SAMN01801569			25168120	35494	0	No	2015-10-09T00:00:00Z	2015-10-09T00:00:00Z
GAPU01	TSA		INV	Phaedon cochleariae	PRJNA210148	SAMN02351150			141806	72	47	Yes	2014-06-19T00:00:00Z	2014-01-03T00:00:00Z
GAPW01	TSA		INV	Aedes albopictus	PRJNA223166	SAMN02378353		dev_stage: adult,tissue_type: reproductive organs	6600125	6881	6881	Yes	2016-03-08T00:00:00Z	2014-04-03T00:00:00Z
GAQF01	TSA		INV	Cotesia vestalis	PRJNA227317	SAMN02401328		dev_stage: adult,host: Plutella xylostella,isolation_source: zhejiang province in China,tissue_type: venom gland	18367173	31146	0	No	2016-05-02T00:00:00Z	2015-11-02T00:00:00Z
GAQJ01	TSA		INV	Ostrinia furnacalis	PRJNA228958	SAMN02404638,SAMN02404617			45459381	62382	0	No	2014-01-09T00:00:00Z	2014-01-09T00:00:00Z
GAQV01	TSA		INV	Trypoxylus dichotomus	PRJNA231720	SAMN02444008,SAMN02444009,SAMN02444010,SAMN02444011,SAMN02444012,SAMN02444013,SAMN02444014,SAMN02444015,SAMN02444016,SAMN02444017,SAMN02444018,SAMN02444019		dev_stage: 3rd instar larval and prepupal,tissue_type: mixed	12302086	34455	0	No	2014-02-27T00:00:00Z	2014-01-23T00:00:00Z
GAQW01	TSA		INV	Onthophagus nigriventris	PRJNA231725	SAMN02444020,SAMN02444021,SAMN02444022,SAMN02444023		dev_stage: 3rd instar larval and prepupal,tissue_type: mixed	37720310	59302	0	No	2014-02-27T00:00:00Z	2014-01-23T00:00:00Z
GAQX01	TSA		INV	Graminella nigrifrons	PRJNA200322	SAMN02058509			54599464	37537	0	No	2014-03-24T00:00:00Z	2014-01-17T00:00:00Z
GARB01	TSA		INV	Athetis lepigone	PRJNA193566	SAMN01985097		dev_stage: egg	28343611	41264	0	No	2014-01-27T00:00:00Z	2014-01-27T00:00:00Z
GARC01	TSA		INV	Athetis lepigone	PRJNA193566	SAMN01985100		dev_stage: adult	24267454	38522	0	No	2014-01-27T00:00:00Z	2014-01-27T00:00:00Z
GARD01	TSA		INV	Athetis lepigone	PRJNA193566	SAMN01985099		dev_stage: pupa	27655252	46060	0	No	2014-01-27T00:00:00Z	2014-01-27T00:00:00Z
GARF01	TSA		INV	Chrysomela populi	PRJNA212154				218677	72	46	Yes	2014-06-20T00:00:00Z	2014-06-20T00:00:00Z
GARG01	TSA		INV	Athetis lepigone	PRJNA193566	SAMN01985098		dev_stage: larva	19077596	33983	0	No	2014-01-27T00:00:00Z	2014-01-27T00:00:00Z
GARJ01	TSA		INV	Popillia japonica	PRJNA233626	SAMN02569976	strain: Newman	tissue_type: antenna	632479	698	0	No	2015-01-12T00:00:00Z	2015-01-12T00:00:00Z
GARK01	TSA		INV	Popillia japonica	PRJNA198730	SAMN02055564		dev_stage: grub	1515018	1916	0	No	2015-02-10T00:00:00Z	2015-02-10T00:00:00Z
GARL01	TSA		INV	Spodoptera exigua	PRJNA219058	SAMN02442445			108280322	96463	0	No	2014-06-10T00:00:00Z	2014-06-02T00:00:00Z
GARN01	TSA		INV	Musca domestica	PRJNA227268	SAMN02401116		dev_stage: Larvae,tissue_type: Whole Body	48801602	49557	0	No	2014-12-05T00:00:00Z	2014-12-05T00:00:00Z
GARP01	TSA		INV	Bemisia tabaci	PRJNA230546	SAMN02580706		tissue_type: whole body	53487871	95013	0	No	2015-01-14T00:00:00Z	2015-01-14T00:00:00Z
GARQ01	TSA		INV	Bemisia tabaci	PRJNA232955	SAMN02567293		dev_stage: adult,tissue_type: whole body	42780986	46653	0	No	2015-01-05T00:00:00Z	2015-01-05T00:00:00Z
GASE02	TSA		INV	Prorhinotermes simplex	PRJNA219597	SAMN02047122			50129484	54501	0	No	2015-10-09T00:00:00Z	2015-10-09T00:00:00Z
GASG02	TSA		INV	Yponomeuta evonymellus	PRJNA219619	SAMN02047146			31892665	38838	0	No	2016-02-17T00:00:00Z	2015-10-09T00:00:00Z
GASM01	TSA		INV	Tetramorium bicarinatum	PRJNA233988	SAMN02584778			68517173	35745	0	No	2015-01-12T00:00:00Z	2015-01-12T00:00:00Z
GASN02	TSA		INV	Thermobia domestica	PRJNA219608	SAMN02047119			52394085	68388	0	No	2016-02-17T00:00:00Z	2015-10-09T00:00:00Z
GASO02	TSA		INV	Tricholepidion gertschi	PRJNA219614	SAMN02047188			40149733	49924	0	No	2015-10-09T00:00:00Z	2015-10-09T00:00:00Z
GASQ02	TSA		INV	Tetrix subulata	PRJNA219606	SAMN02047150		dev_stage: adult	27164561	29808	0	No	2016-02-17T00:00:00Z	2015-10-09T00:00:00Z
GASS02	TSA		INV	Platycentropus radiatus	PRJNA219594	SAMN02047196		dev_stage: adult	20768758	29522	0	No	2016-02-17T00:00:00Z	2015-10-09T00:00:00Z
GAST02	TSA		INV	Polyommatus icarus	PRJNA219596	SAMN02047136		dev_stage: adult	26395829	31374	0	No	2016-02-17T00:00:00Z	2015-10-09T00:00:00Z
GASV02	TSA		INV	Notostira elongata	PRJNA219583	SAMN02047151		dev_stage: adult	26812702	27413	0	No	2016-02-17T00:00:00Z	2015-10-13T00:00:00Z
GASW02	TSA		INV	Mantis religiosa	PRJNA219575	SAMN02047157		dev_stage: adult	32345385	45394	0	No	2016-02-17T00:00:00Z	2015-10-13T00:00:00Z
GASX02	TSA		INV	Folsomia candida	PRJNA219557	SAMN02047120			35861700	41603	0	No	2016-02-17T00:00:00Z	2015-10-09T00:00:00Z
GASY02	TSA		INV	Dyseriocrania subpurpurella	PRJNA219549	SAMN02047140		dev_stage: adult	25266482	33856	0	No	2015-10-09T00:00:00Z	2015-10-09T00:00:00Z
GATA02	TSA		INV	Meloe violaceus	PRJNA219578	SAMN02047163		dev_stage: adult	21633730	20011	0	No	2016-02-17T00:00:00Z	2015-10-13T00:00:00Z
GATB02	TSA		INV	Metallyticus splendidus	PRJNA219580	SAMN02047174		dev_stage: juvenil	41723530	62424	0	No	2016-02-17T00:00:00Z	2015-10-13T00:00:00Z
GATC02	TSA		INV	Nemophora degeerella	PRJNA219581	SAMN02047104			35285944	37393	0	No	2015-10-13T00:00:00Z	2015-10-13T00:00:00Z
GATD02	TSA		INV	Pogonognathellus sp. AD-2013	PRJNA219595	SAMN02047134		dev_stage: adult	42898212	37079	0	No	2016-02-17T00:00:00Z	2015-10-09T00:00:00Z
GATG02	TSA		INV	Corydalus cornutus	PRJNA219543	SAMN02047201			20186958	18664	0	No	2015-10-09T00:00:00Z	2015-10-09T00:00:00Z
GATH02	TSA		INV	Bittacus pilicornis	PRJNA219530	SAMN02047197		dev_stage: adult	7551952	13298	0	No	2016-02-17T00:00:00Z	2015-10-09T00:00:00Z
GATI02	TSA		INV	Bombylius major	PRJNA219532	SAMN02047145		dev_stage: adult	19889524	25703	0	No	2015-10-09T00:00:00Z	2015-10-09T00:00:00Z
GATJ02	TSA		INV	Bibio marci	PRJNA219529	SAMN02047144		dev_stage: adult	16765349	27747	0	No	2015-10-09T00:00:00Z	2015-10-09T00:00:00Z
GATU02	TSA		INV	Baetis sp. AD-2013	PRJNA219528	SAMN02047149		dev_stage: adult	24794504	23697	0	No	2016-02-17T00:00:00Z	2015-10-09T00:00:00Z
GATV02	TSA		INV	Perla marginata	PRJNA219591	SAMN02047115		dev_stage: adult	25781991	34284	0	No	2016-02-17T00:00:00Z	2015-10-13T00:00:00Z
GATW02	TSA		INV	Aleochara curtula	PRJNA219522	SAMN02047128		dev_stage: adult	26169214	21674	0	No	2015-10-08T00:00:00Z	2015-10-08T00:00:00Z
GATX01	TSA		INV	Annulipalpia sp. AD-2013	PRJNA219539	SAMN02047195			52609922	87370	0	No	2014-11-17T00:00:00Z	2014-11-10T00:00:00Z
GATY02	TSA		INV	Chrysis viridula	PRJNA219540	SAMN02047158		dev_stage: adult	31779395	25084	0	No	2016-02-17T00:00:00Z	2015-10-09T00:00:00Z
GATZ02	TSA		INV	Sminthurus viridis	PRJNA219601	SAMN02047148		dev_stage: adult	37047675	32669	0	No	2016-02-17T00:00:00Z	2015-10-09T00:00:00Z
GAUC01	TSA		INV	Bemisia tabaci	PRJNA237273	SAMN02617556	strain: H	tissue_type: Whole organism	42892663	72360	0	No	2015-03-17T00:00:00Z	2015-03-17T00:00:00Z
GAUE02	TSA		INV	Anurida maritima	PRJNA219523	SAMN02047180		dev_stage: adult	31719699	22076	0	No	2015-10-08T00:00:00Z	2015-10-08T00:00:00Z
GAUF02	TSA		INV	Leuctra sp. AD-2013	PRJNA219571	SAMN02047153		dev_stage: adult	34490234	27639	0	No	2015-10-13T00:00:00Z	2015-10-13T00:00:00Z
GAUG02	TSA		INV	Meinertellus cundinamarcensis	PRJNA219577	SAMN02047182		dev_stage: adult	38645703	56838	0	No	2015-10-13T00:00:00Z	2015-10-13T00:00:00Z
GAUH02	TSA		INV	Panorpa vulgaris	PRJNA219588	SAMN02047142		dev_stage: adult	21484334	23697	0	No	2015-10-13T00:00:00Z	2015-10-13T00:00:00Z
GAUI02	TSA		INV	Subilla sp. AD-2014	PRJNA219617	SAMN02047106		dev_stage: adult	41972392	57801	0	No	2017-11-21T00:00:00Z	2015-10-09T00:00:00Z
GAUJ02	TSA		INV	Orussus abietinus	PRJNA219586	SAMN02047118		dev_stage: adult	40957125	26649	0	No	2016-02-17T00:00:00Z	2015-10-13T00:00:00Z
GAUK02	TSA		INV	Ephemera danica	PRJNA219552	SAMN02047152		dev_stage: adult	29838740	36360	0	No	2016-02-17T00:00:00Z	2015-10-09T00:00:00Z
GAUM02	TSA		INV	Machilis hrabei	PRJNA219574	SAMN02047109		dev_stage: adult	34457995	44661	0	No	2016-02-17T00:00:00Z	2015-10-13T00:00:00Z
GAUN02	TSA		INV	Cercopis vulnerata	PRJNA219537	SAMN02047155		dev_stage: adult	29763433	33872	0	No	2016-02-17T00:00:00Z	2015-10-09T00:00:00Z
GAUO02	TSA		INV	Velia caprai	PRJNA219616	SAMN02047131		dev_stage: adult	19218484	25664	0	No	2016-02-17T00:00:00Z	2015-10-09T00:00:00Z
GAUP02	TSA		INV	Cotesia vestalis	PRJNA219545	SAMN02047178			23742557	26644	0	No	2015-10-28T00:00:00Z	2015-10-28T00:00:00Z
GAUV02	TSA		INV	Acanthosoma haemorrhoidale	PRJNA219520	SAMN02047154		dev_stage: adult	21765276	28218	0	No	2016-02-17T00:00:00Z	2015-10-08T00:00:00Z
GAUW02	TSA		INV	Apachyus charteceus	PRJNA219524	SAMN02047175			22737914	33755	0	No	2016-02-17T00:00:00Z	2015-10-08T00:00:00Z
GAUX02	TSA		INV	Ceuthophilus sp. AD-2013	PRJNA219538	SAMN02047189			43554971	57079	0	No	2015-10-09T00:00:00Z	2015-10-09T00:00:00Z
GAUY02	TSA		INV	Gyrinus marinus	PRJNA219564	SAMN02047132			20348407	23491	0	No	2016-02-17T00:00:00Z	2015-10-09T00:00:00Z
GAUZ02	TSA		INV	Stenobothrus lineatus	PRJNA219602	SAMN02047137			43527895	57778	0	No	2016-02-17T00:00:00Z	2015-10-09T00:00:00Z
GAVA02	TSA		INV	Triarthria setipennis	PRJNA219612	SAMN02047117		dev_stage: adult	28004988	24801	0	No	2016-02-17T00:00:00Z	2015-10-09T00:00:00Z
GAVB02	TSA		INV	Triodia sylvina	PRJNA219615	SAMN02047133			35795170	41912	0	No	2016-02-17T00:00:00Z	2015-10-09T00:00:00Z
GAVD01	TSA		INV	Ostrinia nubilalis	PRJNA232037	SAMN02464013,SAMN02464014,SAMN02464015,SAMN02464016,SAMN02464017,SAMN02464018,SAMN02464019,SAMN02464020,SAMN02464021,SAMN02464022,SAMN02464023,SAMN02464024,SAMN02464115,SAMN02464116,SAMN02464117,SAMN02464118,SAMN02464119,SAMN02464120,SAMN02464121,SAMN02464122,SAMN02464123,SAMN02464124,SAMN02464125,SAMN02464126,SAMN02464127	strain: E		33646933	40907	0	No	2014-03-24T00:00:00Z	2014-03-24T00:00:00Z
GAVM02	TSA		INV	Hydroptila sp. AD-2013	PRJNA219566	SAMN02047190			25429103	25293	0	No	2016-01-08T00:00:00Z	2015-10-16T00:00:00Z
GAVV02	TSA		INV	Pseudomallada prasinus	PRJNA219548	SAMN02047105		dev_stage: adult	44743214	59981	0	No	2015-10-09T00:00:00Z	2015-10-09T00:00:00Z
GAVW02	TSA		INV	Epiophlebia superstes	PRJNA219553	SAMN02047171		dev_stage: adult	31626652	30388	0	No	2015-10-09T00:00:00Z	2015-10-09T00:00:00Z
GAVX02	TSA		INV	Timema cristinae	PRJNA219610	SAMN02047191			27840870	40951	0	No	2016-02-17T00:00:00Z	2015-10-09T00:00:00Z
GAWC01	TSA		INV	Aretaon asperrimus	PRJNA238833	SAMN02646367		tissue_type: midgut	164570961	142119	0	No	2014-03-06T00:00:00Z	2014-03-06T00:00:00Z
GAWD01	TSA		INV	Medauroidea extradentata	PRJNA238833	SAMN02646412		tissue_type: midgut	127924675	130006	0	No	2014-03-06T00:00:00Z	2014-03-06T00:00:00Z
GAWE01	TSA		INV	Ramulus artemis	PRJNA238833	SAMN02646413		tissue_type: midgut	176126505	169478	0	No	2014-03-06T00:00:00Z	2014-03-06T00:00:00Z
GAWF01	TSA		INV	Sipyloidea sipylus	PRJNA238833	SAMN02646414		tissue_type: midgut	84643301	114069	0	No	2014-03-06T00:00:00Z	2014-03-06T00:00:00Z
GAWG01	TSA		INV	Extatosoma tiaratum	PRJNA238833	SAMN02646411		tissue_type: midgut	142387956	163892	0	No	2014-03-06T00:00:00Z	2014-03-06T00:00:00Z
GAWI01	TSA		INV	Delia antiqua	PRJNA208983	SAMN02208942		dev_stage: eggs\, larvae\, pupae\, and adults	17917051	29451	0	No	2014-04-02T00:00:00Z	2014-04-02T00:00:00Z
GAWJ02	TSA		INV	Peruphasma schultei	PRJNA219592	SAMN02047114		dev_stage: adult	39119667	47969	0	No	2016-02-17T00:00:00Z	2015-10-09T00:00:00Z
GAWK02	TSA		INV	Ceratophyllus gallinae	PRJNA219536	SAMN02047116			23777794	19669	0	No	2015-10-09T00:00:00Z	2015-10-09T00:00:00Z
GAWM01	TSA		INV	Culicoides sonorensis	PRJNA238338	SAMN02646749,SAMN02646750,SAMN02646751,SAMN02646752,SAMN02646753,SAMN02646754,SAMN02646755,SAMN02646756,SAMN02646757,SAMN02646758			25862143	19041	0	No	2014-06-06T00:00:00Z	2014-03-06T00:00:00Z
GAWN02	TSA		INV	Galloisiana yuasai	PRJNA219560	SAMN02047172			41890799	49522	0	No	2015-10-09T00:00:00Z	2015-10-09T00:00:00Z
GAWP02	TSA		INV	Grylloblatta bifratrilecta	PRJNA219561	SAMN02047192			34376786	46310	0	No	2016-02-17T00:00:00Z	2015-10-09T00:00:00Z
GAWQ02	TSA		INV	Okanagana villosa	PRJNA219585	SAMN02047193			41592888	51314	0	No	2016-02-17T00:00:00Z	2015-10-13T00:00:00Z
GAWR02	TSA		INV	Menopon gallinae	PRJNA219579	SAMN02047141			30143033	25145	0	No	2015-10-13T00:00:00Z	2015-10-13T00:00:00Z
GAWS02	TSA		INV	Periplaneta americana	PRJNA219590	SAMN02047124		dev_stage: adult	41719443	54937	0	No	2016-02-17T00:00:00Z	2015-10-13T00:00:00Z
GAWT02	TSA		INV	Empusa pennata	PRJNA219551	SAMN02047168		dev_stage: juvenil	47922814	69354	0	No	2016-02-17T00:00:00Z	2015-10-09T00:00:00Z
GAWU02	TSA		INV	Aposthonia japonica	PRJNA219525	SAMN02047170			38130302	54458	0	No	2016-02-17T00:00:00Z	2015-10-08T00:00:00Z
GAWW02	TSA		INV	Tenthredo koehleri	PRJNA219605	SAMN02047159		dev_stage: adult	33885202	24957	0	No	2016-02-17T00:00:00Z	2015-10-09T00:00:00Z
GAWX02	TSA		INV	Trialeurodes vaporariorum	PRJNA219611	SAMN02047126		dev_stage: adult	41231457	49895	0	No	2016-02-17T00:00:00Z	2015-10-09T00:00:00Z
GAWY01	TSA		INV	Oropsylla silantiewi	PRJNA237990	SAMN02640258			40439508	47863	0	No	2014-04-03T00:00:00Z	2014-04-03T00:00:00Z
GAWZ02	TSA		INV	Gryllotalpa sp. AD-2013	PRJNA219562	SAMN02047167			35454593	45725	0	No	2016-02-17T00:00:00Z	2015-10-09T00:00:00Z
GAXA02	TSA		INV	Isonychia bicolor	PRJNA219568	SAMN02047198			30144489	38703	0	No	2016-02-17T00:00:00Z	2015-10-09T00:00:00Z
GAXB02	TSA		INV	Tanzaniophasma sp. AD-2013	PRJNA219604	SAMN02047176			34306106	36607	0	No	2016-02-17T00:00:00Z	2015-10-09T00:00:00Z
GAXC02	TSA		INV	Thrips palmi	PRJNA219609	SAMN02047112		dev_stage: adult	26756140	24366	0	No	2015-10-09T00:00:00Z	2015-10-09T00:00:00Z
GAXD01	TSA		INV	Frankliniella occidentalis	PRJNA234733	SAMN02602863			19318273	31391	0	No	2014-04-24T00:00:00Z	2014-04-24T00:00:00Z
GAXE02	TSA		INV	Acerentomon sp. AD-2013	PRJNA219521	SAMN02047102			35824511	44628	0	No	2016-02-17T00:00:00Z	2015-10-08T00:00:00Z
GAXF02	TSA		INV	Planococcus citri	PRJNA219593	SAMN02047127			33636957	37149	0	No	2016-02-17T00:00:00Z	2015-10-09T00:00:00Z
GAXG02	TSA		INV	Gynaikothrips ficorum	PRJNA219563	SAMN02047111		dev_stage: adult	65778031	111250	0	No	2015-10-09T00:00:00Z	2015-10-09T00:00:00Z
GAXH02	TSA		INV	Parides eurimedes	PRJNA219589	SAMN02047186		dev_stage: adult	34502055	30635	0	No	2016-02-17T00:00:00Z	2015-10-13T00:00:00Z
GAXI02	TSA		INV	Tetrodontophora bielanensis	PRJNA219607	SAMN02047160			37847709	46137	0	No	2016-02-17T00:00:00Z	2015-10-09T00:00:00Z
GAXJ02	TSA		INV	Occasjapyx japonicus	PRJNA219584	SAMN02047169			30307048	26221	0	No	2016-02-17T00:00:00Z	2015-10-13T00:00:00Z
GAXL01	TSA		INV	Chyphotes mellipes	PRJNA195615	SAMN01995839			128806345	55062	0	No	2014-03-20T00:00:00Z	2014-03-20T00:00:00Z
GAXM01	TSA		INV	Mischocyttarus flavitarsis	PRJNA195615	SAMN01995840			70719115	58993	0	No	2014-03-20T00:00:00Z	2014-03-20T00:00:00Z
GAXN01	TSA		INV	Sceliphron caementarium	PRJNA195615	SAMN01995841			150417084	66575	0	No	2014-03-20T00:00:00Z	2014-03-20T00:00:00Z
GAXO01	TSA		INV	Argochrysis armilla	PRJNA195615	SAMN02009278			84952495	40467	0	No	2014-03-20T00:00:00Z	2014-03-20T00:00:00Z
GAXP01	TSA		INV	Sphaeropthalma orestes	PRJNA195615	SAMN02009277			78574203	50476	0	No	2014-03-20T00:00:00Z	2014-03-20T00:00:00Z
GAXQ01	TSA		INV	Pseudomasaris vespoides	PRJNA195615	SAMN02009272			97229504	51897	0	No	2014-03-20T00:00:00Z	2014-03-20T00:00:00Z
GAXR01	TSA		INV	Stigmatomma oregonense	PRJNA195615	SAMN02009273			70047731	47012	0	No	2014-03-20T00:00:00Z	2014-03-20T00:00:00Z
GAXS01	TSA		INV	Pepsis grossa	PRJNA195615	SAMN02009274			141418914	63384	0	No	2014-03-20T00:00:00Z	2014-03-20T00:00:00Z
GAXT01	TSA		INV	Crioscolia alcione	PRJNA195615	SAMN02009276			205679920	79867	0	No	2014-03-20T00:00:00Z	2014-03-20T00:00:00Z
GAXW02	TSA		INV	Euroleon nostras	PRJNA219555	SAMN02047165		dev_stage: adult	25345142	40221	0	No	2016-02-17T00:00:00Z	2015-10-09T00:00:00Z
GAXX02	TSA		INV	Rhyacophila fasciata	PRJNA219600	SAMN02047161		dev_stage: larva	17440114	34700	0	No	2016-01-11T00:00:00Z	2015-10-15T00:00:00Z
GAXY02	TSA		INV	Leptopilina clavipes	PRJNA219570	SAMN02047179	strain: GBW		22874142	21192	0	No	2015-10-13T00:00:00Z	2015-10-13T00:00:00Z
GAXZ02	TSA		INV	Trichocera saltator	PRJNA219613	SAMN02047162			33962090	46623	0	No	2016-02-17T00:00:00Z	2015-10-09T00:00:00Z
GAYA02	TSA		INV	Zorotypus caudelli	PRJNA219620	SAMN02047173			35319385	54334	0	No	2015-10-09T00:00:00Z	2015-10-09T00:00:00Z
GAYB02	TSA		INV	Zygaena fausta	PRJNA219621	SAMN02047113		dev_stage: adult	28519579	33791	0	No	2016-02-17T00:00:00Z	2015-10-09T00:00:00Z
GAYC02	TSA		INV	Osmylus fulvicephalus	PRJNA219587	SAMN02047166		dev_stage: adult	26275277	23032	0	No	2016-02-17T00:00:00Z	2015-10-13T00:00:00Z
GAYD02	TSA		INV	Blaberus atropos	PRJNA219531	SAMN02047121			42241098	63652	0	No	2016-02-17T00:00:00Z	2015-10-09T00:00:00Z
GAYE02	TSA		INV	Frankliniella cephalica	PRJNA219559	SAMN02047110		dev_stage: adult	26032771	26016	0	No	2015-10-09T00:00:00Z	2015-10-09T00:00:00Z
GAYF02	TSA		INV	Nilaparvata lugens	PRJNA219582	SAMN02047185			34779550	39866	0	No	2015-10-13T00:00:00Z	2015-10-13T00:00:00Z
GAYH02	TSA		INV	Conwentzia psociformis	PRJNA219541	SAMN02047147		dev_stage: adult	35701115	33671	0	No	2015-10-09T00:00:00Z	2015-10-09T00:00:00Z
GAYI02	TSA		INV	Xenophysella greensladeae	PRJNA219618	SAMN02047181		dev_stage: adult	48235838	74584	0	No	2016-02-17T00:00:00Z	2015-10-09T00:00:00Z
GAYJ02	TSA		INV	Atelura formicaria	PRJNA219527	SAMN02047107		dev_stage: adult	40373420	51705	0	No	2015-10-09T00:00:00Z	2015-10-09T00:00:00Z
GAYK02	TSA		INV	Boreus hyemalis	PRJNA219533	SAMN02047164			34126420	38241	0	No	2016-02-17T00:00:00Z	2015-10-09T00:00:00Z
GAYL02	TSA		INV	Cosmioperla kuna	PRJNA219544	SAMN02047101		dev_stage: larva	21426079	32861	0	No	2015-10-28T00:00:00Z	2015-10-28T00:00:00Z
GAYM02	TSA		INV	Calopteryx splendens	PRJNA219534	SAMN02047184		dev_stage: adult	15900363	20878	0	No	2016-02-17T00:00:00Z	2015-10-09T00:00:00Z
GAYN02	TSA		INV	Campodea augens	PRJNA219535	SAMN02047108		dev_stage: adult	29599759	64149	0	No	2016-02-17T00:00:00Z	2015-10-09T00:00:00Z
GAYO02	TSA		INV	Cordulegaster boltonii	PRJNA219542	SAMN02047156		dev_stage: adult	29292355	30527	0	No	2016-02-17T00:00:00Z	2015-10-09T00:00:00Z
GAYP02	TSA		INV	Ctenocephalides felis	PRJNA219547	SAMN02047194			24772627	20283	0	No	2016-02-17T00:00:00Z	2015-10-09T00:00:00Z
GAYQ02	TSA		INV	Forficula auricularia	PRJNA219558	SAMN02047143			31938826	47836	0	No	2015-10-09T00:00:00Z	2015-10-09T00:00:00Z
GAYV02	TSA		INV	Liposcelis bostrychophila	PRJNA219573	SAMN02047187			30113326	33511	0	No	2016-01-12T00:00:00Z	2015-10-28T00:00:00Z
GAYY02	TSA		INV	Acanthocasuarina muellerianae	PRJNA219519	SAMN02047100			32316342	42879	0	No	2015-10-08T00:00:00Z	2015-10-08T00:00:00Z
GAYZ02	TSA		INV	Ranatra linearis	PRJNA219599	SAMN02047138			25519269	31957	0	No	2016-02-17T00:00:00Z	2015-10-09T00:00:00Z
GAZA02	TSA		INV	Haploembia palaui	PRJNA219565	SAMN02047183			41792000	108683	0	No	2015-10-09T00:00:00Z	2015-10-09T00:00:00Z
GAZB02	TSA		INV	Lepicerus sp. AD-2013	PRJNA219569	SAMN02047177		dev_stage: adult	57905946	96025	0	No	2016-02-17T00:00:00Z	2015-10-09T00:00:00Z
GAZD02	TSA		INV	Lipara lucens	PRJNA219572	SAMN02047130			34432740	33383	0	No	2016-02-17T00:00:00Z	2015-10-13T00:00:00Z
GAZE02	TSA		INV	Mastotermes darwiniensis	PRJNA219576	SAMN02047123			87598331	170919	0	No	2015-10-13T00:00:00Z	2015-10-13T00:00:00Z
GAZF02	TSA		INV	Essigella californica	PRJNA219554	SAMN02047099			42259640	56656	0	No	2016-02-17T00:00:00Z	2015-10-09T00:00:00Z
GAZG02	TSA		INV	Eurylophella sp. AD-2013	PRJNA219556	SAMN02047200			33561307	36372	0	No	2016-02-17T00:00:00Z	2015-10-09T00:00:00Z
GAZH02	TSA		INV	Inocellia crassicornis	PRJNA219567	SAMN02047103		dev_stage: larva	29698139	36378	0	No	2016-02-17T00:00:00Z	2015-10-09T00:00:00Z
GAZM02	TSA		INV	Stylops melittae	PRJNA219603	SAMN02047139		dev_stage: adult	27850970	19820	0	No	2016-02-17T00:00:00Z	2015-10-09T00:00:00Z
GAZN02	TSA		INV	Cryptocercus wrighti	PRJNA219546	SAMN02047199			48808880	56274	0	No	2016-02-17T00:00:00Z	2015-10-09T00:00:00Z
GAZQ02	TSA		INV	Aretaon asperrimus	PRJNA219526	SAMN02047129		dev_stage: juvenil	38301498	45083	0	No	2016-02-17T00:00:00Z	2015-10-09T00:00:00Z
GAZT02	TSA		INV	Prosarthria teretrirostris	PRJNA219598	SAMN02047125		dev_stage: juvenil	29162836	45673	0	No	2015-10-09T00:00:00Z	2015-10-09T00:00:00Z
GAZU01	TSA		INV	Brachycistis timberlakei	PRJNA195615	SAMN02009275			77598286	56105	0	No	2014-03-20T00:00:00Z	2014-03-20T00:00:00Z
GAZV01	TSA		INV	Apis mellifera	PRJNA238833	SAMN02671243		tissue_type: midgut	80253505	53516	0	No	2014-03-21T00:00:00Z	2014-03-21T00:00:00Z
GBAB01	TSA		INV	Musca domestica	PRJNA227793	SAMN02427181			35219498	46167	0	No	2014-04-03T00:00:00Z	2014-04-03T00:00:00Z
GBAC01	TSA		INV	Plutella xylostella	PRJNA241391	SAMN02689684		dev_stage: larva,tissue_type: brain	14864253	38675	0	No	2015-02-26T00:00:00Z	2015-02-26T00:00:00Z
GBAS01	TSA		INV	Telchin licus	PRJNA241452	SAMN02689937	breed: Giant borer	tissue_type: whole body	14954575	23824	0	No	2015-05-04T00:00:00Z	2015-05-04T00:00:00Z
GBBI01	TSA		INV	Triatoma infestans	PRJNA238208	SAMN02641822,SAMN02641823,SAMN02641824,SAMN02641852,SAMN02641853,SAMN02641854,SAMN02641855,SAMN02641856,SAMN02641857,SAMN02641858	strain: Chile	tissue_type: salivary glands	7956159	5114	5114	Yes	2015-02-03T00:00:00Z	2014-04-03T00:00:00Z
GBBP01	TSA		INV	Teleopsis dalmanni	PRJNA240197	SAMN02672503,SAMN02673369,SAMN02673370,SAMN02673371,SAMN02673372,SAMN02673373,SAMN02673374,SAMN02673377,SAMN02673378,SAMN02673379,SAMN02673380,SAMN02673381			180339094	194857	0	No	2014-04-21T00:00:00Z	2014-04-21T00:00:00Z
GBBQ01	TSA		INV	Teleopsis whitei	PRJNA241109	SAMN02688130			65103567	60498	0	No	2014-04-28T00:00:00Z	2014-04-28T00:00:00Z
GBBY01	TSA		INV	Spodoptera litura	PRJNA232395	SAMN02442363,SAMN02442364,SAMN02442365,SAMN02442366			19614657	15900	0	No	2014-04-16T00:00:00Z	2014-04-16T00:00:00Z
GBCU01	TSA		INV	Aphidius ervi	PRJNA235942	SAMN02592762,SAMN02592763	strain: FR		19560	20	20	Yes	2014-05-07T00:00:00Z	2014-05-07T00:00:00Z
GBCW01	TSA		INV	Agrotis segetum	PRJNA244025	SAMN02721400	strain: Swedish		45484873	62115	0	No	2015-09-22T00:00:00Z	2014-04-22T00:00:00Z
GBCX01	TSA		INV	Dastarcus helophoroides	PRJNA242452	SAMN02689686			29035311	42172	0	No	2014-07-08T00:00:00Z	2014-05-06T00:00:00Z
GBDM01	TSA		INV	Helicoverpa armigera	PRJNA244590	SAMN02727541,SAMN02727571,SAMN02727611,SAMN02727612,SAMN02727613,SAMN02727614,SAMN02727615,SAMN02727616,SAMN02727617,SAMN02727618			41444591	30110	0	No	2014-10-17T00:00:00Z	2014-10-17T00:00:00Z
GBDO01	TSA		INV	Kerria lacca	PRJNA233434	SAMN02568965	breed: Crimson late,strain: Kusmi	dev_stage: Crawlers,host: Flemingia macrophylla,tissue_type: Whole organism	79299319	56324	0	No	2014-06-16T00:00:00Z	2014-06-16T00:00:00Z
GBDP01	TSA		INV	Kerria lacca	PRJNA239151	SAMN02649608	breed: Crimson late,strain: Kusmi	dev_stage: Crawlers after settlement,tissue_type: Whole organism	92361614	55680	0	No	2014-06-16T00:00:00Z	2014-06-16T00:00:00Z
GBDY01	TSA		INV	Kerria lacca	PRJNA239395	SAMN02665303	breed: Crimson-Yellow Mix,strain: Rangeeni	dev_stage: Soon after fertilization,tissue_type: Whole organism	53782308	41611	0	No	2014-06-16T00:00:00Z	2014-06-16T00:00:00Z
GBDZ01	TSA		INV	Locusta migratoria manilensis	PRJNA241358	SAMN02689438			62637143	103903	0	No	2015-01-14T00:00:00Z	2015-01-14T00:00:00Z
GBEB01	TSA		INV	Nasonia vitripennis	PRJNA240970	SAMN02687583	strain: AsymCx	dev_stage: adult,tissue_type: head	102421916	30223	0	No	2015-05-05T00:00:00Z	2015-05-05T00:00:00Z
GBEC01	TSA		INV	Nasonia giraulti	PRJNA241010	SAMN02687895	strain: RV2x(U)	tissue_type: head	101871380	29641	0	No	2015-04-29T00:00:00Z	2015-04-29T00:00:00Z
GBEO01	TSA		INV	Anopheles sinensis	PRJNA196809	SAMN02044400			21959904	38463	0	No	2014-07-24T00:00:00Z	2014-06-16T00:00:00Z
GBER01	TSA		INV	Euschistus heros	PRJNA246125	SAMN02743531		dev_stage: adults,host: soybean,tissue_type: antennae	11835760	19520	0	No	2015-07-29T00:00:00Z	2014-06-19T00:00:00Z
GBES01	TSA		INV	Dichelops melacanthus	PRJNA246259	SAMN02746137		dev_stage: adults,host: soybean,tissue_type: antennae	4256207	8684	0	No	2015-07-29T00:00:00Z	2014-06-19T00:00:00Z
GBEU01	TSA		INV	Telenomus podisi	PRJNA246261	SAMN02746150		dev_stage: adults,host: stink bug,tissue_type: whole body	55027228	51106	0	No	2015-07-29T00:00:00Z	2014-06-19T00:00:00Z
GBEY01	TSA		INV	Bactrocera minax	PRJNA246133	SAMN02743534			30272977	33324	0	No	2015-05-11T00:00:00Z	2015-05-11T00:00:00Z
GBFA01	TSA		INV	Chinavia ubica	PRJNA246250	SAMN02744791		dev_stage: adults,host: soybean,tissue_type: antennae	24165131	41529	0	No	2015-07-29T00:00:00Z	2014-06-19T00:00:00Z
GBFE01	TSA		INV	Locusta migratoria	PRJNA245374	SAMN02737055	breed: Locusta	tissue_type: the fat body and the ovary	4604809	5233	0	No	2016-05-03T00:00:00Z	2016-05-03T00:00:00Z
GBGB01	TSA		INV	Orius laevigatus	PRJNA191591	SAMN02767604	breed: MET in-breed line	tissue_type: Salivary gland	40346	63	0	No	2014-06-16T00:00:00Z	2014-06-16T00:00:00Z
GBGD01	TSA		INV	Panstrongylus megistus	PRJNA249079	SAMN02808717	breed: Brazil	dev_stage: adults and fifth instar nymphs,tissue_type: salivary glands	5355622	3702	3702	Yes	2015-08-04T00:00:00Z	2014-06-16T00:00:00Z
GBGG01	TSA		INV	Themira biloba	PRJNA218740	SAMN02352649,SAMN02688917,SAMN02795968	strain: wt		32518167	23280	0	No	2014-06-12T00:00:00Z	2014-06-12T00:00:00Z
GBGV01	TSA		INV	Polistes metricus	PRJNA242774	SAMN02712421,SAMN02712422,SAMN02712423,SAMN02712424,SAMN02712425,SAMN02712426,SAMN02712427,SAMN02712428,SAMN02712429,SAMN02712430,SAMN02712431,SAMN02712432,SAMN02712433,SAMN02712434,SAMN02712435,SAMN02712436			54810859	74517	0	No	2015-02-18T00:00:00Z	2014-06-25T00:00:00Z
GBHB01	TSA		INV	Teleogryllus commodus	PRJNA252786	SAMN02863001,SAMN02863002,SAMN02863003,SAMN02863004,SAMN02863005,SAMN02863006,SAMN02863007,SAMN02863008,SAMN02863009,SAMN02863010,SAMN02863011,SAMN02863012,SAMN02863013,SAMN02863014,SAMN02863015,SAMN02863016,SAMN02863017,SAMN02863018,SAMN02863019,SAMN02863020,SAMN02863021,SAMN02863022,SAMN02863023,SAMN02863024		tissue_type: brain	199835063	80464	0	No	2014-11-04T00:00:00Z	2014-11-04T00:00:00Z
GBHN01	TSA		INV	Colaphellus bowringi	PRJNA209790	SAMN02221894			24767060	35457	0	No	2015-01-21T00:00:00Z	2015-01-21T00:00:00Z
GBHO01	TSA		INV	Lygus hesperus	PRJNA238835	SAMN02679940,SAMN02679941,SAMN02679942,SAMN02679943,SAMN02679944,SAMN02679945,SAMN02679946,SAMN02679947,SAMN02679948			102246199	45706	45706	Yes	2014-12-12T00:00:00Z	2014-12-12T00:00:00Z
GBHT01	TSA		INV	Halyomorpha halys	PRJNA248431	SAMN02821154,SAMN02821155			26764243	13211	0	No	2014-09-02T00:00:00Z	2014-09-02T00:00:00Z
GBID01	TSA		INV	Blattella germanica	PRJNA248247	SAMN02796058,SAMN02796059		tissue_type: full body	10239008	6833	0	No	2014-10-21T00:00:00Z	2014-10-21T00:00:00Z
GBII01	TSA		INV	Bemisia tabaci	PRJNA255988	SAMN02934457			67220885	51123	0	No	2015-12-16T00:00:00Z	2015-08-03T00:00:00Z
GBIJ01	TSA		INV	Bemisia tabaci	PRJNA255986	SAMN02934455		tissue_type: whole body	45762509	68512	0	No	2015-12-16T00:00:00Z	2015-08-03T00:00:00Z
GBIT01	TSA		INV	Bactrocera minax	PRJNA244614	SAMN02727808			38471055	47189	0	No	2014-10-23T00:00:00Z	2014-08-25T00:00:00Z
GBJC01	TSA		INV	Periplaneta americana	PRJNA251501	SAMN02834829		tissue_type: testis	94194175	122468	0	No	2018-06-12T00:00:00Z	2018-06-12T00:00:00Z
GBJR01	TSA		INV	Bombyx mori	PRJNA257362	SAMN02950950		tissue_type: wing discs were harvested at L5D6\, PP and P0 stages	17759131	15696	0	No	2014-10-21T00:00:00Z	2014-10-21T00:00:00Z
GBJX01	TSA		INV	Adelges tsugae	PRJNA242203	SAMN02691708	strain: Vermont	tissue_type: whole body	35793846	21848	0	No	2015-02-24T00:00:00Z	2015-02-24T00:00:00Z
GBKM01	TSA		INV	Acantholyda hieroglyphica	PRJNA252315	SAMN02870200	strain: wildtype	dev_stage: adult,tissue_type: whole organism	28522168	31362	0	No	2017-03-24T00:00:00Z	2017-03-21T00:00:00Z
GBKU01	TSA		INV	Trichoplusia ni	PRJNA260558	SAMN03024153	strain: Tnms42		60040270	70322	0	No	2014-11-13T00:00:00Z	2014-09-23T00:00:00Z
GBKZ01	TSA		INV	Sphecodes albilabris	PRJNA252332	SAMN02870402	strain: wildtype	dev_stage: adult,tissue_type: whole organism	36915692	33273	0	No	2017-03-24T00:00:00Z	2017-03-21T00:00:00Z
GBLA01	TSA		INV	Nomada lathburiana	PRJNA252330	SAMN02870348	strain: wildtype	dev_stage: adult,tissue_type: whole organism	35759640	24014	0	No	2017-03-24T00:00:00Z	2017-03-21T00:00:00Z
GBLB01	TSA		INV	Astata minor	PRJNA252227	SAMN02870217	strain: wildtype	dev_stage: adult,tissue_type: whole organism	36656229	31832	0	No	2017-03-24T00:00:00Z	2017-03-21T00:00:00Z
GBLE01	TSA		INV	Brachymeria minuta	PRJNA252236	SAMN02870225	strain: wildtype	dev_stage: adult,tissue_type: whole organism	32367015	35290	0	No	2017-03-24T00:00:00Z	2017-03-21T00:00:00Z
GBLF01	TSA		INV	Andrena vaga	PRJNA252325	SAMN02870209	strain: wildtype	dev_stage: adult,tissue_type: whole organism	29428733	25569	0	No	2017-03-24T00:00:00Z	2017-03-21T00:00:00Z
GBLL01	TSA		INV	Dendrocerus carpenteri	PRJNA252162	SAMN02870276	strain: wildtype	dev_stage: adult,isolation_source: Lab culture INSerlTCCRAAPEI-21,tissue_type: whole organism	25406379	22788	0	No	2017-03-24T00:00:00Z	2017-03-21T00:00:00Z
GBLM01	TSA		INV	Cosmocomoidea triguttata	PRJNA252118	SAMN02870304	strain: wildtype	dev_stage: adult,tissue_type: whole organism	19412001	16555	0	No	2018-02-13T00:00:00Z	2017-12-20T00:00:00Z
GBLN01	TSA		INV	Cosmocomoidea morrilli	PRJNA252129	SAMN02870303	strain: wildtype	dev_stage: adult,isolation_source: lab culture with samples originating from USA: Texas\, Weslaco,tissue_type: whole organism	20089045	18833	0	No	2018-02-13T00:00:00Z	2017-03-21T00:00:00Z
GBLO01	TSA		INV	Cosmocomoidea morgani	PRJNA252135	SAMN02870302	strain: wildtype	dev_stage: adult,tissue_type: whole organism	14335505	16340	0	No	2018-02-13T00:00:00Z	2017-12-20T00:00:00Z
GBLP01	TSA		INV	Diglyphus isaea	PRJNA252350	SAMN02870279	strain: wildtype	dev_stage: adult,tissue_type: whole organism	28987620	26541	0	No	2017-03-24T00:00:00Z	2017-03-21T00:00:00Z
GBLR01	TSA		INV	Thyreus orbatus	PRJNA252319	SAMN02870428	strain: wildtype	dev_stage: adult,tissue_type: whole organism	39591151	26321	0	No	2017-03-24T00:00:00Z	2017-03-21T00:00:00Z
GBLS01	TSA		INV	Dinetus pictus	PRJNA252320	SAMN02870280	strain: wildtype	dev_stage: adult,tissue_type: whole organism	35261360	20195	0	No	2017-02-22T00:00:00Z	2017-02-17T00:00:00Z
GBLT01	TSA		INV	Perilampus aeneus	PRJNA252318	SAMN02870373	strain: wildtype	dev_stage: adult,tissue_type: whole organism	36522282	29517	0	No	2017-12-20T00:00:00Z	2017-12-20T00:00:00Z
GCZT01	TSA		INV	Aedes albopictus	PRJNA279095	SAMN03447158	breed: MRA-804	host: Homo sapiens,isolation_source: Laboratory reared,tissue_type: Malpighian tubules	16445006	8176	0	No	2016-02-24T00:00:00Z	2016-02-24T00:00:00Z
GCZW01	TSA		INV	Bemisia tabaci	PRJNA282153	SAMN03567662		host: cotton,tissue_type: Whole body	53998946	73733	0	No	2016-05-03T00:00:00Z	2016-05-03T00:00:00Z
GDAI01	TSA		INV	Tabanus bromius	PRJNA283639	SAMN03653681			3188457	3043	3043	Yes	2016-03-08T00:00:00Z	2015-05-29T00:00:00Z
GDAR01	TSA		INV	Dendroctonus ponderosae	PRJNA269763	SAMN03256981,SAMN03256982,SAMN03256983,SAMN03256984,SAMN03256985,SAMN03256986,SAMN03256987,SAMN03256988,SAMN03256989,SAMN03256990,SAMN03256991,SAMN03256992,SAMN03256993,SAMN03256994,SAMN03256995,SAMN03256996,SAMN03256997,SAMN03256998,SAMN03256999,SAMN03257000,SAMN03257001,SAMN03257002,SAMN03257003,SAMN03257004,SAMN03257005,SAMN03257006,SAMN03257007,SAMN03257008,SAMN03257009,SAMN03257010,SAMN03257…	strain: wild collected	host: Pinus contorta	44497864	26066	0	No	2016-02-04T00:00:00Z	2016-02-04T00:00:00Z
GDAV01	TSA		INV	Musca domestica	PRJNA279218	SAMN03438122		dev_stage: larvae; pupae; adults,tissue_type: whole	47741075	89776	0	No	2015-09-10T00:00:00Z	2015-06-29T00:00:00Z
GDAW01	TSA		INV	Lygus lineolaris	PRJNA280549	SAMN03464333		dev_stage: Adult,tissue_type: salivary gland	36124843	62559	0	No	2015-05-29T00:00:00Z	2015-05-29T00:00:00Z
GDCN01	TSA		INV	Lymantria dispar	PRJNA175734	SAMN01914919,SAMN01915321,SAMN01915322			9458344	20472	0	No	2015-06-16T00:00:00Z	2015-06-16T00:00:00Z
GDCO01	TSA		INV	Halyomorpha halys	PRJNA242849	SAMN02709492,SAMN02709493,SAMN02709494,SAMN02709495			251093481	247113	0	No	2015-06-16T00:00:00Z	2015-06-16T00:00:00Z
GDDM01	TSA		INV	Lymantria dispar	PRJNA80181	SAMN00749815			8010495	13231	0	No	2015-06-16T00:00:00Z	2015-06-16T00:00:00Z
GDEF01	TSA		INV	Graphocephala fennahi	PRJNA272183	SAMN03331970	breed: wildtype	dev_stage: adult,tissue_type: whole organism	26555525	31175	0	No	2018-04-03T00:00:00Z	2018-04-03T00:00:00Z
GDFS01	TSA		INV	Polistes fuscatus	PRJNA287145	SAMN03776850,SAMN03776851,SAMN03776852,SAMN03776853,SAMN03776854,SAMN03776855,SAMN03776856,SAMN03776857,SAMN03776858,SAMN03776859,SAMN03776860,SAMN03776861,SAMN03776862,SAMN03776863,SAMN03776864,SAMN03776865,SAMN03776866			153647175	157489	0	No	2015-06-30T00:00:00Z	2015-06-30T00:00:00Z
GDGN01	TSA		INV	Amyelois transitella	PRJNA259890	SAMN03013884	strain: SPIRL-1966	isolation_source: air	116381533	93073	0	No	2015-06-26T00:00:00Z	2015-06-26T00:00:00Z
GDHC01	TSA		INV	Lygus hesperus	PRJNA284294	SAMN01831325,SAMN02222160,SAMN02222161,SAMN02222162,SAMN02222163,SAMN02222164,SAMN02222165,SAMN02222166,SAMN02222167,SAMN02679940,SAMN02679941,SAMN02679942,SAMN02679943,SAMN02679944,SAMN02679945,SAMN02679946,SAMN02679947,SAMN02679948,SAMN03792993,SAMN03792994,SAMN03792995			45687929	22022	22022	Yes	2016-03-16T00:00:00Z	2016-03-16T00:00:00Z
GDHF01	TSA		INV	Bactrocera latifrons	PRJNA281765	SAMN03566187,SAMN03566188,SAMN03566189,SAMN03566190,SAMN03566191			93529874	34079	34079	Yes	2015-07-13T00:00:00Z	2015-07-13T00:00:00Z
GDHQ01	TSA		INV	Polistes metricus	PRJNA287152	SAMN03776881,SAMN03776882,SAMN03776883,SAMN03776884,SAMN03776885,SAMN03776886,SAMN03776887,SAMN03776888,SAMN03776889,SAMN03776890,SAMN03776891,SAMN03776892,SAMN03776893,SAMN03776894,SAMN03776895,SAMN03776896			118635694	127403	0	No	2015-07-13T00:00:00Z	2015-07-13T00:00:00Z
GDIM01	TSA		INV	Stomoxys calcitrans	PRJNA188117	SAMN03840662	breed: 8C7A2A5H3J4	dev_stage: All,tissue_type: Whole fly	59550049	51432	0	No	2015-07-24T00:00:00Z	2015-07-24T00:00:00Z
GDIO01	TSA		INV	Locusta migratoria manilensis	PRJNA283919	SAMN03704890,SAMN03704948,SAMN03704952,SAMN03704957		tissue_type: hemocyte & fat body	46444654	50791	0	No	2016-07-05T00:00:00Z	2016-07-05T00:00:00Z
GDJM01	TSA		INV	Cotesia rubecula	PRJNA289731	SAMN03857491		tissue_type: head	85930017	38830	0	No	2015-11-09T00:00:00Z	2015-11-09T00:00:00Z
GDJO01	TSA		INV	Cotesia glomerata	PRJNA289655	SAMN03856543		dev_stage: adult,tissue_type: head	84148260	41146	0	No	2017-03-29T00:00:00Z	2015-11-04T00:00:00Z
GDKA01	TSA		INV	Rhynchophorus ferrugineus	PRJNA275430	SAMN03344737		dev_stage: Adult,host: date palm,tissue_type: Antenna	30476589	35241	0	No	2016-02-11T00:00:00Z	2016-02-11T00:00:00Z
GDKB01	TSA		INV	Cydia pomonella	PRJNA289066	SAMN03840883,SAMN03840886,SAMN03840888			82414	59	59	Yes	2016-03-31T00:00:00Z	2016-01-14T00:00:00Z
GDKQ01	TSA		INV	Nicrophorus vespilloides	PRJNA285436	SAMN03753827,SAMN03753828,SAMN03753829,SAMN03753830,SAMN03753831,SAMN03753832,SAMN03753833,SAMN03753834,SAMN03753835,SAMN03753836,SAMN03753837,SAMN03753838,SAMN03753839,SAMN03753840,SAMN03753841,SAMN03753842,SAMN03753843,SAMN03753844,SAMN03753845,SAMN03753846,SAMN03753847,SAMN03753848,SAMN03753849,SAMN03753850			35402195	17019	0	No	2015-08-20T00:00:00Z	2015-08-20T00:00:00Z
GDKS01	TSA		INV	Anopheles sinensis	PRJNA293400	SAMN04002516	breed: Anopheles	tissue_type: body	24534251	45217	0	No	2015-08-26T00:00:00Z	2015-08-26T00:00:00Z
GDKW01	TSA		INV	Rhodnius neglectus	PRJNA292130	SAMN03975952	breed: Universidade de Brasilia colony	dev_stage: nymphs and adults,isolation_source: Itambaraca,tissue_type: salivary glands	4920587	4230	4230	Yes	2016-05-10T00:00:00Z	2015-09-04T00:00:00Z
GDLA01	TSA		INV	Larinus minutus	PRJNA286543	SAMN03799587	breed: wildtype	dev_stage: adult,tissue_type: whole organism	29051548	29721	0	No	2017-10-06T00:00:00Z	2017-10-06T00:00:00Z
GDLI01	TSA		INV	Hypocaccus fitchi	PRJNA286537	SAMN03799581	breed: wildtype	dev_stage: adult,tissue_type: whole organism	16897738	20334	0	No	2017-10-06T00:00:00Z	2017-10-06T00:00:00Z
GDLJ01	TSA		INV	Anorus arizonicus	PRJNA286485	SAMN03799530	breed: wildtype	dev_stage: adult,tissue_type: whole organism	25553744	22370	0	No	2017-10-06T00:00:00Z	2017-10-06T00:00:00Z
GDLP01	TSA		INV	Paragymnomerus spiricornis	PRJNA286601	SAMN03799646	breed: wildtype	dev_stage: adult,tissue_type: whole organism	26071259	23109	0	No	2018-02-12T00:00:00Z	2018-02-12T00:00:00Z
GDLS01	TSA		INV	Hypothenemus hampei	PRJNA279497	SAMN03448479	isolate: Beltsville Coffee Borer Beetle colony	host: Coffea arabica,isolation_source: coffee berry	15181674	17132	0	No	2015-08-26T00:00:00Z	2015-08-26T00:00:00Z
GDMY01	TSA		INV	Dryops sp. AD-2015	PRJNA286519	SAMN03799563	breed: wildtype	dev_stage: adult,tissue_type: whole organism	32506637	30332	0	No	2017-10-06T00:00:00Z	2017-10-06T00:00:00Z
GDNJ01	TSA		INV	Heterochelus sp. AD-2015	PRJNA286531	SAMN03799575	breed: wildtype	dev_stage: adult,tissue_type: whole organism	32730428	50435	0	No	2017-10-06T00:00:00Z	2017-10-06T00:00:00Z
GDNM01	TSA		INV	Xylobiops basilaris	PRJNA286597	SAMN03799641	breed: wildtype	dev_stage: adult,tissue_type: whole organism	17023657	16807	0	No	2017-10-06T00:00:00Z	2017-10-06T00:00:00Z
GDNW01	TSA		INV	Cucujus clavipes	PRJNA286510	SAMN03799554	breed: wildtype	dev_stage: adult,tissue_type: whole organism	22189130	20731	0	No	2017-10-06T00:00:00Z	2017-10-06T00:00:00Z
GDOQ01	TSA		INV	Micromalthus debilis	PRJNA286555	SAMN03799599	breed: wildtype	dev_stage: larva,tissue_type: whole organism	32532609	28718	0	No	2017-10-06T00:00:00Z	2017-10-06T00:00:00Z
GDPC01	TSA		INV	Thanasimus formicarius	PRJNA286592	SAMN03799636	breed: wildtype	dev_stage: adult,tissue_type: whole organism	34009808	36455	0	No	2017-10-06T00:00:00Z	2017-10-06T00:00:00Z
GDPL01	TSA		INV	Oreina cacaliae	PRJNA286569	SAMN03799613	breed: wildtype	dev_stage: adult,tissue_type: whole organism	31277554	37290	0	No	2017-10-06T00:00:00Z	2017-10-06T00:00:00Z
GDPQ01	TSA		INV	Lagria hirta	PRJNA286540	SAMN03799584	breed: wildtype	dev_stage: adult,tissue_type: whole organism	31704612	40362	0	No	2017-10-06T00:00:00Z	2017-10-06T00:00:00Z
GDPR01	TSA		INV	Hydrochara caraboides	PRJNA286534	SAMN03799578	breed: wildtype	dev_stage: larva,tissue_type: whole organism	18691970	25261	0	No	2017-10-06T00:00:00Z	2017-10-06T00:00:00Z
GDPU01	TSA		INV	Macrosiagon limbatum	PRJNA286549	SAMN03799593	breed: wildtype	dev_stage: adult,tissue_type: whole	19268281	26483	0	No	2017-10-06T00:00:00Z	2017-10-06T00:00:00Z
GDQN01	TSA		INV	Pectinophora gossypiella	PRJNA293973	SAMN04012687,SAMN04012688,SAMN04012689			16315089	11746	11746	Yes	2016-10-05T00:00:00Z	2016-10-05T00:00:00Z
GDQV01	TSA		INV	Arachnocampa luminosa	PRJNA290397	SAMN04029109,SAMN04029110,SAMN04029111,SAMN04029112,SAMN04029113,SAMN04029114			187243681	196675	0	No	2015-12-02T00:00:00Z	2015-09-22T00:00:00Z
GDRP01	TSA		INV	Bactrocera dorsalis	PRJNA238151	SAMN02596125	isolate: Male accessory gland,strain: Hainan	isolation_source: Adults	18959567	26084	0	No	2015-10-13T00:00:00Z	2015-10-13T00:00:00Z
GDUN01	TSA		INV	Aedes aegypti	PRJNA298896	SAMN04168647	strain: Liverpool	dev_stage: adult,tissue_type: salivary glands	2544753	1182	1182	Yes	2016-03-31T00:00:00Z	2015-10-28T00:00:00Z
GDVG01	TSA		INV	Clitarchus hookeri	PRJNA286351	SAMN04005136	breed: wildtype	tissue_type: head\, thorax\, forelegs	16669035	27698	0	No	2016-06-27T00:00:00Z	2016-06-27T00:00:00Z
GDVN01	TSA		INV	Acheta domesticus	PRJNA286330	SAMN04005113	breed: wildtype	dev_stage: juvenil,tissue_type: whole organism	41497113	50046	0	No	2018-04-05T00:00:00Z	2018-04-05T00:00:00Z
GEBL01	TSA		INV	Heliothis virescens	PRJNA301587	SAMN04252352	isolate: YDK	isolation_source: University of Tennessee EPP,tissue_type: Whole insect	11944863	10596	0	No	2016-12-06T00:00:00Z	2016-12-06T00:00:00Z
GEBQ01	TSA		INV	Graphocephala atropunctata	PRJNA299492	SAMN04208332,SAMN04208333,SAMN04208334			54314135	32270	32270	Yes	2016-08-23T00:00:00Z	2016-08-23T00:00:00Z
GECK01	TSA		INV	Rhodnius prolixus	PRJNA281760	SAMN03496284,SAMN03496285,SAMN03496286			86874310	128114	0	No	2017-01-04T00:00:00Z	2017-01-04T00:00:00Z
GECL01	TSA		INV	Triatoma dimidiata	PRJNA300554	SAMN04240765	strain: Santander	dev_stage: 5th instar nymph,tissue_type: salivary glands	4850242	3815	3815	Yes	2015-12-17T00:00:00Z	2015-12-17T00:00:00Z
GECM01	TSA		INV	Drosophila montana	PRJNA300939	SAMN02898087,SAMN02898088,SAMN02898089,SAMN02898091,SAMN02898092,SAMN02898096,SAMN04231168,SAMN04231169,SAMN04231170,SAMN04231171,SAMN04231172,SAMN04231173,SAMN04231174,SAMN04231175,SAMN04231176,SAMN04231177			14757969	31233	0	No	2015-12-08T00:00:00Z	2015-12-08T00:00:00Z
GECN01	TSA		INV	Diachasma alloeum	PRJNA283787	SAMN03656147,SAMN03656148			112635971	131607	0	No	2015-12-22T00:00:00Z	2015-12-22T00:00:00Z
GECQ01	TSA		INV	Murgantia histrionica	PRJNA302154	SAMN04267204,SAMN04267205,SAMN04267206,SAMN04267207			425689726	523102	0	No	2017-11-01T00:00:00Z	2017-01-04T00:00:00Z
GECT01	TSA		INV	Pteromalus puparum	PRJNA276955	SAMN03382593		host: Pieris rapae,isolation_source: lab culture,tissue_type: whole female adults\, venom glands and female body carcasses	34842433	39468	0	No	2016-01-12T00:00:00Z	2016-01-12T00:00:00Z
GECU01	TSA		INV	Homalodisca liturata	PRJNA303151	SAMN04293489,SAMN04293490,SAMN04293491			57066937	37937	37937	Yes	2016-08-23T00:00:00Z	2016-08-23T00:00:00Z
GECZ01	TSA		INV	Cuerna arida	PRJNA303150	SAMN04292971,SAMN04292972,SAMN04292973			47876092	32471	32471	Yes	2016-08-23T00:00:00Z	2016-08-23T00:00:00Z
GEDB01	TSA		INV	Polistes dominula	PRJNA291219	SAMN03940809,SAMN03940810,SAMN03940811,SAMN03940812,SAMN03940813,SAMN03940814,SAMN03940815,SAMN03940816,SAMN03940817,SAMN03940818,SAMN03940819		tissue_type: half-head	122055285	157141	0	No	2015-12-16T00:00:00Z	2015-12-16T00:00:00Z
GEDC01	TSA		INV	Clastoptera arizonana	PRJNA303152	SAMN04293493,SAMN04293494,SAMN04293495			78225081	31809	31809	Yes	2016-08-23T00:00:00Z	2016-08-23T00:00:00Z
GEDK01	TSA		INV	Neodiprion lecontei	PRJNA280451	SAMN04302192	isolate: pooled adult female	dev_stage: adult,host: Pinus mugo,isolation_source: bush on private property,tissue_type: head	9420537	14044	0	No	2015-12-18T00:00:00Z	2015-12-18T00:00:00Z
GEDM01	TSA		INV	Neodiprion lecontei	PRJNA280451	SAMN04302197	isolate: pooled larva	dev_stage: larva,host: Pinus mugo,isolation_source: bush on private property,tissue_type: body	8047854	12447	0	No	2016-03-30T00:00:00Z	2016-03-30T00:00:00Z
GEDO01	TSA		INV	Conogethes punctiferalis	PRJNA304355	SAMN04299556		host: Zea mays,tissue_type: antennae	74346	69	69	Yes	2016-03-15T00:00:00Z	2016-03-15T00:00:00Z
GEDY01	TSA		INV	Halyomorpha halys	PRJNA263732	SAMN03285400	isolate: Field population	dev_stage: Adult,host: Soybean,tissue_type: Whole body	36835800	64549	0	No	2016-03-30T00:00:00Z	2016-03-30T00:00:00Z
GEEA01	TSA		INV	Bactrocera dorsalis	PRJNA292631	SAMN03982873		tissue_type: whole individual	35035899	39624	0	No	2016-03-08T00:00:00Z	2016-03-08T00:00:00Z
GEEF01	TSA		INV	Leptinotarsa decemlineata	PRJNA297027	SAMN04112811,SAMN04122824,SAMN04122838			192666432	197677	0	No	2016-03-10T00:00:00Z	2016-01-13T00:00:00Z
GEEM01	TSA		INV	Trichoplusia ni	PRJNA308418	SAMN04395210	isolate: BTI-TN-5B1-4	tissue_type: Ovary	29244596	25201	0	No	2017-01-12T00:00:00Z	2017-01-12T00:00:00Z
GEES01	TSA		INV	Neodiprion lecontei	PRJNA280451	SAMN04302192,SAMN04302193,SAMN04302194,SAMN04302195,SAMN04302196,SAMN04302197,SAMN04302198		tissue_type: head and body tissue from female\, male\, larval\, and eonymph lifestages	54319644	77997	0	No	2016-02-17T00:00:00Z	2016-02-17T00:00:00Z
GEEY01	TSA		INV	Cephus cinctus	PRJNA302015	SAMN04263466	isolate: Amsterdam-Churchill subculture	isolation_source: agricultural fields,tissue_type: antennae	45444096	24267	0	No	2016-02-18T00:00:00Z	2016-02-18T00:00:00Z
GEFD01	TSA		INV	Cephus cinctus	PRJNA302015	SAMN04362879,SAMN04362880,SAMN04362881			63753408	30319	0	No	2016-02-18T00:00:00Z	2016-02-18T00:00:00Z
GEFG01	TSA		INV	Cephus cinctus	PRJNA302015	SAMN04362882,SAMN04362884			69174422	77058	0	No	2016-02-18T00:00:00Z	2016-02-18T00:00:00Z
GEGV01	TSA		INV	Plutella xylostella	PRJNA313471	SAMN04523666		dev_stage: Third-instars larvae of moths,tissue_type: Whole body	1871305	1361	0	No	2017-03-29T00:00:00Z	2017-03-29T00:00:00Z
GEHC01	TSA		INV	Aedes albopictus	PRJNA314492	SAMN04535804,SAMN04535805,SAMN04535806,SAMN04535807			1994738	1732	1732	Yes	2017-04-12T00:00:00Z	2017-04-12T00:00:00Z
GEIF01	TSA		INV	Periplaneta americana	PRJNA315589	SAMN04577824,SAMN04577829,SAMN04577835	breed: 9th instar nymphs	isolation_source: China: Nanjing,tissue_type: midgut	45387708	78837	0	No	2016-04-04T00:00:00Z	2016-04-04T00:00:00Z
GBLU01	TSA		INV	Oxybelus bipunctatus	PRJNA252321	SAMN02870362	strain: wildtype	dev_stage: adult,tissue_type: whole organism	37187137	22233	0	No	2017-02-22T00:00:00Z	2017-02-17T00:00:00Z
GBLV01	TSA		INV	Chyphotes sp. AD-2014	PRJNA252353	SAMN02870263	strain: wildtype	dev_stage: adult,tissue_type: whole organism	55067497	45214	0	No	2017-03-24T00:00:00Z	2017-03-21T00:00:00Z
GBLX01	TSA		INV	Tremex magus	PRJNA252117	SAMN02870431	strain: wildtype	dev_stage: adult,tissue_type: whole organism	41749321	30481	0	No	2017-03-24T00:00:00Z	2017-03-21T00:00:00Z
GBLY01	TSA		INV	Eucera plumigera	PRJNA252119	SAMN02870294	strain: wildtype	dev_stage: adult,tissue_type: whole organism	26851933	25706	0	No	2017-03-24T00:00:00Z	2017-03-21T00:00:00Z
GBLZ01	TSA		INV	Eucera syriaca	PRJNA252121	SAMN02870295	strain: wildtype	dev_stage: adult,tissue_type: whole organism	28054770	27204	0	No	2017-03-24T00:00:00Z	2017-03-21T00:00:00Z
GBMA01	TSA		INV	Diodontus minutus	PRJNA252322	SAMN02870281	strain: wildtype	dev_stage: adult,tissue_type: whole organism	39373028	22820	0	No	2017-02-22T00:00:00Z	2017-02-17T00:00:00Z
GBMC01	TSA		INV	Trichogramma evanescens	PRJNA252243	SAMN02870432	strain: wildtype	dev_stage: adult,tissue_type: whole organism	28660627	21933	0	No	2017-12-20T00:00:00Z	2017-12-20T00:00:00Z
GBMD01	TSA		INV	Ancistrocerus nigricornis	PRJNA252210	SAMN02870208	strain: wildtype	dev_stage: adult,tissue_type: whole organism	33488814	28657	0	No	2018-02-13T00:00:00Z	2018-02-13T00:00:00Z
GBME01	TSA		INV	Panurgus dentipes	PRJNA252205	SAMN02870365	strain: wildtype	dev_stage: adult,tissue_type: whole organism	26437230	23066	0	No	2017-03-24T00:00:00Z	2017-03-21T00:00:00Z
GBMF01	TSA		INV	Discoelius zonalis	PRJNA252211	SAMN02870284	strain: wildtype	dev_stage: adult,tissue_type: whole organism	25517162	22427	0	No	2018-02-13T00:00:00Z	2018-02-13T00:00:00Z
GBMG01	TSA		INV	Eumenes papillarius	PRJNA252215	SAMN02870297	strain: wildtype	dev_stage: adult,tissue_type: whole organism	38498893	32706	0	No	2017-03-24T00:00:00Z	2017-03-21T00:00:00Z
GBMI01	TSA		INV	Podagrion pachymerum	PRJNA252219	SAMN02870380	strain: wildtype	dev_stage: adult,isolation_source: reared from Mantis religiosa ootheca,tissue_type: whole organism	27082285	28250	0	No	2017-12-20T00:00:00Z	2017-12-20T00:00:00Z
GBMJ01	TSA		INV	Lithurgus chrysurus	PRJNA252207	SAMN02870331	strain: wildtype	dev_stage: adult,tissue_type: whole organism	32731326	24312	0	No	2017-03-24T00:00:00Z	2017-03-21T00:00:00Z
GBML01	TSA		INV	Symmorphus murarius	PRJNA252214	SAMN02870415	strain: wildtype	dev_stage: adult,tissue_type: whole organism	32940146	30281	0	No	2018-02-13T00:00:00Z	2018-02-13T00:00:00Z
GBMM01	TSA		INV	Tamarixia radiata	PRJNA252131	SAMN02870420	strain: wildtype	dev_stage: adult,tissue_type: whole organism	43384368	35442	0	No	2017-12-20T00:00:00Z	2017-12-20T00:00:00Z
GBMN01	TSA		INV	Eupelmus urozonus	PRJNA252250	SAMN02870299	strain: wildtype	dev_stage: adult,isolation_source: reared from galls of Andricus quercuscalicis,tissue_type: whole organism	43355792	40143	0	No	2017-12-20T00:00:00Z	2017-12-20T00:00:00Z
GBMO01	TSA		INV	Celonites abbreviatus	PRJNA252306	SAMN02870229	strain: wildtype	dev_stage: adult,tissue_type: whole organism	31303713	21771	0	No	2018-02-13T00:00:00Z	2018-02-13T00:00:00Z
GBMP01	TSA		INV	Dasypoda hirtipes	PRJNA252212	SAMN02870274	strain: wildtype	dev_stage: adult,tissue_type: whole organism	29908505	22722	0	No	2017-03-24T00:00:00Z	2017-03-21T00:00:00Z
GBMR01	TSA		INV	Delta sp. AD-2014	PRJNA252171	SAMN02870275	strain: wildtype	dev_stage: adult,tissue_type: whole organism	32701875	31638	0	No	2018-02-13T00:00:00Z	2018-02-13T00:00:00Z
GBMS01	TSA		INV	Brachygaster minutus	PRJNA252340	SAMN02870224	strain: wildtype	dev_stage: adult,tissue_type: whole organism	36021435	36288	0	No	2017-03-24T00:00:00Z	2017-03-21T00:00:00Z
GBMT01	TSA		INV	Ammophila sabulosa	PRJNA252224	SAMN02870205	strain: wildtype	dev_stage: adult,tissue_type: whole organism	27191551	21852	0	No	2017-03-24T00:00:00Z	2017-03-21T00:00:00Z
GBMU01	TSA		INV	Stephanus serrator	PRJNA252323	SAMN02870410	strain: wildtype	dev_stage: adult,tissue_type: whole organism	37485127	44542	0	No	2017-03-24T00:00:00Z	2017-03-21T00:00:00Z
GBMW01	TSA		INV	Parischnogaster nigricans	PRJNA252175	SAMN02870366	strain: wildtype	dev_stage: adult,tissue_type: whole organism	24879729	27737	0	No	2017-03-24T00:00:00Z	2017-03-21T00:00:00Z
GBMX01	TSA		INV	Ammobates syriacus	PRJNA252137	SAMN02870204	strain: wildtype	dev_stage: adult,tissue_type: whole organism	32110512	22137	0	No	2017-03-24T00:00:00Z	2017-03-21T00:00:00Z
GBMY01	TSA		INV	Netelia sp. AD-2014	PRJNA252150	SAMN02870356	strain: wildtype	dev_stage: adult,tissue_type: whole organism	32078721	26358	0	No	2017-03-24T00:00:00Z	2017-03-21T00:00:00Z
GBMZ01	TSA		INV	Chlorodynerus chloroticus	PRJNA252159	SAMN02870239	strain: wildtype	dev_stage: adult,tissue_type: whole organism	36379353	26072	0	No	2018-02-13T00:00:00Z	2018-02-13T00:00:00Z
GBNA01	TSA		INV	Otitesella tsamvi	PRJNA252151	SAMN02870361	strain: wildtype	dev_stage: adult,isolation_source: reared from fig,tissue_type: whole organism	35315859	34424	0	No	2017-12-20T00:00:00Z	2017-12-20T00:00:00Z
GBNB01	TSA		INV	Stizus continuus	PRJNA252182	SAMN02870413	strain: wildtype	dev_stage: adult,tissue_type: whole organism	24816142	21045	0	No	2017-03-24T00:00:00Z	2017-03-21T00:00:00Z
GBNC01	TSA		INV	Telenomus sp. AD-2014	PRJNA252183	SAMN02870422	strain: wildtype	dev_stage: adult,tissue_type: whole organism	21539823	16983	0	No	2017-03-24T00:00:00Z	2017-03-21T00:00:00Z
GBND01	TSA		INV	Buathra laborator	PRJNA252196	SAMN02870227	strain: wildtype	dev_stage: adult,tissue_type: whole organism	32682066	27000	0	No	2017-03-24T00:00:00Z	2017-03-21T00:00:00Z
GBNE01	TSA		INV	Leptomastix dactylopii	PRJNA252201	SAMN02870327	strain: wildtype	dev_stage: adult,tissue_type: whole organism	31392672	35463	0	No	2017-12-20T00:00:00Z	2017-12-20T00:00:00Z
GBNF01	TSA		INV	Harpactus elegans	PRJNA252247	SAMN02870308	strain: wildtype	dev_stage: adult,tissue_type: whole organism	35499888	22245	0	No	2017-02-22T00:00:00Z	2017-02-17T00:00:00Z
GBNG01	TSA		INV	Vespula germanica	PRJNA252254	SAMN02870439	strain: wildtype	dev_stage: adult,tissue_type: whole organism	36628013	33749	0	No	2017-03-24T00:00:00Z	2017-03-21T00:00:00Z
GBNH01	TSA		INV	Psenulus fuscipennis	PRJNA252256	SAMN02870386	strain: wildtype	dev_stage: adult,tissue_type: whole organism	31095907	24423	0	No	2017-02-22T00:00:00Z	2017-02-17T00:00:00Z
GBNI01	TSA		INV	Eucera malvae	PRJNA252260	SAMN02870424	strain: wildtype	dev_stage: adult,tissue_type: whole organism	36479504	31360	0	No	2017-03-24T00:00:00Z	2017-03-21T00:00:00Z
GBNJ01	TSA		INV	Pseudogonalos hahnii	PRJNA252341	SAMN02870387	strain: wildtype	dev_stage: adult,tissue_type: whole organism	26575047	18039	0	No	2017-03-24T00:00:00Z	2017-03-22T00:00:00Z
GBNL01	TSA		INV	Sceliphron curvatum	PRJNA252261	SAMN02870396	strain: wildtype	dev_stage: adult,tissue_type: whole organism	32739311	22934	0	No	2017-02-22T00:00:00Z	2017-02-17T00:00:00Z
GBNN01	TSA		INV	Nysson niger	PRJNA252266	SAMN02870351	strain: wildtype	dev_stage: adult,tissue_type: whole organism	29091955	22496	0	No	2017-02-22T00:00:00Z	2017-02-17T00:00:00Z
GBNO01	TSA		INV	Dolichurus corniculus	PRJNA252204	SAMN02870285	strain: wildtype	dev_stage: adult,tissue_type: whole organism	27844668	19309	0	No	2017-03-24T00:00:00Z	2017-03-22T00:00:00Z
GBNP01	TSA		INV	Euglossa dilemma	PRJNA252310	SAMN02870296	strain: wildtype	dev_stage: adult,tissue_type: whole organism	40223997	31917	0	No	2017-03-24T00:00:00Z	2017-03-21T00:00:00Z
GBNQ01	TSA		INV	Smicromyrme rufipes	PRJNA252275	SAMN02870399	strain: wildtype	dev_stage: adult,tissue_type: whole organism	31191065	31152	0	No	2017-03-24T00:00:00Z	2017-03-21T00:00:00Z
GBNR01	TSA		INV	Gorytes laticinctus	PRJNA252290	SAMN02870305	strain: wildtype	dev_stage: adult,tissue_type: whole organism	30119789	20336	0	No	2017-02-22T00:00:00Z	2017-02-17T00:00:00Z
GBNS01	TSA		INV	Cerceris arenaria	PRJNA252291	SAMN02870235	strain: wildtype	dev_stage: adult,tissue_type: whole organism	34252864	24719	0	No	2017-02-22T00:00:00Z	2017-02-17T00:00:00Z
GBNT01	TSA		INV	Ampulex compressa	PRJNA252218	SAMN02870206	strain: wildtype	dev_stage: adult,tissue_type: whole organism	21293266	24364	0	No	2017-03-24T00:00:00Z	2017-03-22T00:00:00Z
GBNU01	TSA		INV	Euodynerus quadrifasciatus	PRJNA252163	SAMN02870298	strain: wildtype	dev_stage: adult,tissue_type: whole organism	28372626	25063	0	No	2018-02-12T00:00:00Z	2018-02-12T00:00:00Z
GBNW01	TSA		INV	Pseudoscolia sinaitica	PRJNA252146	SAMN02870389	strain: wildtype	dev_stage: adult,tissue_type: whole organism	28843716	22577	0	No	2017-03-24T00:00:00Z	2017-03-22T00:00:00Z
GBNX01	TSA		INV	Macropis fulvipes	PRJNA252296	SAMN02870333	strain: wildtype	dev_stage: adult,tissue_type: whole organism	27205906	21091	0	No	2017-03-24T00:00:00Z	2017-03-21T00:00:00Z
GBNY01	TSA		INV	Andricus quercuscalicis	PRJNA252297	SAMN02870210	strain: wildtype	dev_stage: adult,isolation_source: reared from galls,tissue_type: whole organism	30242759	22611	0	No	2017-03-24T00:00:00Z	2017-03-21T00:00:00Z
GBNZ01	TSA		INV	Heterodontonyx sp. AD-2014	PRJNA252300	SAMN02870313	strain: wildtype	dev_stage: adult,tissue_type: whole organism	31003498	19941	0	No	2017-03-24T00:00:00Z	2017-03-21T00:00:00Z
GBOA01	TSA		INV	Spilomena beata	PRJNA252217	SAMN02870404	strain: wildtype	dev_stage: adult,tissue_type: whole organism	31845961	24104	0	No	2017-03-24T00:00:00Z	2017-03-21T00:00:00Z
GBOB01	TSA		INV	Sphecius convallis	PRJNA252349	SAMN02870401	strain: wildtype	dev_stage: adult,tissue_type: whole organism	25618375	19967	0	No	2017-02-22T00:00:00Z	2017-02-17T00:00:00Z
GBOC01	TSA		INV	Palarus histrio	PRJNA252142	SAMN02870364	strain: wildtype	dev_stage: adult,tissue_type: whole organism	28994684	17033	0	No	2017-03-24T00:00:00Z	2017-03-22T00:00:00Z
GBOE01	TSA		INV	Chlorion hirtum	PRJNA252145	SAMN02870238	strain: wildtype	dev_stage: adult,tissue_type: whole organism	36650475	22147	0	No	2017-03-24T00:00:00Z	2017-03-22T00:00:00Z
GBOG01	TSA		INV	Sirex noctilio	PRJNA252354	SAMN02870398	strain: wildtype	dev_stage: adult,tissue_type: whole organism	29061370	27319	0	No	2017-03-24T00:00:00Z	2017-03-21T00:00:00Z
GBOH01	TSA		INV	Masaris aegyptiacus aegyptiacus	PRJNA252149	SAMN02870334	strain: wildtype	dev_stage: adult,tissue_type: whole organism	31681641	22478	0	No	2017-03-24T00:00:00Z	2017-03-21T00:00:00Z
GBOI01	TSA		INV	Camptopoeum sacrum	PRJNA252153	SAMN02870228	strain: wildtype	dev_stage: adult,tissue_type: whole organism	32757317	23988	0	No	2017-03-24T00:00:00Z	2017-03-21T00:00:00Z
GBOJ01	TSA		INV	Anthidium manicatum	PRJNA252257	SAMN02870211	strain: wildtype	dev_stage: adult,tissue_type: whole organism	27880352	22793	0	No	2017-03-24T00:00:00Z	2017-03-21T00:00:00Z
GBOK01	TSA		INV	Meria tripunctata	PRJNA252267	SAMN02870339	strain: wildtype	dev_stage: adult,tissue_type: whole organism	52000881	43279	0	No	2017-03-24T00:00:00Z	2017-03-21T00:00:00Z
GBOL01	TSA		INV	Cimbex rubida	PRJNA252347	SAMN02870264	strain: wildtype	dev_stage: adult,tissue_type: whole organism	36951083	35621	0	No	2017-03-24T00:00:00Z	2017-03-22T00:00:00Z
GBOM01	TSA		INV	Chalybion californicum	PRJNA252298	SAMN02870236	strain: wildtype	dev_stage: adult,tissue_type: whole organism	33977878	21323	0	No	2017-02-22T00:00:00Z	2017-02-17T00:00:00Z
GBON01	TSA		INV	Dryudella pinguis	PRJNA252123	SAMN02870286	strain: wildtype	dev_stage: adult,tissue_type: whole organism	30800832	19086	0	No	2017-03-24T00:00:00Z	2017-03-21T00:00:00Z
GBOQ01	TSA		INV	Dasymutilla gloriosa	PRJNA252348	SAMN02870273	strain: wildtype	dev_stage: adult,tissue_type: whole organism	28185100	26271	0	No	2017-03-24T00:00:00Z	2017-03-22T00:00:00Z
GBOR01	TSA		INV	Syrphophilus tricinctorius	PRJNA252166	SAMN02870417	strain: wildtype	dev_stage: adult,tissue_type: whole organism	27714953	26900	0	No	2017-03-24T00:00:00Z	2017-03-22T00:00:00Z
GBOS01	TSA		INV	Dendrocerus carpenteri	PRJNA252710	SAMN02870277			30398770	33415	0	No	2017-03-24T00:00:00Z	2017-03-22T00:00:00Z
GBOT01	TSA		INV	Rhynchium cyanopterum	PRJNA252179	SAMN02870393	strain: wildtype	dev_stage: adult,tissue_type: whole organism	23062333	26074	0	No	2018-02-12T00:00:00Z	2018-02-12T00:00:00Z
GBOU01	TSA		INV	Liris sp. AD-2014	PRJNA252147	SAMN02870330	strain: wildtype	dev_stage: adult,tissue_type: whole organism	28840977	17615	0	No	2017-03-24T00:00:00Z	2017-03-22T00:00:00Z
GBOV01	TSA		INV	Philotrypesis parca	PRJNA252155	SAMN02870377	strain: wildtype	dev_stage: adult,isolation_source: reared from fig,tissue_type: whole organism	31771081	24491	0	No	2017-12-20T00:00:00Z	2017-12-20T00:00:00Z
GBOX01	TSA		INV	Quartinia thebaica	PRJNA252216	SAMN02870392	strain: wildtype	dev_stage: adult,tissue_type: whole organism	36083623	32724	0	No	2018-02-13T00:00:00Z	2018-02-13T00:00:00Z
GBOY01	TSA		INV	Mellinus arvensis	PRJNA252206	SAMN02870338	strain: wildtype	dev_stage: adult,tissue_type: whole organism	30450447	21642	0	No	2017-03-24T00:00:00Z	2017-03-21T00:00:00Z
GBPA01	TSA		INV	Bootanomyia dorsalis	PRJNA252195	SAMN02870223	strain: wildtype	dev_stage: adult,tissue_type: whole organism	24091485	27452	0	No	2017-12-20T00:00:00Z	2017-12-20T00:00:00Z
GBPB01	TSA		INV	Lachaisea equicollis	PRJNA252138	SAMN02870323	strain: wildtype	dev_stage: adult,isolation_source: reared from fig,tissue_type: whole organism	32228391	42568	0	No	2017-12-20T00:00:00Z	2017-12-20T00:00:00Z
GBPD01	TSA		INV	Sycophila biguttata	PRJNA252140	SAMN02870414	strain: wildtype	dev_stage: adult,isolation_source: reared from galls of Andricus quercuscalicis,tissue_type: whole organism	30918306	25390	0	No	2017-12-20T00:00:00Z	2017-12-20T00:00:00Z
GBPE01	TSA		INV	Hyposoter didymator	PRJNA252197	SAMN02870317	strain: wildtype	dev_stage: adult,tissue_type: whole organism	22930078	22676	0	No	2017-03-24T00:00:00Z	2017-03-22T00:00:00Z
GBPF01	TSA		INV	Theocolax elegans	PRJNA252160	SAMN02870427	strain: wildtype	dev_stage: adult,tissue_type: whole organism	28383743	18918	0	No	2017-12-20T00:00:00Z	2017-12-20T00:00:00Z
GBPG01	TSA		INV	Eucera nigrescens	PRJNA252141	SAMN02870293	strain: wildtype	dev_stage: adult,tissue_type: whole organism	29687969	32735	0	No	2017-03-24T00:00:00Z	2017-03-21T00:00:00Z
GBPH01	TSA		INV	Arge berberidis	PRJNA252154	SAMN02870216	strain: wildtype	dev_stage: adult,tissue_type: whole organism	29450712	22277	0	No	2017-03-24T00:00:00Z	2017-03-21T00:00:00Z
GBPI01	TSA		INV	Urocerus augur	PRJNA252157	SAMN02870437	strain: wildtype	dev_stage: adult,tissue_type: whole organism	39884912	29345	0	No	2017-03-24T00:00:00Z	2017-03-21T00:00:00Z
GBPJ01	TSA		INV	Heteropelma amictum	PRJNA252184	SAMN02870314	strain: wildtype	dev_stage: adult,tissue_type: whole organism	39169601	25814	0	No	2017-03-24T00:00:00Z	2017-03-21T00:00:00Z
GBPM01	TSA		INV	Pimpla flavicoxis	PRJNA252191	SAMN02870378	strain: wildtype	dev_stage: adult,tissue_type: whole organism	33050862	28181	0	No	2017-03-24T00:00:00Z	2017-03-21T00:00:00Z
GBPN01	TSA		INV	Chelostoma florisomne	PRJNA252249	SAMN02870237	strain: wildtype	dev_stage: adult,tissue_type: whole organism	34076628	21800	0	No	2017-03-24T00:00:00Z	2017-03-22T00:00:00Z
GBPO01	TSA		INV	Pison atrum	PRJNA252200	SAMN02870379	strain: wildtype	dev_stage: adult,tissue_type: whole organism	26691364	24840	0	No	2017-03-24T00:00:00Z	2017-03-21T00:00:00Z
GBPP01	TSA		INV	Dioxys cincta	PRJNA252246	SAMN02870282	strain: wildtype	dev_stage: adult,tissue_type: whole organism	44526242	29227	0	No	2017-03-24T00:00:00Z	2017-03-21T00:00:00Z
GBPQ01	TSA		INV	Sapygina decemguttata	PRJNA252248	SAMN02870395	strain: wildtype	dev_stage: adult,tissue_type: whole organism	35485719	20869	0	No	2017-03-24T00:00:00Z	2017-03-21T00:00:00Z
GBPR01	TSA		INV	Tachysphex fulvitarsis	PRJNA252251	SAMN02870419	strain: wildtype	dev_stage: adult,tissue_type: whole organism	32940922	17308	0	No	2017-02-22T00:00:00Z	2017-02-17T00:00:00Z
GBPS01	TSA		INV	Hylaeus variegatus	PRJNA252252	SAMN02870316	strain: wildtype	dev_stage: adult,tissue_type: whole organism	27792085	22760	0	No	2017-03-24T00:00:00Z	2017-03-21T00:00:00Z
GBPT01	TSA		INV	Lasioglossum xanthopus	PRJNA252253	SAMN02870325	strain: wildtype	dev_stage: adult,tissue_type: whole organism	35788897	25042	0	No	2017-03-24T00:00:00Z	2017-03-21T00:00:00Z
GBPU01	TSA		INV	Ceratina chalybea	PRJNA252255	SAMN02870234	strain: wildtype	dev_stage: adult,tissue_type: whole organism	27820342	17439	0	No	2017-03-24T00:00:00Z	2017-03-21T00:00:00Z
GBPV01	TSA		INV	Auplopus albifrons	PRJNA252258	SAMN02870219	strain: wildtype	dev_stage: adult,tissue_type: whole organism	27870674	19580	0	No	2017-03-24T00:00:00Z	2017-03-21T00:00:00Z
GBPW01	TSA		INV	Epeolus variegatus	PRJNA252262	SAMN02870291	strain: wildtype	dev_stage: adult,tissue_type: whole organism	29366577	23624	0	No	2017-03-24T00:00:00Z	2017-03-22T00:00:00Z
GBPX01	TSA		INV	Podalonia hirsuta	PRJNA252272	SAMN02870381	strain: wildtype	dev_stage: adult,tissue_type: whole organism	32136789	21108	0	No	2017-02-22T00:00:00Z	2017-02-17T00:00:00Z
GBPY01	TSA		INV	Isodontia mexicana	PRJNA252264	SAMN02870321	strain: wildtype	dev_stage: adult,tissue_type: whole organism	38000489	34622	0	No	2017-02-22T00:00:00Z	2017-02-17T00:00:00Z
GBPZ01	TSA		INV	Coelioxys conoidea	PRJNA252269	SAMN02870266	strain: wildtype	dev_stage: adult,tissue_type: whole organism	33319440	31666	0	No	2017-03-24T00:00:00Z	2017-03-22T00:00:00Z
GBQA01	TSA		INV	Torymus bedeguaris	PRJNA252313	SAMN02870430	strain: wildtype	dev_stage: adult,isolation_source: reared from galls of Diplolepis rosae,tissue_type: whole organism	37699720	37915	0	No	2017-03-24T00:00:00Z	2017-03-22T00:00:00Z
GBQB01	TSA		INV	Euura ribesii	PRJNA252314	SAMN02870345	strain: wildtype	dev_stage: adult,tissue_type: whole organism	30327683	25385	0	No	2017-03-24T00:00:00Z	2017-03-21T00:00:00Z
GBQC01	TSA		INV	Eurytoma brunniventris	PRJNA252308	SAMN02870300	strain: wildtype	dev_stage: adult,isolation_source: reared from galls of Andricus quercuscalicis,tissue_type: whole organism	28297023	25590	0	No	2017-12-20T00:00:00Z	2017-12-20T00:00:00Z
GBQD01	TSA		INV	Sphex funerarius	PRJNA252279	SAMN02870403	strain: wildtype	dev_stage: adult,tissue_type: whole organism	37503328	26189	0	No	2017-02-22T00:00:00Z	2017-02-17T00:00:00Z
GBQE01	TSA		INV	Cephalonomia tarsalis	PRJNA252280	SAMN02870230	strain: wildtype	dev_stage: adult,tissue_type: whole organism	35008126	29072	0	No	2017-03-24T00:00:00Z	2017-03-22T00:00:00Z
GBQF01	TSA		INV	Bombus rupestris	PRJNA252285	SAMN02870222	strain: wildtype	dev_stage: adult,tissue_type: whole organism	36654470	30548	0	No	2017-03-24T00:00:00Z	2017-03-22T00:00:00Z
GBQG01	TSA		INV	Megalodontes cephalotes	PRJNA252287	SAMN02870336	strain: wildtype	dev_stage: adult,tissue_type: whole organism	28910898	23116	0	No	2017-03-24T00:00:00Z	2017-03-22T00:00:00Z
GBQH01	TSA		INV	Pemphredon lugens	PRJNA252288	SAMN02870371	strain: wildtype	dev_stage: adult,tissue_type: whole organism	39425911	24675	0	No	2017-02-22T00:00:00Z	2017-02-17T00:00:00Z
GBQI01	TSA		INV	Prionyx kirbii	PRJNA252299	SAMN02870385	strain: wildtype	dev_stage: adult,tissue_type: whole organism	31095319	21703	0	No	2017-02-22T00:00:00Z	2017-02-17T00:00:00Z
GBQJ01	TSA		INV	Scolia hirta	PRJNA252276	SAMN02870397	strain: wildtype	dev_stage: adult,tissue_type: whole organism	38046022	28080	0	No	2017-03-24T00:00:00Z	2017-03-22T00:00:00Z
GBQK01	TSA		INV	Heriades truncorum	PRJNA252294	SAMN02870312	strain: wildtype	dev_stage: adult,tissue_type: whole organism	35349951	23340	0	No	2017-03-24T00:00:00Z	2017-03-22T00:00:00Z
GBQL01	TSA		INV	Episyron rufipes	PRJNA252283	SAMN02870292	strain: wildtype	dev_stage: adult,tissue_type: whole organism	35523909	20382	0	No	2017-03-24T00:00:00Z	2017-03-22T00:00:00Z
GBQM01	TSA		INV	Colpa sexmaculata	PRJNA252303	SAMN02870268	strain: wildtype	dev_stage: adult,tissue_type: whole organism	34941997	26456	0	No	2017-03-24T00:00:00Z	2017-03-22T00:00:00Z
GBQN01	TSA		INV	Megachile willughbiella	PRJNA252282	SAMN02870335	strain: wildtype	dev_stage: adult,tissue_type: whole organism	36153965	29038	0	No	2017-03-24T00:00:00Z	2017-03-22T00:00:00Z
GBQO01	TSA		INV	Stizoides tridentatus	PRJNA252284	SAMN02870412	strain: wildtype	dev_stage: adult,tissue_type: whole organism	34689230	27724	0	No	2017-02-22T00:00:00Z	2017-02-17T00:00:00Z
GBQP01	TSA		INV	Halictus quadricinctus	PRJNA252292	SAMN02870307	strain: wildtype	dev_stage: adult,tissue_type: whole organism	32852514	24065	0	No	2017-03-24T00:00:00Z	2017-03-22T00:00:00Z
GBQQ01	TSA		INV	Katamenes arbustorum	PRJNA252307	SAMN02870322	strain: wildtype	dev_stage: adult,tissue_type: whole organism	32783544	26864	0	No	2018-02-12T00:00:00Z	2018-02-12T00:00:00Z
GBQR01	TSA		INV	Bembix rostrata	PRJNA252270	SAMN02870220	strain: wildtype	dev_stage: adult,tissue_type: whole organism	37839804	33341	0	No	2017-02-22T00:00:00Z	2017-02-17T00:00:00Z
GBQS01	TSA		INV	Vespa crabro	PRJNA252305	SAMN02870438	strain: wildtype	dev_stage: adult,tissue_type: whole organism	39870808	43415	0	No	2017-03-24T00:00:00Z	2017-03-21T00:00:00Z
GBQU01	TSA		INV	Nitela sp. AD-2014	PRJNA252134	SAMN02870347	strain: wildtype	dev_stage: adult,tissue_type: whole organism	73133740	54668	0	No	2017-03-24T00:00:00Z	2017-03-21T00:00:00Z
GBQV01	TSA		INV	Eucera sp. 'Tetraloniella' AD-2014	PRJNA252136	SAMN02870426	strain: wildtype	dev_stage: adult,tissue_type: whole organism	26307232	27649	0	No	2017-03-24T00:00:00Z	2017-03-22T00:00:00Z
GBRD01	TSA		INV	Lygus hesperus	PRJNA210219	SAMN02222160,SAMN02222161,SAMN02222162,SAMN02222163			38303833	18209	18203	Yes	2015-01-06T00:00:00Z	2015-01-06T00:00:00Z
GBRL01	TSA		INV	Sitodiplosis mosellana	PRJNA192921	SAMN01974500			12107402	10394	0	No	2014-10-15T00:00:00Z	2014-10-15T00:00:00Z
GBRX01	TSA		INV	Glossina palpalis gambiensis	PRJNA260242	SAMN03019587	strain: 3A (NI)	tissue_type: midgut	34575016	16195	0	No	2016-09-08T00:00:00Z	2016-09-08T00:00:00Z
GBSB01	TSA		INV	Diabrotica virgifera virgifera	PRJNA260164	SAMN03078468			42172715	26091	0	No	2015-12-02T00:00:00Z	2015-12-02T00:00:00Z
GBSU01	TSA		INV	Aphis glycines	PRJNA231526	SAMN00008645,SAMN02442870	strain: biotype1		39457176	55368	0	No	2015-11-02T00:00:00Z	2015-11-02T00:00:00Z
GBTA01	TSA		INV	Helicoverpa assulta	PRJNA263973	SAMN03108767,SAMN03108769,SAMN03108773,SAMN03108774			55799640	64112	0	No	2014-11-07T00:00:00Z	2014-11-07T00:00:00Z
GBTE01	TSA		INV	Anopheles quadrimaculatus	PRJNA264292	SAMN02384897,SAMN02384898,SAMN02384899,SAMN02384900,SAMN02384901,SAMN02384902,SAMN02384903,SAMN02384904,SAMN02384905			19277482	18724	0	No	2014-11-06T00:00:00Z	2014-11-06T00:00:00Z
GBTF01	TSA		INV	Dacnusa sibirica	PRJNA252198	SAMN02870272	strain: wildtype	dev_stage: adult,tissue_type: whole organism	34748717	33776	0	No	2017-03-24T00:00:00Z	2017-03-22T00:00:00Z
GBTG01	TSA		INV	Alastor atropos	PRJNA252180	SAMN02870201	strain: wildtype	dev_stage: adult,tissue_type: whole organism	24096583	34013	0	No	2018-02-13T00:00:00Z	2018-02-13T00:00:00Z
GBTH01	TSA		INV	Courtella sp. AD-2014	PRJNA252120	SAMN02870269	strain: wildtype	dev_stage: adult,isolation_source: ex planted Ficus bizanae,tissue_type: whole organism	24861298	37863	0	No	2017-12-20T00:00:00Z	2017-12-20T00:00:00Z
GBTI01	TSA		INV	Leptochilus alpestris	PRJNA252164	SAMN02870326	strain: wildtype	dev_stage: adult,tissue_type: whole organism	28450846	34721	0	No	2018-02-13T00:00:00Z	2018-02-13T00:00:00Z
GBTK01	TSA		INV	Aphelinus abdominalis	PRJNA252351	SAMN02870213	strain: wildtype	dev_stage: adult,tissue_type: whole organism	33122112	39852	0	No	2017-12-20T00:00:00Z	2017-12-20T00:00:00Z
GBTL01	TSA		INV	Tetragonula carbonaria	PRJNA252240	SAMN02870423	strain: wildtype	dev_stage: adult,tissue_type: whole organism	48214225	88297	0	No	2017-03-24T00:00:00Z	2017-03-21T00:00:00Z
GBTM01	TSA		INV	Anthophora plumipes	PRJNA252326	SAMN02870212	strain: wildtype	dev_stage: adult,tissue_type: whole organism	30778652	29661	0	No	2017-03-24T00:00:00Z	2017-03-21T00:00:00Z
GBTN01	TSA		INV	Gymnomerus laevipes	PRJNA252161	SAMN02870306	strain: wildtype	dev_stage: adult,tissue_type: whole organism	30043104	21735	0	No	2018-02-13T00:00:00Z	2018-02-13T00:00:00Z
GBTP01	TSA		INV	Aproceros leucopoda	PRJNA252225	SAMN02870215	strain: wildtype	dev_stage: adult,isolation_source: collected on Ulmus campestris,tissue_type: whole organism	29840536	20024	0	No	2017-03-24T00:00:00Z	2017-03-21T00:00:00Z
GBTQ01	TSA		INV	Lestica clypeata	PRJNA252220	SAMN02870328	strain: wildtype	dev_stage: adult,tissue_type: whole organism	19306384	15702	0	No	2017-03-24T00:00:00Z	2017-03-21T00:00:00Z
GBTR01	TSA		INV	Tanaostigmodes howardii	PRJNA252177	SAMN02870421	strain: wildtype	dev_stage: adult,tissue_type: whole organism	21903707	22161	0	No	2017-12-20T00:00:00Z	2017-12-20T00:00:00Z
GBTS01	TSA		INV	Orussus unicolor	PRJNA252209	SAMN02870359	strain: wildtype	dev_stage: adult,tissue_type: whole organism	31404650	21475	0	No	2017-03-24T00:00:00Z	2017-03-21T00:00:00Z
GBTU01	TSA		INV	Orasema simulatrix	PRJNA252165	SAMN02870357	strain: wildtype	dev_stage: adult,tissue_type: whole organism	30915617	26732	0	No	2017-03-24T00:00:00Z	2017-03-22T00:00:00Z
GBTW01	TSA		INV	Elisabethiella stueckenbergi	PRJNA252158	SAMN02870289	strain: wildtype	dev_stage: adult,isolation_source: reared from fig,tissue_type: whole organism	31111466	25865	0	No	2017-12-20T00:00:00Z	2017-12-20T00:00:00Z
GBTY01	TSA		INV	Dufourea dentiventris	PRJNA252203	SAMN02870287	strain: wildtype	dev_stage: adult,tissue_type: whole organism	27874588	35243	0	No	2017-03-24T00:00:00Z	2017-03-22T00:00:00Z
GBTZ01	TSA		INV	Methocha articulata	PRJNA252277	SAMN02870341	strain: wildtype	dev_stage: adult,tissue_type: whole organism	41716372	34666	0	No	2017-03-24T00:00:00Z	2017-03-22T00:00:00Z
GBUA01	TSA		INV	Alysson spinosus	PRJNA252289	SAMN02870203	strain: wildtype	dev_stage: adult,tissue_type: whole organism	47574924	40545	0	No	2017-02-22T00:00:00Z	2017-02-17T00:00:00Z
GBUD01	TSA		INV	Oodera sp. AD-2014	PRJNA252356	SAMN02870355	strain: wildtype	dev_stage: adult,isolation_source: reared from wood of Acacia sp.,tissue_type: whole organism	29641880	25039	0	No	2017-12-20T00:00:00Z	2017-12-20T00:00:00Z
GBUE01	TSA		INV	Brasema neomexicana	PRJNA252133	SAMN02870226	strain: wildtype	dev_stage: adult,tissue_type: whole organism	24008418	33357	0	No	2017-12-20T00:00:00Z	2017-12-20T00:00:00Z
GBUH01	TSA		INV	Chrysomela populi	PRJNA212154	SAMN02374897		dev_stage: larval\, pupal\, adult	19331	9	9	Yes	2015-11-24T00:00:00Z	2015-11-24T00:00:00Z
GBUI01	TSA		INV	Phaedon cochleariae	PRJNA210148	SAMN02351150		dev_stage: larval,tissue_type: gut\, fat body\, malpighian tubules\, glands	8913	5	5	Yes	2015-07-01T00:00:00Z	2015-07-01T00:00:00Z
GBUJ01	TSA		INV	Colletes cunicularius	PRJNA252324	SAMN02870267	strain: wildtype	dev_stage: adult,tissue_type: whole organism	35031277	32942	0	No	2017-03-24T00:00:00Z	2017-03-22T00:00:00Z
GBUK01	TSA		INV	Osmia cornuta	PRJNA252331	SAMN02870360	strain: wildtype	dev_stage: adult,tissue_type: whole organism	32383868	30007	0	No	2017-03-24T00:00:00Z	2017-03-22T00:00:00Z
GBUM01	TSA		INV	Xylocopa violacea	PRJNA252333	SAMN02870442	strain: wildtype	dev_stage: adult,tissue_type: whole organism	28673767	21588	0	No	2017-03-24T00:00:00Z	2017-03-22T00:00:00Z
GBUN01	TSA		INV	Cleptes nitidulus	PRJNA252328	SAMN02870265	strain: wildtype	dev_stage: adult,tissue_type: whole organism	31323277	21456	0	No	2017-03-24T00:00:00Z	2017-03-22T00:00:00Z
GBUO01	TSA		INV	Diprion pini	PRJNA252226	SAMN02870283	strain: wildtype	dev_stage: adult,isolation_source: collected on Pinus sylvestris,tissue_type: whole organism	30973139	24196	0	No	2017-03-24T00:00:00Z	2017-03-22T00:00:00Z
GBUP01	TSA		INV	Trissolcus semistriatus	PRJNA252237	SAMN02870435	strain: wildtype	dev_stage: adult,isolation_source: reared from Eurygaster eggs,tissue_type: whole organism	27058591	20202	0	No	2017-03-24T00:00:00Z	2017-03-22T00:00:00Z
GBUQ01	TSA		INV	Trichopria drosophilae	PRJNA252238	SAMN02870433	strain: wildtype	dev_stage: adult,isolation_source: reared on Drosophila melanogaster,tissue_type: whole organism	23893612	19090	0	No	2017-03-24T00:00:00Z	2017-03-22T00:00:00Z
GBUU01	TSA		INV	Ormyrus sp. AD-2014	PRJNA252239	SAMN02870358	strain: wildtype	dev_stage: adult,isolation_source: reared from galls of Andricus quercuscalicis,tissue_type: whole organism	24623022	27665	0	No	2017-12-20T00:00:00Z	2017-12-20T00:00:00Z
GBUY01	TSA		INV	Aleiodes testaceus	PRJNA252222	SAMN02870202	strain: wildtype	dev_stage: adult,isolation_source: ex Eupithecia or near genus in capkins / young leaves of Quercus,tissue_type: whole organism	26533524	18563	0	No	2017-03-24T00:00:00Z	2017-03-22T00:00:00Z
GBVB01	TSA		INV	Inostemma sp. AD-2014	PRJNA252125	SAMN02870320	strain: wildtype	dev_stage: adult,tissue_type: whole organism	31698123	36341	0	No	2017-03-24T00:00:00Z	2017-03-22T00:00:00Z
GBVC01	TSA		INV	Metaphycus flavus	PRJNA252130	SAMN02870340	strain: wildtype	dev_stage: adult,tissue_type: whole organism	17292933	19268	0	No	2017-12-20T00:00:00Z	2017-12-20T00:00:00Z
GBVD01	TSA		INV	Ceraphron sp. AD-2014	PRJNA252127	SAMN02870233	strain: wildtype	dev_stage: adult,tissue_type: whole organism	27090855	36461	0	No	2017-03-24T00:00:00Z	2017-03-22T00:00:00Z
GBVE01	TSA		INV	Aphidius colemani	PRJNA252352	SAMN02870214	strain: wildtype	dev_stage: adult,tissue_type: whole organism	26415391	32617	0	No	2017-03-24T00:00:00Z	2017-03-22T00:00:00Z
GBVF01	TSA		INV	Blasticotoma filiceti	PRJNA252334	SAMN02870221	strain: wildtype	dev_stage: larva,tissue_type: whole organism	24044182	19339	0	No	2017-03-24T00:00:00Z	2017-03-22T00:00:00Z
GBVG01	TSA		INV	Gasteruption tournieri	PRJNA252337	SAMN02870301	strain: wildtype	dev_stage: adult,tissue_type: whole organism	31274411	26585	0	No	2017-03-24T00:00:00Z	2017-03-22T00:00:00Z
GBVH01	TSA		INV	Xyela alpigena	PRJNA252242	SAMN02870441	strain: wildtype	dev_stage: adult,isolation_source: larvae collected on Pinus cembra,tissue_type: whole organism	27142253	22898	0	No	2017-03-24T00:00:00Z	2017-03-22T00:00:00Z
GBVI01	TSA		INV	Cephus spinipes	PRJNA252244	SAMN02870232	strain: wildtype	dev_stage: adult,tissue_type: whole organism	31460529	22414	0	No	2017-03-24T00:00:00Z	2017-03-22T00:00:00Z
GBVJ01	TSA		INV	Eucera nigriceps	PRJNA252116	SAMN02870425	strain: wildtype	dev_stage: adult,tissue_type: whole organism	29157534	25917	0	No	2017-03-24T00:00:00Z	2017-03-22T00:00:00Z
GBVK01	TSA		INV	Melitta haemorrhoidalis	PRJNA252208	SAMN02870337	strain: wildtype	dev_stage: adult,tissue_type: whole organism	20788457	26035	0	No	2017-03-24T00:00:00Z	2017-03-22T00:00:00Z
GBVL01	TSA		INV	Passaloecus eremita	PRJNA252213	SAMN02870368	strain: wildtype	dev_stage: adult,tissue_type: whole organism	33770894	25059	0	No	2017-03-24T00:00:00Z	2017-03-22T00:00:00Z
GBVM01	TSA		INV	Ibalia leucospoides ensiger	PRJNA252355	SAMN02870318	strain: wildtype	dev_stage: adult,tissue_type: whole organism	33311481	29916	0	No	2017-03-24T00:00:00Z	2017-03-22T00:00:00Z
GBVN01	TSA		INV	Encarsia formosa	PRJNA252167	SAMN02870290	strain: wildtype	dev_stage: adult,tissue_type: whole organism	36966153	47852	0	No	2017-12-20T00:00:00Z	2017-12-20T00:00:00Z
GBVO01	TSA		INV	Ampulex fasciata	PRJNA252168	SAMN02870207	strain: wildtype	dev_stage: adult,tissue_type: whole organism	21476963	24883	0	No	2017-03-24T00:00:00Z	2017-03-22T00:00:00Z
GBVP01	TSA		INV	Nomioides sp. AD-2014	PRJNA252170	SAMN02870350	strain: wildtype	dev_stage: adult,tissue_type: whole organism	28076986	31377	0	No	2017-03-24T00:00:00Z	2017-03-22T00:00:00Z
GBVQ01	TSA		INV	Stenodynerus steckianus	PRJNA252172	SAMN02870409	strain: wildtype	dev_stage: adult,tissue_type: whole organism	26274934	27435	0	No	2018-02-12T00:00:00Z	2018-02-12T00:00:00Z
GBVR01	TSA		INV	Lariophagus distinguendus	PRJNA252174	SAMN02870324	strain: wildtype	dev_stage: adult,tissue_type: whole organism	23775614	24553	0	No	2017-12-20T00:00:00Z	2017-12-20T00:00:00Z
GBVS01	TSA		INV	Microdynerus nugdunensis	PRJNA252193	SAMN02870342	strain: wildtype	dev_stage: adult,tissue_type: whole organism	27194691	22493	0	No	2018-02-12T00:00:00Z	2018-02-12T00:00:00Z
GBVT01	TSA		INV	Netelia testacea	PRJNA252199	SAMN02870346	strain: wildtype	dev_stage: adult,tissue_type: whole organism	35482495	36280	0	No	2017-03-24T00:00:00Z	2017-03-22T00:00:00Z
GBVU01	TSA		INV	Pelecinus polyturator	PRJNA252202	SAMN02870370	strain: wildtype	dev_stage: adult,tissue_type: whole organism	30342555	35969	0	No	2017-03-24T00:00:00Z	2017-03-22T00:00:00Z
GBVV01	TSA		INV	Spalangia cameroni	PRJNA252176	SAMN02870400	strain: wildtype	dev_stage: adult,tissue_type: whole organism	25727213	27735	0	No	2017-12-20T00:00:00Z	2017-12-20T00:00:00Z
GBVY01	TSA		INV	Anopheles stephensi	PRJNA253267	SAMN02869673,SAMN02869674,SAMN02869675,SAMN02869676	strain: Indian		2979281	3169	0	No	2015-06-29T00:00:00Z	2015-06-29T00:00:00Z
GBWA01	TSA		INV	Synergus umbraculus	PRJNA252181	SAMN02870416	strain: wildtype	dev_stage: adult,isolation_source: reared from galls of Andricus quercuscalicis,tissue_type: whole organism	33055561	38479	0	No	2017-03-24T00:00:00Z	2017-03-22T00:00:00Z
GBWB01	TSA		INV	Philocaenus barbarus	PRJNA252152	SAMN02870375	strain: wildtype	dev_stage: adult,isolation_source: reared from fig,tissue_type: whole organism	28270258	19995	0	No	2017-12-20T00:00:00Z	2017-12-20T00:00:00Z
GBWC01	TSA		INV	Ichneumon albiger	PRJNA252186	SAMN02870319	strain: wildtype	dev_stage: adult,tissue_type: whole organism	21096953	24204	0	No	2017-03-24T00:00:00Z	2017-03-22T00:00:00Z
GBWD01	TSA		INV	Macrocentrus marginator	PRJNA252187	SAMN02870332	strain: wildtype	dev_stage: adult,tissue_type: whole organism	24388278	19054	0	No	2017-03-24T00:00:00Z	2017-03-21T00:00:00Z
GBWE01	TSA		INV	Pompilus cinereus	PRJNA252245	SAMN02870383	strain: wildtype	dev_stage: adult,tissue_type: whole organism	36212051	19489	0	No	2017-03-24T00:00:00Z	2017-03-22T00:00:00Z
GBWF01	TSA		INV	Systropha curvicornis	PRJNA252259	SAMN02870418	strain: wildtype	dev_stage: adult,tissue_type: whole organism	34780634	34917	0	No	2017-03-24T00:00:00Z	2017-03-22T00:00:00Z
GBWG01	TSA		INV	Crabro peltarius	PRJNA252268	SAMN02870270	strain: wildtype	dev_stage: adult,tissue_type: whole organism	27834096	17809	0	No	2017-02-22T00:00:00Z	2017-02-17T00:00:00Z
GBWH01	TSA		INV	Crossocerus quadrimaculatus	PRJNA252271	SAMN02870271	strain: wildtype	dev_stage: adult,tissue_type: whole organism	27666906	16344	0	No	2017-02-22T00:00:00Z	2017-02-17T00:00:00Z
GBWI01	TSA		INV	Philanthus triangulum	PRJNA252273	SAMN02870374	strain: wildtype	dev_stage: adult,tissue_type: whole organism	27356021	21729	0	No	2017-02-22T00:00:00Z	2017-02-17T00:00:00Z
GBWJ01	TSA		INV	Xiphydria camelus	PRJNA252309	SAMN02870440	strain: wildtype	dev_stage: adult,tissue_type: whole organism	37048317	26059	0	No	2017-03-24T00:00:00Z	2017-03-22T00:00:00Z
GBWK01	TSA		INV	Leucospis dorsigera	PRJNA252311	SAMN02870329	strain: wildtype	dev_stage: adult,tissue_type: whole organism	35036790	33660	0	No	2017-12-20T00:00:00Z	2017-12-20T00:00:00Z
GBWL01	TSA		INV	Pachycrepoideus vindemmiae	PRJNA252316	SAMN02870363	strain: wildtype	dev_stage: adult,tissue_type: whole organism	30694570	30591	0	No	2017-12-20T00:00:00Z	2017-12-20T00:00:00Z
GBWM01	TSA		INV	Diaeretus essigellae	PRJNA252278	SAMN02870278	strain: wildtype	dev_stage: adult,tissue_type: whole organism	32752970	50048	0	No	2017-03-24T00:00:00Z	2017-03-22T00:00:00Z
GBWN01	TSA		INV	Tiphia femorata	PRJNA252281	SAMN02870429	strain: wildtype	dev_stage: adult,tissue_type: whole organism	36053834	24784	0	No	2017-03-24T00:00:00Z	2017-03-22T00:00:00Z
GBWO01	TSA		INV	Trypoxylon figulus	PRJNA252286	SAMN02870436	strain: wildtype	dev_stage: adult,tissue_type: whole organism	31639291	19169	0	No	2017-02-22T00:00:00Z	2017-02-17T00:00:00Z
GBWP01	TSA		INV	Nomia diversipes	PRJNA252293	SAMN02870349	strain: wildtype	dev_stage: adult,tissue_type: whole organism	29177935	21953	0	No	2017-03-24T00:00:00Z	2017-03-22T00:00:00Z
GBWQ01	TSA		INV	Monosapyga clavicornis	PRJNA252301	SAMN02870344	strain: wildtype	dev_stage: adult,tissue_type: whole organism	34651736	21892	0	No	2017-03-24T00:00:00Z	2017-03-22T00:00:00Z
GBWR01	TSA		INV	Polistes dominula	PRJNA252304	SAMN02870382	strain: wildtype	dev_stage: adult,tissue_type: whole organism	35060491	35658	0	No	2017-03-24T00:00:00Z	2017-03-22T00:00:00Z
GBWS01	TSA		INV	Aulacus burquei	PRJNA252132	SAMN02870218	strain: wildtype	dev_stage: adult,tissue_type: whole organism	26048294	23958	0	No	2017-03-24T00:00:00Z	2017-03-22T00:00:00Z
GBWT01	TSA		INV	Odynerus spinipes	PRJNA252265	SAMN02870352	strain: wildtype	dev_stage: adult,tissue_type: whole organism	29055982	24870	0	No	2018-02-12T00:00:00Z	2018-02-12T00:00:00Z
GBWU01	TSA		INV	Pediaspis aceris	PRJNA252312	SAMN02870369	strain: wildtype	dev_stage: adult,tissue_type: whole organism	36272769	31052	0	No	2017-03-24T00:00:00Z	2017-03-22T00:00:00Z
GBWV01	TSA		INV	Stelis punctulatissima	PRJNA252295	SAMN02870408	strain: wildtype	dev_stage: adult,tissue_type: whole organism	39729802	28380	0	No	2017-03-24T00:00:00Z	2017-03-22T00:00:00Z
GBWX01	TSA		INV	Elampus spina	PRJNA252148	SAMN02870288	strain: wildtype	dev_stage: adult,tissue_type: whole organism	31466593	28150	0	No	2017-03-24T00:00:00Z	2017-03-22T00:00:00Z
GBWY01	TSA		INV	Sapyga quinquepunctata	PRJNA252302	SAMN02870394	strain: wildtype	dev_stage: adult,tissue_type: whole organism	33296307	22097	0	No	2017-03-24T00:00:00Z	2017-03-22T00:00:00Z
GBWZ01	TSA		INV	Pergagrapta polita	PRJNA252274	SAMN02870372	strain: wildtype	dev_stage: adult,tissue_type: whole organism	35480692	30099	0	No	2017-03-24T00:00:00Z	2017-03-22T00:00:00Z
GBXA01	TSA		INV	Parnopes grandior	PRJNA252317	SAMN02870367	strain: wildtype	dev_stage: adult,tissue_type: whole organism	35536319	25324	0	No	2017-03-24T00:00:00Z	2017-03-22T00:00:00Z
GBXD01	TSA		INV	Helicoverpa armigera	PRJNA264881	SAMN03120571,SAMN03144199,SAMN03144200,SAMN03144201,SAMN03144202,SAMN03144203			64482901	37694	0	No	2015-11-30T00:00:00Z	2015-11-30T00:00:00Z
GBXH01	TSA		INV	Cadra cautella	PRJNA254197	SAMN02903331		tissue_type: Pheromone gland	49323831	82898	0	No	2015-07-22T00:00:00Z	2015-07-22T00:00:00Z
GBXI01	TSA		INV	Zeugodacus cucurbitae	PRJNA259566	SAMN03010448,SAMN03010449,SAMN03010450,SAMN03010451			48281759	17654	17654	Yes	2015-04-01T00:00:00Z	2014-12-02T00:00:00Z
GBYB01	TSA		INV	Fopius arisanus	PRJNA259570	SAMN03010495,SAMN03010496,SAMN03010497,SAMN03010498			50620881	15346	15346	Yes	2015-01-16T00:00:00Z	2015-01-16T00:00:00Z
GBYD01	TSA		INV	Euwallacea fornicatus	PRJNA260703	SAMN03018261	isolate: PSHB	isolation_source: Field	153005061	93253	0	No	2015-10-07T00:00:00Z	2015-10-07T00:00:00Z
GBYH01	TSA		INV	Cimex lectularius	PRJNA264998	SAMN03144972	isolate: Fort Dix	isolation_source: canning jars	37122276	39124	0	No	2015-11-02T00:00:00Z	2015-11-02T00:00:00Z
GBYY01	TSA		INV	Thaumetopoea pityocampa	PRJNA232643	SAMN02776975		dev_stage: L5 larvae\, pupae and adults,tissue_type: entire body	4428182	4897	0	No	2015-02-23T00:00:00Z	2015-02-23T00:00:00Z
GBYZ01	TSA		INV	Thaumetopoea pityocampa	PRJNA232643	SAMN02593742		dev_stage: L5 larvae\, pupae and adults,tissue_type: entire body	4622512	4991	0	No	2015-02-23T00:00:00Z	2015-02-23T00:00:00Z
GBZB01	TSA		INV	Thaumetopoea pityocampa	PRJNA232643	SAMN02776973	strain: Mata Nacional de Leiria (Portugal)	dev_stage: L5 larvae\, pupae and adults,tissue_type: entire body	6632068	7005	0	No	2016-11-30T00:00:00Z	2015-01-23T00:00:00Z
GBZC01	TSA		INV	Antheraea assamensis	PRJNA269319	SAMN03252612		dev_stage: 5th larva,tissue_type: silk glands	23419029	35722	0	No	2015-03-26T00:00:00Z	2015-02-10T00:00:00Z
GBZD01	TSA		INV	Samia ricini	PRJNA269319	SAMN03252613		dev_stage: 5th larva,tissue_type: silk glands	29706709	44638	0	No	2015-03-26T00:00:00Z	2015-02-10T00:00:00Z
GBZE01	TSA		INV	Rhodinia newara	PRJNA269319	SAMN03252615		dev_stage: 5th larva,tissue_type: silk glands	32861517	49727	0	No	2015-03-26T00:00:00Z	2015-02-10T00:00:00Z
GBZF01	TSA		INV	Antheraea pernyi	PRJNA269319	SAMN03252610		dev_stage: 5th larva,tissue_type: silk glands	31993434	46237	0	No	2015-03-26T00:00:00Z	2015-02-10T00:00:00Z
GBZJ01	TSA		INV	Antheraea yamamai	PRJNA269319	SAMN03252611		dev_stage: 5th larva,tissue_type: silk glands	29504188	43544	0	No	2015-03-26T00:00:00Z	2015-02-10T00:00:00Z
GBZL01	TSA		INV	Actias selene	PRJNA269319	SAMN03252614		dev_stage: 5th larva,tissue_type: silk glands	31666082	46228	0	No	2015-03-26T00:00:00Z	2015-02-10T00:00:00Z
GBZS01	TSA		INV	Spodoptera litura	PRJNA270564	SAMN03267225	breed: common cutworm	host: lotus,tissue_type: whole body	33163605	60192	0	No	2016-02-18T00:00:00Z	2016-02-18T00:00:00Z
GCCL01	TSA		INV	Ecdyonurus insignis	PRJNA266156	SAMN03223001	breed: wildtype	dev_stage: adult,tissue_type: whole organism	33336334	41642	0	No	2018-05-30T00:00:00Z	2018-05-30T00:00:00Z
GCDK01	TSA		INV	Hyles euphorbiae	PRJNA267878	SAMN03247533	breed: wildtype	dev_stage: juvenile,tissue_type: mixed	14027954	18080	0	No	2018-02-14T00:00:00Z	2018-02-14T00:00:00Z
GCDM01	TSA		INV	Mortonagrion selenion	PRJNA266185	SAMN03223030	breed: wildtype	dev_stage: adult,tissue_type: whole organism	33083489	34816	0	No	2018-05-30T00:00:00Z	2018-05-30T00:00:00Z
GCDX01	TSA		INV	Psyttalia concolor	PRJNA262710	SAMN03085503	strain: Sicily	tissue_type: Venom apparatus	15790126	14749	0	No	2016-02-24T00:00:00Z	2016-02-24T00:00:00Z
GCEQ01	TSA		INV	Psyttalia lounsburyi	PRJNA262711	SAMN03085504,SAMN03085507			27782886	15881	0	No	2016-03-01T00:00:00Z	2016-03-01T00:00:00Z
GCET01	TSA		INV	Coptotermes gestroi	PRJNA260184	SAMN03018469,SAMN03018470			58598004	107061	0	No	2016-03-09T00:00:00Z	2016-03-09T00:00:00Z
GCEW01	TSA		INV	Sapromyza sciomyzina	PRJNA267992	SAMN03223155	breed: wildtype	dev_stage: adult,tissue_type: whole organism	26709610	32135	0	No	2018-04-05T00:00:00Z	2018-04-05T00:00:00Z
GCFG01	TSA		INV	Baccha elongata	PRJNA267916	SAMN03223078	breed: wildtype	dev_stage: adult,tissue_type: whole organism	19172757	20454	0	No	2018-04-05T00:00:00Z	2018-04-05T00:00:00Z
GCFH01	TSA		INV	Archimicrodon brachycerus	PRJNA267912	SAMN03223074	breed: wildtype	dev_stage: adult,tissue_type: whole organism	31623146	38438	0	No	2018-04-05T00:00:00Z	2018-04-05T00:00:00Z
GCFM01	TSA		INV	Episyrphus balteatus	PRJNA267940	SAMN03223102	breed: wildtype	dev_stage: adult,tissue_type: whole organism	23662281	27726	0	No	2018-04-05T00:00:00Z	2018-04-05T00:00:00Z
GCFT01	TSA		INV	Lenophila dentipes	PRJNA267953	SAMN03223115	breed: wildtype	dev_stage: adult,tissue_type: whole organism	24560553	22220	0	No	2018-04-05T00:00:00Z	2018-04-05T00:00:00Z
GCGE01	TSA		INV	Nephrocerus atrapilus	PRJNA267971	SAMN03223133	breed: wildtype	dev_stage: adult,tissue_type: whole organism	23773606	25064	0	No	2018-04-05T00:00:00Z	2018-04-05T00:00:00Z
GCGJ01	TSA		INV	Locusta migratoria manilensis	PRJNA273436	SAMN03292180	isolate: adult	host: Poaceae,tissue_type: neuron	44950878	61022	0	No	2015-02-10T00:00:00Z	2015-02-10T00:00:00Z
GCGL01	TSA		INV	Eristalis pertinax	PRJNA267941	SAMN03223103	breed: wildtype	dev_stage: adult,tissue_type: whole organism	29345114	25484	0	No	2018-04-05T00:00:00Z	2018-04-05T00:00:00Z
GCGO01	TSA		INV	Heteropsilopus ingenuus	PRJNA267950	SAMN03223112	breed: wildtype	dev_stage: adult,tissue_type: whole organism	28910029	41994	0	No	2018-04-05T00:00:00Z	2018-04-05T00:00:00Z
GCGT01	TSA		INV	Melanostoma scalare	PRJNA267962	SAMN03223124	breed: wildtype	dev_stage: adult,tissue_type: whole organism	18390919	21138	0	No	2018-04-05T00:00:00Z	2018-04-05T00:00:00Z
GCGU01	TSA		INV	Platypeza anthrax	PRJNA267985	SAMN03223148	breed: wildtype	dev_stage: adult,tissue_type: whole organism	17824408	11959	0	No	2018-04-05T00:00:00Z	2018-04-05T00:00:00Z
GCHQ01	TSA		INV	Ferdinandea cuprea	PRJNA267945	SAMN03223107	breed: wildtype	dev_stage: adult,tissue_type: whole organism	15595385	16253	0	No	2018-04-05T00:00:00Z	2018-04-05T00:00:00Z
GCJP01	TSA		INV	Biston suppressaria	PRJNA273898	SAMN03301663	isolate: Guangxi	isolation_source: Guangxi,tissue_type: whole	55461517	69761	0	No	2016-03-09T00:00:00Z	2016-03-09T00:00:00Z
GCJQ01	TSA		INV	Metrius contractus	PRJNA270881	SAMN03271491	isolate: WM12.007	tissue_type: whole body	8973	17	16	Yes	2018-02-02T00:00:00Z	2016-01-14T00:00:00Z
GCJR01	TSA		INV	Paussus spinicoxis	PRJNA270882	SAMN03271500	isolate: WM03.0500	tissue_type: whole body	27097	41	40	Yes	2018-02-02T00:00:00Z	2016-01-14T00:00:00Z
GCJS01	TSA		INV	Phragmatobia fuliginosa	PRJNA267893	SAMN03247548	breed: wildtype	tissue_type: whole organism	27597180	35355	0	No	2018-01-03T00:00:00Z	2018-01-03T00:00:00Z
GCKB01	TSA		INV	Aethina tumida	PRJNA256171	SAMN02940944		dev_stage: egg to adult,tissue_type: various	25138704	42761	0	No	2015-03-18T00:00:00Z	2015-03-18T00:00:00Z
GCLM01	TSA		INV	Aedes albopictus	PRJNA278340	SAMN03390057,SAMN03390060,SAMN03390061,SAMN03390062,SAMN03390063,SAMN03390064,SAMN03390065	breed: Foshan strain	tissue_type: Eggs24-48h Male Pupae Female Laves_stage_1-2 Laves_stage_3-4 Egg0-24h	94410927	90722	0	No	2015-09-23T00:00:00Z	2015-09-23T00:00:00Z
GCME01	TSA		INV	Leucozona lucorum	PRJNA267954	SAMN03223116	breed: wildtype	dev_stage: adult,tissue_type: whole organism	22719511	23259	0	No	2018-04-05T00:00:00Z	2018-04-05T00:00:00Z
GCMR01	TSA		INV	Lonchoptera bifurcata	PRJNA267957	SAMN03223119	breed: wildtype	dev_stage: adult,tissue_type: whole organism	16617294	30061	0	No	2018-04-05T00:00:00Z	2018-04-05T00:00:00Z
GCMU01	TSA		INV	Megaselia abdita	PRJNA267960	SAMN03223122	breed: wildtype	dev_stage: adult,tissue_type: whole organism	18123224	33518	0	No	2018-04-05T00:00:00Z	2018-04-05T00:00:00Z
GCMV01	TSA		INV	Merodon equestris	PRJNA267963	SAMN03223125	breed: wildtype	dev_stage: adult,tissue_type: whole organism	30422312	24075	0	No	2018-04-05T00:00:00Z	2018-04-05T00:00:00Z
GCMW01	TSA		INV	Pipiza noctiluca	PRJNA267984	SAMN03223147	breed: wildtype	dev_stage: adult,tissue_type: whole organism	25356664	28585	0	No	2018-04-05T00:00:00Z	2018-04-05T00:00:00Z
GCND01	TSA		INV	Syritta pipiens	PRJNA268001	SAMN03223164	breed: wildtype	dev_stage: adult,tissue_type: whole organism	17046115	23553	0	No	2018-04-05T00:00:00Z	2018-04-05T00:00:00Z
GCNH01	TSA		INV	Zacompsia fulva	PRJNA268007	SAMN03223170	breed: wildtype	dev_stage: adult,tissue_type: whole organism	25141355	27029	0	No	2018-04-05T00:00:00Z	2018-04-05T00:00:00Z
GCNI01	TSA		INV	Meroplius fasciculatus	PRJNA267964	SAMN03223126	breed: wildtype	dev_stage: adult,tissue_type: whole organism	31624136	32144	0	No	2018-04-05T00:00:00Z	2018-04-05T00:00:00Z
GCNU01	TSA		INV	Amata phegea	PRJNA267859	SAMN03247514	breed: wildtype	tissue_type: whole organism	41695618	61547	0	No	2018-01-03T00:00:00Z	2018-01-03T00:00:00Z
GCOO01	TSA		INV	Phyllodes eyndhovii	PRJNA267894	SAMN03247549	breed: wildtype	dev_stage: adult,tissue_type: whole organism	30013624	30335	0	No	2018-01-03T00:00:00Z	2018-01-03T00:00:00Z
GCPB01	TSA		INV	Megastigmus spermotrophus	PRJNA274192	SAMN03349349,SAMN03349350,SAMN03349351,SAMN03349352			97267524	88338	0	No	2017-03-31T00:00:00Z	2016-04-11T00:00:00Z
GCRH01	TSA		INV	Plumarius gradifrons	PRJNA272310	SAMN03287655	breed: wildtype	dev_stage: adult,tissue_type: whole organism	24242912	23476	0	No	2017-03-24T00:00:00Z	2017-03-21T00:00:00Z
GCTM01	TSA		INV	Spodoptera frugiperda	PRJNA271593	SAMN03401150	isolate: IPLBSF-21 Sf21 cell line	tissue_type: Ovarian	47362877	24016	0	No	2015-08-20T00:00:00Z	2015-08-20T00:00:00Z
GCUN01	TSA		INV	Eucharis adscendens	PRJNA272307	SAMN03287652	breed: wildtype	dev_stage: adult,tissue_type: whole organism	31423673	22145	0	No	2017-12-20T00:00:00Z	2017-12-20T00:00:00Z
GCUU01	TSA		INV	Elasmus sp. AD-2014	PRJNA272303	SAMN03287648	breed: wildtype	dev_stage: adult,tissue_type: whole organism	28826735	29989	0	No	2017-12-20T00:00:00Z	2017-12-20T00:00:00Z
GCVB01	TSA		INV	Brachyserphus parvulus	PRJNA272309	SAMN03287654	breed: wildtype	isolation_source: reared from larvae of Triplax russica,tissue_type: whole organism	23698138	24948	0	No	2017-03-24T00:00:00Z	2017-03-21T00:00:00Z
GCVC01	TSA		INV	Allodynerus rossii	PRJNA272304	SAMN03287649	breed: wildtype	dev_stage: adult,tissue_type: whole organism	37781966	29785	0	No	2018-02-12T00:00:00Z	2018-02-12T00:00:00Z
GCVX01	TSA		INV	Epiphyas postvittana	PRJNA236624	SAMN02602875,SAMN02602876			270437	241	241	Yes	2015-07-09T00:00:00Z	2015-07-01T00:00:00Z
GAAB01	TSA		INV	Agrilus planipennis	PRJNA173782				6068419	11957	0	No	2012-12-10T00:00:00Z	2012-12-10T00:00:00Z
GAAF01	TSA		INV	Macrosiphum euphorbiae	PRJNA173897			dev_stage: adult,tissue_type: salivary gland	743732	550	0	No	2013-12-19T00:00:00Z	2012-09-26T00:00:00Z
GAAK01	TSA		INV	Belgica antarctica	PRJNA174315			dev_stage: larva,tissue_type: whole body	18916966	13259	0	No	2012-12-14T00:00:00Z	2012-11-16T00:00:00Z
GAAP01	TSA		INV	Bactrocera dorsalis	PRJNA175481			tissue_type: midgut	39917	30	0	No	2014-03-24T00:00:00Z	2012-10-01T00:00:00Z
GAAU01	TSA		INV	Agrotis ipsilon	PRJNA175739			dev_stage: adult,tissue_type: pheromone gland	29706	21	0	No	2012-10-31T00:00:00Z	2012-10-31T00:00:00Z
GAAV01	TSA		INV	Nemurella pictetii	PRJNA172454	SAMN01737290			6706874	18008	0	No	2012-11-26T00:00:00Z	2012-11-26T00:00:00Z
GAAX01	TSA		INV	Forficula auricularia	PRJNA172453	SAMN01737291			9487936	26314	0	No	2012-11-26T00:00:00Z	2012-11-26T00:00:00Z
GABA01	TSA		INV	Zorotypus gurneyi	PRJNA172455	SAMN01737292			7252156	10639	0	No	2012-11-26T00:00:00Z	2012-11-26T00:00:00Z
GABB01	TSA		INV	Archaeopsylla erinacei	PRJNA181025	SAMN01737642			22429870	35270	0	No	2016-05-02T00:00:00Z	2014-06-12T00:00:00Z
GABK01	TSA		INV	Sialis lutaria	PRJNA181034	SAMN01766809			7235553	14200	0	No	2015-07-20T00:00:00Z	2014-06-12T00:00:00Z
GABS01	TSA		INV	Musca domestica	PRJNA178154		strain: GSU	dev_stage: adult,tissue_type: whole fly	167761	322	0	No	2012-11-13T00:00:00Z	2012-11-13T00:00:00Z
GABX01	TSA		INV	Dendroctonus ponderosae	PRJNA178770	SAMN00847512			55714	59	59	Yes	2015-07-20T00:00:00Z	2013-03-06T00:00:00Z
GABY01	TSA		INV	Anthonomus grandis	PRJNA177772	SAMN01797896		dev_stage: eggs; larvae; adults,host: cotton,tissue_type: whole body	13701708	20375	0	No	2013-12-02T00:00:00Z	2013-12-02T00:00:00Z
GACJ01	TSA		INV	Diaphorina citri	PRJNA176468	SAMN01773420			54868393	27821	0	No	2012-11-15T00:00:00Z	2012-11-15T00:00:00Z
GACO01	TSA		INV	Priacma serrata	PRJNA181032	SAMN01766807			9520930	18752	0	No	2015-07-20T00:00:00Z	2014-06-27T00:00:00Z
GACP01	TSA		INV	Micropterix calthella	PRJNA181028	SAMN01737643			61161984	137048	0	No	2015-07-20T00:00:00Z	2014-06-27T00:00:00Z
GACR01	TSA		INV	Ips typographus	PRJNA178930				9323213	14689	77	Yes	2013-05-21T00:00:00Z	2013-03-05T00:00:00Z
GACU01	TSA		INV	Nevrorthus apatelios	PRJNA181030	SAMN01774155		dev_stage: adult,tissue_type: whole organism	9092475	17645	0	No	2015-07-20T00:00:00Z	2014-06-27T00:00:00Z
GACV01	TSA		INV	Philopotamus ludificatus	PRJNA181031	SAMN01774152		dev_stage: adult,tissue_type: whole organism	13992804	24590	0	No	2015-07-20T00:00:00Z	2014-06-27T00:00:00Z
GACW01	TSA		INV	Carabus granulatus	PRJNA181026	SAMN01766557		dev_stage: adult,tissue_type: head\,thorax	36498460	55363	0	No	2015-07-20T00:00:00Z	2014-06-27T00:00:00Z
GACX01	TSA		INV	Raphidia ariadne	PRJNA181033	SAMN01774154		dev_stage: adult,tissue_type: whole organism	16693364	29612	0	No	2015-07-20T00:00:00Z	2014-06-27T00:00:00Z
GACY01	TSA		INV	Mengenilla moldrzyki	PRJNA181027	SAMN01766808		dev_stage: adult,tissue_type: whole organism	33558976	60618	0	No	2015-07-20T00:00:00Z	2014-06-27T00:00:00Z
GACZ01	TSA		INV	Tipula maxima	PRJNA181035	SAMN01774151		dev_stage: adult,tissue_type: whole organism	14878814	24668	0	No	2015-07-20T00:00:00Z	2014-06-27T00:00:00Z
GADA01	TSA		INV	Xyela alpigena	PRJNA181036	SAMN01774150		dev_stage: larva,tissue_type: whole organism	4805593	9812	0	No	2015-07-20T00:00:00Z	2014-06-27T00:00:00Z
GADB01	TSA		INV	Nannochorista philpotti	PRJNA181029	SAMN01766986		dev_stage: larva,tissue_type: whole organism	27545341	44840	0	No	2015-07-20T00:00:00Z	2014-06-27T00:00:00Z
