# Supplementary material for: Transcriptomes reveal expression of hemoglobins throughout insects and other Hexapoda
Source: PLoS One. 2020 Jun 5;15(6):e0234272. doi: 10.1371/journal.pone.0234272 (PMC7274415; doi:10.1371/journal.pone.0234272)
Supplement: S3 File — (FASTA) [file pone.0234272.s012.fasta]

>FBpp0082701 Dmel_glob1
------------------------------------M-----------------------
------------------------------------------------------------
------------------------------------------------------------
------------------------------------------------------------
------------------------------------------------------------
------------------------------------------NSDEVQ------LIKK--
TW-EIP-VA----T-----PTD-------SGAAILT-----Q------------------
FFNRFPSNLEKF-PFRD---VP-L-EE---L-S-GNARFRAH-AGRI-IRVFDESIQ-VL
------G------------QDGDLEKL-DEIWTKIAVSHI-P-R------T---------
VS-KESYNQLKGVIL-DVLT-AAC---------S-LDE-S--------------------
---QAATWAKLVDHVY-GIIFK-----------AI----------------D---D----
------D----G----------N-------------------------------------
------------------------------------------------------------
----------------------A--------K----------------------------
-------------------------
>FBpp0290501 Dmel_glob2
------------------------------------M-----------------------
--------------------------SQ-------ISK----------------------
-LTHIS------------------------------------RISQNNQ-----------
-------------------------------SDGSDEDKFRRAN----------------
---------------------------------------------FPVYP-K-PLP----
-------------------DR--------DLSYKADENE--FTMVEKA------SLRN--
AW-RLI-EP---------FQRR-------FGKENFY-----S------------------
FLTRNEDLINFFRKDGK-------------I---NLSKLHGH-AMAM-MKLMSKLVQ-TL
------D---------------CNLAF-RLALDENLPTHL-K-N------G---------
ID-PDYMRMLATALKSYILASSVIEN---------HNSCS--------------------
---LSNGLARLVEIVGEYAVVDEARKRA--MSTALRTTV--------DDAGNRIVK----
-----VAL---G------------------------------------------------
------------------------------------------------------------
-------------------------------T----------------------------
-------------------------
>FBpp0078289 Dmel_glob3
------------------------------------MM----------------------
--------------------------SEE-----VIAK----------------------
-NISLS------------------------------------SLT---------------
------------------------------------------------------------
------------------------------------------------YP-K-RIPK---
----------------IKFGP------------IKDEMG--FTLSERL------ALRQ--
AW-NLV-RP---------FERR-------YGQDVFY-----S------------------
FLNDYYWGIKKFRNGAE-------------L---NVKALHSH-ALRF-INFFGLLIE---
------E--------------KDPVVF-QLMINDNNHTHN-RCH----------------
VG-SVNIGHLAQALV-DYVL-KVFHKV--------SSP-S--------------------
---LEQGLSKLVEKFQ-NYQDQQSN------TSGY----------------NRLSK----
-----VNF---D------------------------------------------------
------------------------------------------------------------
----------------SRPPRGN--------P----------------------------
-------------------------
>2C0K:A_PDBID_CHAIN_SEQUENCE Gasterophilus intestinalis (Diptera:Oestridae)
------------------------------------------------------------
------------------------------------------------------------
------------------------------------------------------------
------------------------------------------------------------
------------------------------------------------------------
-----------------------------------------MNSEEVN------DIKR--
TW-EVV-AA----K-----MTE-------AGVEMLK-----R------------------
YFKKYPHNLNHFPWFKE---IP-F-DD---L-P-ENARFKTH-GTRI-LRQVDEGVK-AL
------S------------VDFGDKKF-DDVWKKLAQTHH-E-K------K---------
VE-RRSYNELKDIII-EVVC-SCV---------K-LNE-K--------------------
---QVHAYHKFFDRAY-DIAFA-----------EM----------------A---K----
------M-----------------------------------------------------
------------------------------------------------------------
-------------------------------G----------------------------
-------------------------
>CAA39714.1 Ctp HbVIIB-5 [Chironomus thummi] (Diptera:Chironomidae)
------------------------------------M----------------------K
----------------------------------FFA-----------------------
---VLA-------------------------------------LCIV-------------
-GAIA-------------------------------------------------------
------------------------------------------------------------
-------------------SP--------------------LTADEAS------LVQS--
SW-KAV-SH--------------------NEVEILA-----A------------------
VFAAYPDIQNKFSQFAG---KD-L-AS---I-K-DTGAFATH-ATRI-VSFLSEVIA-LS
------G------------NTSNAAAV-NSLVSKLGDDHK-A-R------G---------
VS-AAQFGEFRTALV-AYLQ-ANV---------S-WGD-N--------------------
---VAAAWNKALDNTF-AIVVP-----------RL-------------------------
------------------------------------------------------------
------------------------------------------------------------
------------------------------------------------------------
-------------------------
>CAA39718.1 Ctp HbV [Chironomus thummi] (Diptera:Chironomidae)
------------------------------------M----------------------K
----------------------------------FFA-----------------------
---VLT-------------------------------------LCII-------------
-GAIA-------------------------------------------------------
------------------------------------------------------------
-------------------HP--------------------LTSDEAN------LVKS--
SW-NQV-KH--------------------NEVDILA-----A------------------
VFKAYPDIQAKFPQFAG---KD-L-DS---I-K-TSGQFATH-ATRI-VSFLSELIA-LS
------G------------NEANLSAV-YGLVKKLGVDHK-N-R------G---------
IT-QGQFNEFKTALI-SYLS-SHV---------S-WGD-N--------------------
---VAAAWEHALENTY-TVAFE-----------VI-------------------------
------------------------------------------------------------
------------------------------------------------------------
----------------------P--------A----------------------------
-------------------------
>CAA39720.1 Ctp HbY [Chironomus thummi] (Diptera:Chironomidae)
------------------------------------M----------------------K
----------------------------------VLA-----------------------
---IFA-------------------------------------LCII-------------
-GALA-------------------------------------------------------
------------------------------------------------------------
-----------------------------------------TPCDDFK------IMQE--
AW-NTM-KN--------------------EEVEILY-----T------------------
VFKAYPDIQAKFPQFVG---KD-L-ET---I-K-GTAEFAVH-ATRI-VSFMTEVIS-LL
------G------------NPDNLPAI-MSLLSKLGKDHK-G-R------G---------
IT-VKQFDEFHEAFH-NFLH-THS---------V-WND-N--------------------
---VDAAWHCNEKEIR-KVINA-----------NL-------------------------
------------------------------------------------------------
------------------------------------------------------------
-------------------------------E----------------------------
-------------------------
>AAA85483.1 globin W [Chironomus thummi] (Diptera:Chironomidae)
------------------------------------M----------------------K
----------------------------------FLV-----------------------
---ILT-------------------------------------LCIA-------------
-GAI--------------------------------------------------------
------------------------------------------------------------
-----------------------------------------AHCDKAP------FIKA--
SW-NQV-KH--------------------NEVDILY-----T------------------
VFKAYPEIQDRFPQFAG---KD-L-EA---I-K-ETAEFAVH-STRI-VSFMSEIVS-LV
------G------------NPAVQSSI-DLLLVKMANDHK-A-R------G---------
VT-KELFEKFNIAFM-GYLK-SHT---------T-WDK-K--------------------
---TENAWKVVGDEHH-AIVYS-----------IL-------------------------
------------------------------------------------------------
------------------------------------------------------------
-------------------------------E----------------------------
-------------------------
>JL117411.1 TSA: Speleonectes cf. tulumensis BMR-2011 DMPC15157118, mRNA sequence (Remipedia)
------------------------------------M----------------------A
--------------------------ASGNDRKFKI------------------------
----MS---------------------L---------------L------------L---
-GFM---------------------------YTG-E------------------------
-------------------------------------------------G-D-D-P----
-------------------DP---------------ATG--LSSAQGK------AVAD--
TW-AVV-RK----D-----LKQ-------HGTKILI-----E------------------
LFKAHPQYQAKFKGFAN---VP-L-ED---L-P-RNKKLHAH-ACNI-MFTIDNMIC-NL
------N---------------DIDVL-TEVVMKVGRSHK-P-R------D---------
LT-MSDLQNLAKVAQ-DYLA-HTLGG-------Q-MTA-A--------------------
---GKEGWAKVFAVVT-KVMDE-----------GM----------------R--------
------------------------------------------------------------
------------------------------------------------------------
-------------------------------A----------------------------
-------------------------
>JAM19901.1 Neuroglobin [Daphnia_magna]
------------------------------------M----------------------G
--------------------------N---------------------------------
---AHV--------------------------------GHGGN-----------------
-----------SKKTAVKDAV-----------KN-DDE--IVTA----------------
-----------------------------------------------IQE-S-T-PF---
----------PAAKTAMA--S---------------VAE--LTDLQKT------LLQQ--
SW-KRL-EM----D-----IAQ-------VGIIVFI-----N------------------
LFESHPDMQSVFLPFTG---LV-L-DD---L-K-KSKLLSEH-ALRV-MGAVQRAVH-RL
------E---------------EPEKL-HAFLSDLGRRHD-K-N------G---------
AK-LEYID----------------------------------------------------
-----DSYYIL-------------------------------------------------
------------------------------------------------------------
------------------------------------------------------------
-------------------------------K----------------------------
-------------------------
>gi|170038667|ref|XP_001847170.1| neuroglobin [Culex quinquefasciatus]
------------------------------------M----------------------G
--------------------------C---------------------------------
---ELT---------------------K---------------L------------A---
-SSNGG------------------------GSKGNNVPS---------------------
-------------------------LDACG-------------------P-P-P-T----
-------------------DS---------------RLP--LTAKQKY------TMVA--
SW-KGI-SR----A-----MET-------TGIDMFI-----N------------------
C----------------------SPEQ---F-C-TSSPPSMP-PSWL-AFSIDH------
------------------------------------------------------------
--------RIEEPFL-SAVE-NTLGD-------R-YTQ-N--------------------
---VEGIYKLTIKFII-ETLVT-----------GF----------------E---S----
------S----A----------NNNDDVNN------------------------------
-------------------------------------ANL-G--TRSSTA----------
------ATAKATAS--GSEDKKT--------S----------------------------
-------------------------
>gi|170038691|ref|XP_001847182.1| hemoglobin [Culex quinquefasciatus]
------------------------------------ME---------------------G
-----------------------------------VVP---------------PLRH---
---EIS------------------------------------------------------
------------------------------------------------------------
------------------------------------------------------------
-----------------KNGP-----------------R--IRDQGQK-----LPLRT--
KF-----HA----N--------------RRGAGATA-----V------------------
LFEEHPKYLEYFDFSQD---DS-A-EE---L-R-ENKSLHAH-ALNV-MHLIDCLWH---
------N------------------------------------H----------------
----------------GILPG------------------S--------------------
---TGSTWLYNSRRSF-FIFYE-----------EY-------------------------
------------------------------------------------------------
------------------------------------------------------------
-------------------------------C----------------------------
-------------------------
>gi|167870586|gb|EDS33969.1| globin 2 [Culex quinquefasciatus]
------------------------------------M-----------------------
------------------------------------------------------------
------------------------------------------------------------
------------------------------------------------------------
------------------------------------------------------------
--------------------D---------------ETG--LTGKQKI------TLLS--
AW-GLI-KQ----D-----LDL-------HGRNIML-----L------------------
IFREHPHFIPYFDFSAD---PN-N-TS---L-S-ENRALQAH-SLNL-IMALGALIEYGL
------K---------------TPKMF-ECTLAKLVKNHK-T-R------R---------
VT-SQDVKLFGEVML-MYFA-QVLGR-------Q-SAS-S--------------------
---LPTAFSRLIEQIA-EAFEA-----------AQ-------------------------
------------------------------------------------------------
------------------------------------------------------------
----------------------F--------T----------------------------
-------------------------
>gi|1218265943|ref|XP_021711312.1| neuroglobin [Aedes aegypti]
------------------------------------M----------------------G
--------------------------C---------------------------------
---ELT---------------------K---------------L------------A---
-SSNG-------------------------GSKGNNVPS---------------------
-------------------------LDACG-------------------P-P-P-T----
-------------------DS---------------RLP--LTAKQKY------TMVA--
SW-KGI-SR----A-----MET-------TGIHMFI-----K------------------
LFEEHAELLEMFANFKE---LK-TKEE---Q-A-TSEELQEH-ANKV-MNTLDEGIR-GL
------D---------------DLDTF-FEFIHQVGASHR-RLP------G---------
FK-QEYFWRIEEPFL-SAVS-NTLGD-------R-YTQ-N--------------------
---VEGIYKLTIKFII-ETLVA-----------GY----------------E---S----
------S----A----------NNNEDVNN------------------------------
-------------------------------------ANL------STTG----------
------SAAGPTTS----GDKKT--------S----------------------------
-------------------------
>gi|157108424|ref|XP_001650222.1| myoglobin [Aedes aegypti]
------------------------------------M-----------------------
------------------------------------------------------------
------------------------------------------------------------
------------------------------------------------------------
------------------------------------------------------------
--------------------D---------------ESG--LTGKQKI------TLLS--
AW-GLL-KQ----E-----SSL-------HGRNMMF-----L------------------
LFREHPRYLPYFDFSSD---ST-N-SN---L-A-DNKSFHLH-AVNV-MGAIGTLIECGL
------N---------------DPEVF-RKKLFHLVEVHK-A-R------G---------
VT-PLDVQLFSEIIT-DYLV-EVLGR-------Q-AAN-S--------------------
---LADALGKLFDQFA-EAFAY--------------------------------------
------------------------------------------------------------
------------------------------------------------------------
----------------------Q--------D----------------------------
-------------------------
>gi|1009389487|gb|KYN11311.1| Neuroglobin [Trachymyrmex cornetzi]
------------------------------------M----------------------R
--------------------------I---------------------------------
---RFI---------------------S---------------V------------A---
-R----------------------------------------------------------
-------------------------------------------------G-G-A-E----
-------------------DP---------------LEK--EKVRHVS------PILL--
GL-LKR-MD----H-----IRR-------PG----------K------------------
LFEENTELLNMFTKFRD---QK-TKEQ---Q-S-TSMELAEH-AKTV-MTTLDEGIK-SL
------D---------------DMDAF-LTYLHEVGASHT-KIP------G---------
FN-RQYFWKIEKPFL-DAVE-RTLED-------R-YSE-N--------------------
---VENIYKLTIKFII-ETLID-----------GF----------------D---K----
------A----Q----------SDK-----------------------------------
------------------------------------------------------------
---------------------AK--------S----------------------------
-------------------------
>gi|1008435339|ref|XP_015834431.1| PREDICTED: neuroglobin [Tribolium castaneum]
------------------------------------M----------------------G
--------------------------C---------------------------------
---ELG---------------------K---------------L------------A---
-SSGG---------------------------SGNHRKP---------------------
-------------------------DESAP-------------------P-A-T-V----
-------------------DP---------------RLP--LTAKQKY------NMLA--
SW-KGI-SR----A-----MES-------TGVCMFL-----K------------------
LFEEHAELLTLFEKFKE---LK-TKED---Q-A-NSLELAEH-ASTV-MNTLDEGIK-EL
------D---------------NLDTF-FEYLHQVGASHR-RIP------G---------
FK-VEYFWKIEKPFL-TAVE-TTLGD-------R-YTE-N--------------------
---VENIYKITIKFII-ETLVK-----------GY----------------D---N----
------A----N------------------------------------------------
------------------------------------------------------------
---------------------AP--------T----------------------------
-------------------------
>gi|817218209|ref|XP_012284967.1| neuroglobin [Orussus abietinus]
------------------------------------M----------------------G
--------------------------C---------------------------------
---ELG---------------------K---------------L------------T---
-SSTTR------------------------NQTGRE------------------------
--------------------------SPPP-------------------P-A-A-T----
-------------------DP---------------RLP--LTAKQKY------TILA--
SW-RAV-AR----A-----MEP-------TGVYMFV-----K------------------
LFEDNAELLNMFTRFRD---LK-TKEQ---Q-S-SSMELAEH-AVTV-MTTLDEGIK-GL
------D---------------DMDVF-LTYLHQVGASHL-RIP------G---------
FD-RQYFWKIEEPFL-EAVK-RTLED-------R-YTE-N--------------------
---VEHIYKLTIKFII-ETLID-----------GF----------------E---K----
------A----E----------KDK-----------------------------------
------------------------------------------------------------
---------------------AK--------S----------------------------
-------------------------
>gi|242012437|ref|XP_002426939.1| Neuroglobin, putative [Pediculus humanus corporis]
------------------------------------------------------------
------------------------------------------------------------
------------------------------------------------------------
------------------------------------------------------------
------------------------------------------------------------
------------------------------------------------------------
-----------------------------------M-----A------------------
LFEQNEELLNLFEKFRE---LK-TKEQ---Q-A-SSMELQEH-AMNV-MKTVDEAIR-EL
------D---------------NLDGF-FIYLHQVGSSHR-KIP------G---------
FK-PDYFLKIEQPFL-QAVK-DTLGD-------R-YTE-N--------------------
---VERIYNITIKLII-TTLME-----------GY----------------T---D----
------Y----G------------------------------------------------
------------------------------------------------------------
----------------------K--------S----------------------------
-------------------------
>gi|827548319|ref|XP_012546380.1| neuroglobin [Bombyx mori]
------------------------------------M----------------------G
--------------------------C---------------------------------
---ELT---------------------K---------------M------------I---
-KSEP-----------------------------HD------------------------
-------------------------LMNQP-------------------P-P-P-S----
-------------------DP---------------RCP--LTTKQQY------CMLA--
SW-KGI-FR----Q-----IEK-------TGVLLFI-----K------------------
LFEENEDLLHLFEKFQE---LR-TTED---L-S-QSEELAEH-ANKV-MHTLDEGIK-GL
------G---------------DIDTF-LAYIQHVGATHH-QVP------G---------
FK-AENFWKIEQPFL-QAAK-TTLGE-------R-YTA-N--------------------
---VENIYKLTIKFIL-ENLVK-----------GY----------------E---D----
------S----A----------GKEI----------------------------------
------------------------------------------------------------
------------------GNNET--------T----------------------------
-------------------------
>gi|512909097|ref|XP_004926839.1| neuroglobin [Bombyx mori]
------------------------------------M----------------------G
--------------------------C---------------------------------
---QLG---------------------K---------------L------------A---
-ASER---------------------------RGNNAGP---------------------
-------------------------VTDGP-------------------P-P-A-T----
-------------------DP---------------RLP--LTAKQKY------SMLA--
SW-KGI-SR----A-----MEK-------TGICMFI-----K------------------
LFEENQDLLDMFEKFRQ---CK-TKEE---Q-I-NSMELAEH-ANNV-MNTLDEGIK-GL
------D---------------DLDNF-FQYIHQVGASHR-KIP------G---------
FR-VEYFWKIEAPFL-AAVE-STLGD-------R-YTP-N--------------------
---VENIYKITIKFIL-ETLIE-----------GY----------------E---K----
------A----G----------NNP-----------------------------------
------------------------------------------------------------
--------------------SSA--------S----------------------------
-------------------------
>gi|930677188|gb|KPJ17275.1| Neuroglobin [Papilio machaon]
------------------------------------M----------------------G
--------------------------C---------------------------------
---KLS---------------------Q---------------L------------A---
-ASEF----------------------------TND------------------------
-------------------------PLARP-------------------P-P-T-A----
-------------------DP---------------RSP--LSAKQQY------CMLA--
SW-KGI-FR----Q-----IEK-------TGIILFV-----K------------------
LFQENEELLHLFEDFRH---LQ-TVEA---Q-V-SSTELAEH-ATKV-MHTLDEGIK-GL
------G---------------DMDSF-FAYVQHVGSTHT-QVP------G---------
FV-ADNFMKIEKPFL-DAAK-TTLGD-------R-YTP-N--------------------
---IENIYKITIRFIL-ENLVK-----------GF----------------E---E----
------A----K----------KEKE----------------------------------
------------------------------------------------------------
------------------NGTSH--------T----------------------------
-------------------------
>gi|930677189|gb|KPJ17276.1| Neuroglobin [Papilio machaon]
------------------------------------M----------------------G
--------------------------I---------------------------------
---GIP---------------------V---------------T------------K---
-VIHP---------------------------SSVE------------------------
-------------------------------------------------A-L-D-L----
-------------------QS---------------EVP--FTRLRVF------RSTG--
KW----------------------------------------------------------
LFEENQDLLHMFEKFRQ---YR-TKEE---Q-I-NSTELAEH-ANNV-MNTLDEGIK-GL
------D---------------DLDNF-FAYIHQVGASHR-RIP------G---------
FK-VEYFWKIEAPFL-AAVE-TTLGD-------R-YTP-N--------------------
---VENIYKITIKFIL-ETLIE-----------GY----------------E---K----
------A----G----------TPG-----------------------------------
------------------------------------------------------------
---------------------NS--------T----------------------------
-------------------------
>gi|930667158|gb|KPJ08246.1| Cytoglobin-1 [Papilio machaon]
------------------------------------M----------------------G
--------------------------G--------W------------------------
----LS---------------------H---------------L------------W---
-W------------------------------GG-D------------------------
-------------------------------------------------P-D-K-V----
-------------------NH---------------VSG--LTRREIY------AVQK--
SW-APV-NK----N-----SVA-------TGTELLK-----SLLFQNYGAQFNEPIKAIL
FFRAYPNSKDFFKMISK---LP-E-EE---Y-S-KNFQFKAH-VINL-MATLNQAVT-NL
------N---------------QPEVV-AVMMNKLGESHK-R-R------K---------
IQ-EQHFNDLKEVIV-KMFI-EVL---------K-LDD-S--------------------
---TLGAWGKTVGFWY-KHIFE-----------TL----------------N--------
------------------------------------------------------------
------------------------------------------------------------
-------------------TQES--------T----------------------------
-------------------------
>gi|939257355|ref|XP_014248500.1| neuroglobin-like [Cimex lectularius]
M--------RIPSTPHSQDLPVWYSVVNQESASHHIF----------------------K
------------------------------------------------------------
------------------------------------------------------------
------------------------------------------------------------
------------------------------------------------------------
------------------------------------MSL--PTAEQVQ------EVQE--
AW-KLV-QP----D-----FDG-------AGRVLFT-----V------------------
MFEKFPSYEDFFKKHKE---SN---KS---L-L-DSTTLQPH-IRLV-MKTLDYLVV-NL
------N---------------DMSVV-EERLVKLGQTHK-G-R------N---------
VK-SPQFNHIVEIVL-ETLR-RALGP-------K-LTP-G--------------------
---LEASWKAVLNCAM-TIAGN-----------EA----------------D---K----
------------------------------------------------------------
------------------------------------------------------------
------------------------------------------------------------
-------------------------
>gi|939267256|ref|XP_014253735.1| neuroglobin-like [Cimex lectularius]
------------------------------------M----------------------G
--------------------------C---------------------------------
---ELG---------------------K---------------L------------T---
-RISG---------------------------SGNSEGRE--------------------
-------------------------PPPSA-------------------P-A-P-S----
-------------------DP---------------RLP--LTAKQKY------SMVA--
SW-KGI-SR----A-----MEQ-------TGVFMFI-----K------------------
LFEEHQELLDLFAKLKE---LR-TKEE---Q-E-KSLELAEH-ATKV-MATLDEGIK-EL
------D---------------DLDTF-FTFLTQIGQTHK-KIP------G---------
FK-PDYFWKIEKPFL-EAVK-MTLGD-------R-YSE-N--------------------
---VESIYKVTIKLII-DTLVK-----------GY----------------N--------
------------------------------------------------------------
------------------------------------------------------------
-------------------------------S----------------------------
-------------------------
>gi|1241830633|gb|PBC27039.1| Cytoglobin-1 [Apis cerana cerana]
------------------------------------M----------------------G
--------------------------C---------------------------------
---ELG---------------------K---------------L------------A---
-TPNQ-------------------------------------------------------
---------------------------------------------------P-T-T----
-------------------DP---------------RLP--LTAKQKF------TVMA--
SW-KAV-SR----K-----LET-------TGVFMLM-----R------------------
LFEENEELVQMFSRFLD---LK-SKEE---R-F-DMVELGKH-AEKV-MGALDEGIR-GL
------D---------------NMDDF-LTCLHQVGATHT-KIP------D---------
FN-PQYFWKIEQPFL-EAVK-RTLED-------R-YSE-N--------------------
---VESTYKVTIKFII-ETLID-----------GF----------------D---K----
------A----Q----------NDKAQ---------------------------------
------------------------------------------------------------
------------------TSTAK--------S----------------------------
-------------------------
>ODM89928.1 Cytoglobin-2 [Orchesella cincta]
------------------------------------M-----------------------
------------------------------------------------------------
------------------------------------------------------------
------------------------------------------------------------
------------------------------------------------------------
-----------------------------------------LTPEEEK------SIKD--
TW-AFV-SP----D-----LKG-------NGIKFFI-----H------------------
FFTGYPEYQKLFRGFAD---VP-L-DK---L-S-ENKRLQAH-AFTV-LNAINGLVD-NL
------D---------------DPDVL-TELLLKTGRNHA-R-R------K---------
LT-RGDFENLKTSLL-EFLG-KALKS-------H-WTP-E--------------------
---AETSWTKLLSVMV-GKISE-----------GL----------------E---S----
------P----N------------------------------------------------
------------------------------------------------------------
----------------------D--------G----------------------------
-------------------------
>gi|880847820|gb|JAI31664.1| Cytoglobin-1 [Bactrocera latifrons] (Diptera:Tephritidae)
------------------------------------M-----------------------
------------------------------------------------------------
------------------------------------------------------------
------------------------------------------------------------
------------------------------------------------------------
--------------------------------------A--LNAEDIA------EIKK--
TW-AIP-VA----T-----PTD-------SGAAILI-----R------------------
FFTKYPSNLEKF-PFRD---VP-I-EE---L-S-NSARFRAH-CGRI-IKTFDQSIS-QL
------E------------EEGGLQKI-QEIWQEIARSHV-Q-RH-----N---------
IA-KPSYFELREAIV-EVLS-EAC---------N-LNE-R--------------------
---QAEAWNKLLDIVY-DIIFK-----------KY----------------D---D----
------L----G------------------------------------------------
------------------------------------------------------------
----------------------A--------Q----------------------------
-------------------------
>gi|340716698|ref|XP_003396832.1| cytoglobin-2 [Bombus terrestris]
------------------------------------M----------------------G
--------------------------T--------F------------------------
----LR---------------------F---------------F------------G---
-F-----------------------------SSS-D------------------------
-------------------------------------------------D-N-R-I----
-------------------DE---------------ATG--LTEKQKK------LVQN--
TW-AVI-RK----D-----EVA-------SGIAVMT-----T------------------
FFKTYPEYQRYFSAFAD---VP-F-DE---L-P-ANKRFQAH-CVSV-ITALNSVID-SL
------H---------------DPGLM-EASLISLGERHK-R-R------G---------
QT-KEEFENLKGVVL-KVLS-QALGK-------Q-YTP-E--------------------
---VAEAWSKTLDGVF-AKIYQ-----------VF-------------------------
------------------------------------------------------------
------------------------------------------------------------
----------------------S--------S----------------------------
-------------------------
>gi|1130226245|ref|XP_019758973.1| PREDICTED: cytoglobin-1-like [Dendroctonus ponderosae]
------------------------------------M----------------------G
--------------------------T--------V------------------------
----LS---------------------Y---------------I------------T---
-P----------------------------ANSG-R------------------------
-------------------------------------------------S-D-D-P----
-------------------DP---------------VTG--LTSKEKY------LVRT--
SW-AKI-MK----N-----PAD-------SGVALLC-----L------------------
LFERHPEYVQLF-PFSD---VP-P-SE---F-K-TNVRFRAH-ANSV-VYALSSIVD-AL
------N---------------DNNLL-VQILTKTGSSHV-P-R------H---------
VT-ADAFIHLKEVTI-ELFS-T-----------I-FKA-D--------------------
---EVAAWKKTFEVAF-SVIIQ-----------GI----------------E---S----
------------------------------------------------------------
------------------------------------------------------------
----------------------V--------N----------------------------
-------------------------
>pdb|2W72|A Chain A, HUMAN HEMOGLOBIN A
------------------------------------V-----------------------
------------------------------------------------------------
------------------------------------------------------------
------------------------------------------------------------
------------------------------------------------------------
-----------------------------------------LSPADKT------NVKA--
AW-GKV-GA----H-----AGE-------YGAEAYE-----R------------------
MFLSFPTTKTYFPHFD----LS----------H-GSAQVKGQ-GKKV-ADALTNAVA-HV
------D---------------DM----PNALSALSDLHAHK-L------R---------
VD-PVNFKLLSHCLL-VTLA-AHLPA-------E-FTP-A--------------------
---VHASLDKFLASVS-TVLTS-----------KY-------------------------
------------------------------------------------------------
------------------------------------------------------------
-------------------------------R----------------------------
-------------------------
>NP_571332.3 hemoglobin subunit alpha [Danio rerio]
------------------------------------M-----------------------
------------------------------------------------------------
------------------------------------------------------------
------------------------------------------------------------
------------------------------------------------------------
--------------------------------------S--LSDTDKA------VVKA--
IW-AKI-SP----K-----ADE-------IGAEALA-----R------------------
MLTVYPQTKTYFSHWAD---LS----------P-GSGPVKKH-GKTI-MGAVGEAIS-KI
------D---------------DL----VGGLAALSELHAFK-L------R---------
VD-PANFKILSHNVI-VVIA-MLFPA-------D-FTP-E--------------------
---VHVSVDKFFNNLA-LALSE-----------KY-------------------------
------------------------------------------------------------
------------------------------------------------------------
-------------------------------R----------------------------
-------------------------
>pdb|2W72|B Chain B, HUMAN HEMOGLOBIN A
------------------------------------M-----------------------
------------------------------------------------------------
------------------------------------------------------------
------------------------------------------------------------
------------------------------------------------------------
--------------------------------------H--LTPEEKS------AVTA--
LW-GKV-------N-----VDE-------VGGEAYG-----R------------------
LLVVYPWTQRFFESFGD---LS-TPDA---V-M-GNPKVKAQ-GKKV-LGAFSDGLA-HL
------D---------------NL----KGTFATLSELHCDK-L------H---------
VD-PENFRLLGNVLV-CVLA-HHFGK-------E-FTP-P--------------------
---VQAAYQKVVAGVA-NALAH-----------KY-------------------------
------------------------------------------------------------
------------------------------------------------------------
-------------------------------H----------------------------
-------------------------
>NP_571095.1 hemoglobin subunit beta-1 [Danio rerio]
------------------------------------MV----------------------
------------------------------------------------------------
------------------------------------------------------------
------------------------------------------------------------
------------------------------------------------------------
--------------------------------------E--WTDAERT------AILG--
LW-GKL-------N-----IDE-------IGPQALS-----R------------------
CLIVYPWTQRYFATFGN---LS-SPAA---I-M-GNPKVAAH-GRTV-MGGLERAIK-NM
------D---------------NV----KNTYAALSVMHSEK-L------H---------
VD-PDNFRLLADCIT-VCAA-MKFGQ-------AGFNA-D--------------------
---VQEAWQKFLAVVV-SALCR-----------QY-------------------------
------------------------------------------------------------
------------------------------------------------------------
-------------------------------H----------------------------
-------------------------
>NP_599030.1 cytoglobin [Homo sapiens]
------------------------------------M----------------------E
--------------------------K---------------------------------
---VPG------------------------------------------------------
--------------------------------EM-E------------------------
-------------------------------------------------I-E-R-R----
-------------------ER---------------SEE--LSEAERK------AVQA--
MW-ARL-YA----N-----CED-------VGVAILV-----R------------------
FFVNFPSAKQYFSQFKH---MEDP-LE---M-E-RSPQLRKH-ACRV-MGALNTVVE-NL
------H---------------DPDKV-SSVLALVGKAHALK-H------K---------
VE-PVYFKILSGVIL-EVVA-EEFAS-------D-FPP-E--------------------
---TQRAWAKLRGLIY-SHVTA-----------AY----------------K---E----
------V----G---------WVQQVPNATTP----------------------------
-------------------------------------------P----------------
----------------ATLPSSG--------P----------------------------
-------------------------
>NP_694484.1 cytoglobin-1 [Danio rerio]
------------------------------------M----------------------E
--------------------------G---------------------------------
------------------------------------------------------------
--------------------------------DG-G------------------------
-------------------------------------------------V-Q-L-T----
-------------------QS---------------PDS--LTEEDVC------VIQD--
TW-KPV-YA----E-----RDN-------AGVAVLV-----R------------------
FFTNFPSAKQYFEHFRE---LQDP-AE---M-Q-QNAQLKKH-GQRV-LNALNTLVE-NL
------R---------------DADKL-NTIFNQMGKSHALR-H------K---------
VD-PVYFKILAGVIL-EVLV-EAFPQ-------C-FSPAE--------------------
---VQSSWSKLMGILY-WQMNR-----------VY----------------A---E----
------V----G------------------------------------------------
------------------------------------------------------------
------------------WENSK--------K----------------------------
-------------------------
>NP_001019395.1 cytoglobin-2 [Danio rerio]
------------------------------------M----------------------E
--------------------------K---------------------------------
---ERE------------------------------------------------------
--------------------------------DE-E------------------------
-------------------------------------------------T-E-G-R----
-------------------ER---------------PEP--LTDVERG------IIKD--
TW-ARV-YA----S-----CED-------VGVTILI-----R------------------
FFVNFPSAKQYFSQFQD---MEDP-EE---M-E-KSSQLRKH-ARRV-MNAINTVVE-NL
------H---------------DPEKV-SSVLVLVGKAHAFK-Y------K---------
VE-PVYFKILSGVIL-EILA-EEFGE-------C-FTP-E--------------------
---VQTSWSKLMAALY-WHITG-----------AY----------------T---E----
------V----G---------WVK------------------------------------
------------------------------------------------------------
------------------LSSSA--------V----------------------------
-------------------------
>NP_067080.1 neuroglobin [Homo sapiens]
------------------------------------------------------------
------------------------------------------------------------
------------------------------------------------------------
------------------------------------------------------------
------------------------------------------------------------
-----------------------------------------MERPEPE------LIRQ--
SW-RAV-SR----S-----PLE-------HGTVLFA-----R------------------
LFALEPDLLPLFQYNCRQFSSP---ED---C-L-SSPEFLDH-IRKV-MLVIDAAVT-NV
------E---------------DLSSL-EEYLASLGRKHR-A-V------G---------
VK-LSSFSTVGESLL-YMLE-KCLGP-------A-FTP-A--------------------
---TRAAWSQLYGAVV-QAMSR-----------GW----------------D--------
------------------------------------------------------------
------------------------------------------------------------
----------------------G--------E----------------------------
-------------------------
>NP_571928.1 neuroglobin [Danio rerio]
------------------------------------M----------------------E
------------------------------------------------------------
------------------------------------------------------------
------------------------------------------------------------
------------------------------------------------------------
--------------------------------------K--LSEKDKG------LIRD--
SW-ESL-GK----N-----KVP-------HGIVLFT-----R------------------
LFELDPALLTLFSYSTN---CGDA-PE---C-L-SSPEFLEH-VTKV-MLVIDAAVS-HL
------D---------------DLHTL-EDFLLNLGRKHQ-A-V------G---------
VN-TQSFALVGESLL-YMLQ-SSLGP-------A-YTT-S--------------------
---LRQAWLTMYSIVV-SAMTR-----------GW----------------A---K----
------N----G----------EHK-----------------------------------
------------------------------------------------------------
----------------------S--------N----------------------------
-------------------------
>NP_005359.1 myoglobin [Homo sapiens]
------------------------------------M-----------------------
------------------------------------------------------------
------------------------------------------------------------
------------------------------------------------------------
------------------------------------------------------------
--------------------------------------G--LSDGEWQ------LVLN--
VW-GKV-EA----D-----IPG-------HGQEVLI-----R------------------
LFKGHPETLEKFDKFKH---LK-SEDE---M-K-ASEDLKKH-GATV-LTALGGILK-KK
------GH----------H---------EAEIKPLAQSHATK-H------K---------
IP-VKYLEFISECII-QVLQ-SKHPG-------D-FGA-D--------------------
---AQGAMNKALELFR-KDMAS-----------NY----------------K---E----
------L----GF-----------------------------------------------
------------------------------------------------------------
----------------------Q--------G----------------------------
-------------------------
>NP_956880.1 myoglobin [Danio rerio]
------------------------------------M-----------------------
------------------------------------------------------------
------------------------------------------------------------
------------------------------------------------------------
------------------------------------------------------------
--------------------------------------------ADHD------LVLK--
CW-GAV-EA----D-----YAA-------NGGEVLN-----R------------------
LFKEYPDTLKLFPKFSG---IS-Q-GD---L-A-GSPAVAAH-GATV-LKKLGELLK-AK
------G---------------DH----AALLKPLANTHA-NIH------K---------
VA-LNNFRLITEVLV-KVMA-EKAG----------LDA-A--------------------
---GQGALRRVMDAVI-GDIDG-----------YY----------------K---E----
------I----G------------------------------------------------
------------------------------------------------------------
----------------------------F-AG----------------------------
-------------------------
>NP_001012261.2 x globin [Danio rerio]
------------------------------------M----------------------G
--------------------------C--------A------------------------
-I----------------------------------------------------------
--------------------------------SG-SG-----------------------
-----------------------------------------------LTA-R-A-P----
----------EIRAGEEE--T---------------PAG--LTANHIR------LIKE--
SW-RLI-QE----D-----IAK-------VGIIMFV-----R------------------
LFETHPECKDVFFLFRD---VEDL-ER---L-R-TSRELRAH-GLRV-MSFIEKSVA-RL
------D---------------QLERL-ETLALELGKSHY-R-Y------N---------
AP-PKYYGYVGAEFI-CAVR-PILKD-------R-WTP-E--------------------
---LEEAWKTLFQYVT-SIMRE-----------GF----------------L---E----
------E----E----------RNKRS---------------------------------
------------------------------------------------------------
---------------------NT--------Q-----------------------TSSRE
RPD----------------KRSTAI
>XP_029346817.1 neuroglobin [Acyrthosiphon pisum]
------------------------------------M----------------------G
--------------------------C---------------------------------
---DLG---------------------K---------------L------------A---
-SSAT---------------------------SGDDRGGK--------------------
--------------------HKDVLEEPPS-------------------P-G-P-P----
-------------------DP---------------RLP--LTAKQKY------SMIA--
SW-KGI-SR----A-----MEP-------TGVYMFI-----K------------------
LFEEHQELLQLFTKFGE---LK-TRDA---Q-A-NSMELAEH-ANKV-MTTLDEGIK-EL
------D---------------DLDNF-FQYLTQVGATHK-TIP------G---------
FN-PDYFWKIEVPFL-EAVK-TTLGD-------R-FTE-N--------------------
---IETIYKITIKLII-ETLVK-----------GY----------------T---E----
------A----A------------------------------------------------
------------------------------------------------------------
----------------------G--------P----------------------------
-------------------------
>XP_002608549.1 Gb1 hypothetical protein BRAFLDRAFT_98913 [Branchiostoma floridae]
------------------------------------M----------------------A
--------------------------T--------TCMQTN-----------------KV
GLPQHT--------------------------------SQKGTIA---------------
-G-------SLHKQSYRR-----------LD-ST-SGVADIYSK----------------
--------------------DDMGAFLTKPFSLVGRLLWKVLFSWWVKQI-E-T-P----
-------------------SD---------------VTG--LTPTQSR------LVKE--
SW-KMF-LS----K-----KRE-------NGFVIFR-----V------------------
LFTDYPVTRKLFKGVEQ---LD-L-DAPGQL-E-SSITLRAH-VTRF-MHSFDTYME-SL
------D---------------DPEDL-KQLLYDTGKSHL-I-H------D---------
IK-PEYFDVLETVLM-KSLR-IVFGS-------K-LTP-Q--------------------
---LEEAWQTAYSHLK-VTIKQ-----------GL----------------E---D----
------A----I----------QKRDQADT------------------------------
-------------------------------------------S----------------
----------------VVV--TV--------E----------------------------
-------------------------
>CBL51553.1 Gb7 globin [Branchiostoma floridae]
------------------------------------M----------------------G
--------------------------T--------IADGE--------------------
-GTELN------------------------------------------------------
------------------------------GYGG--------------------------
---------------------------------------------------E---K----
-------------------EP-----------GGGHGGP--LTQEQVH------GIKE--
TW-AIL-AQ----D-----PVE-------RGVGLFM-----K------------------
IFEEDPDLKKLF-YFAD---DG---RE---LSR-DDQRVRSH-GERV-MEAVGGAVD-SQ
------G---------------DLTAV-VPVLTELGALHH-K-Y------G---------
VQ-PSYFDTVGAALI-YILE-TNLGD-------K-LTP-S--------------------
---IRQGWVLVYGIVG-ATMKK-----------GM----------------Q---Q----
------AM--------------DHQN----------------------------------
------------------------------------------------------------
------------------MAKTR--------P----------------------------
-------------------------
>XP_002610016.1 Gb3 hypothetical protein BRAFLDRAFT_99970 [Branchiostoma floridae]
------------------------------------M----------------------G
--------------------------C---------------------------------
---SAS-------------------------------------MT---------------
-------------------------------GMGRAGPA---------------------
------------------------LPEPEA-------------------P-P-P-V----
-------------------DP---------------RLP--LDARQKF------HLEK--
SW-KSV-AR----N-----IDR-------AGMFMFL-----R------------------
LFRDCPEMIEKYPELRG---MD-DQEE---L-R-NSQFLQEH-SQRV-LDAFDHTID-SL
------D---------------DVDYV-IQLLKKIGQMHA-D-L------E---------
LK-PDDMWKLEQPFL-AAVA-ECLED-------R-YTP-K--------------------
---FQEIYSKLITFII-EHVVN-----------GF----------------D--------
------------------------------------------------------------
------------------------------------------------------------
----------------------P--------H----------------------------
-------------------------
>XP_002605405.1 Gb12 hypothetical protein BRAFLDRAFT_74222 [Branchiostoma floridae]
------------------------------------M----------------------G
--------------------------S---------------------------------
---GAS---------------------RP---------------------------T---
-PRKR---------------------------KAKKGP----------------------
------------------------LPSPQP-------------------P-K-P-L----
-------------------DP---------------RLK--LDAKEKF------FLEK--
SW-KTV-AR----N-----EDV-------AAMAMFI-----N------------------
LFRSSPEIKDKWPQLRK---LS-E-DE---M-R-DSPYLQKL-SVRI-LGAMDHVID-SL
------D---------------DPDYL-IPALEKLGQMHA-DMT------NP-------I
IL-PEDLW-VNKAFL------------------R--------------------------
------------------------------------------------------------
------------------------------------------------------------
------------------------------------------------------------
----------------------Q--------Q----------------------------
-------------------------
>Acanthocasuarina_muellerianae__GAYY02025645.1
------------------------------------M----------------------T
--------------------------A---------------------------------
---------------------------Y--------------------------------
------------------------------------------------------------
-------------------------------------------------------R----
-------------------ES---------------VNK--IADDRLR------AVIA--
SV-ERV-KP----H-----ITE-------FALKIFR-----T------------------
LFEENPDYLHQFPKLRD---LP-A-EK---L-E-SHEFFTTH-ALAV-VTAVVNAVL-SL
------R---------------NAELV-LPELQKLAIAHR-R-R------N---------
VR-PAQFEVVTNIIL-KVL-----------------------------------------
------------------------------------------------------------
------------------------------------------------------------
------------------------------------------------------------
------------------------------------------------------------
-------------------------
>Acantholyda_hieroglyphica__GBKM01024428.1
------------------------------------M----------------------G
--------------------------L--------I------------------------
----WS---------------------Y---------------F------------W---
-G------------------------------FP-D------------------------
-------------------------------------------------E-N-V-V----
-------------------NA---------------ATG--LTGKERR------LVQK--
SW-EIL-RK----D-----HVG-------TGIAIIS-----A------------------
LFTKYPAYQKEFKHMKN---LT-V-EE---I-P-KNKRMQAH-CANL-AGTLSNAVD-AL
------N---------------DPDLL-EAIMVDLGEKHK-R-R------G---------
QT-EEQFRNLKPVLL-DVLR-EALGK-------E-FTN-E--------------------
---TEVAWSKTVHAAF-TLIVK-----------GL-------------------------
------------------------------------------------------------
------------------------------------------------------------
----------------------N--------A----------------------------
-------------------------
>Acerentomon_sp._AD-2013__GAXE02041270.1
------------------------------------M-----------------------
------------------------------------------------------------
------------------------------------------------------------
------------------------------------------------------------
------------------------------------------------------------
-------------------------------------SE--LTEEHKN------AIRS--
TW-ALV-KQ----N-----LKQ-------NGVDFLV-----E------------------
FFKAHPEYLVKFKRFSKT-KSS-L-EE---L-S-KTAPFVTH-ATKI-MFQLSALVE-FL
------D---------------DLECL-VDMLKKLGADHH-P-R------E---------
ID-IQAFRNLEVLFL-RFLE-ERLGV-------H-YSP-V--------------------
---AKEAWTIMMRIGM-SVIEQ-----------GI----------------E---Q----
------A----K----------AE------------------------------------
------------------------------------------------------------
----------------------T--------A----------------------------
-------------------------
>Acheta_domesticus__GDVN01011935.1
------------------------------------M----------------------G
--------------------------G--------L------------------------
----LS---------------------F---------------F------------W---
-GAG--------------------------PESA-G------------------------
-------------------------------------------------L-D-V-A----
-------------------DP---------------ATG--LTPRQKR------YVTD--
TW-ALV-KK----D-----LRG-------SGIAVLH-----T------------------
FFTDFPEYTKYFNAFKD---VP-I-KD---L-P-TNKKFQAH-SHSV-IYALSSVVD-NL
------D---------------DTGVL-VEMLNKLGENHG-R-R------N---------
IT-PKQFQDLKGVIL-KVLK-AKLGK-------V-MTP-D--------------------
---AEEAWSKTLDVAY-SIIFK-----------GM----------------E---N----
------V----K----------K-------------------------------------
------------------------------------------------------------
------------------NDHII--------S----------------------------
-------------------------
>Acheta_domesticus__GDVN01044299.1
------------------------------------M----------------------G
--------------------------M--------I------------------------
----LSS------------------LRY---------------L------------W---
-NGDA------AAA-------------AASTRAI-D------------------------
-------------------------------------------------W-D-R-A----
-------------------DP---------------VTG--LTARQKK------FVTD--
TW-ELV-KK----D-----IKG-------NGIELFM-----R------------------
FFELRPEALQRFRSFVG---LS-L-EE---L-R-HSKRLLAH-TNSV-MYSLDSIVA-NL
------N---------------DPECL-HEMLLKLGENHG-R-R------G---------
VT-EQEFLDVKTVLM-NLLK-DKLDI-------H-LTE-E--------------------
---GGEAWSKTIDVAY-KGIFQ-----------GL----------------K---N----
------E----N------------------------------------------------
------------------------------------------------------------
----------------------V--------Q----------------------------
-------------------------
>Adelges_tsugae__GBJX01001933.1
------------------------------------M----------------------E
--------------------------T--------V------------------------
------------------------------------------------------------
------------------------------------------------------------
------------------------------------------------------------
-------------------------------------PR--FTEAHIS------NVQR--
SW-PFL-VS----I-------D-------FWPSFYINLFSLR------------------
LFQKYPLYQLEFDRFAQ---VP-V-HE---L-I-SNAHFLAH-ATRT-GKVFDTTIE-LL
------G---------------DFKVA-QKALEDLGDKHK-K-F------R---------
LT-TEHFEAVESVLN-EILA-DRMTTEHTTGAGS-SSE-E--------------------
---LLKSWKACVSCVI-GTIKK-----------AAVV--------------DT--S----
-LSVMVA----AA-----------------------------------------------
------------------------------------------------------------
----------------GNSIRKP--------Q----------------------------
-----------------------HL
>Adelges_tsugae__GBJX01001932.1
------------------------------------M----------------------E
--------------------------T--------V------------------------
------------------------------------------------------------
------------------------------------------------------------
------------------------------------------------------------
-------------------------------------PR--FTEAHIS------NVQR--
SW-PFL-VS----I-------D-------FWPSFYI-----K------------------
LFQKYPLYQLEFDRFAQ---VP-V-HE---L-I-SNAHFLAH-ATRT-GKVFDTTIE-LL
------G---------------DFKVA-QKALEDLGDKHK-K-F------R---------
LT-TEHFEAVESVLN-EILA-DRMTTEHTTGAGS-SSE-E--------------------
---LLKSWKACVSCVI-GTIKK-----------AAVV--------------DT--S----
-LSVMVA----AA-----------------------------------------------
------------------------------------------------------------
----------------GNSIRKP--------Q----------------------------
-----------------------HL
>Adoxophyes_orana__GGMW01009680.1
------------------------------------M----------------------G
--------------------------G--------W------------------------
----LS---------------------Y---------------F------------W---
-W------------------------------GG-D------------------------
-------------------------------------------------P-D-A-V----
-------------------NP---------------FTK--LTRREVY------AVQK--
SW-ALV-YA----D-----SIA-------NGTELLK-----R------------------
LFRAYPDTREFFKMVRK---LP-E-EE---Y-A-TNIQFKAH-VINL-MNAINLAVA-NM
------N---------------QPEVV-AAMMQKIGESHK-K-R------Q---------
IT-EKQFLDLKNVIV-KMFI-EVL---------K-LED-A--------------------
---TLGAWGKTVDFWY-QHIFP-----------YL-------------------------
------------------------------------------------------------
------------------------------------------------------------
-------------------------------K----------------------------
-------------------------
>Adoxophyes_orana__GGMW01007984.1
------------------------------------M----------------------G
--------------------------G--------W------------------------
----LS---------------------Y---------------L------------W---
-W------------------------------GG-D------------------------
-------------------------------------------------P-D-A-I----
-------------------NP---------------VSK--LTRREVY------AVQK--
SW-APV-YA----D-----PVG-------NGTELLK-----R------------------
LFRAYPETKEFFKMVRK---LP-E-EE---F-A-ANIQFKAH-VINL-MSSLNQAVN-NL
------N---------------QPEVV-VAMMQKLGESHR-K-R------H---------
IK-ESHFHDLKDVIV-KMFI-EVL---------K-LDN-T--------------------
---TLGAWGKTVEFWY-KHVFE-----------TL----------------N--------
------------------------------------------------------------
------------------------------------------------------------
--------------------SEE--------R----------------------------
-------------------------
>Adoxophyes_orana__GGMW01016159.1
------------------------------------M----------------------V
-------------------------IG--------F------------------------
----IR---------------------N---------------L------------W---
-W------------------------------GG-D------------------------
-------------------------------------------------P-D-K-V----
-------------------NE---------------ISG--LNLRDIY------AVQT--
TW-AVV-HA----D-----ALK-------HGLELFK-----R------------------
LFRADPETKTFFKSFRN---MS-E-EE---F-S-ASYLFRAH-AINL-MASLNQAVT-HL
------K---------------QPELV-IVMMNKLGESHG-R-R------Q---------
VE-RKHFNVTKVVFV-GMLQ--DM---------K-LSE-D--------------------
---VIQSWDKCLDFLF-EHIFA-----------KL----------------K--------
------------------------------------------------------------
------------------------------------------------------------
----------------------I--------F----------------------------
-------------------------
>Aedes_aegypti__GFNA01357381.1
------------------------------------M----------------------A
------------------------------------------------------------
------------------------------------------------------------
------------------------------------------------------------
-----------------------------------------------------D-T----
-------------------DL---------------STG--ITPDQRH------VLVD--
AW-KLV-KP----D-----VVT-------HGTNIFL-----K------------------
FFEKNPEYLGYFDFSMD---YE-A-KE---L-K-DNRSLHAH-ALNV-MNFFGAIIDYGL
------D---------------HPIMY-KSSLSKMVINHK-R-H------G---------
VS-KPDVAIVCAIIK-DYCL-QTLG----------HSD-E--------------------
---LEDAFTALLDSVA-NAF----------------------------------------
------------------------------------------------------------
------------------------------------------------------------
-------------------------------D----------------------------
-------------------------
>Aedes_albopictus__GCLM01086976.1
------------------------------------M-----------------------
------------------------------------------------------------
------------------------------------------------------------
------------------------------------------------------------
------------------------------------------------------------
--------------------D---------------ESG--LTGKQKI------TLLS--
AW-GLL-KQ----E-----SLL-------HGRNMMF-----L------------------
LFREHPHFLPYFDFSAD---PA-G-SN---L-A-DNKGFHLH-ALNV-MNMVGTLVECVI
------N---------------DPEMF-RKKIFHLVEIHT-A-R------G---------
VT-ALDVQLFSEIVV-DYLV-EALGR-------Q--------------------------
------------------------------------------------------------
------------------------------------------------------------
------------------------------------------------------------
------------------------------------------------------------
-------------------------
>Agrilus_planipennis__GAAB01004198.1
------------------------------------M----------------------G
--------------------------S--------L------------------------
----LT---------------------Y---------------F------------Y---
-Y---------------------------------G------------------------
-------------------------------------------------N-N-D-P----
-------------------DP---------------VTG--LTPKEID------LVKS--
SW-NLC-KK----D-----LTR-------TGMQLFY-----F------------------
FSRIIQSTQNYF-PFRD---VP-Y-EE---L-N-DNKQLKGH-AASV-AYAFSSIVD-NI
------D---------------RIDVL-VPVLHKIADSHA-R-R------K---------
I-----------------------------------------------------------
------------------------------------------------------------
------------------------------------------------------------
------------------------------------------------------------
------------------------------------------------------------
-------------------------
>Agrotis_segetum__GBCW01038968.1
------------------------------------M----------------------G
--------------------------G--------W------------------------
----LS---------------------S---------------M------------W---
-W------------------------------GG-D------------------------
-------------------------------------------------P-D-A-V----
-------------------NP---------------VSG--LTRREIN------LVQK--
SW-APV-NA----D-----MVN-------NGAELLR-----R------------------
FFKAYPESKDFFRMIKN---TP-E-DQ---Y-L-QNPQFKAH-VINL-MTALNLAVE-NL
------N---------------QPEVV-AAMMNKLGESHG-K-R------K---------
IQ-EKNFEQLKEVIV-KMFI-EVL---------K-LDD-V--------------------
---TLGAWGKTVDFWY-KNIFQ-----------TL----------------N---K----
------------------------------------------------------------
------------------------------------------------------------
-------------------TEQT--------R----------------------------
-------------------------
>Alastor_atropos__GBTG01006537.1
------------------------------------M----------------------G
--------------------------T--------F------------------------
----FR---------------------F---------------L------------G---
-L------------------------------WT-N------------------------
-------------------------------------------------D-S-K-V----
-------------------DE---------------ATG--LTERQKK------LIQN--
TW-AVI-KK----D-----QVA-------SGCAVML-----A------------------
YFKEYPQYQQYFGAFKH---VP-L-DE---L-Q-NNKRFQAH-CASI-IAAISGVVD-SL
------N---------------DFGLL-QANIIILAERHK-K-R------G---------
QT-KEEFQNLKAIIR-SVLR-QALGK-------Q-YTS-E--------------------
---VSDAWDKTLDVMF-LKIYE-----------IL-------------------------
------------------------------------------------------------
------------------------------------------------------------
----------------------A--------S----------------------------
-------------------------
>Aleiodes_testaceus__GBUY01017387.1
------------------------------------M----------------------E
--------------------------A--------F------------------------
----WR---------------------K---------------L------------W---
-S-----------------------------LWS-A------------------------
-------------------------------------------------D-D-I-V----
-------------------DP---------------DTG--LTGREKK------LVQS--
TW-AVV-NK----D-----PVA-------SGVAIML-----G------------------
LFERHPEYQSIFPAFRD---IP-R-EE---L-A-ANKRFQAH-SANI-ITALNSVID-AL
------N---------------DAGLL-EATLLALGERHG-K-R------G---------
QT-REQFLNLKVVIL-DVFR-QSLGS-------K-FTE-E--------------------
---TEKAWIKTLEAAY-THLFK-----------AI-------------------------
------------------------------------------------------------
------------------------------------------------------------
----------------------T--------T----------------------------
-------------------------
>Aleochara_curtula__GATW02010397.1
------------------------------------M----------------------A
--------------------------A---------------------------------
---KDT---------------------H---------------I------------CNL-
-G------------P-----------------APPE------------------------
------------------------------------------------EPCD-E-Q----
-------------------ES---------------TFG--VTPPEKK------IIRD--
IW-DMV-RG----D-----LGG-------NGVAVFI-----N------------------
FFTDYPHNVNYF-PFKM---ED-L-TD---I-G-TEPVVKSH-AIRV-MRELTACVD-NL
------N---------------KPQTL-LHALKQNALNHR-K-R------H---------
IN-KTSYDELRLTIL-KTLG-QALGA-------QTFTP-E--------------------
---AERAWDKTLATIF-KVITD-----------FN----------------A---D----
-----------T----------KCVC----------------------------------
------------------------------------------------------------
--------------------GSK--------Q----------------------------
-------------------------
>Aleochara_curtula__GATW02008445.1
------------------------------------M----------------------G
--------------------------N---------------------------------
------------------------------------------------------------
------------------------------------------------------------
-------------------------------------------------S-D-A-K----
-------------------HS---------------SFG--LTPVEKR------IIRE--
VW-KVV-KK----D-----LGR-------NGLVVFL-----I------------------
FLGDYPHNLRYFPFNSE---KP---ED---L-E-KEPLVKLH-ALRV-MRDLTFCVD-NM
------D---------------KQETL-LHALRQNALNHR-N-R------G---------
IS-KTAYDELRISIL-KGLA-HQLGTQ------K-FKH-E--------------------
---AELAWDKALRVIF-QVITD-----------VN----------------D---E----
-----------K----------KCLCSHRNK-----------------------------
------------------------------------------------------------
------------RAELSEAGGSK--------R----------------------------
-------------------------
>Allodynerus_rossii__GCVC01020197.1
------------------------------------M----------------------G
--------------------------T--------F------------------------
----LR---------------------F---------------L------------G---
-F------------------------------WS-N------------------------
-------------------------------------------------D-L-K-V----
-------------------DE---------------ATG--LTERQKK------LVQN--
TW-AVI-KK----D-----QVA-------SGSAVML-----A------------------
YFTEYPQYQQYFEAFKN---VP-L-DE---L-Q-NNKRFQAH-CASI-IGAISNVID-SL
------N---------------DVGLL-EANIITLAERHK-K-R------G---------
QT-EEQFKNLKTVIT-SVLR-QALGK-------Q-YTS-E--------------------
---VSDAWDKTLNVMF-LKIYE-----------II-------------------------
------------------------------------------------------------
------------------------------------------------------------
----------------------S--------S----------------------------
-------------------------
>Alysson_spinosus__GBUA01033563.1
------------------------------------M----------------------G
--------------------------I--------L------------------------
----LS---------------------Y---------------F------------A---
-R------------------------------YP-D------------------------
-------------------------------------------------D-D-V-V----
-------------------DP---------------STG--LTGKQKS------IVRE--
TW-NLC-RA----N-----SVG-------TGVAIMI-----E------------------
FFKKYPQHQKVFPAFKD---TP-V-DE---L-A-SSKKFQAH-CQNI-VTTLSNAFD-AL
------D---------------DVALM-DATLSITGERHG-R-R------G---------
QR-RQDFIDLKGVVM-DVLK-AKLGP-------K-FTA-E--------------------
---VEDTWNKTIDLTI-AKISE-----------GM----------------E---N----
------------------------------------------------------------
------------------------------------------------------------
-------------------------------K----------------------------
-------------------------
>Alysson_spinosus__GBUA01031303.1
------------------------------------M----------------------G
--------------------------T--------F------------------------
----LR---------------------L---------------F------------G---
-L------------------------------ST-D------------------------
-------------------------------------------------N-N-R-V----
-------------------DQ---------------VTG--LTEKQKK------LVRN--
TW-AII-RK----D-----EVG-------SGIAVMT-----A------------------
FFKKYPEYQQYFAAFKD---VP-L-DE---L-A-GNKRFQAH-CASV-ITALNSVID-SL
------H---------------DPGLM-EANLIGLAERHK-R-R------G---------
QT-MEEFQNLKEVIL-EVLC-QALGR-------Q-YTP-D--------------------
---AAEAWSKTMDAAF-TKISE-----------VY-------------------------
------------------------------------------------------------
------------------------------------------------------------
----------------------S--------P----------------------------
-------------------------
>Amata_phegea__GCNU01043804.1
------------------------------------M----------------------G
--------------------------G--------W------------------------
----LS---------------------Y---------------F------------W---
-W------------------------------GG-D------------------------
-------------------------------------------------P-D-E-V----
-------------------SP---------------ISG--LSRREVY------AVQK--
SW-APA-NA----D-----AIA-------TGTELLR-----R------------------
FFTDYPETKEYFKMIKN---QT-P-EQ---Y-N-NNPQFKAH-VINL-MSAINLAVN-TM
------N---------------QPELV-AAMMNKLGESHG-R-R------K---------
IK-EENFHQLKKVIV-QLFI-DAL---------K-LDN-A--------------------
---TLGAWSKTVDFWY-KHIFE-----------TL----------------S---K----
------------------------------------------------------------
------------------------------------------------------------
-------------------PEEA--------R----------------------------
-------------------------
>Amata_phegea__GCNU01060498.1
------------------------------------------------------------
------------------------------------------------------------
------------------------------------------------------------
------------------------------------------------------------
------------------------------------------------------------
-----------------------------------------MSRRDVY------NVQK--
SW-LRI-YA----D-----SSK-------YGFLMFA-----R------------------
LFQADPESKKYFSYIAN---AT-E-EQ---M-A-QSVTFQAH-IVFI-MASFNTAVE-IL
------T---------------QPEIV-VPLMAKLGRSHQ-R-Q------N---------
VR-RKHFRVFKTEFV-KILE-QDL---------G-FSE-D--------------------
---VVASWSLFVDFMY-KHMFT-----------AV----------------Q--------
------------------------------------------------------------
------------------------------------------------------------
-------------------------------E----------------------------
-------------------------
>Amenia_sp._RSM006__GGGW01004792.1
------------------------------------M-----------------------
------------------------------------------------------------
------------------------------------------------------------
------------------------------------------------------------
------------------------------------------------------------
------------------------------------------NCDEVY------EIKR--
TW-EIP-AA----T-----PTE-------SGVAILL-----K------------------
FFTKYPSNLQKFYSFKD---LS-I-EE---L-K-NNARFRAH-AIRI-IKVFDESIQ-TL
------G------------HDWAGPKL-DEIWSKVAESHF-K-R------Q---------
IE-KQSFNELKEVIL-EVLT-AVC---------N-LNE-T--------------------
---QTAAWIKLIDTVY-SIVFN-----------TL----------------D---K----
------L----K----------NG------------------------------------
------------------------------------------------------------
----------------------E--------Q----------------------------
-------------------------
>Ammobates_syriacus__GBMX01017591.1
------------------------------------M----------------------G
--------------------------T--------F------------------------
----LR---------------------F---------------L------------G---
-I------------------------------TS-D------------------------
-------------------------------------------------D-N-R-I----
-------------------DE---------------ATG--LTAKQKK------LVQS--
TW-AVI-RK----D-----EVG-------SGVAVMT-----A------------------
FFKKYPEYQRQFHAFMD---TP-L-NE---L-P-ANKRFQAH-CASV-ITALNNVID-SM
------H---------------DPGLM-EASLISLAERHK-K-R------G---------
QT-KEEFQNLKDVVL-EVLR-QALGR-------Q-FTP-E--------------------
---VEEAWRKTLDTVF-AKIYQ-----------VL-------------------------
------------------------------------------------------------
------------------------------------------------------------
----------------------T--------S----------------------------
-------------------------
>Ammobates_syriacus__GBMX01017590.1
------------------------------------M----------------------G
--------------------------T--------F------------------------
----LR---------------------F---------------L------------G---
-I------------------------------TS-D------------------------
-------------------------------------------------D-N-R-I----
-------------------DE---------------ATG--LTAKQKK------LVQS--
TW-AVI-RK----D-----EVG-------SGVAVMT-----A------------------
FFKKYPEYQRQFHAFMD---TP-L-NE---L-P-ANKRFQAH-CASV-ITALNNVID-SM
------H---------------DPGLM-EASLISLAERHK-K-R------G---------
QT-KEEFQNLKDVVL-EVLR-QALGR-------Q-FTP-E--------------------
---VEEAWRKTLDTVF-AKIYQ-----------VL-------------------------
------------------------------------------------------------
------------------------------------------------------------
----------------------T--------S----------------------------
-------------------------
>Ammophila_sabulosa__GBMT01014304.1
------------------------------------M----------------------G
--------------------------T--------F------------------------
----LR---------------------W---------------F------------G---
-F------------------------------FS-G------------------------
-------------------------------------------------E-D-R-V----
-------------------DE---------------ATG--LTERQKK------LVQN--
TW-AVL-RK----D-----PVS-------TGVAVMT-----A------------------
FFKKYPEYQTNFEVFKD---IP-L-NE---L-P-ANKKFQAH-CASI-ITALNNVID-SL
------H---------------DAELV-EANLISLAERHK-K-R------G---------
QT-KEQFENLKDVIL-EVLG-QALKK-------Q-FTQ-E--------------------
---VAAAWSKTLDVAF-SIIFG-----------VY-------------------------
------------------------------------------------------------
------------------------------------------------------------
----------------------S--------S----------------------------
-------------------------
>Ammophila_sabulosa__GBMT01014303.1
------------------------------------M----------------------G
--------------------------T--------F------------------------
----LR---------------------W---------------F------------G---
-F------------------------------FS-G------------------------
-------------------------------------------------E-D-R-V----
-------------------DE---------------ATG--LTERQKK------LVQN--
TW-AVL-RK----D-----PVS-------TGVAVMT-----A------------------
FFKKYPEYQTNFEVFKD---IP-L-NE---L-P-ANKKFQAH-CASI-ITALNNVID-SL
------H---------------DAELV-EANLISLAERHK-K-R------G---------
QT-KEQFENLKDVIL-EVLG-QALKK-------Q-FTQ-E--------------------
---VAAAWSKTLDVAF-SIIFG-----------VY-------------------------
------------------------------------------------------------
------------------------------------------------------------
----------------------S--------S----------------------------
-------------------------
>Amphizoa_insolens__GFUZ01000666.1
------------------------------------M----------------------G
--------------------------V--------I------------------------
----TS---------------------R---------------V------------M---
-G------------------------------PQ-E------------------------
-------------------------------------------------P-HFV-A----
-------------------DE---------------LTG--LSATEKR------TMYR--
TF-NII-KQ----D-----IAK-------NGEKLFL-----I------------------
FFAKYPQHQEYFRDFKD---KT-L-EE---L-Q-GTPKLIAH-GTNV-MSTFSSLVS-SL
------N---------------QPEVL-VELLLKTGYNHG-S-R------H---------
IR-PVAFRDLKVAII-ALFQ-EVLKD-------S-LTD-Q--------------------
---VMAIWDKALDVIL-NTIEL-----------GI----------------Q---N----
------Y----N----------K-------------------------------------
------------------------------------------------------------
----------------------E--------H----------------------------
-------------------------
>Amphizoa_insolens__GFUZ01000665.1
------------------------------------------------------------
------------------------------------------------------------
------------------------------------------------------------
------------------------------------------------------------
------------------------------------------------------------
-------------------------------------------------------MYR--
TF-NII-KQ----D-----IAK-------NGEKLFL-----I------------------
FFAKYPQHQEYFRDFKD---KT-L-EE---L-Q-GTPKLIAH-GTNV-MSTFSSLVS-SL
------N---------------QPEVL-VELLLKTGYNHG-S-R------H---------
IR-PVAFRDLKVAII-ALFQ-EVLKD-------S-LTD-Q--------------------
---VMAIWDKALDVIL-NTIEL-----------GI----------------Q---N----
------Y----N----------K-------------------------------------
------------------------------------------------------------
----------------------E--------H----------------------------
-------------------------
>Ampulex_compressa__GBNT01014534.1
------------------------------------M----------------------G
--------------------------S--------V------------------------
----AS---------------------Y---------------F------------L---
-G------------------------------HT-D------------------------
-------------------------------------------------E-N-V-L----
-------------------DS---------------ATG--LTGRQKR------LVRE--
TW-AVF-RG----K-----PVD-------TGVAILT-----R------------------
YFEKHPKYQQEFDAFKS---IP-L-NE---L-P-RNRKFQAH-CQSI-IVTLSNAFD-AL
------D---------------DVPLM-EATLLLVGERHG-K-R------G---------
QG-RQEFMDLKEVIM-EVLK-SQLGA-------K-FNS-E--------------------
---VEESWDKTIDAAF-SVIFT-----------GI----------------E---E----
------SHCASS------------------------------------------------
------------------------------------------------------------
----------------------K--------H----------------------------
-------------------------
>Ampulex_compressa__GFCP01048523.1
------------------------------------M----------------------G
--------------------------S--------V------------------------
----AS---------------------Y---------------F------------L---
-G------------------------------HT-D------------------------
-------------------------------------------------E-N-V-L----
-------------------DS---------------ATG--LTGRQKR------LVRE--
TW-AVF-RG----K-----PVD-------TGVAILT-----R------------------
YFEKHPKYQQEFDAFKS---IP-L-NE---L-P-RNRKFQAH-CQSI-IVTLSNAFD-AL
------D---------------DVPLM-EATLLLVGERHG-K-R------G---------
QG-RQEFMDLKEVIM-EVLK-SQLGA-------K-FNS-E--------------------
---VEESWDKTIDAAF-SVIFT-----------GI----------------E---E----
------SHCASS------------------------------------------------
------------------------------------------------------------
----------------------K--------H----------------------------
-------------------------
>Ampulex_compressa__GFCP01014862.1
------------------------------------M----------------------D
--------------------------R--------F------------------------
----LR---------------------L---------------F------------G---
-I------------------------------HA-D------------------------
-------------------------------------------------N-K-R-I----
-------------------DQ---------------ATG--LTEKQKE------LVQN--
TW-RIT-AK----E-----EF---------GVAMML-----A------------------
FFKRYPAYQRYFAAFKD---IP-L-DE---L-S-SNKRFQAH-CANV-VLALNNVIN-SL
------H---------------DPGLM-EAELMALGEKHK-K-R------G---------
QT-KAEFQNLQGVIF-EVLP-QALGK-------Q-FTP-D--------------------
---VAEAWGK--------------------------------------------------
------------------------------------------------------------
------------------------------------------------------------
-------------------------------A----------------------------
-------------------------
>Ampulex_fasciata__GBVO01014175.1
------------------------------------M----------------------G
--------------------------S--------V------------------------
----AS---------------------Y---------------F------------L---
-G------------------------------HT-D------------------------
-------------------------------------------------E-N-V-L----
-------------------DS---------------ATG--LTGRQKR------LVRE--
TW-AMF-RG----K-----PVD-------TGVAILT-----K------------------
YFEKYPKYQQEFNAFKD---IP-I-NE---L-P-SNKKFQAH-CQSI-IGTLSNAFD-AL
------D---------------DVPLM-EATLLLVGERHG-K-R------G---------
QG-RQEFMDLKGVIM-DVLK-SELGS-------K-FNS-E--------------------
---VEESWDKTIDAAF-SVIFT-----------GL----------------E---E----
------SRCATS------------------------------------------------
------------------------------------------------------------
----------------------K--------H----------------------------
-------------------------
>Amyelois_transitella__GDGN01062511.1
------------------------------------M----------------------G
--------------------------G--------W------------------------
----FS---------------------Y---------------V------------W---
-W------------------------------GG-D------------------------
-------------------------------------------------P-D-A-C----
-------------------DP---------------ISG--LTKREIH------AVQK--
SW-APV-YA----D-----PVA-------NGTELLK-----R------------------
FFRAYPNNKTYFKMITN---VS-E-EK---F-A-ENIQFKAH-VVNL-MSSLNLAVK-NL
------D---------------QPEVV-AALMVKLGDSHA-K-R------H---------
IK-EQNFHELKDVIV-KMFI-EVL---------N-LDN-T--------------------
---TLSAWGKAVDFWY-KHIFV-----------AL----------------N--------
------------------------------------------------------------
------------------------------------------------------------
--------------------SEA--------R----------------------------
-------------------------
>Amyelois_transitella__GDGN01090531.1
------------------------------------M----------------------G
--------------------------C---------------------------------
---KLG---------------------K---------------L------------A---
-ASER--------------------------QRGDPAPA---------------------
-------------------------LSDGP-------------------P-P-A-T----
-------------------DP---------------RLP--LTAKQKY------SMLA--
SW-KGI-SR----A-----MEK-------TGICMFI-----K------------------
LFEENQDLLNMFEKFRQ---CK-TKEE---Q-I-NSMELAEH-ANNV-MNTLDEGIK-GL
------D---------------DLDNF-FEYIHQVGASHR-KIP------G---------
FK-VEYFWKIEAPFL-AAVE-STLGD-------R-YTP-N--------------------
---VENIYKITIKFIL-ETLVE-----------GF----------------E---K----
------A----G------------------------------------------------
------------------------------------------------------------
---------------------KS--------S----------------------------
-------------------------
>Amyelois_transitella__GDGN01090532.1
------------------------------------M----------------------G
--------------------------C---------------------------------
---KLG---------------------K---------------L------------A---
-ASER--------------------------QRGDPAPA---------------------
-------------------------LSDGP-------------------P-P-A-T----
-------------------DP---------------RLP--LTAKQKY------SMLA--
SW-KGI-SR----A-----MEK-------TGICMFI-----K------------------
LFEENQDLLNMFEKFRQ---CK-TKEE---Q-I-NSMELAEH-ANNV-MNTLDEGIK-GL
------D---------------DLDNF-FEYIHQVGASHR-KIP------G---------
FK-VEYFWKIEAPFL-AAVE-STLGD-------R-YTP-N--------------------
---VENIYKITIKFIL-ETLVE-----------GF----------------E---K----
------A----G------------------------------------------------
------------------------------------------------------------
---------------------KS--------S----------------------------
-------------------------
>Amyelois_transitella__GDGN01090533.1
------------------------------------M----------------------G
--------------------------C---------------------------------
---KLG---------------------K---------------L------------A---
-ASER--------------------------QRGDPAPA---------------------
-------------------------LSDGP-------------------P-P-A-T----
-------------------DP---------------RLP--LTAKQKY------SMLA--
SW-KGI-SR----A-----MEK-------TGICMFI-----K------------------
LFEENQDLLNMFEKFRQ---CK-TKEE---Q-I-NSMELAEH-ANNV-MNTLDEGIK-GL
------D---------------DLDNF-FEYIHQVGASHR-KIP------G---------
FK-VEYFWKIEAPFL-AAVE-STLGD-------R-YTP-N--------------------
---VENIYKITIKFIL-ETLVE-----------GF----------------E---K----
------A----G------------------------------------------------
------------------------------------------------------------
---------------------KS--------S----------------------------
-------------------------
>Ancistrocerus_nigricornis__GBMD01022360.1
------------------------------------M----------------------G
--------------------------T--------F------------------------
----LR---------------------F---------------L------------G---
-F------------------------------WS-N------------------------
-------------------------------------------------D-L-K-V----
-------------------DE---------------ATG--LTERQKK------LVQN--
TW-AVI-KK----D-----QVA-------SGCAVML-----A------------------
YFKEYPQYQQYFEAFKN---VP-L-DE---L-Q-NNKRFQAH-CASI-IAAISNVID-SL
------N---------------DVGLL-EANIITLAERHK-K-R------G---------
QT-KEEFQ----------------------------------------------------
-------------VIF-A------------------------------------------
------------------------------------------------------------
------------------------------------------------------------
----------------------S--------T----------------------------
-------------------------
>Ancistrocerus_nigricornis__GBMD01022359.1
------------------------------------M----------------------G
--------------------------T--------F------------------------
----LR---------------------F---------------L------------G---
-F------------------------------WS-N------------------------
-------------------------------------------------D-L-K-V----
-------------------DE---------------ATG--LTERQKK------LVQN--
TW-AVI-KK----D-----QVA-------SGCAVML-----A------------------
YFKEYPQYQQYFEAFKN---VP-L-DE---L-Q-NNKRFQAH-CASI-IAAISNVID-SL
------N---------------DVGLL-EANIITLAERHK-K-R------G---------
QT-KEEFQ----------------------------------------------------
-------------VIF-A------------------------------------------
------------------------------------------------------------
------------------------------------------------------------
----------------------S--------T----------------------------
-------------------------
>Andesiana_lamellata__GEOA01049633.1
------------------------------------M-----------------------
------------------------------------------------------------
------------------------------------------------------------
------------------------------------------------------------
------------------------------------------------------------
------------------------------------------------------------
------------------------------------------------------------
--------------IQN---VE-E-SQ---L-E-AHILFRAH-VISL-MASLNTTVE-RL
------H---------------QPEVA-AALMEKLGASHN-T-R------H---------
VH-KKYFDEFKQVLT-SYLQ-DDR---------K-LDH-T--------------------
---SMAAWGRTIQFLY-KHIYS-----------QL----------------D--------
------------------------------------------------------------
------------------------------------------------------------
-------------------------------S----------------------------
-------------------------
>Andesiana_lamellata__GEOA01049630.1
------------------------------------M-----------------------
------------------------------------------------------------
------------------------------------------------------------
------------------------------------------------------------
------------------------------------------------------------
------------------------------------------------------------
------------------------------------------------------------
--------------IQN---VE-E-SQ---L-E-AHILFRAH-VISL-MASLNTTVE-RL
------H---------------QPEVA-AALMEKLGASHN-T-R------H---------
VH-KKYFDEFKQVLT-SYLQ-DDR---------K-LDH-T--------------------
---SMAAWGRTIQFLY-KHIYS-----------QL----------------D--------
------------------------------------------------------------
------------------------------------------------------------
-------------------------------S----------------------------
-------------------------
>Andrena_vaga__GBLF01023181.1
------------------------------------M----------------------G
--------------------------T--------F------------------------
----LR---------------------L---------------F------------G---
-I------------------------------SS-D------------------------
-------------------------------------------------E-N-R-I----
-------------------DQ---------------ATG--LTERQKK------LVQN--
TW-AVI-RK----D-----EVG-------SGVAVMI-----A------------------
FFKKYPEYQRYFSAFKD---IP-V-NE---L-P-SNKRFQAH-CASV-ITALNNVID-SL
------H---------------DPGLM-EASLIGLAERHK-K-R------G---------
QT-MEEFQNLKEVIL-EVLR-QALGK-------Q-FTP-E--------------------
---VAGAWSKTLDAAF-TKIYE-----------VF-------------------------
------------------------------------------------------------
------------------------------------------------------------
----------------------S--------L----------------------------
-------------------------
>Andrena_vaga__GBLF01016378.1
------------------------------------M----------------------G
--------------------------S--------V------------------------
----LS---------------------Y---------------F------------V---
-R------------------------------DP-D------------------------
-------------------------------------------------D-N-V-L----
-------------------DS---------------TIG--LTGREKR------LVRE--
TW-SVL-RV----N-----SIN-------TGVAIMT-----S------------------
YFKKYPQYHKVFIAFKD---IP-V-DE---L-P-ANKKFQAH-CQNI-MSTLSNVFD-AL
------N---------------DIDLM-EAILHTAGERHG-R-R------G---------
QT-RQQFVDLKGVMI-EVMR-DALKT-------K-FSP-E--------------------
---VEAAWDKTIDVAF-SKIFE-----------KF----------------E---D----
------H-----------------------------------------------------
------------------------------------------------------------
----------------------T--------S----------------------------
-------------------------
>Andricus_quercuscalicis__GBNY01012063.1
------------------------------------M----------------------G
--------------------------S--------S------------------------
----LS---------------------M---------------L------------W---
-G-------------------------------T-N------------------------
-------------------------------------------------D-N-V-I----
-------------------DP---------------ATN--LSGKQKK------LVSS--
TW-NIL-KK----D-----PTG-------TGVAIMT-----A------------------
YFKKYPEYQKFFISFKD---IP-L-EE---L-P-DNHKFQAH-CLNV-ITALGIAID-AI
------N---------------NPPLL-EASLTNLGERHR-K-R------G---------
QT-REHFDHLKVVVL-EVLS-ASLGS-------K-FTP-E--------------------
---VRDAWSRTLDTTF-ECICK-----------EL-------------------------
------------------------------------------------------------
------------------------------------------------------------
-------------------------------S----------------------------
-------------------------
>Annulipalpia_sp._AD-2013__GATX01081972.1
------------------------------------M----------------------G
--------------------------S--------Y------------------------
----IS---------------------Y---------------L------------W---
-W------------------------------GLQN------------------------
-------------------------------------------------P-D-E-A----
-------------------DP---------------VSG--LSVRDIF------HIRK--
SW-TKV-SA----D-----GIA-------SGSELLI-----R------------------
YFKAYPEAKSFFKFFKD---VP-S-DE---L-R-ENRQFQAH-CLNI-ITSLTMVID-NL
------H---------------KPDLA-IAMCDKLGKSHN-F-Q------R---------
VA-QQNFNDFKNILV-DLYI-NDL---------H-FDE-E--------------------
---TMKSWVRAVTFIY-SHIFK-----------KL----------------E---K----
------------------------------------------------------------
------------------------------------------------------------
---------------------VT--------Q----------------------------
-------------------------
>Anopheles_darlingi__GGFL01016279.1
------------------------------------M-----------------------
------------------------------------------------------------
------------------------------------------------------------
------------------------------------------------------------
------------------------------------------------------------
------------------------------------------------------------
-WCKPT-HQ----NPE---GSS-------DYISICV-----R------------------
LFQKYPHYTDYFDFTDD---TK-A-DS---L-V-DNKSLFAQ-SIHI-VKAFGSLIEYGL
------K---------------DPRLF-HETLKRIARWHE-Q-R------N---------
VY-GCDVLLIGEVML-TYLT-QTLGR-------Q-TPA-M--------------------
---LGEAFQKLFQTIS-YRFPT-----------GP-------------------------
------------------------------------------------------------
------------------------------------------------------------
----------------------A--------Q----------------------------
-------------------------
>Anopheles_quadrimaculatus__GBTE01012671.1
------------------------------------M----------------------S
--------------------------G---------------------------------
---PTS-------------------------------------L----------------
-------------------------------VGAEEE-----------------------
------------------------------------------------EQTNYH-T----
-------------------PD---------------ATG--LTKSQKV------TLIA--
AW-SIV-KK----D-----LVT-------HGRNIFV-----I------------------
FFEEYPQYLDYFDFSAS---DS-T-GD---L-G-ENRSLHAH-ALNV-MNFIGTLIDYGL
------N---------------DPDLL-NCSLARLVRNHR-R-R------N---------
VT-KEDVGAVGGVIM-RYCL-KALEK-------H-RSK-T--------------------
---LEEAFGAFLGTVA-AAF----------------------------------------
------------------------------------------------------------
------------------------------------------------------------
-------------------------------E----------------------------
-------------------------
>Anopheles_sinensis__GAFE01006213.1
------------------------------------M-----------------------
------------------------------------------------------------
------------------------------------------------------------
------------------------------------------------------------
------------------------------------------------------------
-------------------------------------------KSQKV------ALIA--
AW-SIV-KK----D-----LVT-------HGRNIFV-----I------------------
FFEEYPQYLDYFDFSAS---DA-A-GD---L-G-ENRSLHAH-ARNV-MNFIGTLIDYGL
------N---------------DPDLL-KCSLARLVRNHR-R-R------N---------
VT-KEDVGAVGGVIM-RYCL-KALEQ-------H-RSK-T--------------------
---LEDAFGAFLGTVA-AAF----------------------------------------
------------------------------------------------------------
------------------------------------------------------------
-------------------------------E----------------------------
-------------------------
>Anopheles_sinensis__GAFE01008200.1
------------------------------------M-----------------------
------------------------------------------------------------
------------------------------------------------------------
------------------------------------------------------------
------------------------------------------------------------
------------------------------------------------------------
---ALI-RK----D-----LDV-------HGRNMLL-----L------------------
LFHKHPHYVGYFDFTDD---TA-A-QT---L-V-DNKSLFGQ-AIHV-IKTFGSLIEYGL
------K---------------DPALF-DETLKKITRLHE-G-R------T---------
FS-AATFSSSAMYSL-AISA-RCLAL-------R-LPI-Y--------------------
---FPLPSGSCLQPSQ-HGFRG-----------P-----------------N---N----
-----------G----------S-------------------------------------
------------------------------------------------------------
----------------------V--------F----------------------------
-------------------------
>Anopheles_sinensis__GBEO01013690.1
------------------------------------M----------------------S
--------------------------G---------------------------------
---PTS-------------------------------------L----------------
-------------------------------AGAEEE-----------------------
------------------------------------------------EQTNYH-T----
-------------------PD---------------ETG--LTKSQKV------ALIA--
AW-SIV-KK----D-----LVT-------HGRNIFV-----I------------------
FFEEYPQYLDYFDFSAS---DA-A-GD---L-G-ENRSLHAH-ALNV-MNFIGTLIDYGL
------N---------------DPDLL-KCSLARLVRNHR-R-R------N---------
VT-KEDVGAVGGVIM-RYCL-KALEQ-------H-RSK-T--------------------
---LEDAFGAFLGTVA-AAF----------------------------------------
------------------------------------------------------------
------------------------------------------------------------
-------------------------------E----------------------------
-------------------------
>Anopheles_sinensis__GDKS01016164.1
------------------------------------M----------------------S
--------------------------G---------------------------------
---PTS-------------------------------------L----------------
-------------------------------AGAEEE-----------------------
------------------------------------------------EQTNYH-T----
-------------------PD---------------ETG--LTKSQKV------ALIA--
AW-SIV-KK----D-----LVT-------HGRNIFV-----I------------------
FFEEYPQYLDYFDFSAS---DA-A-GD---L-G-ENRSLHAH-ALNV-MNFIGTLIEYGL
------N---------------DPDLL-KCSLARL-------------------------
------------------------------------------------------------
------------------------------------------------------------
------------------------------------------------------------
------------------------------------------------------------
------------------------------------------------------------
-------------------------
>Anoplophora_chinensis__GFXC01010732.1
------------------------------------M----------------------A
------------------------------------------------------------
------------------------------------------------------------
-----------------------------------E------------------------
-------------------------------------------------K-D-V-P----
-------------------DP---------------VTG--LTSKDIA------LIKN--
SW-AGP-RQ----K-----PTD-------SGIALFN-----V------------------
FFKNHPEYQEAF-PFRG---IP-I-AD---L-P-KNKRFLAH-ANGV-IYGFSSIVD-AV
------D---------------DPEML-VPILSRIGESHA-P-R------R---------
ID-EKSFQDLKESLL-ELFS-S-----------L-LND-E--------------------
---EVAAWKKALDVAF-PVLAQ-----------AF----------------R---E----
------N----R------------------------------------------------
------------------------------------------------------------
----------------------K--------K----------------------------
-------------------------
>Anoplophora_chinensis__GFXC01013409.1
------------------------------------M----------------------G
--------------------------V--------L------------------------
----WS---------------------Y---------------L------------G---
-Y----------------------------GTQG-R------------------------
-------------------------------------------------T-D-D-P----
-------------------DP---------------VTG--LTSRDRY------LIKS--
SW-AGP-RQ----K-----PTE-------SGIALFL-----L------------------
FFKHHPEYKLTF-PFRD---IP-D-ED---L-P-TNKRFHAH-ANSV-IYAFSSVVD-AI
------D---------------DPDML-VTILSRVGESHG-P-R------K---------
IT-EKSFFDLKDTLI-ELFS-S-----------L-FTK-E--------------------
---EMEAWKKALDVAI-DLIAK-----------SF----------------R---E----
------S-----------------------------------------------------
------------------------------------------------------------
----------------------R--------K----------------------------
-------------------------
>Anoplophora_glabripennis__GALX01003572.1
------------------------------------M----------------------G
--------------------------V--------L------------------------
----WS---------------------Y---------------L------------G---
-Y----------------------------GTQG-R------------------------
-------------------------------------------------T-D-D-P----
-------------------DP---------------VTG--LTSRDRY------LIKS--
SW-AGP-RQ----K-----PTE-------SGVALFL-----L------------------
FFKHHPEYKLTF-PFRD---IS-D-ED---L-P-TNKRFHAH-ANSV-IYAFSSVVD-AI
------D---------------DPDML-VTILSRVGESHG-P-R------K---------
IT-EKSFFDLKDTLI-ELFS-S-----------L-FTK-E--------------------
---EMEAWKKALDVAI-DLIAK-----------SF----------------R---E----
------S-----------------------------------------------------
------------------------------------------------------------
----------------------R--------K----------------------------
-------------------------
>Anorus_arizonicus__GDLJ01018219.1
------------------------------------M----------------------G
--------------------------I--------I------------------------
----LS---------------------Y---------------F------------Y---
-G---------------------------------Q------------------------
-------------------------------------------------S-N-E-P----
-------------------DP---------------ATG--LSPREKY------LVTS--
SW-GIV-RK----D-----VIG-------NGTELFV-----L------------------
FFKKFPKYQNYF-PFRD---VP-F-EQ---L-R-ENKKVHAH-AVNV-MYALSSVVD-NL
------D---------------NVDVL-INLLQKTGESHG-R-R------K---------
IP-EDSFWDLKETVL-ELLK-VGLGS-------K-LTE-E--------------------
---GSAAWDKTLSVAI-KVILG-----------GI----------------H---E----
------Y----Q----------EKQQKK--------------------------------
------------------------------------------------------------
------------------QQQAT--------E----------------------------
-------------------------
>Anorus_arizonicus__GDLJ01018218.1
------------------------------------M----------------------G
--------------------------I--------I------------------------
----LS---------------------Y---------------F------------Y---
-G---------------------------------Q------------------------
-------------------------------------------------S-N-E-P----
-------------------DP---------------ATG--LSPREKY------LVTS--
SW-GIV-RK----D-----VIG-------NGTELFV-----L------------------
FFKKFPKYQNYF-PFRD---VP-F-EQ---L-R-ENKKVHAH-AVNV-MYALSSVVD-NL
------D---------------NVDVL-INLLQKTGESHG-R-R------K---------
IP-EDSFWDLKETVL-ELLK-VGLGS-------K-LTE-E--------------------
---GSAAWDKTLSVAI-KVILG-----------GI----------------H---E----
------Y----Q----------EKQQKK--------------------------------
------------------------------------------------------------
------------------QQQAT--------E----------------------------
-------------------------
>Antheraea_pernyi__GBZF01005685.1
------------------------------------M----------------------G
--------------------------H--------W------------------------
----LS---------------------Q---------------F------------W---
-W------------------------------GG-D------------------------
-------------------------------------------------P-D-E-V----
-------------------NP---------------VSG--LTRREIY------AVQK--
SW-APV-FA----N-----SIA-------NGAELLR-----R------------------
LFQTFPETKEFFKMIRK---LP-E-EE---Y-I-QNPQFRAH-VINL-MTSLNLAVN-NL
------H---------------QPEVV-AAMMNKLGESHK-R-R------Q---------
IK-EKHFGELKQVIV-KMFI-EVL---------N-LDG-D--------------------
---TLTAWDKTVTFWY-KHIFE-----------TL----------------N---T----
------------------------------------------------------------
------------------------------------------------------------
-------------------TDES--------R----------------------------
-------------------------
>Antheraea_pernyi__GFCX01010015.1
------------------------------------------------------------
------------------------------------------------------------
------------------------------------------------------------
------------------------------------------------------------
------------------------------------------------------------
------------------------------------------------------------
------------------------------------------------------------
-------------MIRK---LP-E-EE---Y-I-QNPQFRAH-VINL-MTSLNLAVN-NL
------H---------------QPEVV-AAMMNKLGESHK-R-R------Q---------
IK-EKHFGELKQVIV-KMFI-EVL---------N-LDG-D--------------------
---TLTAWDKTVTFWY-KHIFE-----------TL----------------N---T----
------------------------------------------------------------
------------------------------------------------------------
-------------------TDES--------R----------------------------
-------------------------
>Antheraea_yamamai__GBZJ01009465.1
------------------------------------M----------------------G
--------------------------H--------W------------------------
----LS---------------------Q---------------F------------W---
-W------------------------------GG-D------------------------
-------------------------------------------------P-D-E-V----
-------------------NP---------------ISG--LTRREIY------AVQK--
SW-APV-FA----N-----SIA-------NGAELLR-----R------------------
LFQTFPETKEFFKMIRK---LP-E-EE---Y-I-QNPQFRAH-VINL-MTSLNLAVN---
------------------------------------------------------------
------------------------------------------------------------
------------------------------------------------------------
------------------------------------------------------------
------------------------------------------------------------
------------------------------------------------------------
-------------------------
>Anthidium_manicatum__GBOJ01022223.1
------------------------------------M----------------------G
--------------------------T--------F------------------------
----LR---------------------L---------------L------------G---
-I------------------------------SS-D------------------------
-------------------------------------------------Y-N-R-I----
-------------------DQ---------------ATG--LTEKQKK------LVQN--
TW-TVI-RK----D-----EIG-------AGVLVMT-----E------------------
FFKKYPTYQQHFSAFKD---VP-L-NE---L-A-DNKRFQAH-CASV-IAALSNVID-SL
------H---------------DPGLM-EASLIGLAERHK-R-R------G---------
QT-KEEFQNLKEVIL-QVLR-QVLGK-------Q-FTP-E--------------------
---VAEAWGKTLDAAF-TKIYQ-----------VF-------------------------
------------------------------------------------------------
------------------------------------------------------------
----------------------AQH-----DK----------------------------
-------------------------
>Anthidium_manicatum__GBOJ01022222.1
------------------------------------M----------------------G
--------------------------T--------F------------------------
----LR---------------------L---------------L------------G---
-I------------------------------SS-D------------------------
-------------------------------------------------Y-N-R-I----
-------------------DQ---------------ATG--LTEKQKK------LVQN--
TW-TVI-RK----D-----EIG-------AGVLVMT-----E------------------
FFKKYPTYQQHFSAFKD---VP-L-NE---L-A-DNKRFQAH-CASV-IAALSNVID-SL
------H---------------DPGLM-EASLIGLAERHK-R-R------G---------
QT-KEEFQNLKEVIL-QVLR-QVLGK-------Q-FTP-E--------------------
---VAEAWGKTLDAAF-TKIYQ-----------VF-------------------------
------------------------------------------------------------
------------------------------------------------------------
----------------------AQH-----DK----------------------------
-------------------------
>Anthonomus_grandis__GABY01009966.1
M--------SA-------------------------M----------------------G
--------------------------H--------I------------------------
----VS---------------------A---------------F----------------
------------------------------TGTG-R------------------------
-------------------------------------------------T-D-D-P----
-------------------DP---------------VTG--LTSRDRY------YVTS--
SW-ARL-MK----N-----PTD-------SGVALLT-----L------------------
FFKKYPEYIELF-PFKD---LD-P-SE---F-P-TNARFRAH-CNSV-VYALSAVVD-SL
------D---------------TSDVL-VELLTKTGSSHS-R-R------K---------
VT-REGFLHLKETAL-ELFS-T-----------L-FKP-E--------------------
---ELDAWKKTFDVAF-SVIIK-----------GL----------------E---A----
------A----T----------A-------------------------------------
------------------------------------------------------------
----------------------S--------E----------------------------
-------------------------
>Anthophora_plumipes__GBTM01017224.1
------------------------------------M----------------------G
--------------------------T--------F------------------------
----LR---------------------F---------------L------------G---
-I------------------------------ST-D------------------------
-------------------------------------------------D-N-R-I----
-------------------DQ---------------ATG--LTEKQKK------LVQN--
TW-AVI-RK----D-----EVG-------SGMAVMT-----A------------------
YFKKYPDYQRYFTAFMD---TP-L-NE---L-P-ANKRFQAH-CASI-ITALNNVID-SL
------H---------------DPGLM-EASLIGLAERHK-K-R------G---------
QT-EEQFQNLKEVIL-EVLR-QALGR-------Q-FTT-E--------------------
---VAEAWSKTLDVMF-TKIYQ-----------VL-------------------------
------------------------------------------------------------
------------------------------------------------------------
----------------------A--------S----------------------------
-------------------------
>Anurida_maritima__GAUE02021378.1
------------------------------------M----------------------A
--------------------------S---------------------------------
------------------------------------------------------------
------------------------------------------------------------
-------------------------------------------------------T----
-------------------TG---------------GGG--LTPDEEK------AIRS--
TW-SLV-QT----D-----LKG-------NGAKFFI-----H------------------
FFTGYPEYQKMFRSFAD---IP-L-AE---L-H-KSKRLIAH-GYTV-MTSLTALVE-NL
------D---------------DPEVL-NELLHTVGRNHG-R-R------K---------
VK-VGDFENLRESLV-DFLG-KALGE-------H-WTP-E--------------------
---AAVAWSKVLQVIV-TKIGE-----------GI----------------KL-VE----
------A-----------------------------------------------------
------------------------------------------------------------
----------------------E--------A----------------------------
-------------------------
>Apachyus_charteceus__GAUW02007828.1
------------------------------------M----------------------G
-----------------------------------L------------------------
----MS---------------------Y---------------F------------W---
-G-----------------------------EPE-A------------------------
-------------------------------------------------S-T-K-P----
-------------------DP---------------RSG--LSPRDIQ------IIRN--
HW-KMM-SK----H-----FRR-------LGVEMFI-----R------------------
YFKRHPEGQVLFKALHG---EP---ES---L-R-EAPRMFAH-VSNV-TYNLTGMVD-NL
------H---------------EPEVV-QEMLERLATNHF-R-H------K---------
VN-VQNMEDMKAVMF-ECIC-EHLGK-------S-MTP-E--------------------
---AKQSWEKTLNLIY-KVIED-----------HI----------------E---R----
------L----S----------KEK-----------------------------------
------------------------------------------------------------
---------------------EN--------Q----------------------------
-------------------------
>Apachyus_charteceus__GAUW02008822.1
------------------------------------M----------------------G
--------------------------G--------L------------------------
----LS---------------------F---------------I------------W---
-G-----------------------------PPP-I------------------------
-------------------------------------------------S-D-E-P----
-------------------DP---------------ATG--LSPLDIH------LVTK--
TW-GVV-RT----D-----LKT-------HAVNLLY-----D------------------
FISSKPELQKRFSAFAD---LP-L-EE---L-P-KNPRFQAH-ALSV-AYSLTSLVD-SL
------N---------------ETGCL-VEMLGKIGTNHG-K-R------N---------
IP-EAEFMLLKKITM-KYLE-KNLGS-------L-WTE-R--------------------
---TEKAWQLTLDVAF-KVIIS-----------NL----------------T---K----
------------------------------------------------------------
------------------------------------------------------------
-------------------------------T----------------------------
-------------------------
>Aphelinus_abdominalis__GBTK01039140.1
------------------------------------M----------------------G
--------------------------S--------S------------------------
----MS---------------------M---------------F------------W---
-G------------------------------TA-N------------------------
-------------------------------------------------D-N-T-V----
-------------------DP---------------ETG--LTGRQKK------IVQS--
TW-AIV-RK----D-----SIP-------NGVAIMV-----A------------------
YFKKYPEYQQLFGSFGH---VP-L-DE---L-S-SNKRFQAH-CLSI-MTALGNVID-SL
------N---------------DPGLL-EANLSSIGERHH-R-R------G---------
QT-KEHFLNLKDVIL-DVLR-QKFGA-------K-FTA-E--------------------
---TAEAWSKTIDATY-SGIFA-----------AY-------------------------
------------------------------------------------------------
------------------------------------------------------------
----------------------S--------T----------------------------
-------------------------
>Aphelinus_abdominalis__GBTK01001143.1
-----------------------------------HIF---------------------G
PDLFTNE-------------------TT-------LVWGKVIDI----------------
---AFS----------------------G--------------L------------F---
-----------------------------L--SG-N------------------------
-------------------------------------------------E-D-V-PI---
----------------VRANA-YL------------ANG--LTIQQKT------IVQS--
AW-TNL-KN----S-----SLA-------YTVVILY-----N------------------
YFHKYPQYQQLFRKIKN---VP-L-NS---L-P-RDEDFLDI-CLEI-TTALGNVIE-SP
------N---------------EPDSL-KTNQSASGERNH-E-F------E---------
YP-KELFQNLKQEIL-HVLR-LIYGT-------E-FTV-E--------------------
---AAEAWNKTINLAL-SSKFA-----------DF-------------------------
------------------------------------------------------------
------------------------------------------------------------
----------------------L--------T----------------------------
-------------------------
>Aphidius_colemani__GBVE01028865.1
M--------NTSSN--------------------IVM----------------------G
--------------------------C---------------------------------
---ELT---------------------K---------------L------------A---
-TSNT---------------------------SGKQ------------------------
--------------------------SPPP-------------------P-A-A-T----
-------------------DP---------------RLP--LTARQKF------TIVA--
SW-KAV-AR----A-----MEP-------TGVYMFL-----K------------------
LFEDNEELLSLFTKFGD---IK-TKQL---Q-V-ESMELTEH-ATKV-METLDEGIK-TL
------D---------------DMDAF-LPYLHQVGASHS-KIP------G---------
FN-KQYFWKIETPFL-EAVR-RTLDD-------R-YTD-N--------------------
---VESIYKLTIKFII-ETLID-----------GY----------------D---K----
------A----Q----------SGN-----------------------------------
------------------------------------------------------------
---------------------SK--------S----------------------------
-------------------------
>Aphis_craccivora__GAJW01005795.1
------------------------------------M-----------------------
------------------------------------------------------------
------------------------------------------------------------
------------------------------------------------------------
------------------------------------------------------------
------------------------------------ASS--LSPLQIS------QLRD--
SW-SVL-AQ----D-----PTK-------LASALVI-----R------------------
LFKENPEYQSLFKRLKN---LS-I-DE---L-A-ANPQFISH-ASKV-GAALGSTID-HL
------D---------------KPEEL-ETILTNLGIKHK-K-Y------G---------
LT-PKHFQVIGNVLV-SMIA-EAIGD---------SDP-E--------------------
---LLDLWKSSLSSVL-NIVIA-----------AC-------------------------
------------------------------------------------------------
------------------------------------------------------------
-------------------------------NI---------------------------
-------------------KFVTII
>Aphis_glycines__GBSU01002481.1
------------------------------------M-----------------------
------------------------------------------------------------
------------------------------------------------------------
------------------------------------------------------------
------------------------------------------------------------
------------------------------------ASS--LSPLQIS------QLRD--
SW-SVL-AQ----D-----PTK-------LASALVI-----R------------------
LFKENPEYQSLFKRLKN---LS-M-DE---L-A-SNPQFISH-ASKV-GAALGSTID-HL
------D---------------KPEEL-ETILTNLGIKHK-K-Y------G---------
LT-PKHFQVIGNVLV-SMIA-EAIGD---------SDP-E--------------------
---LLDLWKSSLTSVL-NIVIA-----------AC-------------------------
------------------------------------------------------------
------------------------------------------------------------
----------------------N--------N----------------------------
-------------------------
>Aphis_glycines__GBSU01014550.1
------------------------------------M----------------------G
--------------------------N---------------------------------
---AGT--------------------------------TRRGSIF---------------
-----------SKQDST---------------GD-DG-----ST----------------
--------------------RHNKRLSSRQNTF--------------LEE-E-E-F----
----------PPEPPALP--P---------------PEP--LTMRQKE------LLTE--
MW-KLL-EE----D-----IAK-------VGVITFV-----S------------------
LFETHPDVQQSFMPFKG---VD-L-ED---L-K-HSRQLRDH-ALRV-MAFVQKAVA-RL
------Y---------------EPDKL-ETLLRDLGKKHY-H-Y------G---------
AK-QKYVDLIGPQFI-MAIQ-PSLVD-------R-WTE-E--------------------
---MHSAWTALFLNMA-YIMKG-----------SM----------------A---A----
------E----E----------RFKVK---------------------------------
------------------------------------------------------------
--------------------KTA--------T----------------------------
-------------------------
>Apis_mellifera__GAZV01029158.1
------------------------------------M----------------------G
--------------------------T--------F------------------------
----LR---------------------F---------------L------------G---
-I-----------------------------SSS-D------------------------
-------------------------------------------------D-N-R-I----
-------------------DQ---------------ATG--LTERQKK------LVQN--
TW-AVV-RK----D-----EVA-------SGIAVMT-----A------------------
FFKKYPEYQRYFTAFMD---TP-L-NE---L-P-ANKRFQAH-CAGV-ITALNNVID-FL
------H---------------DPGLM-EASLIGLVERHK-K-R------G---------
QT-KEEFQNLKEVML-EVLR-QALGK-------Q-YTP-E--------------------
---VAEAWNKTLDMMF-GKIYQ-----------VF-------------------------
------------------------------------------------------------
------------------------------------------------------------
----------------------A--------S----------------------------
-------------------------
>Apis_mellifera__GAZV01029157.1
------------------------------------M----------------------G
--------------------------T--------F------------------------
----LR---------------------F---------------L------------G---
-I-----------------------------SSS-D------------------------
-------------------------------------------------D-N-R-I----
-------------------DQ---------------ATG--LTERQKK------LVQN--
TW-AVV-RK----D-----EVA-------SGIAVMT-----A------------------
FFKKYPEYQRYFTAFMD---TP-L-NE---L-P-ANKRFQAH-CAGV-ITALNNVID-FL
------H---------------DPGLM-EASLIGLVERHK-K-R------G---------
QT-KEEFQNLKEVML-EVLR-QALGK-------Q-YTP-E--------------------
---VAEAWNKTLDMMF-GKIYQ-----------VF-------------------------
------------------------------------------------------------
------------------------------------------------------------
----------------------A--------S----------------------------
-------------------------
>Apis_mellifera__GAZV01029160.1
------------------------------------M----------------------G
--------------------------T--------F------------------------
----LR---------------------F---------------L------------G---
-I-----------------------------SSS-D------------------------
-------------------------------------------------D-N-R-I----
-------------------DQ---------------ATG--LTERQKK------LVQN--
TW-AVV-RK----D-----EVA-------SGIAVMT-----A------------------
FFKKYPEYQRYFTAFMD---TP-L-NE---L-P-ANKRFQAH-CAGV-ITALNNVID-FL
------H---------------DPGLM-EASLIGLVERHK-K-R------G---------
QT-KEEFQ----------------------------------------------------
----------------------------------V-------------------------
------------------------------------------------------------
------------------------------------------------------------
----------------------R--------E----------------------------
-------------------------
>Apis_mellifera__GAZV01029151.1
------------------------------------M----------------------G
--------------------------T--------F------------------------
----LR---------------------F---------------L------------G---
-I-----------------------------SSS-D------------------------
-------------------------------------------------D-N-R-I----
-------------------DQ---------------ATG--LTERQKK------LVQN--
TW-AVV-RK----D-----EVA-------SGIAVMT-----A------------------
FFKKYPEYQRYFTAFMD---TP-L-NE---L-P-ANKRFQAH-CAGV-ITALNNVID-FL
------H---------------DPGLM-EASLIGLVERHK-K-R------G---------
QT-KEEFQ----------------------------------------------------
----------------------------------V-------------------------
------------------------------------------------------------
------------------------------------------------------------
----------------------R--------E----------------------------
-------------------------
>Apis_mellifera__GAZV01029150.1
------------------------------------M----------------------G
--------------------------T--------F------------------------
----LR---------------------F---------------L------------G---
-I-----------------------------SSS-D------------------------
-------------------------------------------------D-N-R-I----
-------------------DQ---------------ATG--LTERQKK------LVQN--
TW-AVV-RK----D-----EVA-------SGIAVMT-----A------------------
FFKKYPEYQRYFTAFMD---TP-L-NE---L-P-ANKRFQAH-CAGV-ITALNNVID-FL
------H---------------DPGLM-EASLIGLVERHK-K-R------G---------
QT-KEEFQ----------------------------------------------------
----------------------------------V-------------------------
------------------------------------------------------------
------------------------------------------------------------
----------------------R--------E----------------------------
-------------------------
>Apis_mellifera__GAZV01029148.1
------------------------------------M----------------------G
--------------------------T--------F------------------------
----LR---------------------F---------------L------------G---
-I-----------------------------SSS-D------------------------
-------------------------------------------------D-N-R-I----
-------------------DQ---------------ATG--LTERQKK------LVQN--
TW-AVV-RK----D-----EVA-------SGIAVMT-----A------------------
FFKKYPEYQRYFTAFMD---TP-L-NE---L-P-ANKRFQAH-CAGV-ITALNNVID-FL
------H---------------DPGLM-EASLIGLVERHK-K-R------G---------
QT-KEEFQ----------------------------------------------------
----------------------------------V-------------------------
------------------------------------------------------------
------------------------------------------------------------
----------------------R--------E----------------------------
-------------------------
>Apis_mellifera__GAZV01029164.1
------------------------------------------------------------
------------------------------------------------------------
------------------------------------------------------------
------------------------------------------------------------
------------------------------------------------------------
------------------------------------------------------------
------------------------------------------------------------
---------------MD---TP-L-NE---L-P-ANKRFQAH-CAGV-ITALNNVID-FL
------H---------------DPGLM-EASLIGLVERHK-K-R------G---------
QT-KEEFQNLKEVML-EVLR-QALGK-------Q-YTP-E--------------------
---VAEAWNKTLDMMF-GKIYQ-----------VF-------------------------
------------------------------------------------------------
------------------------------------------------------------
----------------------A--------S----------------------------
-------------------------
>Apis_mellifera_carnica__GALO01024855.1
------------------------------------M----------------------G
--------------------------T--------F------------------------
----LR---------------------F---------------L------------G---
-I-----------------------------SSS-D------------------------
-------------------------------------------------D-N-R-I----
-------------------DQ---------------ATG--LTERQKK------LVQN--
TW-AVV-RK----D-----EVA-------SGIAVMT-----A------------------
FFKKYPEYQRYFTAFMD---TP-L-NE---L-P-ANKRFQAH-CASV-ITALNNVID-FL
------H---------------DPGLM-EASLIGLVERHK-K-R------G---------
QT-KEEFQNLKEVML-EVLR-QALGK-------Q-YTP-E--------------------
---VAEAWNKTLDMMF-AKIYQ-----------VF-------------------------
------------------------------------------------------------
------------------------------------------------------------
----------------------A--------S----------------------------
-------------------------
>Apis_mellifera_carnica__GALO01024854.1
------------------------------------M----------------------G
--------------------------T--------F------------------------
----LR---------------------F---------------L------------G---
-I-----------------------------SSS-D------------------------
-------------------------------------------------D-N-R-I----
-------------------DQ---------------ATG--LTERQKK------LVQN--
TW-AVV-RK----D-----EVA-------SGIAVMT-----A------------------
FFKKYPEYQRYFTAFMD---TP-L-NE---L-P-ANKRFQAH-CAGV-ITALNNVID-FL
------H---------------DPGLM-EASLIGLVERHK-K-R------G---------
QT-KEEFQNLKEVML-EVLR-QALGK-------Q-YTP-E--------------------
---VAEAWNKTLDMMF-GKIYQ-----------VF-------------------------
------------------------------------------------------------
------------------------------------------------------------
----------------------A--------S----------------------------
-------------------------
>Aposthonia_japonica__GAWU02034859.1
------------------------------------M----------------------G
--------------------------V--------I------------------------
----YS---------------------Y---------------F------------W---
-GPS---------------------------DPP-N------------------------
-------------------------------------------------F-D-V-P----
-------------------DA---------------ATG--LTPREKK------YVTD--
TW-SIV-QK----N-----SKE-------VGIELFV-----R------------------
FFEKYPEYHAMFSSLKD---IP-L-DE---L-R-SHKRLHAH-SNTV-MFSLSSVVN-NL
------D---------------DPGCL-VEILKKLGENHK-R-H------R---------
VP-QKSFTDLKAILL-DLLT-DMLGT-------SVVTS-Q--------------------
---VADAWSKTIDVAY-KFIFE-----------GL-------------------------
------------------------------------------------------------
------------------------------------------------------------
-------------------------------A----------------------------
-------------------------
>Aposthonia_japonica__GAWU02049353.1
------------------------------------M----------------------G
--------------------------A--------L------------------------
----LS---------------------Y---------------V------------W---
-GGG-------------------------EPEDP-N------------------------
-------------------------------------------------F-D-V-P----
-------------------DP---------------KTG--LSPRERK------LVAT--
TW-KLV-QQ----D-----IRG-------NGIVLFE-----L------------------
FFTDYPEYQKLFKSFEN---VP-I-KE---L-G-KSNKVVAH-ANNV-MYAVTSIVD-NL
------E---------------DPDTV-VEMIKKLGQNHG-R-R------Q---------
IT-LKHFENLKAVIL-KLLK-QQLGN-------K-LTP-K--------------------
---AEESWGKTLDVLN-KVVSM-----------GI----------------D---E----
------E----K----------K-------------------------------------
------------------------------------------------------------
------------------SHSIL--------S----------------------------
-------------------------
>Aproceros_leucopoda__GBTP01016213.1
------------------------------------M----------------------G
--------------------------G--------L------------------------
----LS---------------------F---------------F------------WRD-
AT------------------------------DA-N------------------------
-------------------------------------------------D-E-E-I----
-------------------DP---------------ATG--LSGKQKR------LVTE--
TW-SIV-RK----D-----PLP-------TGVAIMM-----T------------------
FLRKHPEYRKEFNAFDD---SS-L-ES---L-P-KNKRFQAH-VTSV-VNGISAIID-SL
------N---------------DPGLL-GANLLSLGEKHH-R-R------G---------
QT-KEQFINLKIVLL-QVLC-EVLEI-------K-YTP-E--------------------
---VAEAWNSTLDVAF-SIVFE-----------SF-------------------------
------------------------------------------------------------
------------------------------------------------------------
----------------------A--------L----------------------------
-------------------------
>Arachnocampa_luminosa__GDQV01136549.1
------------------------------------M----------------------G
------------------------CHSSK-------------------------------
---ELK----------------------------------KETLKKN-------------
------------------------------------------------------------
---------------------------------------------------DFTTANG--
----------------FKSDQC--------------QIF--LSPEDIK------IIRS--
SW-RDL-TKKG--D-----FKT-------HGINMMI-----K------------------
IFQRHPEIKHIWKFAAK---LN-TEEE---M-R-ENPQLRSH-GNNI-FEAINAAVN-TL
------E---------------KNNRQ-NSSLVELGKKHT-F-Y------G---------
AK-KCYFHIMQDAFI-EVLS-ETLGS-------E-FNE-Q--------------------
---RKIAWLKCFEFFT-CQISK-----------GL-------------------------
------------------------------------------------------------
------------------------------------------------------------
----------------------V--------E----------------------------
-------------------------
>Arachnocampa_luminosa__GDQV01059239.1
------------------------------------M-----------------------
------------------------------------------------------------
------------------------------------------------------------
------------------------------------------------------------
------------------------------------------------------------
-------------------SK---------------LTP--LTPEQID------MIRT--
AW-EIP-SA----N-----PID-------SGELILL-----T------------------
YFEKYPINQNKFNSFKN---IP-L-DS---L-K-GSAGFRAH-AGRI-VNVINDAIQ-CL
------E------------TSNYLEEL-QLIWGKIGESHA-K-R------K---------
IS-KKAFNELRIVIC-DILI-EVC---------S-LND-D--------------------
---QKVAWGLLFDNIY-GIIFK-----------KL----------------D---P----
------L----D------------------------------------------------
------------------------------------------------------------
---------------------NS--------E----------------------------
-------------------------
>Arachnocampa_luminosa__GDQV01059238.1
------------------------------------M-----------------------
------------------------------------------------------------
------------------------------------------------------------
------------------------------------------------------------
------------------------------------------------------------
-------------------SK---------------LTP--LTPEQID------MIRT--
AW-EIP-SA----N-----PID-------SGELILL-----T------------------
YFEKYPINQNKFNSFKN---IP-L-DS---L-K-GSAGFRAH-AGRI-VNVINDAIQ-CL
------E------------TSNYLEEL-QLIWGKIGESHA-K-R------K---------
IS-KKAFNELRIVIC-DILI-EVC---------S-LND-D--------------------
---QKVAWGLLFDNIY-GIIFK-----------KL----------------D---P----
------L----D------------------------------------------------
------------------------------------------------------------
---------------------NS--------E----------------------------
-------------------------
>Arachnocampa_luminosa__GDQV01059240.1
------------------------------------M-----------------------
------------------------------------------------------------
------------------------------------------------------------
------------------------------------------------------------
------------------------------------------------------------
-------------------SK---------------LTP--LTPEQID------MIRT--
AW-EIP-SA----N-----PID-------SGELILL-----T------------------
YFEKYPINQNKFNSFKN---IP-L-DS---L-K-GSAGFRAH-AGRI-VNVINDAIQ-CL
------E------------TSNYLEEL-QLIWGKIGESHA-K-R------K---------
IS-KKAFNELRIVIC-DILI-EVC---------S-LND-D--------------------
---QKVAWGLLFDNIY-GIIFK-----------KL----------------D---P----
------L----D------------------------------------------------
------------------------------------------------------------
---------------------NS--------E----------------------------
-------------------------
>Arachnocampa_luminosa__GDQV01059237.1
------------------------------------M-----------------------
------------------------------------------------------------
------------------------------------------------------------
------------------------------------------------------------
------------------------------------------------------------
-------------------SK---------------LTP--LTPEQID------MIRT--
AW-EIP-SA----N-----PID-------SGELILL-----T------------------
YFEKYPINQNKFNSFKN---IP-L-DS---L-K-GSAGFRAH-AGRI-VNVINDAIQ-CL
------E------------TSNYLEEL-QLIWGKIGESHA-K-R------K---------
IS-KKAFNELRIVIC-DILI-EVC---------S-LND-D--------------------
---QKVAWGLLFDNIY-GIIFK-----------KL----------------D---P----
------L----D------------------------------------------------
------------------------------------------------------------
---------------------NS--------E----------------------------
-------------------------
>Arachnocampa_luminosa__GDQV01053292.1
------------------------------------M----------------------G
--------------------------C---------------------------------
---ASS------------------------------NEAKEAKTN---------------
-GAAK--------------------------PAGDNGEAG--------------------
-------------------------------------------------P-EPAAP----
-----------------KQNP---------------YMS--LTPKDVF------SLKM--
SW-KGI-RR----C-----LEE-------TGTSAFT-----L------------------
LFNAHPDYLTCYEKLKD---IP-R-DR---L-Y-TSTPFLDY-VTSV-METMDMHVT-EL
------D---------------DAEKT-HQNIKKFGTDFK-K-I------D---------
IA-KTIFDDLRGPML-KSIE-QTLGD-------R-YTD-R--------------------
---MRNIYEIFIDYYL-KTLAE-----------GH-------------------------
------------------------------------------------------------
------------------------------------------------------------
----------------------G--------T----------------------------
-------------------------
>Arachnocampa_luminosa__GDQV01140902.1
------------------------------------M----------------------G
--------------------------SC--------------------------------
---SSS------------------------------------------------------
------------------------------------------------------------
---------------------------------------------------DFIVPN---
-------------------DK---------------NTL--LTINEVI------SLRN--
SW-REI-AH----Q-----GED------TFTLNFML-----Q------------------
LFKNYPNLKHFWWFLQE---IE-TEDD---L-K-KNPNAVLH-GQKL-FDAIDKIIY-SL
------E---------------DLNTC-CNFLIDLGGLHF-K-K------G---------
IK-EEHFQPIEETLM-ETLA-IGLGQ-------S-FDV-K--------------------
---IQNAW----------------------------------------------------
------------------------------------------------------------
------------------------------------------------------------
------------------------------------------------------------
-------------------------
>Archaeopsylla_erinacei__GABB01016123.1
------------------------------------M-----------------------
------------------------------------------------------------
------------------------------------------------------------
------------------------------------------------------------
---------------------------------------------------D-T-P----
-------------------HP---------------DSG--LTPRQVE------VLQE--
SW-KGP-AQ----N-----LEE-------TGAEVLM-----R------------------
LFNAHPEYMKYFSTFAD---VP-L-PE---L-R-NNARFRRH-GLNV-ARSLNAALD-EL
------N---------------DVPKL-VDRFSALGVTHG-G-R------K---------
IS-EKAF-----------------------------------------------------
------------------------------------------------------------
------------------------------------------------------------
------------------------------------------------------------
------------------------------------------------------------
-------------------------
>Archimicrodon_brachycerus__GCFH01038356.1
------------------------------------M-----------------------
------------------------------------------------------------
------------------------------------------------------------
------------------------------------------------------------
------------------------------------------------------------
------------------------------------------NNEDIL------EIKR--
TW-QIP-MK----N-----SNE-------SGQAILI-----A------------------
FFTQFPENQQKFDGFRD---VP-V-DE---L-K-NNVRFKAH-AGRI-MRLFDDTIF-AL
------G------------TESGNSTI-GELWRKVAESHF-R-R------E---------
IS-KQSFRELRGIIM-QILT-AVC---------E-LND-R--------------------
---QVEAWTKFLDHAY-EIVFA-----------TI----------------D---K----
------L----A----------AG------------------------------------
------------------------------------------------------------
----------------------S--------E----------------------------
-------------------------
>Arctia_plantaginis__GGLW01070754.1-1
------------------------------------M----------------------G
--------------------------A--------W------------------------
----LS---------------------Y---------------L------------W---
-W------------------------------GG-D------------------------
-------------------------------------------------P-D-E-V----
-------------------SP---------------VSG--LSRREVY------AVQK--
SW-APV-NA----N-----STA-------NGAELLR-----R------------------
FFTTFPETKEFFKMIKG---QS-P-EQ---Y-N-QNPQFKAH-VINL-MTALNSAVN-TM
------N---------------QPELV-AAMMNKLGESHG-R-R------K---------
IK-EENFQQLKEVIV-KMFI-EVL---------K-LDD-S--------------------
---TLGAWGKTVDFWY-KHIFE-----------TL----------------S---K----
------------------------------------------------------------
------------------------------------------------------------
-------------------PEET--------R----------------------------
-------------------------
>Arctia_plantaginis__GGLW01129667.1-1
------------------------------------M----------------------G
--------------------------A--------W------------------------
----LS---------------------Y---------------L------------W---
-W------------------------------GG-D------------------------
-------------------------------------------------P-D-E-V----
-------------------SP---------------VSG--LSRREVY------AVQK--
SW-APV-NA----N-----STA-------NGAELLR-----R------------------
FFTTFPETKEFFKMIKG---QS-P-EQ---Y-N-QNPQFKAH-VINL-MTALNLAVN-TM
------N---------------QPELV-AAMMNKLGESHG-R-R------K---------
IK-EENFQQLKEVIV-KMFI-EVL---------K-LDD-S--------------------
---TLGAWGKTVDFWY-KHIFE-----------TL----------------S---K----
------------------------------------------------------------
------------------------------------------------------------
-------------------PEET--------R----------------------------
-------------------------
>Arctia_plantaginis__GGLW01129666.1-1
------------------------------------M----------------------G
--------------------------A--------W------------------------
----LS---------------------Y---------------L------------W---
-W------------------------------GG-D------------------------
-------------------------------------------------P-D-E-V----
-------------------SP---------------VSG--LSRREVY------AVQK--
SW-APV-NA----N-----STA-------NGAELLR-----R------------------
FFTTFPETKEFFKMIKG---QS-P-EQ---Y-N-QNPQFKAH-VINL-MTALNLAVN-TM
------N---------------QPELV-AAMMNKLGESHG-R-R------K---------
IK-EENFQQLKEVIV-KMFI-EVL---------K-LDD-S--------------------
---TLGAWGKTVDFWY-KHIFE-----------TL----------------S---K----
------------------------------------------------------------
------------------------------------------------------------
-------------------PEET--------R----------------------------
-------------------------
>Arctia_plantaginis__GGLW01070755.1
------------------------------------------------------------
------------------------------------------------------------
------------------------------------------------------------
------------------------------------------------------------
------------------------------------------------------------
------------------------------------------------------------
------------------------------------------------------------
------------------------------------------------MTALNSAVN-TM
------N---------------QPELV-AAMMNKLGESHG-R-R------K---------
IK-EENFQQLKEVIV-KMFI-EVL---------K-LDD-S--------------------
---TLGAWGKTVDFWY-KHIFE-----------TL----------------S---K----
------------------------------------------------------------
------------------------------------------------------------
-------------------PEET--------R----------------------------
-------------------------
>Arctia_plantaginis__GGLW01187566.1
------------------------------------M----------------------D
K-----------------------LAD--------I------------------------
----AT---------------------K---------------L------------W---
-W------------------------------GG-D------------------------
-------------------------------------------------P-D-E-K----
-------------------NP---------------TSG--MSRRDVY------NVRK--
SW-TKI-NA----D-----AQG-------NGFLMFS-----R------------------
LFEADPESKTFFSYLSD---TN-K-EQ---M-A-RSFTFQAH-IVFI-MASLNSAVE-NL
------P---------------QPEIV-VPLMTKLGRAHH-R-Q------N---------
IR-RKHFRVFEEVLM-NILK-NDL---------R-LSE-E--------------------
---VMASWTLFVAFMY-KHMFT-----------AI----------------T--------
------------------------------------------------------------
------------------------------------------------------------
-------------------------------E----------------------------
-------------------------
>Arctia_plantaginis__GGLW01070756.1
------------------------------------------------------------
------------------------------------------------------------
------------------------------------------------------------
------------------------------------------------------------
------------------------------------------------------------
------------------------------------------------------------
------------------------------------------------------------
------------------------------------------------MTALNLAVN-TM
------N---------------QPELV-AAMMNKLGESHG-R-R------K---------
IK-EENFQQLKEVIV-KMFI-EVL---------K-LDD-S--------------------
---TLGAWGKTVDFWY-KHIFE-----------TL----------------S---K----
------------------------------------------------------------
------------------------------------------------------------
-------------------PEET--------R----------------------------
-------------------------
>Aretaon_asperrimus__GAWC01050447.1
------------------------------------M----------------------G
--------------------------S--------I------------------------
----VS---------------------W---------------V------------W---
-GSP---------------------------DDP-S------------------------
-------------------------------------------------L-D-V-V----
-------------------DP---------------KSG--MTPRQVK------LVQS--
DW-DVV-KK----N-----LTG-------IGVEIFV-----V------------------
LFTNYPEYQKLFTSLAD---IP-L-SE---L-R-TDKKMAAH-ASTV-MYALTNVVD-SL
------L---------------DPEVD-MELLIKVGKNHG-A-R------N---------
LT-KEHFVVVREIIV-DILA-KTLQW-------K--NE-K--------------------
---SVEAWIKTLEFMY-KGIYQ-----------GL----------------D---Q----
------------------------------------------------------------
------------------------------------------------------------
----------------------V--------Q----------------------------
-------------------------
>Aretaon_asperrimus__GAWC01050446.1
M--------PL-------------------------M----------------------G
--------------------------S--------I------------------------
----VS---------------------W---------------V------------W---
-GSP---------------------------DDP-S------------------------
-------------------------------------------------L-D-V-V----
-------------------DP---------------KSG--MTPRQVK------LVQS--
DW-DVV-KK----N-----LTG-------IGVEIFV-----V------------------
LFTNYPEYQKLFTSLAD---IP-L-SE---L-R-TDKKMAAH-ASTV-MYALTNVVD-SL
------L---------------DPEVD-MELLIKVGKNHG-A-R------N---------
LT-KEHFVVVREIIV-DILA-KTLQW-------K--NE-K--------------------
---SVEAWIKTLEFMY-KGIYQ-----------GL----------------D---Q----
------------------------------------------------------------
------------------------------------------------------------
----------------------V--------Q----------------------------
-------------------------
>Aretaon_asperrimus__GAWC01050445.1
M--------PL-------------------------M----------------------G
--------------------------S--------I------------------------
----MS---------------------W---------------V------------W---
-GSP---------------------------DDP-S------------------------
-------------------------------------------------L-D-V-V----
-------------------DP---------------KSG--MTPRQVK------LVQS--
DW-DVV-KK----N-----LTG-------IGVEIFV-----V------------------
LFTNYPEYQKLFTSLAD---IP-L-SE---L-R-TDKKMAAH-ASTV-MYALTNVVD-SL
------L---------------DPEVD-MELLIKVGKNHG-A-R------N---------
LT-KEHFVVVREIIV-DILA-KTLQW-------K--NE-K--------------------
---SVEAWIKTLEFMY-KGIYQ-----------GL----------------D---Q----
------------------------------------------------------------
------------------------------------------------------------
----------------------V--------Q----------------------------
-------------------------
>Aretaon_asperrimus__GAWC01047682.1
------------------------------------M----------------------G
--------------------------G--------L------------------------
----LS---------------------W---------------L------------W---
---------------------------------P-G------------------------
-------------------------------------------------Q-D-E-P----
-------------------DP---------------ATG--LTPREKA------IMRA--
TW-DIV-KQ----D-----ITA-------NGEALLI-----L------------------
FFETHPEHQKRFAAFAG---AV-P-SQ---L-L-GNKKLRAH-ANSV-MYAVTSVVD-NL
------D---------------EPETL-VEMLRKLGHNHH-N-H------K---------
IP-QQGFLDLKIVIL-KLLS-DKLGA-------K-FTP-L--------------------
---ANQGWSKALDVLN-TVVFQ-----------GM----------------D---E----
------A----K----------ER------------------------------------
------------------------------------------------------------
------------------ESKSS--------S----------------------------
-------------------------
>Aretaon_asperrimus__GAZQ02036557.1
M--------PL-------------------------M----------------------G
--------------------------S--------I------------------------
----MS---------------------W---------------V------------W---
-GSP---------------------------DDP-S------------------------
-------------------------------------------------L-D-V-V----
-------------------DP---------------RSG--MTPRQVK------LVQS--
DW-DVV-KK----N-----LTG-------IGVEIFV-----V------------------
LFTNYPEYQKLFTSLAD---IP-L-SE---L-R-TDKKMAAH-ASTV-MYALTNVVD-SL
------L---------------DPEVD-MELLIKVGKNHG-A-R------N---------
LT-KEHFVVVREIIV-DILA-KTLQW-------K--NE-K--------------------
---SVEAWIKTLEFMY-KGIYQ-----------GL----------------D---Q----
------------------------------------------------------------
------------------------------------------------------------
----------------------V--------Q----------------------------
-------------------------
>Aretaon_asperrimus__GAZQ02039010.1
------------------------------------------------------------
------------------------------------------------------------
------------------------------------------------------------
------------------------------------------------------------
------------------------------------------------------------
------------------------------------------------------------
------------------------------------------------------------
--------------------------------------MAAH-ASTV-MYALTSVVD-SL
------L---------------DPEVN-LELLVKVGRSHG-E-R------H---------
MT-RKHFIDVREMIV-EVLK-KNLQW-------K--NE-I--------------------
---SVVAWTKTLEFMY-RGIYA-----------GL----------------D---Q----
------V----H------------------------------------------------
------------------------------------------------------------
----------------------V--------Q----------------------------
-------------------------
>Aretaon_asperrimus__GAZQ02043069.1
------------------------------------M----------------------G
--------------------------G--------L------------------------
----LS---------------------W---------------L------------W---
---------------------------------P-G------------------------
-------------------------------------------------Q-D-E-P----
-------------------DP---------------ATG--LTPREKA------IMRA--
TW-DIV-KQ----D-----ITA-------NGEALLI-----L------------------
FFETHPEHQKRFAAFAG---AV-P-SQ---L-L-GNKKLRAH-ANSV-MYAVTSVVD-NL
------D---------------EPETL-VEMLRKLGHNHH-N-H------K---------
IP-QQGFLDLKIVIL-KLLS-DKLGA-------K-FTP-L--------------------
---ANQGWSKALDVLN-TVVFQ-----------GM----------------D---E----
------A----K----------ER------------------------------------
------------------------------------------------------------
------------------ESKSS--------S----------------------------
-------------------------
>Arge_berberidis__GBPH01008513.1
------------------------------------------------------------
------------------------------------------------------------
------------------------------------------------------------
------------------------------------------------------------
------------------------------------------------------------
------------------------------------------------------------
----------------------------------MM-----A------------------
LFRKHPEYQKQFNTMKD---LP-L-ES---L-P-KNKRFQVH-VTNL-AAAVTAIID-AL
------Y---------------DPGLL-EANLLTLGEKHH-A-R------G---------
QT-KEHFINSKFVIL-DVLR-DKLQS-------D-YTE-E--------------------
---VAEAWNKTLDVAF-SIVCK-----------AF-------------------------
------------------------------------------------------------
------------------------------------------------------------
----------------------T--------E----------------------------
-------------------------
>Arge_berberidis__GBPH01011473.1
------------------------------------M----------------------G
--------------------------S--------W------------------------
----LS---------------------F---------------I------------W---
-G------------------------------YR-G------------------------
-------------------------------------------------D-E-E-I----
-------------------DN---------------ATG--LTGKQKR------LVTE--
TW-AIL-RK----D-----HLA-------TGTAIMI-----A------------------
LFRKHPEYQKEFNSMKN---LS-L-DE---L-P-KNKRFQVH-VTNL-AASVSAIVD-AL
------N---------------DPGLL-EANLLHLGEKHH-A-R------G---------
QT-KEQFVNAKIVIL-DVLR-GALQS-------K-YTE-E--------------------
---VSEAWNKTLDVAF-SIVFK-----------AL-------------------------
------------------------------------------------------------
------------------------------------------------------------
----------------------A--------Q----------------------------
-------------------------
>Argochrysis_armilla__GAXO01009427.1-1
------------------------------------M----------------------G
--------------------------I--------V------------------------
----LS---------------------Y---------------F------------P---
-G------------------------------YS-A------------------------
-------------------------------------------------D-D-T-V----
-------------------DS---------------QTG--LTNREKR------LVKE--
TW-NII-RA----D-----CVG-------AGVTIMT-----S------------------
YFKEYPRYQRVFPAFRD---IP-L-DQ---L-A-SNKKFQAH-CLNI-MGTLNNALD-SL
------D---------------DICLL-EAVMVTAGERHG-R-R------G---------
QG-RQEFTDLKGVLM-NVLE-NALGS-------K-FTL-E--------------------
---VSGAWEKTIDLLF-SKMFQ-----------GM----------------D---N----
------V-----------------------------------------------------
------------------------------------------------------------
----------------------R--------N----------------------------
-------------------------
>Argochrysis_armilla__GAXO01009428.1
------------------------------------M----------------------S
--------------------------L--------F------------------------
----LR---------------------L---------------F------------G---
-L------------------------------ST-D------------------------
-------------------------------------------------D-N-K-V----
-------------------DE---------------ATG--LTEKQKK------LVTS--
RW-API-KK----D-----PVT-------YGTVVMT-----S------------------
FFKKHPDYQTYFEAFKD---IP-L-EE---L-P-NNKRFQAH-AASV-ITALSSVID-SI
------N---------------DPELL-VANLSSLAERHK-K-R------G---------
QT-KEQFQNLKEVIL-EVLR-ELLGK-------Q-NTP-E--------------------
---MWEAWEKTMDVVF-AKIYE-----------VY-------------------------
------------------------------------------------------------
------------------------------------------------------------
----------------------A--------N----------------------------
-------------------------
>Astata_minor__GBLB01004085.1
------------------------------------M----------------------G
--------------------------T--------F------------------------
----LR---------------------L---------------F------------G---
-F------------------------------ST-D------------------------
-------------------------------------------------D-N-R-V----
-------------------DQ---------------ATG--LTEKQKK------LVQN--
TW-GVI-RK----D-----EVG-------SGMAVMT-----A------------------
FFKKYPEYQQYFGAFKD---IP-L-SD---L-P-SNKRFQAH-CASV-ITALNNVID-SL
------H---------------DPGLM-EANLIGLAERHK-K-R------G---------
QK-KEEFQNLKEVIL-EVLR-QALGK-------Q-FTP-E--------------------
---AAEAWSKTLDVAF-TKIYE-----------VY-------------------------
------------------------------------------------------------
------------------------------------------------------------
----------------------D--------S----------------------------
-------------------------
>Astata_minor__GBLB01001385.1
------------------------------------M----------------------G
--------------------------A--------M------------------------
----VS---------------------Y---------------L------------F---
-G------------------------------YA-N------------------------
-------------------------------------------------N-D-I-A----
-------------------DS---------------ETG--LTGKQKK------IVKE--
TW-KVV-RM----N-----SVE-------TGVTIMF-----N------------------
YFKKYPKYHGVFPTFKD---VP-L-EE---L-P-GNKKFQAH-CQNI-VATLTNAFD-AL
------D---------------DPGLM-EAILYTAGERHG-R-R------G---------
QI-RQDFIDLKGVIM-DVMK-DKLGS-------K-FSE-E--------------------
---VERTWDKVIDIAF-SIIFR-----------GM----------------E---S----
------H----A------------------------------------------------
------------------------------------------------------------
----------------------V--------S----------------------------
-------------------------
>Atelura_formicaria__GAYJ02037127.1
------------------------------------M----------------------G
--------------------------N--------S------------------------
----QS---------------------E---------------Y------------K---
-LQA---------------------------SEP-I------------------------
-------------------------------------------------L-D-E-P----
-------------------DP---------------DTG--LTPREKQ------AIKE--
SW-DLV-RN----D-----LKG-------VGVKFLL-----A------------------
FFDANPSYQQNFKAFAT---MP-R-EE---L-S-GSKKFQAH-ASSL-MYAFTSIVD-NI
------D---------------DPECI-REMLVKLGANHS-K-N------K---------
IN-NTHFLRLKVALL-DFLK-ANLGE-------V-ITP-F--------------------
---PEEAWSKAVDVAN-TVIFQ-----------GL----------------E---E----
------G----Q----------S-------------------------------------
------------------------------------------------------------
----------------------G--------N----------------------------
-------------------------
>Athetis_lepigone__GARB01014205.1-1
------------------------------------M----------------------G
--------------------------S--------W------------------------
----LS---------------------Y---------------F------------W---
-W------------------------------GG-D------------------------
-------------------------------------------------P-D-L-V----
-------------------NP---------------VSG--LTRREVH------LVQS--
SW-APA-NA----D-----MVN-------TGAEILR-----R------------------
FFKAFPETKDFFRMIKD---TP-E-DQ---F-L-TNPQFKAH-VINL-MTSLNLAVE-NL
------N---------------QPEVV-AAMMNKLGESHR-R-R------K---------
IQ-EENFHQLKEVLV-KMFI-EVL---------K-LDD-V--------------------
---TLGAWGKTVEFWY-KNIFD-----------TL----------------N---K----
------------------------------------------------------------
------------------------------------------------------------
-------------------TEQT--------R----------------------------
-------------------------
>Athetis_lepigone__GARC01037092.1
------------------------------------M----------------------G
--------------------------S--------W------------------------
----LS---------------------Y---------------F------------W---
-W------------------------------GG-D------------------------
-------------------------------------------------P-D-L-V----
-------------------NP---------------VSG--LTRREVH------LVQS--
SW-APA-NA----D-----MVN-------TGAEILR-----R------------------
FFKAFPETKDFFRMIKD---TP-E-DQ---F-L-TNPQFKAH-VINL-MTSLNLAVE-NL
------N---------------QPEVV-AAMMNKLGESHR-R-R------K---------
IQ-EENFHQLKEVLV-KMFI-EVL---------K-LDD-V--------------------
---TLGAWGKTVEFWY-KNIFD-----------TL----------------N---K----
------------------------------------------------------------
------------------------------------------------------------
-------------------TEQT--------R----------------------------
-------------------------
>Athetis_lepigone__GARD01021775.1
------------------------------------M----------------------G
--------------------------S--------W------------------------
----LS---------------------Y---------------F------------W---
-W------------------------------GG-D------------------------
-------------------------------------------------P-D-L-V----
-------------------NP---------------VSG--LTRREVH------LVQS--
SW-APA-NA----D-----MVN-------TGAEILR-----R------------------
FFKAFPETKDFFRMIKD---TP-E-DQ---F-L-TNPQFKAH-VINL-MTSLNLAVE-NL
------N---------------QPEVV-AAMMNKLGESHR-R-R------K---------
IQ-EENFHQLKEVLV-KMFI-EVL---------K-LDD-V--------------------
---TLGAWGKTVEFWY-KNIFD-----------TL----------------N---K----
------------------------------------------------------------
------------------------------------------------------------
-------------------TEQT--------R----------------------------
-------------------------
>Athetis_lepigone__GARG01031736.1
------------------------------------M----------------------G
--------------------------S--------W------------------------
----LS---------------------Y---------------F------------W---
-W------------------------------GG-D------------------------
-------------------------------------------------P-D-L-V----
-------------------NP---------------VSG--LTRREVH------LVQS--
SW-APA-NA----D-----MVN-------TGAEILR-----R------------------
FFKAFPETKDFFRMIKD---TP-E-DQ---F-L-TNPQFKAH-VINL-MTSLNLAVE-NL
------N---------------QPEVV-AAMMNKLGESHR-R-R------K---------
IQ-EENFHQLKEVLV-KMFI-EVL---------K-LDD-V--------------------
---TLGAWGKTVEFWY-KNIFD-----------TL----------------N---K----
------------------------------------------------------------
------------------------------------------------------------
-------------------TEQT--------R----------------------------
-------------------------
>Atrichopogon_sp._Cera_GD1__GGAW01020272.1
------------------------------------M-----------------------
------------------------------------------------------------
------------------------------------------------------------
------------------------------------------------------------
------------------------------------------------------------
------------------------------------VVK--VSQEDAE------TIVN--
AW-KNI-PF----T-----TFD-------LGELVMF-----R------------------
LFQKYPMNQAEFTRFKE---VP-L-EE---L-M-GRPSFRVH-ASRL-INRFDATID-CL
------Q--LLNGTHEEDYIDEVFAEI-ESIWLEIGKNHA-K-K------R---------
IT-RRSFLQLRDVMV-IVLS-DSC---------E-FSE-S--------------------
---ALSAWSRLFDQVY-SWMFE-----------IL----------------G---D----
------S----A----------KGEI----------------------------------
------------------------------------------------------------
-------------------------------E----------------------------
-------------------------
>Aulacus_burquei__GBWS01012698.1
------------------------------------M----------------------G
--------------------------T--------F------------------------
----FR---------------------F---------------L------------F---
-G-----------------------------SGA-D------------------------
-------------------------------------------------D-G-K-I----
-------------------DP---------------ATG--LTGKQKK------AVQS--
TW-AIL-RK----D-----PVA-------SGTAVMF-----A------------------
FFEKHPDYQQYFAAFKD---VP-L-AD---L-M-SNKRFQAH-SANV-IAGLNNVID-SL
------N---------------DPGLL-EANLLNLGERHH-R-R------G---------
QT-KEQFNDLKKVLM-DVFK-KALGS-------K-FNV-E--------------------
---VAEAWHVTLDTTF-DLMFK-----------SL-------------------------
------------------------------------------------------------
------------------------------------------------------------
----------------------P--------S----------------------------
-------------------------
>Auplopus_albifrons__GBPV01012415.1
------------------------------------MEGIERK---------------VE
--------------------------T--------F------------------------
----LR---------------------L---------------V------------G---
-L------------------------------SS--------------------------
-------------------------------------------------D-H-K-V----
-------------------DP---------------ATG--LTEKQKK------LVQS--
TW-IPV-KK----D-----PIA-------SGAAVML-----A------------------
LFKKYPDYQQLFPAFKD---VP-V-TE---L-Q-GNKRFQAH-CASV-MSAFTNVID-TL
------H---------------DPELM-KASLVGLAERHK-K-R------G---------
QT-QEQFLNLKDVIL-EVLA-QTLGK-------Q-FTP-E--------------------
---VAEAWNKTMDAAF-SAMCQ-----------VL-------------------------
------------------------------------------------------------
------------------------------------------------------------
----------------------A--------S----------------------------
-------------------------
>Austrothaumalea_cf._denticulata_Cul1__GGBF01012214.1
------------------------------------------------------------
------------------------------------------------------------
------------------------------------------------------------
------------------------------------------------------------
------------------------------------------------------------
------------------------------------MPE--LTETQVE------IIKD--
TW-KIP-SA----N-----ATD-------AGEAILL-----K------------------
FFTKYPENQSKFYAFKN---LP-L-DE---L-K-GNASVRAH-GLRV-VTVFDTAVN-AL
------G------------TPDGMAAI-TTLLEGVSSSHL-K-R------R---------
IT-RKSFNELRDVIC-EILI-EVC---------N-LDD-E--------------------
---QTEAWSTLMDIIF-GILFQ-----------NI-------------------------
------------------------------------------------------------
------------------------------------------------------------
----------------------V--------N----------------------------
-------------------------
>Azaleodes_micronipha__GEOB01078715.1
------------------------------------M----------------------G
--------------------------S--------I------------------------
----LT---------------------R---------------L------------W---
-W------------------------------GG-D------------------------
-------------------------------------------------P-D-L-P----
-------------------DP---------------KSA--LTKRDIY------NVRK--
TW-AII-YT----D-----YRA-------TGTELLK-----R------------------
LFRTYPHTKTYFKTFES---VP-L-EE---L-E-KNHQFNAH-VVSL-MTSLNSVVQ-NL
------D---------------NPDIV-IALMEKLGDSHN-R-R------K---------
IK-KKNFDELKDVLV-GMLL-EVL---------K-VDN-E--------------------
---TLGSWGRLVTFIY-APLLT-----------RM----------------T--------
------------------------------------------------------------
------------------------------------------------------------
-------------------NDAE--------R----------------------------
-------------------------
>Azaleodes_micronipha__GEOB01078714.1
------------------------------------------------------------
------------------------------------------------------------
------------------------------------------------------------
------------------------------------------------------------
------------------------------------------------------------
------------------------------------------------------------
------------------------------------------------------------
------------------------------------------------MTSLNSVVQ-NL
------D---------------NPDIV-IALMEKLGDSHN-R-R------K---------
IK-KKNFDELKDVLV-GMLL-EVL---------K-VDN-E--------------------
---TLGSWGRLVTFIY-APLLT-----------RM----------------T--------
------------------------------------------------------------
------------------------------------------------------------
-------------------NDAE--------R----------------------------
-------------------------
>Baccha_elongata__GCFG01011845.1
------------------------------------M-----------------------
------------------------------------------------------------
------------------------------------------------------------
------------------------------------------------------------
------------------------------------------------------------
------------------------------------------NDEDIY------EVKK--
TW-EIP-ME----N-----PDE-------SGQAILI-----E------------------
FFTQFPSNQQKFEQFRE---VP-V-NQ---L-K-DNVKFKSH-ASRI-IRLFDDSVN-AL
------G------------TDYADSAI-QELWRTTAKNHF-R-R------K---------
IS-KQSFNELKGVIL-QVLK-AAC---------N-LND-R--------------------
---QVEAWTKLMDHVY-DIVFK-----------TL----------------D---E----
------L----A----------IS------------------------------------
------------------------------------------------------------
----------------------S--------Q----------------------------
-------------------------
>Bactrocera_bryoniae__GFOA01020661.1
------------------------------------M-----------------------
------------------------------------------------------------
------------------------------------------------------------
------------------------------------------------------------
------------------------------------------------------------
--------------------------------------A--LNAEDIA------EIKK--
TW-AIP-VA----T-----PTD-------SGAAILI-----R------------------
FFTKYPSNLEKF-PFRD---VP-I-EE---L-S-NSARFRAH-CGRI-IKTFDQSIS-QL
------E------------EEGGLQKI-QEIWQEIARSHV-Q-RH-----N---------
IA-KPSYFELREAIV-EVLS-EAC---------N-LNE-R--------------------
---QAEAWNKLLDIVY-DIIFK-----------KY----------------D---D----
------L----G------------------------------------------------
------------------------------------------------------------
----------------------A--------Q----------------------------
-------------------------
>Bactrocera_bryoniae__GFOA01017464.1
------------------------------------M-----------------------
------------------------------------------------------------
------------------------------------------------------------
------------------------------------------------------------
------------------------------------------------------------
--------------------------------------G--FSAQEVA------DIKA--
SW-EVP-KA----N-----LTD-------SGAAILV-----H------------------
FVTKYPENLMHF-PFRD---VP-I-ID---L-N-KNERFRSH-VTKI-MKVFDNSVN-VL
------G------------DDEA--QI-MQIWQDLAKSHV-K-R------Q---------
IP-EKSYLELRDSIL-TVLS-EAA---------K-LTD-A--------------------
---QKSSWNKMLDHVY-AILFQ-----------KM----------------S---E----
------L----G------------------------------------------------
------------------------------------------------------------
-------------------------------A----------------------------
-------------------------
>Bactrocera_bryoniae__GFOA01017465.1
------------------------------------M-----------------------
------------------------------------------------------------
------------------------------------------------------------
------------------------------------------------------------
------------------------------------------------------------
--------------------------------------G--FSAQEVA------DIKA--
SW-EVP-KA----N-----LTD-------SGAAILV-----H------------------
FVTKYPENLMHF-PFRD---VP-I-ID---L-N-KNERFRSH-VTKI-MKVFDNSVN-VL
------G------------DDEA--QI-MQIWQDLAKSHV-K-R------Q---------
IP-EKSYLELRDSIL-TVLS-EAA---------K-LTD-A--------------------
---QKSSWNKMLDHVY-AILFQ-----------KM----------------S---E----
------L----G------------------------------------------------
------------------------------------------------------------
-------------------------------A----------------------------
-------------------------
>Bactrocera_dorsalis__GAKP01006121.1
------------------------------------M-----------------------
------------------------------------------------------------
------------------------------------------------------------
------------------------------------------------------------
------------------------------------------------------------
--------------------------------------A--LNAEDIA------EIKK--
TW-AIP-VA----T-----PTD-------SGAAILI-----R------------------
FFTKYPSNLEKF-PFRD---VP-V-AE---L-N-NSARFRAH-CGRI-IKTFDQSIS-QL
------E------------EEGGLQKI-QEIWQGVAKSHV-E-RH-----N---------
IA-KPSYFELREAIV-EVLS-EAC---------N-LNE-R--------------------
---QAEAWNKLLDIVY-DIIFK-----------KY----------------D---D----
------L----G------------------------------------------------
------------------------------------------------------------
----------------------A--------Q----------------------------
-------------------------
>Bactrocera_dorsalis__GAKP01004811.1
------------------------------------M-----------------------
------------------------------------------------------------
------------------------------------------------------------
------------------------------------------------------------
------------------------------------------------------------
--------------------------------------G--FSAQEVA------DIKK--
SW-EVP-KA----N-----LTD-------SGAAILV-----H------------------
FVTKYPDNLMHF-PFKD---VP-I-VD---L-N-KNERFRSH-VTKI-MKVFDNSVN-VL
------G------------ADEA--QI-TQIWQDLAKSHV-K-R------Q---------
IP-EKSYLELRDSIL-TVLS-EAA---------K-LTD-A--------------------
---QKASWHKMLDHVY-AILFQ-----------KM----------------S---E----
------L----G------------------------------------------------
------------------------------------------------------------
-------------------------------A----------------------------
-------------------------
>Bactrocera_dorsalis__GDRP01023354.1
------------------------------------M-----------------------
------------------------------------------------------------
------------------------------------------------------------
------------------------------------------------------------
------------------------------------------------------------
--------------------------------------A--LNAEDIA------EIKK--
TW-AIP-VA----T-----PTD-------SGAAILI-----R------------------
FFTKYPSNLEKF-PFRD---VP-V-AE---L-N-NSARFRAH-CGRI-IKTFDQSIS-QL
------E------------EEGGLQKI-QEIWQGVAKSHV-E-RH-----N---------
IA-KPSYFELREAIV-EVLS-EAC---------N-LNE-R--------------------
---QAEAWNKLLDIVY-DIIFK-----------KY----------------D---D----
------L----G------------------------------------------------
------------------------------------------------------------
----------------------A--------Q----------------------------
-------------------------
>Bactrocera_dorsalis__GEEA01023118.1
------------------------------------M-----------------------
------------------------------------------------------------
------------------------------------------------------------
------------------------------------------------------------
------------------------------------------------------------
--------------------------------------A--LNAEDIA------EIKK--
TW-AIP-VA----T-----PTD-------SGAAILI-----R------------------
FFTKYPSNLEKF-PFRD---VP-V-AE---L-N-NSARFRAH-CGRI-IKTFDQSIS-QL
------E------------EEGGLQKI-QEIWQGVAKSHV-E-RH-----N---------
IA-KPSYFELREAIV-EVLS-EAC---------N-LNE-R--------------------
---QAEAWNKLLDIVY-DIIFK-----------KY----------------D---D----
------L----G------------------------------------------------
------------------------------------------------------------
----------------------A--------Q----------------------------
-------------------------
>Bactrocera_dorsalis__GEEA01039253.1
------------------------------------M-----------------------
------------------------------------------------------------
------------------------------------------------------------
------------------------------------------------------------
------------------------------------------------------------
--------------------------------------G--FSAQEVA------DIKE--
SW-EVP-KA----N-----LTD-------SGAAILV-----H------------------
FVTKYPDNLMHF-PFKD---VP-I-VD---L-N-KNERFLSH-VTKI-MKVFDNSVN-VL
------G------------ADEA--QI-TQ------------------------------
------------------------------------------------------------
------------------------------------------------------------
------------------------------------------------------------
------------------------------------------------------------
------------------------------------------------------------
-------------------------
>Bactrocera_dorsalis__GEYS01017089.1
------------------------------------M-----------------------
------------------------------------------------------------
------------------------------------------------------------
------------------------------------------------------------
------------------------------------------------------------
--------------------------------------A--LNAEDIA------EIKK--
TW-AIP-VA----T-----PTD-------SGAAILI-----R------------------
FFTKYPSNLEKF-PFRD---VP-V-AE---L-N-NSARFRAH-CGRI-IKTFDQSIS-QL
------E------------EEGGLQKI-QEIWQGVAKSHV-E-RH-----N---------
IA-KPSYFELREAIV-EVLS-EAC---------N-LNE-R--------------------
---QAEAWNKLLDIVY-DIIFK-----------KY----------------D---D----
------L----G------------------------------------------------
------------------------------------------------------------
----------------------A--------Q----------------------------
-------------------------
>Bactrocera_dorsalis__GEYS01020687.1
------------------------------------M-----------------------
------------------------------------------------------------
------------------------------------------------------------
------------------------------------------------------------
------------------------------------------------------------
--------------------------------------G--FSAQEVA------DIKE--
SW-EVP-KA----N-----LTD-------SGAAILV-----H------------------
FVTKYPDNLMHF-PFKD---VP-I-VD---L-N-KNERFRSH-VTKI-MKVFDNSVN-VL
------G------------ADEA--QI-TQIWQDLAKSHV-K-R------Q---------
IP-EKSYLELRDSIL-TVLS-EAA---------K-LTD-A--------------------
---QKASWHKMLDHVY-AILFQ-----------KM----------------S---E----
------L----G------------------------------------------------
------------------------------------------------------------
-------------------------------A----------------------------
-------------------------
>Bactrocera_dorsalis__GGBS01008517.1
------------------------------------M-----------------------
------------------------------------------------------------
------------------------------------------------------------
------------------------------------------------------------
------------------------------------------------------------
--------------------------------------A--LNAEDIA------EIKK--
TW-AIP-VA----T-----PTD-------SGAAILI-----R------------------
FFTKYPSNLEKF-PFRD---VP-V-AE---L-N-NSARFRAH-CGRI-IKTFDQSIS-QL
------E------------EEGGLQKI-QEIWQGVAKSHV-E-RH-----N---------
IA-KPSYFELREAIV-EVLS-EAC---------N-LNE-R--------------------
---QAEAWNKLLDIVY-DIIFK-----------KY----------------D---D----
------L----G------------------------------------------------
------------------------------------------------------------
----------------------A--------Q----------------------------
-------------------------
>Bactrocera_dorsalis__GGBS01025860.1
------------------------------------M-----------------------
------------------------------------------------------------
------------------------------------------------------------
------------------------------------------------------------
------------------------------------------------------------
--------------------------------------G--FSAQEVA------DIKE--
SW-EVP-KA----N-----LTD-------SGAAILV-----H------------------
FVTKYPDNLMHF-PFKD---VP-I-VD---L-N-KNERFRSH-VTKI-MKVFDNSVN-VL
------G------------ADEA--QI-TQIWQDLAKSHV-K-R------Q---------
IP-EKSYLELRDSIL-TVLS-EAA---------K-LTD-A--------------------
---QKASWHKMLDHVY-AILFQ-----------KM----------------S---E----
------L----G------------------------------------------------
------------------------------------------------------------
-------------------------------A----------------------------
-------------------------
>Bactrocera_frauenfeldi__GFNX01029927.1
------------------------------------M-----------------------
------------------------------------------------------------
------------------------------------------------------------
------------------------------------------------------------
------------------------------------------------------------
--------------------------------------A--LNAEDIA------EIKK--
TW-AIP-VA----T-----PTD-------SGAAILI-----R------------------
FFTKYPSNLEKF-PFRD---VP-L-AE---L-N-NSARFRAH-CGRI-IKTFDQSIS-QL
------E------------EEGGLQKI-QEIWQEIARSHV-Q-RH-----S---------
IA-KPSYFELREAIV-EVLS-EAC---------N-LNE-R--------------------
---QAEAWNKLLDIVY-DIIFK-----------KY----------------D---D----
------L----G------------------------------------------------
------------------------------------------------------------
----------------------A--------Q----------------------------
-------------------------
>Bactrocera_frauenfeldi__GFNX01022318.1
------------------------------------M-----------------------
------------------------------------------------------------
------------------------------------------------------------
------------------------------------------------------------
------------------------------------------------------------
--------------------------------------G--FSAQEIV------DIKE--
SW-EVP-KA----N-----LTD-------SGAAILV-----H------------------
FVTKYPDNLMHF-PFKD---VP-I-VD---L-N-KNERFRSH-VAKI-MKVFDNSVN-VL
------G------------ADEA--QI-TQIWQDLAKSHV-K-R------Q---------
IP-EKSYLELRDSIL-TVLS-EAA---------K-LTD-A--------------------
---QKTSWHKMLDHVY-AILFQ-----------KM----------------S---E----
------L----G------------------------------------------------
------------------------------------------------------------
-------------------------------A----------------------------
-------------------------
>Bactrocera_jarvisi__GFNY01039964.1
------------------------------------------------------------
------------------------------------------------------------
------------------------------------------------------------
------------------------------------------------------------
------------------------------------------------------------
------------------------------------------------------EIKK--
TW-AIP-VA----T-----PTD-------SGAAILI-----R------------------
FFTKYPSNLEKF-PFRD---VP-L-AE---L-N-NSARFRAH-CGRI-IKTFDQSIS-QL
------E------------EEGGLQKI-QEIWQEIARSHV-Q-RH-----N---------
IA-KPSYFELREAIV-EVLS-EAC---------N-LNE-R--------------------
---QAEAWNKLLDIVY-DIIFK-----------KY----------------D---D----
------L----G------------------------------------------------
------------------------------------------------------------
----------------------A--------Q----------------------------
-------------------------
>Bactrocera_jarvisi__GFNY01039963.1
------------------------------------------------------------
------------------------------------------------------------
------------------------------------------------------------
------------------------------------------------------------
------------------------------------------------------------
------------------------------------------------------EIKK--
TW-AIP-VA----T-----PTD-------SGAAILI-----R------------------
FFTKYPSNLEKF-PFRD---VP-L-AE---L-N-NSARFRAH-CGRI-IKTFDQSIS-QL
------E------------EEGGLQKI-QEIWQEIARSHV-Q-RH-----N---------
IA-KPSYFELREAIV-EVLS-EAC---------N-LNE-R--------------------
---QAEAWNKLLDIVY-DIIFK-----------KY----------------D---D----
------L----G------------------------------------------------
------------------------------------------------------------
----------------------A--------Q----------------------------
-------------------------
>Bactrocera_jarvisi__GFNY01039962.1
------------------------------------------------------------
------------------------------------------------------------
------------------------------------------------------------
------------------------------------------------------------
------------------------------------------------------------
------------------------------------------------------EIKK--
TW-AIP-VA----T-----PTD-------SGAAILI-----R------------------
FFTKYPSNLEKF-PFRD---VP-L-AE---L-N-NSARFRAH-CGRI-IKTFDQSIS-QL
------E------------EEGGLQKI-QEIWQEIARSHV-Q-RH-----N---------
IA-KPSYFELREAIV-EVLS-EAC---------N-LNE-R--------------------
---QAEAWNKLLDIVY-DIIFK-----------KY----------------D---D----
------L----G------------------------------------------------
------------------------------------------------------------
----------------------A--------Q----------------------------
-------------------------
>Bactrocera_jarvisi__GFNY01020558.1
------------------------------------M-----------------------
------------------------------------------------------------
------------------------------------------------------------
------------------------------------------------------------
------------------------------------------------------------
--------------------------------------G--FSAQEVA------DIKE--
SW-EVP-KA----N-----LTD-------SGAAILV-----H------------------
FVTKYPDNLLHF-PFKD---VP-I-VD---L-N-KNERFRSH-VTKI-MKVFDNSVN-VL
------G------------ADEA--QI-TQIWQDLAKSHV-K-R------Q---------
IP-EKSYLELRDSIL-TVLS-EAA---------K-LTD-A--------------------
---QKTSWHKMLDHVY-AILFQ-----------KM----------------S---E----
------L----G------------------------------------------------
------------------------------------------------------------
-------------------------------D----------------------------
-------------------------
>Bactrocera_kraussi__GFNT01036728.1
------------------------------------M-----------------------
------------------------------------------------------------
------------------------------------------------------------
------------------------------------------------------------
------------------------------------------------------------
--------------------------------------A--LNAEDIA------EIKK--
TW-AIP-VA----T-----PTD-------SGAAILL-----R------------------
FFTKYPSNLEKF-PFRD---VP-L-AE---L-N-NSARFRAH-CGRI-IKTFDQSIS-QL
------E------------EEGGLQKI-QEIWQEIARSHV-Q-RH-----N---------
IA-KPSYFELREAIV-EVLS-EAC---------N-LNE-R--------------------
---QAEAWNKLLDIVY-DIIFK-----------KY----------------D---D----
------L----G------------------------------------------------
------------------------------------------------------------
----------------------A--------Q----------------------------
-------------------------
>Bactrocera_kraussi__GFNT01036726.1
------------------------------------M-----------------------
------------------------------------------------------------
------------------------------------------------------------
------------------------------------------------------------
------------------------------------------------------------
--------------------------------------A--LNAEDIA------EIKK--
TW-AIP-VA----T-----PTD-------SGAAILL-----R------------------
FFTKYPSNLEKF-PFRD---VP-L-AE---L-N-NSARFRAH-CGRI-IKTFDQSIS-QL
------E------------EEGGLQKI-QEIWQEIARSHV-Q-RH-----N---------
IA-KPSYFELREAIV-EVLS-EAC---------N-LNE-R--------------------
---QAEAWNKLLDIVY-DIIFK-----------KY----------------D---D----
------L----G------------------------------------------------
------------------------------------------------------------
----------------------A--------Q----------------------------
-------------------------
>Bactrocera_kraussi__GFNT01036730.1
------------------------------------M-----------------------
------------------------------------------------------------
------------------------------------------------------------
------------------------------------------------------------
------------------------------------------------------------
--------------------------------------A--LNAEDIA------EIKK--
TW-AIP-VA----T-----PTD-------SGAAILL-----R------------------
FFTKYPSNLEKF-PFRD---VP-L-AE---L-N-NSARFRAH-CGRI-IKTFDQSIS-QL
------E------------EEGGLQKI-QEIWQEIARSHV-Q-RH-----N---------
IA-KPSYFELREAIV-EVLS-EAC---------N-LNE-R--------------------
---QAEAWNKLLDIVY-DIIFK-----------KY----------------D---D----
------L----G------------------------------------------------
------------------------------------------------------------
----------------------A--------Q----------------------------
-------------------------
>Bactrocera_kraussi__GFNT01025696.1
------------------------------------M-----------------------
------------------------------------------------------------
------------------------------------------------------------
------------------------------------------------------------
------------------------------------------------------------
--------------------------------------G--FSAQEVA------DIKE--
SW-EVP-KA----N-----LTD-------SGAAILV-----H------------------
FVTKYPDNLMHF-PFKD---VP-I-VD---L-N-KNERFRSH-VTKI-MKVFDNSVN-VL
------G------------ADEA--QI-TQIWQDLAKSHV-K-R------R---------
IP-EKSYLELRDSIL-SVLS-EAA---------K-LTD-A--------------------
---QKAAWHKMLDHVY-AILFQ-----------KM----------------C---E----
------L----G------------------------------------------------
------------------------------------------------------------
-------------------------------A----------------------------
-------------------------
>Bactrocera_latifrons__GDHF01020650.1
------------------------------------M-----------------------
------------------------------------------------------------
------------------------------------------------------------
------------------------------------------------------------
------------------------------------------------------------
--------------------------------------A--LNAEDIA------EIKK--
TW-AIP-VA----T-----PTD-------SGAAILI-----R------------------
FFTKYPSNLEKF-PFRD---VP-I-EE---L-S-NSARFRAH-CGRI-IKTFDQSIS-QL
------E------------EEGGLQKI-QEIWQEIARSHV-Q-RH-----N---------
IA-KPSYFELREAIV-EVLS-EAC---------N-LNE-R--------------------
---QAEAWNKLLDIVY-DIIFK-----------KY----------------D---D----
------L----G------------------------------------------------
------------------------------------------------------------
----------------------A--------Q----------------------------
-------------------------
>Bactrocera_latifrons__GDHF01001514.1
------------------------------------M-----------------------
------------------------------------------------------------
------------------------------------------------------------
------------------------------------------------------------
------------------------------------------------------------
--------------------------------------A--LNAEDIA------EIKK--
TW-AIP-VA----T-----PTD-------SGAAILI-----R------------------
FFTKYPSNLEKF-PFRD---VP-I-EE---L-S-NSARFRAH-CGRI-IKTFDQSIS-QL
------E------------EEGGLQKI-QEIWQEIARSHV-Q-RH-----N---------
IA-KPSYFELREAIV-EVLS-EAC---------N-LNE-R--------------------
---QAEAWNKLLDIVY-DIIFK-----------KY----------------D---D----
------L----G------------------------------------------------
------------------------------------------------------------
----------------------A--------Q----------------------------
-------------------------
>Bactrocera_latifrons__GDHF01021969.1
------------------------------------M-----------------------
------------------------------------------------------------
------------------------------------------------------------
------------------------------------------------------------
------------------------------------------------------------
--------------------------------------G--FSAQEVA------DIKA--
SW-EVP-KA----N-----LTD-------SGAAILV-----H------------------
FVTKYPDNLMHF-PFKD---VP-I-VD---L-N-KNERFRSH-VTKI-MKVFDNSVN-VL
------G------------ADEA--QI-TQIWQDLAKSHV-K-R------Q---------
IP-EKSYLELRDSIL-TVLS-EAA---------K-LTD-A--------------------
---QKASWHKMLDHVY-AILFQ-----------KM----------------S---E----
------L----G------------------------------------------------
------------------------------------------------------------
-------------------------------A----------------------------
-------------------------
>Bactrocera_latifrons__GFOR01014319.1
------------------------------------M-----------------------
------------------------------------------------------------
------------------------------------------------------------
------------------------------------------------------------
------------------------------------------------------------
--------------------------------------A--LNAEDIA------EIKK--
TW-AIP-VA----T-----PTD-------SGAAILI-----R------------------
FFTKYPSNLEKF-PFRD---VP-I-EE---L-S-NSARFRAH-CGRI-IKTFDQSIS-QL
------E------------EEGGLQKI-QEIWQEIARSHV-Q-RH-----N---------
IA-KPSYFELREAIV-EVLS-EAC---------N-LNE-R--------------------
---QAEAWNKLLDIVY-DIIFK-----------KY----------------D---D----
------L----G------------------------------------------------
------------------------------------------------------------
----------------------A--------Q----------------------------
-------------------------
>Bactrocera_latifrons__GFOR01025195.1
------------------------------------M-----------------------
------------------------------------------------------------
------------------------------------------------------------
------------------------------------------------------------
------------------------------------------------------------
--------------------------------------G--FSAQEVA------DIKA--
SW-EVP-KA----N-----LTD-------SGAAILV-----H------------------
FVTKYPDNLLHF-PFKD---VP-I-VD---L-N-KNERFRSH-VTKI-MKVFDNSVN-VL
------G------------ADEA--QI-TQIWQDLAKSHV-K-R------Q---------
IP-EKSYLELRDSIL-TVLS-EAA---------K-LTD-A--------------------
---QKASWHKMLDHVY-AILFQ-----------KM----------------S---E----
------L----G------------------------------------------------
------------------------------------------------------------
-------------------------------A----------------------------
-------------------------
>Bactrocera_latifrons__GFOR01025196.1
------------------------------------M-----------------------
------------------------------------------------------------
------------------------------------------------------------
------------------------------------------------------------
------------------------------------------------------------
--------------------------------------G--FSAQEVA------DIKA--
SW-EVP-KS----N-----LTD-------SGAAILV-----H------------------
FVTKYPDNLMHF-PFKD---VP-I-VD---L-N-KNERFRSH-VTKI-MKVFDNSVN-LL
------G------------ADEA-------------------------------------
------------------------------------------------------------
------------------------------------------------------------
------------------------------------------------------------
------------------------------------------------------------
-------------------------------Q----------------------------
-------------------------
>Bactrocera_minax__GBEY01017111.1
------------------------------------M-----------------------
------------------------------------------------------------
------------------------------------------------------------
------------------------------------------------------------
------------------------------------------------------------
--------------------------------------A--LNAEDIA------EIKK--
TW-AIP-VA----T-----PTD-------SGAAILI-----R------------------
FFTKYPSNLEKF-PFRD---VP-I-PE---L-N-NSARFRAH-CGRI-IKTFDQSIS-QL
------E------------EEGGLQKI-QEIWEEIARSHV-Q-RH-----H---------
IA-KPSYFELREALV-EVLS-EAC---------N-LNE-R--------------------
---QAQAWNKLLDIVY-DIIFK-----------KY----------------D---N----
------L----G------------------------------------------------
------------------------------------------------------------
----------------------A--------Q----------------------------
-------------------------
>Bactrocera_minax__GBEY01011263.1
------------------------------------M-----------------------
------------------------------------------------------------
------------------------------------------------------------
------------------------------------------------------------
------------------------------------------------------------
--------------------------------------G--FSDQEVA------DIKK--
SW-EVP-KA----N-----LTD-------SGAAILV-----H------------------
YVTKYPDNLAHF-PFKD---IP-V-AD---L-N-KNERFRSH-VTKI-MKVFDNSVN-VL
------G------------SDEA--QI-VQIWEDLAKSHV-K-R------Q---------
IP-EKSYLELKDSIL-TVLS-EAA---------K-LTD-A--------------------
---QKASWNKMLDHVY-EILFK-----------KM----------------A---D----
------L----G------------------------------------------------
------------------------------------------------------------
-------------------------------A----------------------------
-------------------------
>Bactrocera_minax__GBIT01024258.1
------------------------------------M-----------------------
------------------------------------------------------------
------------------------------------------------------------
------------------------------------------------------------
------------------------------------------------------------
--------------------------------------A--LNAEDIA------EIKK--
TW-AIP-VA----T-----PTD-------SGAAILI-----R------------------
FFTKYPSNLEKF-PFRD---VP-I-PE---L-N-NSARFRAH-CGRI-IKTFDQSIS-QL
------E------------EEGGLQKI-QEIWEEIARSHV-Q-RH-----H---------
IA-KPSYFELREALV-EVLS-EAC---------N-LNE-R--------------------
---QAQAWNKLLDIVY-DIIFK-----------KY----------------D---N----
------L----G------------------------------------------------
------------------------------------------------------------
----------------------A--------Q----------------------------
-------------------------
>Bactrocera_minax__GBIT01024213.1
------------------------------------M-----------------------
------------------------------------------------------------
------------------------------------------------------------
------------------------------------------------------------
------------------------------------------------------------
--------------------------------------G--FSDQEVA------DIKK--
SW-EVP-KA----N-----LTD-------SGAAILV-----H------------------
YVTKYPDNLAHF-PFKD---IP-V-AD---L-N-KNERFRSH-VTKI-MKVFDNSVN-VL
------G------------SDEA--QI-VQIWEDLAKSHV-K-R------Q---------
IP-EKSYLELKDSIL-TVLS-EAA---------K-LTD-A--------------------
---QKASWNKMLDHVY-EILFK-----------KM----------------A---D----
------L----G------------------------------------------------
------------------------------------------------------------
-------------------------------A----------------------------
-------------------------
>Bactrocera_musae__GFNZ01011519.1
------------------------------------M-----------------------
------------------------------------------------------------
------------------------------------------------------------
------------------------------------------------------------
------------------------------------------------------------
--------------------------------------A--LNAEDIA------EIKK--
TW-AIP-VA----T-----PTD-------SGAAILI-----R------------------
FFTKYPSNLEKF-PFRD---VP-V-AE---L-N-NSARFRAH-CGRI-IKTFDQSIS-QL
------E------------EEGGLQKI-QEIWQGVAKSHV-E-RH-----N---------
IA-KPSYFELREAIV-EVLS-EAC---------N-LNE-R--------------------
---QAEAWNKLLDIVY-DIIFK-----------KY----------------D---D----
------L----G------------------------------------------------
------------------------------------------------------------
----------------------A--------Q----------------------------
-------------------------
>Bactrocera_musae__GFNZ01023252.1
------------------------------------M-----------------------
------------------------------------------------------------
------------------------------------------------------------
------------------------------------------------------------
------------------------------------------------------------
--------------------------------------G--FSAQEVA------DIKE--
SW-KVP-KA----N-----LTD-------SGAAILV-----H------------------
FVTKYPDNLMHF-PFKD---VP-I-VD---L-N-KNERFRSH-VTKI-MKVFDNSVN-VL
------G------------ADEA--QI-TQIWQDLALSHV-K-R------Q---------
IP-EKSYLELRDSIL-TVLS-EAA---------K-LTD-A--------------------
---QKASWHKMLDHVY-AILFQ-----------KM----------------S---E----
------L----G------------------------------------------------
------------------------------------------------------------
-------------------------------A----------------------------
-------------------------
>Bactrocera_oleae__GAKB01002112.1
------------------------------------M-----------------------
------------------------------------------------------------
------------------------------------------------------------
------------------------------------------------------------
------------------------------------------------------------
--------------------------------------A--LNAEDIA------EIKK--
TW-AIP-VA----T-----PTD-------SGAAILI-----R------------------
FFTKYPSNLEKF-PFRD---VP-I-AE---L-H-NSARFRAH-CGRI-IKTFDQSIS-QL
------E------------EDGGLQKI-QEIWQEVARSHV-Q-RH-----N---------
IA-KSSYFELREAIV-EVLE-RSV------------------------------------
------------------------------------------------------------
------------------------------------------------------------
------------------------------------------------------------
------------------------------------------------------------
-------------------------
>Baetis_sp._AD-2013__GATU02002907.1
------------------------------------M----------------------A
--------------------------G--------L------------------------
----FE---------------------S---------------L------------M---
-GMLG-------------------------IGQR-D------------------------
-------------------------------------------------L-D-A-E----
-------------------DP---------------ATG--LTLRQRN------YVRT--
TW-ALV-VP----N-----IKQ-------VGVDLMA-----T------------------
FFEMYPHNQKLFPHFAN---SS-V-QE---L-R-KSKKFMAH-ASNV-MFSITGLVD-AL
------D---------------DTEVL-VELCAKIGNSHA-R-H------R---------
VP-PKAFDELKTAAL-KTLS-EKLGK-------K-LTP-S--------------------
---AAEAWDKTLSVAF-SLIKK-----------DL----------------P--------
------------------------------------------------------------
------------------------------------------------------------
----------------------A--------Q----------------------------
-------------------------
>Belgica_antarctica__GAAK01012597.1
------------------------------------------------------------
------------------------------------------------------------
------------------------------------------------------------
------------------------------------------------------------
------------------------------------------------------------
------------------------------------MKE--LTPKEVA------IIKE--
TW-KIP-SA----N-----AMD-------SGELIFY-----T------------------
FLERFPEYQQKFPAFRD---KP-L-AE---L-K-GTVTFRAH-ASRI-LNVFSSVID-SL
------D------------KDTELKGI-KTIIADVGRTHL-K-R------K---------
VS-KKSQNDLRGILF-EILI-SVC---------K-LDA-E--G-ENCSFFTKNSRINVFV
TLLGKTAWTKFLDIFY-HILFE-----------CL----------------D---G----
------R----S----------DQF-----------------------------------
------------------------------------------------------------
-------------------------------Y----------------------------
-------------------------
>Belgica_antarctica__GAAK01012608.1
------------------------------------M----------------------E
--------------------------N--------I------------------------
----LH---------------------R--------------------------------
--TL----------------------------PG-D------------------------
-------------------------------------------------A-GIV-T----
-------------------PT---------------MKE--LTPKEVE------IIKE--
TW-KIP-CA----N-----AMD-------SGELIFY-----T------------------
FLERFPEYQQKFPAFRD---KP-L-AE---L-K-----------------VRSQPIE-FL
----------------------------------IGRTHL-K-R------K---------
IS-KKSQNDLRGVLS-EILI-SVC---------K-LDA-K--------------------
---GKTAWTKFLDIFF-HILFE-----------CL----------------D---G----
------R----S----------DQF-----------------------------------
------------------------------------------------------------
-------------------------------Y----------------------------
-------------------------
>Belgica_antarctica__GAAK01011443.1
------------------------------------M----------------------G
--------------------------N--------I------------------------
----VN---------------------S---------------L------------Q---
-NRV----------------------------VH-I------------------------
-------------------------------------------------E-NVP-T----
-------------------PS---------------MKN--LTDAQIK------IIKS--
TW-DIP-AA----K-----PLD-------SGEKILY-----M------------------
YFDKFPHNQQQFVAFRN---TP-L-MS---L-K-GTPGFRSH-ANKI-MTVFSTAID-CL
------G------------KPGGMEEI-IKLLNEVGKSHK-R-R------G---------
IS-KKAFNELREIIL-QVLS-QVC---------H-LDD-E--------------------
---GKDAWNSLLDTVY-HVIFT-----------NL----------------D---E----
------K----K------------------------------------------------
------------------------------------------------------------
----------------------V--------F----------------------------
-------------------------
>Bembix_rostrata__GBQR01002312.1
------------------------------------M----------------------G
--------------------------T--------F------------------------
----LR---------------------L---------------L------------G---
-I------------------------------TS-D------------------------
-------------------------------------------------D-N-R-V----
-------------------DP---------------AIG--LTEKQKK------LVQN--
TW-GII-RK----D-----EVG-------SGIAVMT-----A------------------
FFRKYPEYQKYFAAFKD---IP-L-NE---L-P-SNKRFQAH-CASV-ITALNNVID-SF
------H---------------DPGLM-EANLIALAERHK-K-R------G---------
QT-KEEFQNLKEVIL-EVLR-QALGK-------Q-YTT-E--------------------
---VAEAWNKIMNIVF-TKICQ-----------VY-------------------------
------------------------------------------------------------
------------------------------------------------------------
----------------------D--------L----------------------------
-------------------------
>Bemisia_tabaci__GARP01072240.1
------------------------------------M-----------------------
------------------------------------------------------------
------------------------------------------------------------
------------------------------------------------------------
-------------------------------------------------------P----
-------------------DM---------------DEG--LSQTEID------LIRE--
SW-QPF-AK----D-----LQE-------TGITFFL-----A------------------
FFKRQADYQEAF-PFRG---VP-L-SE---L-R-QNESFRRH-AKAV-LQFIDTAIA-SL
------E---------------NTSEI-LSMLESNGKSHG-R-KN----LG---------
LT-WSHYEHLEFTLL-DVID-EFYEQEK-----RPLSS-L--------------------
---EKETWAKFIRSVT-SGIYK-----------TV----------------QIH-Q----
-----------N------------------------------------------------
------------------------------------------------------------
--------------------AIQ--------S----------------------------
-------------------------
>Bemisia_tabaci__GARQ01028512.1
------------------------------------M-----------------------
------------------------------------------------------------
------------------------------------------------------------
------------------------------------------------------------
-------------------------------------------------------P----
-------------------DM---------------DEG--LSQTEID------LIRE--
SW-QPF-AK----D-----LQE-------TGITFFL-----A------------------
FFKRQADYQEAF-PFRG---VP-L-SE---L-R-QNESFRRH-AKAV-LQFIDTAIA-SL
------E---------------NTSEI-LSMLESNGKSHG-R-KN----LG---------
LT-WSHYEHLEFTLL-DVID-EFYEQEK-----RPLSS-L--------------------
---EKETWAKFIRSVT-SGIYK-----------TV----------------QIH-Q----
-----------N------------------------------------------------
------------------------------------------------------------
--------------------AIQ--------S----------------------------
-------------------------
>Bemisia_tabaci__GAUC01060641.1
------------------------------------M-----------------------
------------------------------------------------------------
------------------------------------------------------------
------------------------------------------------------------
-------------------------------------------------------P----
-------------------DM---------------DEG--LSQTEID------LIRE--
SW-QPF-AK----D-----LQE-------TGITFFL-----A------------------
FFKRQADYQEAF-PFRG---VP-L-SE---L-R-QNESFRRH-AKAV-LQFIDTAIA-SL
------E---------------NTSEI-LSMLESNGKSHG-R-KN----LG---------
LT-WSHYEHLEFTLL-DVID-EYYEQEK-----RPLSS-L--------------------
---EKETWAKFIRSVT-SGIYK-----------TV----------------QIH-Q----
-----------N------------------------------------------------
------------------------------------------------------------
--------------------AIQ--------S----------------------------
-------------------------
>Bemisia_tabaci__GBII01021899.1
------------------------------------M-----------------------
------------------------------------------------------------
------------------------------------------------------------
------------------------------------------------------------
-------------------------------------------------------P----
-------------------DM---------------DEG--LSQTEID------LIRE--
SW-QPF-AK----D-----LQE-------TGITFFL-----A------------------
FFKRQADYQEAF-PFRG---VP-L-SE---L-R-QNESFRRH-AKAV-LQFIDTAIA-SL
------E---------------NTSEI-LSMLESNGKSHG-R-KN----LG---------
LT-WSHYEHLEFTLL-DVID-EFYEQEK-----RPLSS-L--------------------
---EKETWAKFIRSVT-SGIYK-----------TV----------------QIH-Q----
-----------N------------------------------------------------
------------------------------------------------------------
--------------------AIQ--------S----------------------------
-------------------------
>Bemisia_tabaci__GBIJ01010370.1
------------------------------------M-----------------------
------------------------------------------------------------
------------------------------------------------------------
------------------------------------------------------------
-------------------------------------------------------P----
-------------------DM---------------DEG--LSQTEID------LIRE--
SW-QPF-AK----D-----LQE-------TGITFFL-----A------------------
FFKRQADYQEAF-PFRG---VP-L-SE---L-R-QNESFRRH-AKAV-LQFIDTAIA-SL
------E---------------NTSEI-LSMLESNGKSHG-R-KN----LG---------
LT-WSHYEHLEFTLL-DVID-EFYEQEK-----RPLSS-L--------------------
---EKETWAKFIRSVT-SGIYK-----------TV----------------QIH-Q----
-----------N------------------------------------------------
------------------------------------------------------------
--------------------AIQ--------S----------------------------
-------------------------
>Bemisia_tabaci__GCZW01001915.1
------------------------------------M-----------------------
------------------------------------------------------------
------------------------------------------------------------
------------------------------------------------------------
-------------------------------------------------------P----
-------------------DM---------------DEG--LSQTEID------LIRE--
SW-QPF-AK----D-----LQE-------TGITFFL-----A------------------
FFKRQADYQEAF-PFRG---VP-L-SE---L-R-QNESFRRH-AKAV-LQFIDTAIA-SL
------E---------------NTSEI-LSMLESNGKSHG-R-KN----LG---------
LT-WSHYEHLEFTLL-DVID-EFYEQEK-----RPLSS-L--------------------
---EKETWAKFIRSVT-SGIYK-----------TV----------------QIH-Q----
-----------N------------------------------------------------
------------------------------------------------------------
--------------------AIQ--------S----------------------------
-------------------------
>Bemisia_tabaci__GEZK01073511.1
------------------------------------M-----------------------
------------------------------------------------------------
------------------------------------------------------------
------------------------------------------------------------
-------------------------------------------------------P----
-------------------DM---------------DEG--LSQTEID------LIRE--
SW-QPF-AK----D-----LQE-------TGITFFL-----A------------------
FFKRQADYQEAF-PFRG---VP-L-SE---L-R-QNESFRRH-AKAV-LQFIDTAIA-SL
------E---------------NTSEI-LSMLESNGKSHG-R-KN----LG---------
LT-WSHYEHLEFTLL-DVID-EFYEQEK-----RPLSS-L--------------------
---EKETWAKFIRSVT-SGIYK-----------TV----------------QIH-Q----
-----------N------------------------------------------------
------------------------------------------------------------
--------------------AIQ--------S----------------------------
-------------------------
>Bemisia_tabaci__GFXM01034807.1
------------------------------------M-----------------------
------------------------------------------------------------
------------------------------------------------------------
------------------------------------------------------------
-------------------------------------------------------P----
-------------------DM---------------DEG--LSQTEID------LIRE--
SW-QPF-AK----D-----LQE-------TGITFFL-----A------------------
FFKRQADYQEAF-PFRG---VP-L-SE---L-R-QNESFRRH-AKAV-LQFIDTAIA-SL
------E---------------NTSEI-LNMLESNGKSHG-R-KN----LG---------
LT-WSHYEHLEFTLL-DVID-EFYEQEK-----RPLSS-L--------------------
---EKETWAKFIRSVT-SGIYK-----------TV----------------QIH-Q----
-----------N------------------------------------------------
------------------------------------------------------------
--------------------AIQ--------S----------------------------
-------------------------
>Bibio_marci__GATJ02015523.1
------------------------------------------------------------
------------------------------------------------------------
------------------------------------------------------------
------------------------------------------------------------
------------------------------------------------------------
------------------------------------MKQ--LTPEQIT------LIKK--
SW-AIP-SS----Q-----PID-------SGEAILI-----E------------------
FFTKFPHNQQKFKAFKD---EP-L-DK---L-K-GSASFRSH-AGRI-MEVFTDTVN-AL
------G------------TEDVTRKM-EEIWLKIGDSHA-Q-R------K---------
IP-RDSFNELQTAIV-DILC-AAC---------S-LNN-A--------------------
---EKEAWG---------------------------------------------------
------------------------------------------------------------
------------------------------------------------------------
------------------------------------------------------------
-------------------------
>Biston_suppressaria__GCJP01013061.1
------------------------------------M----------------------G
--------------------------G--------W------------------------
----FS---------------------Y---------------V------------W---
-W------------------------------GG-D------------------------
-------------------------------------------------P-D-A-V----
-------------------NP---------------VSG--LTKREIY------AVQK--
SW-APV-NA----N-----PVA-------NGTEILR-----R------------------
LYKTFPETKEFFKMVRK---LP-E-EE---Y-I-DNPQFKAH-VINL-MTSLNLAVN-NL
------N---------------QPEVV-AAMMNKLGESHG-R-R------Q---------
IK-QNHFKDLKQVIV-QMFI-EVL---------Q-LDN-D--------------------
---TLGAWSKTVDFWY-KHIFE-----------TL----------------D--------
------------------------------------------------------------
------------------------------------------------------------
-------------------TSQS--------R----------------------------
-------------------------
>Biston_suppressaria__GCJP01013060.1-1
------------------------------------M----------------------G
--------------------------G--------W------------------------
----FS---------------------Y---------------V------------W---
-W------------------------------GG-D------------------------
-------------------------------------------------P-D-A-V----
-------------------NP---------------VSG--LTKREIY------AVQK--
SW-APV-NA----N-----PVA-------NGTEILR-----R------------------
LYKTFPETKEFFKMVRK---LP-E-EE---Y-I-DNPQFKAH-VINL-MTSLNLAVN-NL
------N---------------QPEVV-AAMMNKLGESHG-R-R------Q---------
IK-QNHFKDLKQVIV-QMFI-EVL---------Q-LDN-D--------------------
---TLGAWSKTVDFWY-KHIFE-----------TL----------------D--------
------------------------------------------------------------
------------------------------------------------------------
-------------------TSQS--------R----------------------------
-------------------------
>Biston_suppressaria__GCJP01013059.1-1
------------------------------------M----------------------G
--------------------------G--------W------------------------
----FS---------------------Y---------------V------------W---
-W------------------------------GG-D------------------------
-------------------------------------------------P-D-A-V----
-------------------NP---------------VSG--LTKREIY------AVQK--
SW-APV-NA----N-----PVA-------NGTEILR-----R------------------
LYKTFPETKEFFKMVRK---LP-E-EE---Y-I-DNPQFKAH-VINL-MTSLNLAVN-NL
------N---------------QPEVV-AAMMNKLGESHG-R-R------Q---------
IK-QNHFKDLKQVIV-QMFI-EVL---------Q-LDN-D--------------------
---TLGAWSKTVDFWY-KHIFE-----------TL----------------D--------
------------------------------------------------------------
------------------------------------------------------------
-------------------TSQS--------R----------------------------
-------------------------
>Biston_suppressaria__GCJP01013058.1
------------------------------------M----------------------G
--------------------------G--------W------------------------
----FS---------------------Y---------------V------------W---
-W------------------------------GG-D------------------------
-------------------------------------------------P-D-A-V----
-------------------NP---------------VSG--LTKREIY------AVQK--
SW-APV-NA----N-----PVA-------NGTEILR-----R------------------
LYKTFPETKEFFKMVRK---LP-E-EE---Y-I-DNPQFKAH-VINL-MTSLNLAVN-NL
------N---------------QPEVV-AAMMNKLGESHG-R-R------Q---------
IK-QNHFKDLKQVIV-QMFI-EVL---------Q-LDN-D--------------------
---TLGAWSKTVDFWY-KHIFE-----------TL----------------D--------
------------------------------------------------------------
------------------------------------------------------------
-------------------TSQS--------R----------------------------
-------------------------
>Biston_suppressaria__GCJP01026841.1
------------------------------------M----------------------G
--------------------------G--------W------------------------
----VS---------------------Y---------------V------------W---
-W------------------------------GG-D------------------------
-------------------------------------------------P-D-T-V----
-------------------NS---------------FSG--LTKREIY------IVQK--
SW-AAI-HT----N-----ALA-------NGTELFR-----R------------------
LFNTYPETKEFFRVARK---LP-E-EK---Y-I-NSAQFKAH-IINL-MTSLNLAIV-NL
------N---------------QPEIS-AAMMNKLGESHA-K-R------K---------
IK-QIHFADFKEVMV-KMFI-EDL---------R-LDS-Y--------------------
---TLTAWSKVVDFLY-KHIFE-----------TL----------------D--------
------------------------------------------------------------
------------------------------------------------------------
-------------------APES--------S----------------------------
-------------------------
>Bittacus_pilicornis__GATH02010706.1
------------------------------------M----------------------A
------------------------------------------------------------
------------------------------------------------------------
------------------------------------------------------------
---------------------------------------------------D-E-R----
-------------------NP---------------VTG--LTAADVS------VLRE--
SW-KIP-AS----D-----VEG-------TGVEVLM-----R------------------
FFTAYPHNQIYFEIFKD---VP-L-SE---L-R-ENARFRRH-AHNV-VNAISATID-NI
------E---------------TPEVV-AEQFNKLGSSHA-R-R------K---------
IP-KQSFIELKEIIL-GCIK-DVN---------N-LDE-A--------------------
---GLEIWAKVLDLAN-TVMFK-----------VL-------------------------
------------------------------------------------------------
------------------------------------------------------------
----------------------P--------L----------------------------
-------------------------
>Blaberus_atropos__GAYD02043394.1
------------------------------------M----------------------G
--------------------------S--------L------------------------
----LS---------------------A---------------L------------T---
-GSG---------------------------NNP-N------------------------
-------------------------------------------------L-D-V-P----
-------------------DP---------------ATG--LTPREKN------AVRR--
NW-DLV-KA----D-----IKQ-------NGIDLLM-----L------------------
FFKENPGYQNHFKSFKD---VP-L-KE---L-P-NNSKFHAH-CTSV-MYALTSVVD-NL
------D---------------DPGCL-VEMLTKLGENHH-R-R------N---------
IT-RQHFINLKIVVI-KILK-SKLGS-------K-YTS-E--------------------
---DEAAWNKTLDVAY-SVIFK-----------GL----------------D---K----
------A----E----------E-------------------------------------
------------------------------------------------------------
------------------EKSLK--------A----------------------------
-------------------------
>Blaberus_atropos__GAYD02043360.1
------------------------------------M----------------------G
--------------------------G--------I------------------------
----FS---------------------Y---------------L------------T---
-GA----------------------------NDP-N------------------------
-------------------------------------------------L-D-I-P----
-------------------DD---------------ATG--LTPREVQ------TVQY--
TW-GLV-YK----N-----PKP-------AGVQLFI-----E------------------
LFKAYPQHQNQFPSFRG---VP-L-SE---L-Q-TSKKLEAH-ATNV-MSSLATLVD-NL
------N---------------DPECL-VELSKKIGENHG-R-R------K---------
VQ-RQAFEDVKTVLM-RILK-ENLGS-------K-ITP-H--------------------
---GEEAWSKTLDLAN-KFIFE-----------TL----------------D---A----
------------------------------------------------------------
------------------------------------------------------------
----------------------K--------N----------------------------
-------------------------
>Blasticotoma_filiceti__GBVF01012206.1
------------------------------------M----------------------G
--------------------------G--------L------------------------
----LS---------------------L---------------F------------W---
-G------------------------------HP-G------------------------
-------------------------------------------------D-E-E-L----
-------------------DA---------------ATG--LTGKQKR------LVTE--
TW-TIV-RR----D-----PVA-------TGVTIMM-----E------------------
FFGKHPDYQMYFNAFKE---VP-L-GA---L-A-QNKRFQAH-AASV-VNAVSAVID-SL
------H---------------DPGLL-EANLVSLGEKHQ-K-R------G---------
QT-KEQFLNLKVVLL-DVLS-KALDS-------R-FTP-E--------------------
---VADAWDKTLTAAY-SLVFK-----------GF-------------------------
------------------------------------------------------------
------------------------------------------------------------
----------------------D--------Q----------------------------
-------------------------
>Blasticotoma_filiceti__GBVF01017714.1
------------------------------------M----------------------G
--------------------------G--------L------------------------
----LS---------------------Y---------------V------------F---
-G------------------------------HP-G------------------------
-------------------------------------------------D-D-V-V----
-------------------EP---------------KIG--LTGKEKR------LAQE--
TW-AIV-AS----D-----LTA-------AGVVIFL-----T------------------
LFEQYPEYQQLFPAFKD---VP-Y-DD---L-P-RNKRFQAH-ARNV-AYTVDSLIN-GL
------S---------------DPELV-IASLTAIAEKHA-V-R------R---------
QT-VTQFKNLRVVMM-QVLQ-TALDK-------R-MTT-D--------------------
---VFNAWNKVLDAVF-LTICK-----------LL-------------------------
------------------------------------------------------------
------------------------------------------------------------
----------------------P--------E----------------------------
-------------------------
>Blattella_germanica__GBID01003159.1
------------------------------------M----------------------G
--------------------------N--------L------------------------
----LN---------------------A---------------L------------S---
-GSG---------------------------SNA-N------------------------
-------------------------------------------------L-D-V-P----
-------------------DP---------------ATG--LTPREKN------AIRR--
NW-ELV-KG----D-----IKQ-------NGIDLLM-----L------------------
FFEENPSYQQFFNSFKD---VP-L-KE---L-P-KNPKFHAH-CTSV-MYALSSVVD-NL
------D---------------DPGCL-VEMLSKLGENHH-R-R------G---------
IS-RQEFINLKAVVL-KLLK-TKLGS-------K-FTS-K--------------------
---DEAAWNKTLDVAY-SVIFK-----------GL----------------D---K----
------A----E----------E-------------------------------------
------------------------------------------------------------
------------------DASQK--------A----------------------------
-------------------------
>Blattella_germanica__GBID01003313.1
------------------------------------M----------------------G
--------------------------G--------I------------------------
----LS---------------------Y---------------F------------L---
-GSK---------------------------DDP-S------------------------
-------------------------------------------------M-D-I-P----
-------------------DK---------------ATG--LTPRERQ------IVKD--
TW-ALA-YK----N-----SKS-------VGVELFI-----Q------------------
LFTTYPHHQQKFPSFKN---VP-L-SE---M-KLGNKKLEAH-ATNV-MYSLATLVD-NL
------E---------------DVECL-IELCSKIGENHL-R-R------K---------
VE-QQAFLDVKTVLM-KLLK-EKLGS-------S-LTP-Q--------------------
---GEEAWNKTLD-----------------------------------------------
------------------------------------------------------------
------------------------------------------------------------
------------------------------------------------------------
-------------------------
>Bombus_pyrosoma__GGGP01022792.1
------------------------------------M----------------------G
--------------------------T--------F------------------------
----LR---------------------F---------------F------------G---
-I-----------------------------SSS-D------------------------
-------------------------------------------------D-N-K-I----
-------------------DE---------------ATG--LTEKQKK------LVQN--
TW-AVI-RK----D-----EVA-------SGIAVMT-----T------------------
FFKTYPEYQRYFSAFAD---VP-F-DE---L-P-ANKRFQAH-CVSV-ITALNSVID-SL
------H---------------DPGLM-EASLISLGERHK-K-R------G---------
QT-KEEFENLKGVVL-KVLS-QALGK-------Q-YTP-E--------------------
---VAEAWSKTLDGVF-AKIYQ-----------VF-------------------------
------------------------------------------------------------
------------------------------------------------------------
----------------------A--------S----------------------------
-------------------------
>Bombus_pyrosoma__GGGP01032943.1
------------------------------------M----------------------G
--------------------------S--------V------------------------
----LT---------------------Y---------------F------------L---
-G------------------------------NP-D------------------------
-------------------------------------------------D-D-V-L----
-------------------DP---------------KLG--LTNKEKR------LIRE--
TW-GVL-RA----N-----SVK-------VGVDIMI-----S------------------
YFKRFPQHHRAFPPFKD---IP-A-DD---L-V-GNKKFHAH-CQGI-MSTLNDAID-AL
------D---------------DIDLM-DAILHTTGKRHG-R-R------G---------
QG-RQEFIDLKGVVL-DAMR-GAFGS-------K-FTP-E--------------------
---LEVAWDKAIDALF-SKIFE-----------GE----------------D---M----
------------------------------------------------------------
------------------------------------------------------------
-------------------------------I----------------------------
-------------------------
>Bombus_rupestris__GBQF01027630.1
------------------------------------M----------------------G
--------------------------T--------F------------------------
----LR---------------------F---------------F------------G---
-I-----------------------------SSS-D------------------------
-------------------------------------------------D-N-R-I----
-------------------DE---------------ATG--LTEKQKK------LVQN--
TW-AVI-RK----D-----EVA-------SGIAVMT-----T------------------
FFKTYPEYQRYFSTFAD---IP-L-DE---L-P-ANKRFQAH-CVSV-ITALNSVID-SL
------H---------------DPGLM-EASLISLGERHK-K-R------G---------
QT-KEEFENLKGVVL-KVLS-QALGK-------Q-YTP-E--------------------
---VAEAWSKTLEGVF-AKIYQ-----------VF-------------------------
------------------------------------------------------------
------------------------------------------------------------
----------------------A--------S----------------------------
-------------------------
>Bombus_rupestris__GBQF01028631.1
------------------------------------M----------------------G
--------------------------S--------M------------------------
----LT---------------------Y---------------F------------L---
-G------------------------------NP-D------------------------
-------------------------------------------------D-N-I-V----
-------------------DP---------------KLG--LTNKEKR------IVRE--
TW-GVL-RA----N-----SVK-------VGVDIMI-----S------------------
YFKRFPQHHRAFPPFKD---IP-A-DD---L-V-GNKKFHAH-CQGI-MSTLNDAID-AL
------D---------------DIDLM-DAILHTTGKRHG-R-R------G---------
QG-RQEFIDLKGVVL-DAMR-DAFGS-------K-FTT-E--------------------
---VEVAWDKAIDALF-SKIFE-----------GE----------------D---M----
------A-----------------------------------------------------
------------------------------------------------------------
----------------------K--------M----------------------------
-------------------------
>Bombyx_mori__GBJR01005841.1
------------------------------------------------------------
------------------------------------------------------------
------------------------------------------------------------
------------------------------------------------------------
------------------------------------------------------------
------------------------------------------------------------
----------------------------------MV-----R------------------
LFNTYPDTKEYFKMVRK---LP-E-EE---Y-S-QNPQFKAH-VINL-MTSLNLAVN-NL
------N---------------QPEIV-AAMMTKLGESHR-R-R------Q---------
IK-EKNFHELKEVIV-KLFI-DVL---------R-LDD-A--------------------
---TLSAWGKTVEFWY-KHIFV-----------TL----------------N---S----
------------------------------------------------------------
------------------------------------------------------------
-------------------PEET--------R----------------------------
-------------------------
>Bombyx_mori__GFCY01030639.1
------------------------------------M----------------------G
--------------------------T--------W------------------------
----FS---------------------Y---------------M------------W---
-W------------------------------GG-D------------------------
-------------------------------------------------P-D-V-V----
-------------------NP---------------VSG--LTRREIH------AVQK--
SW-APV-NA----N-----SFA-------TGSELLR-----R------------------
LFNTYPDTKEYFKMVRK---LP-E-EE---Y-S-QNPQFKAH-VINL-MTSLNLAVN-NL
------N---------------QPEIV-AAMMTKLGESHR-R-R------Q---------
IK-EKNFHELKEVIV-KLFI-DVL---------R-LDD-A--------------------
---TLSAWGKTVEFWY-KHIFV-----------TL----------------N---S----
------------------------------------------------------------
------------------------------------------------------------
-------------------PEET--------R----------------------------
-------------------------
>Boreus_hyemalis__GAYK02021577.1
------------------------------------M----------------------E
--------------------------KKE-----KLT-----------------------
---PAS------------------------------------------------------
--------------------------CTTCRTST-T------------------------
-------------------------------------------------M-D-E-P----
-------------------HP---------------VTG--LTPSDVK------IIRA--
SW-VIV-AK----D-----LEE-------TGAVLLL-----S------------------
FFTKYPHNQKYFKAFAD---VP-L-DE---L-H-DNARFRAH-ALNV-VTAIGVAVS-NL
------E---------------EPQKI-IEKFTVLGESHA-K-R------K---------
ID-PKAFTELKDAIL-TTLR-EAC---------N-LDD-S--------------------
---GVASWNKLIEVAY-GIMAT-----------AS----------------R--------
------------------------------------------------------------
------------------------------------------------------------
----------------------P--------S----------------------------
-------------------------
>Brachycistis_timberlakei__GAZU01027100.1
------------------------------------M----------------------G
--------------------------T--------F------------------------
----LR---------------------L---------------L------------G---
-I------------------------------ST-D------------------------
-------------------------------------------------D-N-R-V----
-------------------DE---------------ATG--LTEKQKK------LVHN--
TW-APL-RK----D-----PVG-------TGCAVMS-----A------------------
LFQRYPEYREFFVAFKD---VP-H-DE---L-P-GNKRFQAH-CNSV-ATSLSSVID-SL
------H---------------DPGLL-EANLIGLGERHK-K-R------G---------
QT-KEQFQNLKAIML-EVLP-QALGK-------Q-YTN-E--------------------
---VADAWSKTLDATF-AKICE-----------VY-------------------------
------------------------------------------------------------
------------------------------------------------------------
----------------------E--------S----------------------------
-------------------------
>Brachycistis_timberlakei__GAZU01027099.1
------------------------------------M----------------------G
--------------------------T--------F------------------------
----LR---------------------L---------------L------------G---
-I------------------------------ST-D------------------------
-------------------------------------------------D-N-R-V----
-------------------DE---------------ATG--LTEKQKK------LVHN--
TW-APL-RK----D-----PVG-------TGCAVMS-----A------------------
LFQRYPEYREFFVAFKD---VP-H-DE---L-P-GNKRFQAH-CNSV-ATSLSSVID-SL
------H---------------DPGLL-EANLIGLGERHK-K-R------G---------
QT-KEQFQNLKAIML-EVLP-QALGK-------Q-YTN-E--------------------
---VADAWSKTLDATF-AKICE-----------VY-------------------------
------------------------------------------------------------
------------------------------------------------------------
----------------------E--------S----------------------------
-------------------------
>Brachycistis_timberlakei__GAZU01027098.1
------------------------------------M----------------------G
--------------------------T--------F------------------------
----LR---------------------F---------------L------------G---
-I------------------------------ST-D------------------------
-------------------------------------------------D-N-R-V----
-------------------DE---------------ATG--LTEKQKK------LVHN--
TW-APL-RK----D-----PVG-------TGCAVMS-----A------------------
LFQRYPEYREFFVAFKD---VP-H-DE---L-P-GNKRFQAH-CNSV-ATSLSSVID-SL
------H---------------DPGLL-EANLIGLGERHK-K-R------G---------
QT-KEQFQNLKAIML-EVLP-QALGK-------Q-YTN-E--------------------
---VADAWSKTLDATF-AKICE-----------VY-------------------------
------------------------------------------------------------
------------------------------------------------------------
----------------------E--------S----------------------------
-------------------------
>Brachycistis_timberlakei__GAZU01018801.1
------------------------------------M----------------------G
--------------------------G--------I------------------------
----LS---------------------H---------------F------------Y---
-G------------------------------NP-N------------------------
-------------------------------------------------D-D-K-L----
-------------------DP---------------AVG--LTGRQKR------IIKE--
TW-GIV-RV----N-----PIN-------SGVAVMT-----K------------------
FFGKYPQYQQVFPSFKN---VP-L-DD---L-P-GNKKFQAH-CQSI-LATLSNAFD-AL
------D---------------DAALM-EATLSITGERHG-R-R------G---------
QG-RQEFIDLKGVIM-EVLE-TSLGP-------K-FTP-E--------------------
---ARDAWDKVLNLTM-SKIFE-----------GM----------------E---S----
------Q----S------------------------------------------------
------------------------------------------------------------
----------------------K--------S----------------------------
-------------------------
>Brachycistis_timberlakei__GAZU01018799.1
------------------------------------M----------------------G
--------------------------G--------I------------------------
----LS---------------------H---------------F------------Y---
-G------------------------------NP-N------------------------
-------------------------------------------------D-D-K-L----
-------------------DP---------------AVG--LTGRQKR------IIKE--
TW-GIV-RV----N-----PIN-------SGVAVMT-----K------------------
FFGKYPQYQQVFPSFKN---VP-L-DD---L-P-GNKKFQAH-CQSI-LATLSNAFD-AL
------D---------------DAALM-EATLSITGERHG-R-R------G---------
QG-RQEFIDLKGVIM-EVLE-TSLGP-------K-FTP-E--------------------
---ARDAWDKVLNLTM-SKIFE-----------GM----------------E---S----
------Q----S------------------------------------------------
------------------------------------------------------------
----------------------K--------S----------------------------
-------------------------
>Brachycistis_timberlakei__GAZU01018800.1
------------------------------------------------------------
------------------------------------------------------------
------------------------------------------------------------
------------------------------------------------------------
------------------------------------------------------------
------------------------------------------------------------
---------------------------------MKY-----R------------------
FFGKYPQYQQVFPSFKN---VP-L-DD---L-P-GNKKFQAH-CQSI-LATLSNAFD-AL
------D---------------DAALM-EATLSITGERHG-R-R------G---------
QG-RQEFIDLKGVIM-EVLE-TSLGP-------K-FTP-E--------------------
---ARDAWDKVLNLTM-SKIFE-----------GM----------------E---S----
------Q----S------------------------------------------------
------------------------------------------------------------
----------------------K--------S----------------------------
-------------------------
>Brachygaster_minutus__GBMS01021520.1
------------------------------------M----------------------G
--------------------------T--------F------------------------
----LR---------------------F---------------F------------W---
-A------------------------------S--D------------------------
-------------------------------------------------D-N-K-V----
-------------------DA---------------ATG--LTGKQKR------IVQN--
TW-GIV-RK----N-----PVA-------TGTAVMS-----A------------------
LFKKHPEYQQLFSAFKD---VP-L-EE---L-Q-ENKRFQAH-SASV-VTTLNSVID-AL
------N---------------DPGLL-EATLLNLGERHG-R-R------G---------
QT-KEQFENLKQVLV-DVLR-EALGS-------K-FTA-D--------------------
---AAEAWNKTIDAAY-AHVFK-----------GL-------------------------
------------------------------------------------------------
------------------------------------------------------------
----------------------S--------A----------------------------
-------------------------
>Brachymeria_minuta__GBLE01008795.1
------------------------------------M----------------------G
--------------------------S--------S------------------------
----VS---------------------L---------------V------------W---
-G------------------------------SA-N------------------------
-------------------------------------------------D-N-V-V----
-------------------DS---------------ATG--LTGRQKK------IVQN--
TW-AVV-RK----D-----PVT-------YGVAIMC-----A------------------
FFKKYPQYQNLFKGFKD---VP-M-DE---L-P-SNKKFHAH-CVSI-MTALNNVID-SI
------N---------------DGELL-QATLVGIGERHL-K-R------G---------
QT-REQFQELKDVIL-DAMK-QKFGA-------K-WTS-E--------------------
---TAEAWSKTLDAAF-TGMFQ-----------IS-------------------------
------------------------------------------------------------
------------------------------------------------------------
----------------------E--------T----------------------------
-------------------------
>Brachyserphus_parvulus__GCVB01021268.1
------------------------------------M----------------------G
--------------------------S--------I------------------------
----FS---------------------L---------------I------------S---
-G------------------------------ST-G------------------------
-------------------------------------------------N-D-I-I----
-------------------DP---------------KTG--LTGKQKK------LVTN--
TW-AII-RK----D-----PIA-------AGVAIMF-----A------------------
FFKKYPEIQQSFHSLKD---IP-Q-DE---L-P-ENKKFQAH-CASV-ISALNNVID-SI
------D---------------DPGLM-EASLMSLGERHK-K-R------G---------
QT-EEQFNKLKDVMI-QVLK-QSLGS-------K-FTP-E--------------------
---VAEAWTKTVELAY-KYIFK-----------TL-------------------------
------------------------------------------------------------
------------------------------------------------------------
-------------------------------S----------------------------
-------------------------
>Brasema_neomexicana__GBUE01026816.1
------------------------------------M----------------------G
--------------------------S--------T------------------------
----IS---------------------M---------------F------------W---
-G------------------------------SP-N------------------------
-------------------------------------------------D-N-V-V----
-------------------DP---------------ATG--LTGRQKK------LVKQ--
TW-DIV-RK----D-----PVG-------NGVAIMI-----A------------------
YFIKYPEYQKQFPAFAN---MT-L-EE---L-P-GNRKFQAH-CRNI-MTALNNAID-SI
------N---------------EPELL-VATLHIVGENHY-K-R------G---------
QI-KNHFLDLKQVVL-DVLK-EKLGG-------K-FTP-E--------------------
---TEEAMGKVIDAVN-MVMFQ-----------KF-------------------------
------------------------------------------------------------
------------------------------------------------------------
----------------------A--------S----------------------------
-------------------------
>Brassicogethes_aeneus__GAPE01032825.1
------------------------------------M----------------------G
--------------------------A--------V------------------------
----VS---------------------L---------------F------------D---
------------------------------GNTG-R------------------------
-------------------------------------------------T-D-D-P----
-------------------DS---------------TTG--LTSRDKF------LVTS--
SW-AEV-RK----E-----PTE-------NGVKLLM-----M------------------
LFEKNPKYLQLF-PFKD---IP-L-KD---L-P-ENKRFQAH-CNKV-IHGFNAIID-SL
------D---------------NTELL-VTTLLKVGETHK-P-R------G---------
VT-EEAFLDLKDVII-ELFS-T-----------F-MNK-D--------------------
---QIEAWKKTLEVAF-ATIIK-----------GL-------------------------
------------------------------------------------------------
------------------------------------------------------------
----------------------T--------Q----------------------------
-------------------------
>Brassicogethes_aeneus__GAPE01032824.1
------------------------------------------------------------
------------------------------------------------------------
------------------------------------------------------------
------------------------------------------------------------
------------------------------------------------------------
------------------------------------------------------------
-----------------------------------M-----M------------------
LFEKNPKYLQLF-PFKD---IP-L-KD---L-P-ENKRFQAH-CNKV-IHGFNAIID-LL
------D---------------NTELL-VITLLKVGETHK-P-R------G---------
AT-EEAFLDLKDVII-ELFS-T-----------F-MNK-D--------------------
---QIEAWKRTLEVAF-ATIIK-----------GL-------------------------
------------------------------------------------------------
------------------------------------------------------------
----------------------T--------Q----------------------------
-------------------------
>Brassicogethes_aeneus__GAPE01032823.1
------------------------------------M----------------------G
--------------------------A--------V------------------------
----VS---------------------L---------------F------------D---
------------------------------GNTG-R------------------------
-------------------------------------------------T-D-D-P----
-------------------DS---------------TTG--LTSRDKF------LVTS--
SW-AEV-RK----E-----PTE-------NGVKLLM-----M------------------
LFEKNPKYLQLF-PFKD---IP-L-KD---L-P-ENKRFQAH-CNKV-IHGFNAIID-LL
------D---------------NTELL-VITLLKVGETHK-P-R------G---------
AT-EEAFLDLKDVII-ELFS-T-----------F-MNK-D--------------------
---QIEAWKRTLEVAF-ATIIK-----------GL-------------------------
------------------------------------------------------------
------------------------------------------------------------
----------------------T--------Q----------------------------
-------------------------
>Brassicogethes_aeneus__GAPE01019390.1
------------------------------------------------------------
------------------------------------------------------------
------------------------------------------------------------
------------------------------------------------------------
------------------------------------------------------------
------------------------------------------------------------
-----------------------------------M-----M------------------
LFEKNPKYLQLF-PFKD---IP-L-KD---L-P-ENKRFQAH-CNKV-IHGFNAIID-SL
------D---------------NTELL-VTTLLKVGETHK-P-R------G---------
VT-EEAF-----------------------------------------------------
---------------F-SMLQF-----------GL-------------------------
------------------------------------------------------------
------------------------------------------------------------
----------------------Y--------S----------------------------
-------------------------
>Brassicogethes_aeneus__GAPE01019389.1
------------------------------------------------------------
------------------------------------------------------------
------------------------------------------------------------
------------------------------------------------------------
------------------------------------------------------------
------------------------------------------------------------
-----------------------------------M-----M------------------
LFEKNPKYLQLF-PFKD---IP-L-KD---L-P-ENKRFQAH-CNKV-IHGFNAIID-SL
------D---------------NTELL-VTTLLKVGETHK-P-R------G---------
VT-EEAFLDLKDVII-ELFS-T-----------F-MNK-D--------------------
---QIEAWKKTL------------------------------------------------
------------------------------------------------------------
------------------------------------------------------------
----------------------P--------P----------------------------
-------------------------
>Buathra_laborator__GBND01002038.1
------------------------------------M----------------------A
--------------------------T---------------------------------
--------------------------------------------------------S---
-S------------------------------TG-S------------------------
-------------------------------------------------N-E-K-L----
-------------------DP---------------VTG--LSQRETS------IVQS--
TW-ALM-TK----D-----LVA-------SGIEIML-----S------------------
LFNAHPDYQSHFEAFKD---VP-R-AE---L-P-NNKKLQAH-GVNV-MKALNGIID-GL
------T---------------DTDRL-VPHLEGIGARHA-K-R------G---------
IT-EKHFNNLSVVMI-EVLR-RNVGD-------A-FTP-E--------------------
---VERTWRKAITGAW-SYIFK-----------GF----------------G---R----
------------------------------------------------------------
------------------------------------------------------------
----------------------Q--------S----------------------------
-------------------------
>Buathra_laborator__GBND01019565.1
------------------------------------M----------------------G
--------------------------S--------V------------------------
----YS---------------------Y---------------L------------F---
-A------------------------------SS-D------------------------
-------------------------------------------------K-L-E-I----
-------------------DP---------------ATG--LNARQRK------LVRE--
CW-DIA-ES----Q-----ALD-------IGVTIMI-----A------------------
FFKEFPQYQEEFPSFRG---RK-I-NE---L-A-SDRKFHAH-CLTI-MSTIGQAIE-FI
------H---------------DAELC-AAGLNMAGERHA-R-R------G---------
QN-TKAFDLLEPIVN-NVLK-TRLGA-------K-CTA-E--------------------
---VSEALDIAVALVF-KEIKR-----------GI----------------E---E----
------H----A----------EKT-----------------------------------
------------------------------------------------------------
-------------------KQAK--------G----------------------------
-------------------------
>Callosobruchus_maculatus__GEUD01176390.1
------------------------------------M----------------------G
--------------------------A--------L------------------------
----WS---------------------I---------------L------------G---
-YR---------------------------RAEL-R------------------------
-------------------------------------------------D-D-D-P----
-------------------DP---------------VTT--LTSKDRH------IIRS--
SW-ARV-MK----K-----PVE-------SGIALLT-----L------------------
FFEDYPQHKQLF-PFRN---VS-N-KD---L-P-QNGRFQAH-CSAV-MYALTSVVD-AV
------D---------------KPDLL-VAILTKVGRDHV-P-R------G---------
VS-EEAHLHLKATVL-KLFT-T-----------I-MSE-E--------------------
---ELNSWEKAGNVIF-DVILK-----------GG----------------R---E----
------N----Q----------EKAQ----------------------------------
------------------------------------------------------------
------------------QDFKR--------T----------------------------
-------------------------
>Callosobruchus_maculatus__GEUD01135940.1
------------------------------------------------------------
------------------------------------------------------------
------------------------------------------------------------
------------------------------------------------------------
------------------------------------------------------------
------------------------------------------------------------
------------------------------------------------------------
------------------------------------------------MYALTSVVD-AV
------D---------------KPDLL-VAILTKVGRDHV-P-R------G---------
VS-EEAHLHLKATVL-KLFT-T-----------I-MSE-E--------------------
---ELNSWEKAGNVIF-DVILK-----------GG----------------R---E----
------N----Q----------EKAQ----------------------------------
------------------------------------------------------------
------------------QDFKR--------T----------------------------
-------------------------
>Callosobruchus_maculatus__GEUE01071664.1
------------------------------------M----------------------G
--------------------------A--------L------------------------
----WS---------------------I---------------L------------G---
-YR---------------------------RAEL-R------------------------
-------------------------------------------------D-D-D-P----
-------------------DP---------------VTT--LTSKDRH------IIRS--
SW-ARV-MK----K-----PVE-------SGIALLT-----L------------------
FFEDYPQHKQLF-PFRN---VS-N-KD---L-P-QNGRFQAH-CSAV-MYALTSVVD-AV
------D---------------KPDLL-VAILTKVGRDHV-P-R------G---------
VS-EEAHLHLKATVL-KLFT-T-----------I-MSE-E--------------------
---ELNSWEKAGNVIF-DVILK-----------GG----------------R---E----
------N----Q----------EKAQ----------------------------------
------------------------------------------------------------
------------------QDFKR--------T----------------------------
-------------------------
>Callosobruchus_maculatus__GEUE01049414.1
------------------------------------M----------------------G
--------------------------A--------L------------------------
----WS---------------------I---------------L------------G---
-YR---------------------------RAEL-R------------------------
-------------------------------------------------D-D-D-P----
-------------------DP---------------VTT--LTSKDRH------IIRS--
SW-ARV-MK----K-----PVE-------SGIALLT-----L------------------
FFEDYPQHKQLF-PFRN---VS-N-KD---L-P-QNGRFQAH-CSAV-MYALTSVVD-AV
------D---------------KPDLL-VAILTKVGRDHV-P-R------G---------
VS-EEAHLHLKATVL-KLFT-T-----------I-MSE-E--------------------
---ELNSWEKAGN-----------------------------------------------
------------------------------------------------------------
------------------------------------------------------------
------------------------------------------------------------
-------------------------
>Callosobruchus_maculatus__GEUE01019116.1
------------------------------------M----------------------G
--------------------------A--------L------------------------
----WS---------------------I---------------L------------G---
-YR---------------------------RAEL-R------------------------
-------------------------------------------------D-D-D-P----
-------------------DP---------------VTT--LTSKDRH------IIRS--
SW-ARV-MK----K-----PVE-------SGIALLT-----L------------------
FFEDYPQHKQLF-PFRN---VS-N-KD---L-P-QNGRFQAH-CSAV-MYALTSVVD-AV
------D---------------KPDLL-VAILTKVGRDHV-P-R------G---------
VS-EEAHL----------------------------------------------------
------------------------------------------------------------
------------------------------------------------------------
------------------------------------------------------------
---------------------VR--------G----------------------------
-------------------------
>Callosobruchus_maculatus__GEUF01057492.1
------------------------------------M----------------------G
--------------------------A--------L------------------------
----WS---------------------I---------------L------------G---
-YR---------------------------RAEL-R------------------------
-------------------------------------------------D-D-D-P----
-------------------DP---------------VTT--LTSKDRH------IIRS--
SW-ARV-MK----K-----PVE-------SGIALLT-----L------------------
FFEDYPQHKQLF-PFRN---VS-N-KD---L-P-QNGRFQAH-CSAV-MYALTSVVD-AV
------D---------------KPDLL-VAILTKVGRDHV-P-R------G---------
VS-EEAHLHLKATVL-KLFT-T-----------I-MSE-E--------------------
---ELNSWEKAGNVIF-DVILK-----------GG----------------R---E----
------N----Q----------EKAQ----------------------------------
------------------------------------------------------------
------------------QDFKR--------T----------------------------
-------------------------
>Callosobruchus_maculatus__GEUH01040005.1
------------------------------------M----------------------G
--------------------------A--------L------------------------
----WS---------------------I---------------L------------G---
-DR---------------------------RAEL-R------------------------
-------------------------------------------------D-D-D-P----
-------------------DP---------------VTT--LTSKDRH------IIRS--
SW-ARV-MK----K-----PVE-------SGIALLT-----L------------------
FFEDYPQHKQLF-PFRN---VS-N-KD---L-P-QNGRFQAH-CSAV-MYALTSVVD-AV
------D---------------KPDLL-VAILTKVGRDHV-P-R------G---------
VS-EEAHLHLKATVL-KLFT-T-----------I-MSE-E--------------------
---ELN------------------------------------------------------
------------------------------------------------------------
------------------------------------------------------------
------------------------------------------------------------
-------------------------
>Callosobruchus_maculatus__GEUH01031687.1
------------------------------------M----------------------G
--------------------------A--------L------------------------
----WS---------------------I---------------L------------G---
-YR---------------------------RAEL-R------------------------
-------------------------------------------------D-D-D-P----
-------------------DP---------------VTT--LTSKDRH------IIRS--
SW-ARV-MK----K-----PVE-------SGIALLT-----L------------------
FFEDYPQHKQLF-PFRN---VS-N-KD---L-P-QNGRFQAH-CSAV-MYALTSVVD-AV
------D---------------KPDLL-VAILTKVGRDHV-P-R------G---------
VS-EEAHLHLKATVL-KLFT-T-----------I-MSE-E--------------------
---ELNSWEKAGNVIF-DVILK-----------GG----------------R---E----
------N----Q----------EKAQ----------------------------------
------------------------------------------------------------
------------------QDFKR--------T----------------------------
-------------------------
>Calopteryx_splendens__GAYM02014603.1
------------------------------------M----------------------G
--------------------------A--------I------------------------
----LS---------------------L---------------L------------F---
-GSAD------GGP--------------DSMEGP-T------------------------
-------------------------------------------------V-D-V-P----
-------------------DE---------------ETG--LTPRQKR------AVAV--
TW-DLV-KK----D-----LKG-------NGVELLC-----R------------------
FFSKHPEYQKNFKAFAS---AP-L-EE---L-P-ENKKFQAH-ANSV-MYAVTSVVD-NL
------D---------------DPGCL-VEMLKKLGQNHG-R-R------K---------
IP-EQAFMDLKTVLL-QLLK-DKLGS-------Q-LSP-Y--------------------
---AEEAWDKTLTTAF-AVLFE-----------GL----------------K---D----
------P----E----------G-------------------------------------
------------------------------------------------------------
---------------------TT--------T----------------------------
-------------------------
>Calopteryx_splendens__GAYM02015328.1
------------------------------------M----------------------G
--------------------------A--------W------------------------
----LS---------------------S---------------W------------F---
-RPA--------------------------APDA-D------------------------
-------------------------------------------------Q-G-P-P----
-------------------DP---------------VTG--LTPGQVD------AVQR--
SF-VFA-RS----N-----IKA-------FGVDMFV-----E------------------
LFSTHPEYQKHFKSFAT---VP-Q-HK---L-P-EDKRFIAH-ATTV-AYSILNIVD-NL
------D---------------DSECL-VELLFKIGCNHG-R-R------N---------
ID-PKAFQDLRNVVI-ALLK-KKLGN-------K-LTP-F--------------------
---AEESWCKSLDVAN-SVIFK-----------GL----------------A---E----
------G----K----------PEG-----------------------------------
------------------------------------------------------------
---------------------AS--------S----------------------------
-------------------------
>Camponotus_fellah__GFBD01036604.1
------------------------------------M----------------------A
--------------------------W--------F------------------------
----RG---------------------L---------------F------------N---
-F------------------------------FL-D------------------------
-------------------------------------------------D-N-K-L----
-------------------DE---------------KIG--MTEKQKR------LVQN--
TW-AIA-RK----D-----EVS-------AGVAIMI-----A------------------
LFKQYPEYQKQFKPFKD---VP-I-DE---L-P-KNKRFQAH-CVNI-ISAISKLIE-QM
------C---------------DPELM-QATLINLIEKHK-T-R------G---------
QT-QEQFENLRQLLV-KLFP-SLFGK-------Q-YTQ-E--------------------
---AEEAWKKLLDLMY-SVIHE-----------VY-------------------------
------------------------------------------------------------
------------------------------------------------------------
----------------------K--------N----------------------------
-------------------------
>Camptopoeum_sacrum__GBOI01012207.1
------------------------------------M----------------------G
--------------------------T--------F------------------------
----LR---------------------L---------------F------------G---
-I------------------------------SS-D------------------------
-------------------------------------------------D-N-R-I----
-------------------DQ---------------ATG--LTEKQKK------LVQN--
TW-AVI-RK----D-----EVG-------SGVVVMT-----A------------------
LFKKYPEYQRYFNAFKD---IP-V-NE---L-P-DNKRFQAH-CASV-ITALNNVID-SL
------H---------------DPGLM-EASLIGLAERHK-K-R------G---------
QT-KEEFQNLKEVIL-EVLR-QALGK-------Q-FTP-E--------------------
---VAEAWSKTLDAAF-TKIYQ-----------VF-------------------------
------------------------------------------------------------
------------------------------------------------------------
----------------------S--------S----------------------------
-------------------------
>Camptopoeum_sacrum__GBOI01011651.1
------------------------------------M----------------------G
--------------------------S--------M------------------------
----LS---------------------Y---------------F------------F---
-G------------------------------YP-D------------------------
-------------------------------------------------D-N-I-M----
-------------------DP---------------KLG--LTGREKR------LVKE--
TW-SIL-RV----N-----SID-------TGVAIMT-----N------------------
YFKKYPQHHKVFPAFKD---IP-V-DE---L-P-TNKKFQAH-CQNI-MTTLNNAFD-AL
------N---------------DTDLM-EAVLHIIGERHG-R-R------G---------
QN-RQQFIDLKGVMI-EVMK-GALRS-------K-FSP-E--------------------
---VEAAWDKTIDLAF-SKIFE-----------EL----------------E---N----
------H-----------------------------------------------------
------------------------------------------------------------
----------------------A--------S----------------------------
-------------------------
>Carausius_morosus__GFAX01027723.1
------------------------------------M----------------------G
--------------------------S--------V------------------------
----LS---------------------W---------------V------------W---
-GSS---------------------------EAP-G------------------------
-------------------------------------------------L-D-V-V----
-------------------DP---------------RSG--MTPRQVK------LVQG--
DW-EVV-KK----N-----LVP-------VGIEIFI-----R------------------
LFTKHPDYQKEFPSLAD---IP-L-AE---L-R-TNKRMAAH-ASTV-MYALTSVVD-SL
------L---------------DPEVD-LELLKKVGKSHI-D-R------H---------
LT-KRHFEDVRLMIV-EVLQ-ENLKW-------K--DE-K--------------------
---SVEAWTKTLDFMY-KGIYE-----------GM----------------D---E----
------------------------------------------------------------
------------------------------------------------------------
----------------------V--------KF---------------------------
-------------------------
>Carausius_morosus__GFAX01027721.1
------------------------------------M----------------------G
--------------------------S--------V------------------------
----LS---------------------W---------------V------------W---
-GSS---------------------------EAP-G------------------------
-------------------------------------------------L-D-V-V----
-------------------DP---------------RSG--MTPRQVK------LVQG--
DW-EVV-KK----S-----LVP-------VGVDIFM-----R------------------
LFTKHPDYQKEFPSLAD---IP-L-SE---L-R-TNKRMAAH-ASIV-MYSLTSVVD-SL
------L---------------DPEVD-LELLKKVGKSHI-D-R------H---------
LT-KRHFEDVRLMIV-EVLQ-ENLKW-------K--DE-K--------------------
---SVEAWTKTLDFMY-KGIYE-----------GM----------------D---E----
------------------------------------------------------------
------------------------------------------------------------
----------------------V--------KF---------------------------
-------------------------
>Carausius_morosus__GFAX01027722.1
------------------------------------M----------------------G
--------------------------S--------V------------------------
----LS---------------------W---------------V------------W---
-GSS---------------------------EDP-G------------------------
-------------------------------------------------L-D-V-A----
-------------------DP---------------RSG--MTPRQVK------LVQG--
DW-EVV-KK----N-----LVP-------VGIEIFI-----R------------------
LFTKHPDYQKEFQSLAD---IP-L-SE---L-R-TNKRMAAH-ASTV-MYALTSVVD-SL
------L---------------DPEVD-LELLKKVGKSHI-D-R------H---------
LT-KRHFEDVRLMIV-EVLQ-ENLKW-------K--DE-K--------------------
---SVEAWTKTLDFMY-KGIYE-----------GM----------------D---E----
------------------------------------------------------------
------------------------------------------------------------
----------------------V--------KF---------------------------
-------------------------
>Carausius_morosus__GFAX01166879.1
------------------------------------M----------------------G
--------------------------G--------L------------------------
----LS---------------------Y---------------L------------W---
---------------------------------P-G------------------------
-------------------------------------------------Q-D-V-P----
-------------------DP---------------ATG--LTPREKA------AIRS--
TW-DLV-KP----N-----ITV-------NGEDLLI-----L------------------
FFETHPEHQKKFQAFAG---AV-P-SS---L-R-GNTKLRAH-ANSV-MYAVTSVVD-NL
------D---------------DPETL-VEMLKKLGHNHV-N-H------K---------
VP-RQGFLDLKVVIL-KVLS-DKLGG-------K-FTP-L--------------------
---ASQAWGKALDVLN-TVVFQ-----------GM----------------E---E----
------K----E----------KE------------------------------------
------------------------------------------------------------
------------------KASRS--------S----------------------------
-------------------------
>Carausius_morosus__GFAX01166878.1
------------------------------------M----------------------G
--------------------------G--------L------------------------
----LS---------------------Y---------------L------------W---
---------------------------------P-G------------------------
-------------------------------------------------Q-D-V-P----
-------------------DP---------------ATG--LTPREKA------AIRS--
TW-DLV-KP----N-----ITV-------NGEDLLI-----L------------------
FFETHPEHQKKFQAFAG---AV-P-SS---L-R-GNTKLRAH-ANSV-MYAVTSVVD-NL
------D---------------DPETL-VEMLKKLGHNHV-N-H------K---------
VP-RQGFLDLKVVIL-KVLS-DKLGG-------K-FTP-L--------------------
---ASQAWGKALDVLN-TVVFQ-----------GM----------------E---E----
------K----E----------KE------------------------------------
------------------------------------------------------------
------------------KASRS--------S----------------------------
-------------------------
>Carausius_morosus__GFAX01166877.1
------------------------------------M----------------------G
--------------------------G--------L------------------------
----LS---------------------Y---------------L------------W---
---------------------------------P-G------------------------
-------------------------------------------------Q-D-V-L----
-------------------DP---------------ATG--LTPREKA------AIRS--
TW-DLV-KP----N-----ITV-------NGEDLLI-----L------------------
FFETHPEHQKKFQAFAG---AV-P-SS---L-R-GNTKLRAH-ANSV-MYAVTSVVD-NL
------D---------------DPETL-VEMLKKLGHNHV-N-H------K---------
VP-RQGFLDLKVVIL-KVLS-DKLGG-------K-FTP-L--------------------
---ASQAWGKALDVLN-TVVFQ-----------GM----------------E---E----
------K----E----------KE------------------------------------
------------------------------------------------------------
------------------KASRS--------S----------------------------
-------------------------
>Carausius_morosus__GFAX01166875.1
------------------------------------M----------------------G
--------------------------G--------L------------------------
----LS---------------------Y---------------L------------W---
---------------------------------P-G------------------------
-------------------------------------------------Q-D-V-P----
-------------------DP---------------ATG--LTPREKA------AIRS--
TW-DLV-KP----N-----ITV-------NGEDLLI-----L------------------
FFETHPEHQKKFQAFAG---AV-P-SS---L-R-GNTKLRAH-ANSV-MYAVTSVVD-NL
------D---------------DPETL-VEMLKKLGHNHV-N-H------K---------
VP-RQGFLDLKVVIL-KVLS-DKLGG-------K-FTP-L--------------------
---ASQAWGKALDVLN-TVVFQ-----------GM----------------E---E----
------K----E----------KE------------------------------------
------------------------------------------------------------
------------------KASRS--------S----------------------------
-------------------------
>Cardiocladius_sp._GF1__GGBD01011877.1
------------------------------------M----------------------G
--------------------------N--------M------------------------
----VQ---------------------R---------------V------------Q---
-NRI----------------------------IK-V------------------------
-------------------------------------------------E-TVP-T----
-------------------PP---------------LRS--LTESQIN------IIKS--
TW-EIP-AA----K-----PLD-------SGELILY-----L------------------
YFERYPNNQLKFEAFRN---VP-V-MT---L-R-GTPGFRSH-ANKI-MTIFGSSID-CL
------G------------KPGGLEEI-IKLLNEMAKNHK-R-R------K---------
IS-KKAFVELREIII-EVLS-DVC---------H-LDD-E--------------------
---GKDAWNCLIDTVY-HVIFS-----------NL----------------D---E----
------S----K------------------------------------------------
------------------------------------------------------------
----------------------V--------F----------------------------
-------------------------
>Cardiocladius_sp._GF1__GGBD01010732.1
------------------------------------M----------------------G
--------------------------N--------L------------------------
----LQ---------------------R---------------F------------Y---
--SS----------------------------SV-E------------------------
-------------------------------------------------S-DVA-T----
-------------------PP---------------IVD--LTPDEVQ------IIKT--
TW-KIP-SA----N-----SFD-------SAEHIFY-----T------------------
FLERFPENQQKFSAFKD---VP-L-AS---L-K-GTVGFRAH-ASRI-YNVFDNVID-AL
------D------------RDPELKGI-KKLVAEVGKFHK-L-K------K---------
IS-KRSQDDLRVVLI-DVLS-DVC---------K-LNN-E--------------------
---GKVAWTKLLNTFF-HILFE-----------CL----------------D---G----
------------------------------------------------------------
------------------------------------------------------------
------------------------------------------------------------
-------------------------
>Carposina_sasakii__GFQL01006936.1
------------------------------------M----------------------G
--------------------------S--------W------------------------
----LS---------------------H---------------L------------W---
-W------------------------------GG-D------------------------
-------------------------------------------------P-D-L-V----
-------------------NP---------------ESG--LTKRDIY------AVQK--
SW-APV-YA----N-----CVP-------NGSELLR-----R------------------
LFAAYPSTKDYFKMLKG---LP-E-EE---Y-L-NNAQFKAH-VINL-MTSLNLAVN-HL
------H---------------QPEVV-AAMMTKVGASHR-R-R------N---------
VK-EQDFHDLKTVIV-TMFI-EVL---------K-LDA-A--------------------
---TLGSWGKTVEFWY-KHLFS-----------TL----------------N--------
------------------------------------------------------------
------------------------------------------------------------
-------------------ATEN--------R----------------------------
-------------------------
>Carposina_sasakii__GFQL01008883.1
------------------------------------M----------------------G
--------------------------C---------------------------------
---QLT---------------------K---------------L------------A---
-ASEF-----------------------------QD------------------------
-------------------------PLDRP-------------------P-P-P-S----
-------------------DP---------------RSP--LTAKQQY------CMLA--
SW-KGI-FR----Q-----IEK-------TGIILFI-----K------------------
LFEENEDMIHLFEKFRE---LN-SKD----W-A-TSEELAEH-ATKV-MHTLDEGIK-GL
------G---------------DVDTF-FAYIRHVGATHH-QVP------G---------
FK-AENFWKIEQPFL-EAAK-TTLGD-------R-YTP-N--------------------
---IESIYKLTIKFIL-ENLVK-----------GY----------------E---D----
------A----A----------VQN-----------------------------------
------------------------------------------------------------
------------------SASQS--------L----------------------------
-------------------------
>Carposina_sasakii__GGMY01046898.1
------------------------------------M----------------------G
--------------------------C---------------------------------
---QLT---------------------K---------------L------------A---
-ASEF-----------------------------QD------------------------
-------------------------PLDRP-------------------P-P-P-S----
-------------------DP---------------RSP--LTAKQQY------CMLA--
SW-KGI-FR----Q-----IEK-------TGIILFI-----K------------------
LFEENEDMIHLFEKFRE---LN-SKD----W-A-TSEELAEH-ATKV-MHTLDEGIK-GL
------G---------------DVDTF-FAYIRHVGATHH-QVP------G---------
FK-AENFWKIEQPFL-EAAK-TTLGD-------R-YTP-N--------------------
---IESIYKLTIKFIL-ENLVK-----------GY----------------E---D----
------A----A----------VQN-----------------------------------
------------------------------------------------------------
------------------SASQS--------L----------------------------
-------------------------
>Celonites_abbreviatus__GBMO01009846.1
------------------------------------M----------------------G
--------------------------T--------F------------------------
----LR---------------------L---------------F------------G---
-L------------------------------WG-N------------------------
-------------------------------------------------D-N-K-A----
-------------------DE---------------TTG--LTERQKK------LIKS--
TW-AVL-KK----N-----QVA-------SGTTIML-----A------------------
FFKKYPQYQRYFAAFKD---VS-L-DE---L-N-GNKRFQAH-CASI-IAALNNVVE-SL
------H---------------DIELL-EANLITIGEKHK-K-R------G---------
QS-KDEFQNLKEVIL-EVLP-LALGK-------Q-YTM-E--------------------
---VSEAWNKVLDVAF-EKMYD-----------VL-------------------------
------------------------------------------------------------
------------------------------------------------------------
----------------------A--------A----------------------------
-------------------------
>Cephalonomia_tarsalis__GBQE01026641.1
------------------------------------M----------------------A
--------------------------A--------L------------------------
----LR---------------------F---------------F------------G---
-FV----------------------------SSA-D------------------------
-------------------------------------------------D-S-K-L----
-------------------DE---------------ATG--LTEKQKK------LVIN--
TW-ASL-RK----S-----PAG-------TGHVVMS-----S------------------
FFTKYPDYQKYFEAFKN---VP-I-SE---L-S-TNKKYQAH-CISV-ITALSNVVD-SL
------H---------------NAELL-TATLTSLAERHQ-K-R------G---------
QK-QEHFENLKGVIM-EVLR-KALAK-------Q-FTA-E--------------------
---VEEAWEKALSAAF-GIIYK-----------VL-------------------------
------------------------------------------------------------
------------------------------------------------------------
----------------------T--------S----------------------------
-------------------------
>Cephalonomia_tarsalis__GBQE01026640.1
------------------------------------M----------------------A
--------------------------A--------L------------------------
----LR---------------------F---------------F------------G---
-FV----------------------------SSA-D------------------------
-------------------------------------------------D-S-K-L----
-------------------DE---------------ATG--LTEKQKK------LVIN--
TW-ASL-RK----S-----PAG-------TGHVVMS-----S------------------
FFTKYPDYQKYFEAFKN---VP-I-SE---L-S-TNKKYQAH-CISV-ITALSNVVD-SL
------H---------------NAELL-TATLTSLAERHQ-K-R------G---------
QK-QEHFENLKGVIM-EVLR-KALAK-------Q-FTA-E--------------------
---VEEAWEKALSAAF-GIIYK-----------VL-------------------------
------------------------------------------------------------
------------------------------------------------------------
----------------------T--------S----------------------------
-------------------------
>Cephalonomia_tarsalis__GBQE01024602.1
------------------------------------M----------------------G
--------------------------L--------V------------------------
----TS---------------------Y---------------F------------F---
--------------------------------SS-T------------------------
-------------------------------------------------E-S-E-V----
-------------------DP---------------KTG--LTGQEKR------IVRD--
SW-KIL-QK----N-----SIS-------SGVTIMI-----R------------------
FFKEYPEHQKAFPQFRD---KP-L-EE---L-T-DSKKFQAH-CQSI-MSTLSNAMD-AL
------D---------------DIELM-DATLILTGERHG-K-R------G---------
QR-RQQFMDLKKVII-AVLK-NTFED-------K-FTP-E--------------------
---FATAWDKTIDLLF-AKIFL-----------GM----------------E---N----
------------------------------------------------------------
------------------------------------------------------------
----------------------P--------S----------------------------
-------------------------
>Cephus_cinctus__GEEY01020131.1
------------------------------------M----------------------G
--------------------------S--------L------------------------
----VS---------------------Y---------------F------------W---
-G------------------------------NT-N------------------------
-------------------------------------------------D-A-V-I----
-------------------DS---------------ATG--LSGKEKR------LVQE--
SW-AII-RK----N-----PVD-------AGVAIMS-----R------------------
FFKVYPQYQKVFPSFKD---LP-V-ES---L-P-GNKKFQAH-CQSI-VTTLSNAFD-SL
------H---------------DSGLL-EANLHILGERHG-R-R------G---------
QG-RQEFIDLKEIIL-NVLN-ESLGG-------K-FDL-E--------------------
---TAAAWDKIMDVIN-VEIFK-----------GM----------------E--------
------------------------------------------------------------
------------------------------------------------------------
-------------------------------K----------------------------
-------------------------
>Cephus_cinctus__GEEY01023099.1
------------------------------------------------------------
------------------------------------------------------------
------------------------------------------------------------
------------------------------------------------------------
------------------------------------------------------------
------------------------------------------------------------
----------------------------------ML-----A------------------
LLKKYPEYQKLFTAFSN---IP-I-DD---L-K-NNPKFRAH-GSGI-INALSSAIN-SL
------D---------------DSELL-AAKLTMLGERHA-T-R------G---------
QT-KEQFNDLKP------------------------------------------------
------------------------------------------------------------
------------------------------------------------------------
------------------------------------------------------------
------------------------------------------------------------
-------------------------
>Cephus_cinctus__GEFD01012243.1
------------------------------------M----------------------G
--------------------------N--------I------------------------
----LN---------------------H---------------I------------H---
-V-----------------------------INP-N------------------------
-------------------------------------------------D-D-V-I----
-------------------NP---------------DTG--LTGKQKK------IIQS--
TW-ITI-SK----D-----SAT-------SGAAIML-----A------------------
LLKKYPEYQKLFTAFSN---IP-I-DD---L-K-NNPKFRAH-GSGI-INALSSAIN-SL
------D---------------DSELL-AAKLTMLGERHA-T-R------G---------
QT-KEQFNDLKPIIL-EVLK-ESLGS-------K-FTS-E--------------------
---VSEAWSKLIDGAY-TFIFK-----------GF-------------------------
------------------------------------------------------------
------------------------------------------------------------
----------------------P--------K----------------------------
-------------------------
>Cephus_cinctus__GEFD01018372.1
------------------------------------M----------------------G
--------------------------S--------L------------------------
----VS---------------------Y---------------F------------W---
-G------------------------------NT-N------------------------
-------------------------------------------------D-A-V-I----
-------------------DS---------------ATG--LSGKEKR------LVQE--
SW-AII-RK----N-----PVD-------AGVAIMS-----R------------------
FFKVYPQYQKVFPSFKD---LP-V-ES---L-P-GNKKFQAH-CQSI-VTTLSNAFD-SL
------H---------------DSGLL-EANLHILGERHG-R-R------G---------
QG-RQEFIDLKEIIL-NVLN-ESLGG-------K-FDL-E--------------------
---TAAAWDKIMDVIN-VEIFK-----------GM----------------E--------
------------------------------------------------------------
------------------------------------------------------------
-------------------------------K----------------------------
-------------------------
>Cephus_cinctus__GEFG01076326.1
------------------------------------M----------------------G
--------------------------N--------I------------------------
----LN---------------------H---------------I------------H---
-V-----------------------------INP-N------------------------
-------------------------------------------------D-D-V-I----
-------------------NP---------------DTG--LTGKQKK------IIQS--
TW-ITI-SK----D-----SAT-------SGAAIML-----A------------------
LLKKYPEYQKLFTAFSN---IP-I-DD---L-K-NNPKFRAH-GSGI-INALSSAIN-SL
------D---------------DSELL-AAKLTMLGERHA-T-R------G---------
QT-KEQFNDLKPIIL-EVLK-ESLGS-------K-FTS-E--------------------
---VSEAWSKLIDGAY-TFIFK-----------GF-------------------------
------------------------------------------------------------
------------------------------------------------------------
----------------------P--------K----------------------------
-------------------------
>Cephus_cinctus__GEFG01007785.1
------------------------------------M----------------------G
--------------------------S--------L------------------------
----VS---------------------Y---------------F------------W---
-G------------------------------NT-N------------------------
-------------------------------------------------D-A-V-I----
-------------------DS---------------ATG--LSGKEKR------LVQE--
SW-AII-RK----N-----PVD-------AGVAIMS-----R------------------
FFKVYPQYQKVFPSFKD---LP-V-ES---L-P-GNKKFQAH-CQSI-VTTLSNAFD-SL
------H---------------DSGLL-EANLHILGERHG-R-R------G---------
QG-RQEFIDLKEIIL-NVLN-ESLGG-------K-FDL-E--------------------
---TAAAWDKIMDVIN-VEIFK-----------GM----------------E--------
------------------------------------------------------------
------------------------------------------------------------
-------------------------------K----------------------------
-------------------------
>Cephus_spinipes__GBVI01009305.1
------------------------------------M----------------------G
--------------------------S--------L------------------------
----VS---------------------Y---------------F------------W---
-G------------------------------NT-N------------------------
-------------------------------------------------D-A-V-I----
-------------------DS---------------ATR--LSGKEKR------LVQE--
SW-AII-RK----D-----PVD-------AGVAIMS-----R------------------
FFKVYPQYQKVFPSFKD---LP-V-ES---L-P-GNKKFQAH-CQSI-VTTLNNAFD-SL
------H---------------DSGLL-EANLHILGERHG-R-R------G---------
QG-RQEFIDLKEIIL-NVLN-ESLGG-------K-FDL-E--------------------
---TAAAWDKIMDVIN-VEIFK-----------GM----------------E--------
------------------------------------------------------------
------------------------------------------------------------
-------------------------------K----------------------------
-------------------------
>Cephus_spinipes__GBVI01018316.1
------------------------------------M----------------------G
--------------------------N--------I------------------------
----LN---------------------H---------------I------------H---
-A-----------------------------SNP-N------------------------
-------------------------------------------------D-D-V-I----
-------------------NP---------------DTG--LTGKQKR------IIQS--
TW-IPI-SK----D-----SAT-------SGAAIML-----A------------------
LLKKYPEYQKLFTAFSN---IP-T-DD---L-K-NNPQFRAH-GSGI-INALSSAIN-SL
------D---------------DSELL-AAKLTMLGERHA-T-R------G---------
QT-KEQFNNLKPIIL-EVLK-ESLGS-------K-FTS-E--------------------
---VSEAWSKLIDGAY-TFIFK-----------GF-------------------------
------------------------------------------------------------
------------------------------------------------------------
----------------------P--------K----------------------------
-------------------------
>Ceraphron_sp._AD-2014__GBVD01025549.1
------------------------------------M----------------------G
--------------------------A--------S------------------------
----HS---------------------V--------------------------------
--------------------------------SG-S------------------------
-------------------------------------------------N-D-K-V----
-------------------DP---------------DTG--LTSRQKK------LVQS--
TW-ALL-RK----N-----PVA-------SGVAVML-----A------------------
FFKKYPEYQKYFKAFES---VP-Y-EE---L-A-ENKRFQAH-SSSV-ITALNSVID-SL
------N---------------DTGLL-VANLTALGERHG-R-R------G---------
LK-EEHFNNLKSVVL-EVLA-ESLTS-------K-FTA-E--------------------
---VSEAWIKTLDAAY-IHIFQ-----------GL----------------T---T----
------------------------------------------------------------
------------------------------------------------------------
----------------------S--------E----------------------------
-------------------------
>Ceraphron_sp._AD-2014__GBVD01025548.1
------------------------------------M----------------------G
--------------------------A--------S------------------------
----HS---------------------V--------------------------------
--------------------------------SG-S------------------------
-------------------------------------------------N-D-K-V----
-------------------DP---------------DTG--LTSRQKK------LVQS--
TW-ALL-RK----N-----PVA-------SGVAVML-----A------------------
FFKKYPEYQKYFKAFES---VP-Y-EE---L-A-ENKRFQAH-SSSV-ITALNSVID-SL
------N---------------DTGLL-VANLTALGERHG-R-R------G---------
LK-EEHFNNLKSVVL-EVLA-ESLTS-------K-FTA-E--------------------
---VSEAWIKTLDAAY-IHIFQ-----------GL----------------T---T----
------------------------------------------------------------
------------------------------------------------------------
----------------------S--------E----------------------------
-------------------------
>Ceraphron_sp._AD-2014__GBVD01025639.1
------------------------------------M----------------------G
--------------------------S--------I------------------------
----LS---------------------Y---------------F------------F---
-A------------------------------SH-A------------------------
-------------------------------------------------D-D-N-V----
-------------------VD---------------SLG--LTGKEKR------IIVS--
TW-KVL-WK----D-----PVH-------LGVTLMI-----E------------------
YFKCYPEHQKAFKPFKD---CS-L-ED---L-A-RNKRFHAH-CQGI-VNTLNDAFN-AL
------D---------------DPELM-RAYLTITGERHG-K-R------G---------
QG-RKEFDDLKIVMM-KLFL-ETFGND------K-FKG-E--------------------
---TAIAWDKTIDIAF-SMIFE-----------GM----------------G---L----
------E----T----------STN-----------------------------------
------------------------------------------------------------
----------------------N--------Q----------------------------
-------------------------
>Ceratina_chalybea__GBPU01007976.1
------------------------------------M---------------------IG
--------------------------T--------F------------------------
----MR---------------------L---------------L----------------
-G------------------------------LG-P------------------------
-------------------------------------------------G-E-A-Q----
-------------------DP---------------ATG--LTERQKK------LVRD--
TW-AAI-RK----D-----EVG-------SGVAVMT-----A------------------
FFGKYPEYQKSFPAFAD---TP-R-EE---L-A-GNKRFQAH-CASV-VTALNGVID-AL
------D---------------DPGLM-DAGLTGLAERHK-N-R------G---------
QT-VVQFQNLKGVFL-DVVR-QALGR-------Q-CTQ-E--------------------
---VAEAWDKTLEAAF-AKIYQ-----------VL----------------E---H----
------------------------------------------------------------
------------------------------------------------------------
----------------------R--------D----------------------------
-------------------------
>Ceratitis_capitata__GAMC01006282.1
------------------------------------M-----------------------
------------------------------------------------------------
------------------------------------------------------------
------------------------------------------------------------
------------------------------------------------------------
--------------------------------------A--LNAEDIA------EIKK--
TW-AIP-VA----T-----PTD-------SGAAILI-----R------------------
FFTKYPSNLEKF-PFRD---VP-V-AE---L-N-NSARFRAH-CGRI-IKTFDQSIS-QL
------G------------EEGGLEKI-QDIWQGIASSHV-Q-RH-----N---------
IP-KPSYFELREAIV-EVLS-EAC---------N-LNE-R--------------------
---QAEAWNKLLDIVY-DIIFK-----------KY----------------D---D----
------L----G------------------------------------------------
------------------------------------------------------------
----------------------A--------Q----------------------------
-------------------------
>Ceratitis_capitata__GAMC01006281.1
------------------------------------M-----------------------
------------------------------------------------------------
------------------------------------------------------------
------------------------------------------------------------
------------------------------------------------------------
--------------------------------------A--LNAEDIA------EIKK--
TW-AIP-VA----T-----PTD-------SGAAILI-----R------------------
FFTKYPSNLEKF-PFRD---VP-V-AE---L-N-NSARFRAH-CGRI-IKTFDQSIS-QL
------G------------EEGGLEKI-QDIWQGIASSHV-Q-RH-----N---------
IP-KPSYFELREAIV-EVLS-EAC---------N-LNE-R--------------------
---QAEAWNKLLDIVY-DIIFK-----------KY----------------D---D----
------L----G------------------------------------------------
------------------------------------------------------------
----------------------A--------Q----------------------------
-------------------------
>Ceratophyllus_gallinae__GAWK02008448.1
------------------------------------M-----------------------
------------------------------------------------------------
------------------------------------------------------------
------------------------------------------------------------
---------------------------------------------------D-E-A----
-------------------DS---------------ATG--LSPRQLE------VLLE--
SW-KVP-AQ----N-----VEE-------SGVEILM-----R------------------
LFTAHPEHQKYFSTFAD---VP-L-DE---L-R-NLARFRRH-AHNV-VKALDQALG-DL
------K-------------AGDTPKV-VERFTALGVSHG-G-R------K---------
IS-EKAFYDLREVIV-NLMK-EVC---------K-LDD-F--------------------
---GVQAWRQLFETAY-KIMFA-----------AM----------------R---T----
------------------------------------------------------------
------------------------------------------------------------
----------------------Q--------T----------------------------
-------------------------
>Cerceris_arenaria__GBNS01018520.1
------------------------------------M----------------------D
--------------------------T--------V------------------------
----LR---------------------L---------------F------------G---
-F------------------------------SS-D------------------------
-------------------------------------------------D-H-K-I----
-------------------DE---------------ATG--LTEKQKK------LVQN--
TW-GIV-RR----D-----EKG-------AGMLVMT-----T------------------
FFQKYPEYQQQFKAFKD---VP-L-NE---L-T-NNKRFQAH-CTSI-IMALNYVID-SL
------H---------------DPGLM-EASLISLAERHK-I-R------G---------
QK-KEEFQNLKVVVL-DVLR-QALGK-------Q-FTQ-A--------------------
---VAEAWNKTMDVAF-GIIYQ-----------VL-------------------------
------------------------------------------------------------
------------------------------------------------------------
----------------------D--------S----------------------------
-------------------------
>Cercopis_vulnerata__GAUN02003560.1
------------------------------------M-----------------------
------------------------------------------------------------
------------------------------------------------------------
------------------------------------------------------------
------------------------------------------------------------
------------------------------------------------------------
------------------------------------------------------------
-------------------------------------------ISAL-LPSISEMLK-NL
------D---------------NEAAL-REQLLTIGKNHR-K-R------K---------
LT-RQSFENIKGVII-KTLE-IRLGD-------S-FPA-G--------------------
---AKEAWNRVLTEGF-KIIYL-----------TL----------------E---S----
------D-----------------------------------------------------
------------------------------------------------------------
----------------------E--------L----------------------------
-------------------------
>Ceuthophilus_sp._AD-2013__GAUX02043165.1
------------------------------------M----------------------G
--------------------------G--------L------------------------
----LS---------------------Y---------------L------------L---
-GGS-------------------------PAGSA-D------------------------
-------------------------------------------------L-D-V-P----
-------------------DA---------------VTG--LTPRQRQ------FVAD--
TW-ALV-KE----D-----MRG-------NGVELFM-----R------------------
FFIARPEAQKRFPAFAD---TP-L-DE---L-R-GSKRLQAH-TNSV-MYALDSVVA-NL
------D---------------DPECL-VEMLSRMGENHG-R-R------R---------
IT-EQEFLDLKVVLM-TLLK-DKLDI-------H-LTA-D--------------------
---GEKAWSMTVDVAY-KAIFH-----------GM----------------K---I----
------T-----------------------------------------------------
------------------------------------------------------------
----------------------S--------S----------------------------
-------------------------
>Chalybion_californicum__GBOM01017475.1
------------------------------------M----------------------G
--------------------------T--------F------------------------
----LR---------------------W---------------F------------G---
-F------------------------------SS-V------------------------
-------------------------------------------------D-D-R-V----
-------------------DE---------------ATG--LTEKQKK------LVQN--
TW-AIL-RK----D-----PVA-------TGVTLMS-----V------------------
FFKKYPEYQQQFEVFKD---IP-L-HE---L-P-SNKRFQAH-CASI-ITALNNVID-SL
------H---------------DPGLI-EANLISLAERHK-K-R------G---------
QT-KEQFENLKEVVL-EVLG-QALKK-------Q-FTQ-D--------------------
---VSTAWSKTLDVAF-SIIFQ-----------VY-------------------------
------------------------------------------------------------
------------------------------------------------------------
----------------------S--------S----------------------------
-------------------------
>Chalybion_californicum__GBOM01017474.1
------------------------------------M----------------------G
--------------------------T--------F------------------------
----LR---------------------W---------------F------------G---
-F------------------------------SS-V------------------------
-------------------------------------------------D-D-R-V----
-------------------DE---------------ATG--LTEKQKK------LVQN--
TW-AIL-RK----D-----PVA-------TGVTLMS-----V------------------
FFKKYPEYQQQFEVFKD---IP-L-HE---L-P-SNKRFQAH-CASI-ITALNNVID-SL
------H---------------DPGLI-EANLISLAERHK-K-R------G---------
QT-KEQFENLKEVVL-EVLG-QALKK-------Q-FTQ-D--------------------
---VSTAWSKTLDVAF-SIIFQ-----------VY-------------------------
------------------------------------------------------------
------------------------------------------------------------
----------------------S--------S----------------------------
-------------------------
>Chelostoma_florisomne__GBPN01009021.1
------------------------------------M----------------------G
--------------------------T--------F------------------------
----LR---------------------L---------------L------------G---
-I------------------------------SS-D------------------------
-------------------------------------------------D-N-R-I----
-------------------DQ---------------ATG--LTEKQKK------LVQN--
TW-SVI-RK----D-----EVG-------SGILLMA-----A------------------
FFKKYPAYQQHFNAFKD---IS-L-DE---L-P-DNKRFQAH-CASV-ITALNNVID-SL
------H---------------DPGLM-EASLTGLAERHK-K-R------G---------
QT-KEEFQNLKEVIL-QVLG-QALGR-------Q-FTP-E--------------------
---VAEAWSKTLDVAF-MKIYQ-----------VY-------------------------
------------------------------------------------------------
------------------------------------------------------------
----------------------V--------S----------------------------
-------------------------
>Chilo_suppressalis__GAJS01070319.1
------------------------------------M----------------------G
--------------------------G--------W------------------------
----VS---------------------H---------------L------------L---
-W------------------------------GG-N------------------------
-------------------------------------------------P-D-E-V----
-------------------NP---------------VSG--LTRREVY------AVQK--
SW-APV-FA----D-----SVG-------NGTEILK-----R------------------
LFNTYPETREFFKMIKK---VP-E-SE---Y-A-QNIQFKAH-VINL-MTSLNLAII-NL
------N---------------QPEVV-AAMMYKIGDNHK-R-R------Q---------
IK-EKHFNDLKNVLV-KVFV-EVL---------K-LDA-K--------------------
---TLEAWGKTVDFWY-KHIFP-----------AL----------------N--------
------------------------------------------------------------
------------------------------------------------------------
-------------------ATET--------R----------------------------
-------------------------
>Chilo_suppressalis__GAJS01069635.1
------------------------------------M----------------------G
--------------------------S--------L------------------------
----LD---------------------R---------------L------------R---
-S------------------------------GG-DP-----------------------
------------------------------------------------EP-D-L-P----
-------------------NP---------------ETG--LSKHDVH------NIKR--
TW-ATL-QA----D-----GET-------HGMQMFL-----R------------------
LFRMNPDTRTYFTTIKD---MD-E-GQ---I-K-SSYKFKAH-VVTV-LSFFNAVVC-NL
------D---------------QPAVV-EVLMTKMGETHR-Q-R------K---------
VD-AKHFDEIKTILM-EI------------------------------------------
------------------------------------------------------------
------------------------------------------------------------
------------------------------------------------------------
------------------------------------------------------------
-------------------------
>Chlorion_hirtum__GBOE01012747.1
------------------------------------M----------------------G
--------------------------T--------F------------------------
----LR---------------------F---------------F------------G---
-F------------------------------SS-V------------------------
-------------------------------------------------D-D-R-V----
-------------------DE---------------ATG--LTEKQKK------LVQN--
TW-AVL-RK----D-----PVA-------TGIALMT-----A------------------
FFKKYPEYQQLFEALKD---IP-Q-HE---L-P-SNKRFQAH-CASV-ITALNNVID-SL
------H---------------DPGLI-EANLIGLAERHK-K-R------G---------
QT-KEQFQNLKEVVL-EVLG-QALKK-------Q-FTP-D--------------------
---VAIAWSKTLDVAF-SIIFQ-----------VY-------------------------
------------------------------------------------------------
------------------------------------------------------------
----------------------S--------S----------------------------
-------------------------
>Chlorodynerus_chloroticus__GBMZ01021683.1
------------------------------------M----------------------S
--------------------------T--------F------------------------
----LR---------------------F---------------L------------G---
-F------------------------------WS-N------------------------
-------------------------------------------------D-L-K-V----
-------------------DE---------------ATG--LTERQKK------LVQN--
TW-AII-KK----D-----PVA-------SGCAVML-----A------------------
YFKEYPQYQQYFEPFKT---VP-L-DE---L-Q-NNKRFQAH-CVSI-VSAISNIVD-SL
------N---------------DIGLL-EANLITLAERHK-R-R------G---------
QT-KEQFQNLKVVIM-NVLR-QALGK-------Q-CTT-E--------------------
---VSDAWDKTLDVMF-LKIYE-----------II-------------------------
------------------------------------------------------------
------------------------------------------------------------
----------------------T--------S----------------------------
-------------------------
>Chlorodynerus_chloroticus__GBMZ01021681.1
------------------------------------M----------------------S
--------------------------T--------F------------------------
----LR---------------------F---------------L------------G---
-F------------------------------WS-N------------------------
-------------------------------------------------D-L-K-V----
-------------------DE---------------ATG--LTERQKK------LVQN--
TW-AII-KK----D-----PVA-------SGCAVML-----A------------------
YFKEYPQYQQYFEPFKT---VP-L-DE---L-Q-NNKRFQAH-CVSI-VSAISNIVD-SL
------N---------------DIGLL-EANLITLAERHK-R-R------G---------
QT-KEQFQNLKVVIM-NVLR-QALGK-------Q-CTT-E--------------------
---VSDAWDKTLDVMF-LKIYE-----------II-------------------------
------------------------------------------------------------
------------------------------------------------------------
----------------------T--------S----------------------------
-------------------------
>Chlorodynerus_chloroticus__GBMZ01021682.1
------------------------------------M----------------------S
--------------------------T--------F------------------------
----LR---------------------F---------------L------------G---
-F------------------------------WS-N------------------------
-------------------------------------------------D-L-K-V----
-------------------DE---------------ATG--LTERQKK------LVQN--
TW-AII-KK----D-----PVA-------SGCAVML-----A------------------
YFKEYPQYQQYFEPFKT---VP-L-DE---L-Q-NNKRFQAH-CVSI-VSAISNIVD-SL
------N---------------DIGLL-EANLITLAERHK-R-R------G---------
QT-KEQFQNLKVVIM-NVLR-QALGK-------Q-CTT-E--------------------
---VSDAWDKTLDVMF-LKIYE-----------II-------------------------
------------------------------------------------------------
------------------------------------------------------------
----------------------T--------S----------------------------
-------------------------
>Chrysis_viridula__GATY02018950.1
M--------LHAVIYK--------------------M----------------------G
--------------------------I--------A------------------------
----LS---------------------Y---------------F------------T---
-G------------------------------YP-A------------------------
-------------------------------------------------D-D-T-V----
-------------------DL---------------QTG--LTNREKR------IVKE--
TW-DVI-RA----D-----SVG-------AGVTIMT-----S------------------
YFQKYPQYQKVFPAFKD---IP-L-EE---L-A-SNKKFHAH-CLNI-MGTLNNALD-AL
------D---------------DVSLL-EAVMVIAGERHG-R-R------G---------
QG-RQEFTDLKKVLM-SVLG-HALGS-------K-FTD-E--------------------
---VSRAWDKTIDLLF-SKMFQ-----------GM----------------D---N----
------VR---N------------------------------------------------
------------------------------------------------------------
----------------------Q--------T----------------------------
-------------------------
>Chrysis_viridula__GATY02018949.1
M--------LHAVIYK--------------------M----------------------G
--------------------------I--------A------------------------
----LS---------------------Y---------------F------------T---
-G------------------------------YP-A------------------------
-------------------------------------------------D-D-T-V----
-------------------DL---------------QTG--LTNREKR------IVKE--
TW-DVI-RA----D-----SVG-------AGVTIMT-----S------------------
YFQKYPQYQKVFPAFKD---IP-L-EE---L-A-SNKKFHAH-CLNI-MGTLNNALD-AL
------D---------------DVSLL-EAVMVIAGERHG-R-R------G---------
QG-RQEFTDLKKVLM-SVLG-HALGS-------K-FTD-E--------------------
---VSRAWDKTIDLLF-SKMFQ-----------GM----------------D---N----
------VR---N------------------------------------------------
------------------------------------------------------------
----------------------Q--------T----------------------------
-------------------------
>Chrysis_viridula__GATY02018951.1
M--------LHAVIYK--------------------M----------------------G
--------------------------I--------A------------------------
----LS---------------------Y---------------F------------T---
-G------------------------------YP-A------------------------
-------------------------------------------------D-D-T-V----
-------------------DL---------------QTG--LTNREKR------IVKE--
TW-DVI-RA----D-----SVG-------AGVTIMT-----S------------------
YFQKYPQYQKVFPAFKD---IP-L-EE---L-A-SNKKFHAH-CLNI-MGTLNNALD-AL
------D---------------DVSLL-EAVMVIAGERHG-R-R------G---------
QG-RQEFTDLKKVLM-SVLG-HALGS-------K-FTD-E--------------------
---VSRAWDKTIDLLF-SKMFQ-----------GM----------------D---N----
------VR---N------------------------------------------------
------------------------------------------------------------
----------------------Q--------T----------------------------
-------------------------
>Chrysis_viridula__GATY02018948.1
------------------------------------M----------------------S
--------------------------L--------F------------------------
----LR---------------------L---------------F------------G---
-L------------------------------ST-D------------------------
-------------------------------------------------E-N-K-V----
-------------------DE---------------ATG--LTEKQKK------LVTN--
RW-API-KK----D-----PVT-------YGVVVMT-----A------------------
FFKKHPDYQKYFAAFKD---TP-L-EE---L-P-DNKRFQAH-ASSV-ITALSTVID-SI
------N---------------DPDLL-VANLSSLAERHK-K-R------G---------
QT-KEQFQNLKEVIL-EVLR-ELLGK-------Q-NTP-E--------------------
---MWEAWEKTMDVVF-AKIYE-----------VY-------------------------
------------------------------------------------------------
------------------------------------------------------------
----------------------A--------D----------------------------
-------------------------
>Chrysis_viridula__GATY02018953.1
------------------------------------M----------------------S
--------------------------L--------F------------------------
----LR---------------------L---------------F------------G---
-L------------------------------ST-D------------------------
-------------------------------------------------E-N-K-V----
-------------------DE---------------ATG--LTEKQKK------LVTN--
RW-API-KK----D-----PVT-------YGVVVMT-----A------------------
FFKKHPDYQKYFAAFKD---TP-L-EE---L-P-DNKRFQAH-ASSV-ITALSTVID-SI
------N---------------DPDLL-VANLSSLAERHK-K-R------G---------
QT-KEQFQVNTHCFF-KSII----------------------------------------
-------YLRTLDS----------------------------------------------
------------------------------------------------------------
------------------------------------------------------------
----------------------S--------N----------------------------
-------------------------
>Chrysopa_pallens__GAGF01044653.1
------------------------------------M----------------------G
--------------------------A--------L------------------------
----MS---------------------Y---------------I------------W---
-GPS---------------------------LPP-D------------------------
-------------------------------------------------Y-D-V-P----
-------------------DE---------------KTG--ISQRDKD------NVQH--
TW-ELILKK----G-----VRE-------MGISLFT-----S------------------
FFELYPHNQKFFKSFQD---TP-I-SQ---L-S-QNKMFRAH-SSNI-MHAFTGIVG-LL
------D---------------DPEAL-VETLLKLGSNHR-P-R------N---------
IG-KQPFEELRTAIL-KWLS-KELGS-------Q-LDK-G--------------------
---KEESWDKILKLAW-SIIYQ-----------TV----------------L---D----
------D----K----------E-------------------------------------
------------------------------------------------------------
------------------QPIKD--------S----------------------------
-------------------------
>Chrysoperla_zastrowi_sillemi__GGKZ01006458.1
------------------------------------------------------------
------------------------------------------------------------
------------------------------------------------------------
------------------------------------------------------------
------------------------------------------------------------
------------------------------------------------------------
-----------------------------MGISLFS-----S------------------
FFEAYPHNQKFFRTFKD---TP-I-SQ---L-S-QNSLFRAH-SSNI-MHAFTGIVG-LL
------D---------------DPEAL-VETLLKLGSNHR-P-R------N---------
IG-KKPFEEFRTALP-LWLS-KELGS-------Q-FDK-G--------------------
---KEESWDKILNLAW-SIIYQ-----------TL----------------L---D----
------E----K----------K-------------------------------------
------------------------------------------------------------
------------------QDTKE--------S----------------------------
-------------------------
>Chyphotes_mellipes__GAXL01028533.1
------------------------------------M----------------------S
--------------------------T--------F------------------------
----LR---------------------L---------------F------------G---
-F------------------------------SS-V------------------------
-------------------------------------------------D-N-K-I----
-------------------DE---------------ATG--LTEKQKK------IVHN--
TW-APL-RK----D-----PVG-------TGGTVMI-----T------------------
FFKKYPEYQSQFTSFKD---IP-I-EE---L-G-GNKRFQAH-CASV-VMALSSVID-SL
------H---------------DPALM-EASLISLAERHQ-K-R------G---------
QT-EEQFENLRGVIL-DVLR-LALDK-------Q-FTA-E--------------------
---VSEAWTKALGVMF-SKISE-----------VY-------------------------
------------------------------------------------------------
------------------------------------------------------------
----------------------A--------S----------------------------
-------------------------
>Chyphotes_mellipes__GAXL01006233.1
------------------------------------M----------------------G
--------------------------V--------V------------------------
----SS---------------------Y---------------L------------F---
-G------------------------------YP-C------------------------
-------------------------------------------------D-D-V-F----
-------------------DP---------------NVG--LTGKQKR------IVKE--
TW-TVI-RA----N-----SVA-------NGVAIMI-----E------------------
FFAKHPEYQWEFPAFKD---IP-I-EE---L-S-SNKKFQAH-CQSI-MSTLSNVFD-AL
------D---------------DPALM-EATLAMTGERHG-K-R------G---------
QN-KQQFLDLKSVMM-KVLE-NGLST-------K-FTP-E--------------------
---VKETWDKAIEAVF-FILCK-----------AM----------------Y---K----
------N-----------------------------------------------------
------------------------------------------------------------
----------------------S--------S----------------------------
-------------------------
>Chyphotes_mellipes__GAXL01006232.1
------------------------------------M----------------------G
--------------------------V--------V------------------------
----SS---------------------Y---------------L------------F---
-G------------------------------YP-C------------------------
-------------------------------------------------D-D-V-F----
-------------------DP---------------NVG--LTGKQKR------IVKE--
TW-TVI-RA----N-----SVA-------NGVAIMI-----E------------------
FFAKHPEYQWEFPAFKD---IP-I-EE---L-S-SNKKFQAH-CQSI-MSTLSNVFD-AL
------D---------------DPALM-EATLAMTGERHG-K-R------G---------
QN-KQQFLDLKSVMM-KVLE-NGLST-------K-FTP-E--------------------
---VKETWDKAIEAVF-FILCK-----------AM----------------Y---K----
------N-----------------------------------------------------
------------------------------------------------------------
----------------------S--------S----------------------------
-------------------------
>Chyphotes_mellipes__GAXL01006231.1
------------------------------------M----------------------G
--------------------------V--------V------------------------
----SS---------------------Y---------------L------------F---
-G------------------------------YP-C------------------------
-------------------------------------------------D-D-V-F----
-------------------DP---------------NVG--LTGKQKR------IVKE--
TW-TVI-RA----N-----SVA-------NGVAIMI-----E------------------
FFAKHPEYQWEFPAFKD---IP-I-EE---L-S-SNKKFQAH-CQSI-MSTLSNVFD-AL
------D---------------DPALM-EATLAMTGERHG-K-R------G---------
QN-KQQFLDLKSVMM-KVLE-NGLST-------K-FTP-E--------------------
---VKETWDKAIEAVF-FILCK-----------AM----------------Y---K----
------N-----------------------------------------------------
------------------------------------------------------------
----------------------S--------S----------------------------
-------------------------
>Chyphotes_sp._AD-2014__GBLV01020734.1
------------------------------------M----------------------N
--------------------------T--------F------------------------
----LR---------------------L---------------F------------G---
-F------------------------------SS-V------------------------
-------------------------------------------------D-N-K-I----
-------------------DE---------------ATG--LTEKQKK------MVQN--
TW-APL-RK----D-----PVG-------TGGVVMT-----E------------------
FFKRYPEYQSQFASFKD---MP-M-EE---L-G-SNKRFQAH-CASV-VMALSSVID-AL
------H---------------DPALM-EASLILLAERHQ-K-R------G---------
QT-EEQFENLKGVIL-DVLR-LALDK-------Q-FTA-E--------------------
---VSEAWTKALGVMF-TKISE-----------AY-------------------------
------------------------------------------------------------
------------------------------------------------------------
----------------------A--------S----------------------------
-------------------------
>Chyphotes_sp._AD-2014__GBLV01015837.1
------------------------------------M----------------------G
--------------------------A--------V------------------------
----SS---------------------Y---------------L------------F---
-G------------------------------YP-D------------------------
-------------------------------------------------D-D-V-L----
-------------------DP---------------NIG--LTGRQKR------IVGE--
TW-AMI-RA----N-----SVA-------NGVAIMT-----E------------------
FFAKHPEYQREFPAFKG---IP-L-AE---L-P-GNKKFQAH-CQSI-MSALSNAID-AF
------D---------------DPALM-EATLTMIGERHG-K-R------G---------
QN-KLQFF---------------------------VSS-I--------------------
---MRYCW----------------------------------------------------
------------------------------------------------------------
------------------------------------------------------------
------------------------------------------------------------
-------------------------
>Cimbex_rubida__GBOL01031382.1
------------------------------------M----------------------G
--------------------------G--------W------------------------
----LS---------------------S---------------Y------------W---
-G------------------------------YA-D------------------------
-------------------------------------------------D-D-Q-V----
-------------------DP---------------GCG--LTGKQKR------LVTE--
TW-GIL-HR----E-----PLK-------LGINLMQ-----A------------------
FFTKHPEYQSLFIAFKD---VP-I-KD---L-P-NNKRFQAH-ASSI-VSALDSTIG-SL
------N---------------DPGLL-EAVLLTLAEKHH-K-R------G---------
QT-QKQFNDLRVVVV-SSFE-KVLGS-------R-WTP-E--------------------
---VQDAWKAALDAVY-GIIFK-----------AL-------------------------
------------------------------------------------------------
------------------------------------------------------------
------------------------------------------------------------
-------------------------
>Cimbex_rubida__GBOL01031381.1
------------------------------------M----------------------G
--------------------------G--------W------------------------
----LS---------------------S---------------Y------------W---
-G------------------------------YA-D------------------------
-------------------------------------------------D-D-Q-V----
-------------------DP---------------GCG--LTGKQKR------LVTE--
TW-GIL-HR----E-----PLK-------LGINLMQ-----A------------------
FFTKHPEYQSLFIAFKD---VP-I-KD---L-P-NNKRFQAH-ASSI-VSALDSTIG-SL
------N---------------DPGLL-EAVLLTLAEKHH-K-R------G---------
QT-QKQFNDLRVVVV-SSFE-KVLGS-------R-WTP-E--------------------
---VQDAWKAALDAVY-GIIFK-----------AL-------------------------
------------------------------------------------------------
------------------------------------------------------------
------------------------------------------------------------
-------------------------
>Cimex_lectularius__GBYH01006121.1
------------------------------------M----------------------F
------------------------------------------------------------
------------------------------------------------------------
------------------------------------------------------------
------------------------------------------------------------
------------------------------------QSL--PTAEQVQ------EVQE--
AW-KLV-QP----D-----FDG-------AGRVLFT-----V------------------
MFEKFPSYEDFFKKHKE---SN---KS---L-L-DSTTLQPH-IRLV-MKTLDYLVV-NL
------N---------------DMSVV-EERLVKLGQTHK-G-R------N---------
VK-SPQFNHIVEIVL-ETLR-RALGP-------K-LTP-G--------------------
---LEASWKAVLNCAM-TIAGN-----------EA----------------D---K----
------------------------------------------------------------
------------------------------------------------------------
------------------------------------------------------------
-------------------------
>Clastoptera_arizonana__GEDC01000505.1
------------------------------------M----------------------G
--------------------------N---------------------------------
---TAT--------------------------------GRRNSIL---------------
-----------AKQESS---------------SS-DG-----------------------
----------------------KVAKPSRQNTL--------------IEE-E-T-T----
----------DDASGAIP--E---------------PSP--LTEGQKQ------ILND--
TW-KVL-EE----D-----IAK-------VGVITFI-----S------------------
LFETHPDVQQVFLPFSG---IE-L-ED---L-K-HSKQLRAH-ALRV-MAFVQKAVA-RL
------E---------------EPEKL-EALLRELGKKHY-S-Y------G---------
AK-AKYIDLIGPQFI-QAIK-PSLEE-------K-WSD-E--------------------
---VHDAWASLFFYMG-CIMKQ-----------SM----------------A---T----
------E----E----------ALKLK---------------------------------
------------------------------------------------------------
----------------------A--------Q----------------------------
-------------------------
>Cleptes_nitidulus__GBUN01017987.1
------------------------------------M----------------------A
--------------------------M--------F------------------------
----LR---------------------M---------------F------------G---
-L------------------------------SS-D------------------------
-------------------------------------------------D-S-R-V----
-------------------DE---------------ATG--LTERQKK------LVIS--
TW-API-RK----D-----PVG-------SGVVVMT-----A------------------
FFKKYPEYQQYFASFKE---LP-L-NE---L-P-GNKKFQAH-ASSV-ITALSNILD-SL
------H---------------DPGLL-LANLGSLAERHK-K-R------G---------
QT-KEQFENLKGVIL-NVLR-EVLGK-------Q-FTP-E--------------------
---VSEAWNKTLEVAF-GKVYE-----------VF-------------------------
------------------------------------------------------------
------------------------------------------------------------
----------------------A--------S----------------------------
-------------------------
>Cleptes_nitidulus__GBUN01017986.1
------------------------------------M----------------------A
--------------------------M--------F------------------------
----LR---------------------M---------------F------------G---
-L------------------------------SS-D------------------------
-------------------------------------------------D-S-R-V----
-------------------DE---------------ATG--LTERQKK------LVIS--
TW-API-RK----D-----PVG-------SGVVVMT-----A------------------
FFKKYPEYQQYFASFKE---LP-L-NE---L-P-GNKKFQAH-ASSV-ITALSNILD-SL
------H---------------DPGLL-LANLGSLAERHK-K-R------G---------
QT-KEQFENLKGVIL-NVLR-EVLGK-------Q-FTP-E--------------------
---VSEAWNKTLEVAF-GKVYE-----------VF-------------------------
------------------------------------------------------------
------------------------------------------------------------
----------------------A--------S----------------------------
-------------------------
>Cleptes_nitidulus__GBUN01011459.1
------------------------------------M----------------------G
--------------------------G--------V------------------------
----AS---------------------Y---------------F------------L---
-G------------------------------HP-E------------------------
-------------------------------------------------E-D-T-T----
-------------------DP---------------NTG--LTGRQKR------LVKE--
TW-EII-RA----N-----SVA-------AGVTIMT-----K------------------
YFEKYPKYQQVFPAFKN---LP-L-DT---L-P-DNKKFQAH-CLGI-VSTLSSAID-AL
------D---------------DAALM-EATLTVTGERHG-R-R------G---------
QG-KQEFSDLKGVMM-NVLE-IVLSA-------K-FTP-E--------------------
---VSDAWDKTIDLLF-SKIFE-----------GM----------------N---S----
------------------------------------------------------------
------------------------------------------------------------
----------------------A--------A----------------------------
-------------------------
>Clitarchus_hookeri__GDVG01025621.1
M--------LT-------------------------M----------------------G
--------------------------S--------I------------------------
----LS---------------------W---------------V------------WR--
-GAP---------------------------EDP-A------------------------
-------------------------------------------------L-D-I-V----
-------------------DP---------------RSG--MTPREVK------IVQD--
DW-QIV-KK----N-----LIP-------IGVDIFI-----I------------------
LFQRYPDYQDSFHSLAL---VP-L-EE---L-R-TNKKMAAH-ASTV-MYALTNVVD-SL
------L---------------DPDVD-LELLRKIGKNHG-E-R------H---------
LT-RAHFEHVKVVIV-DVLQ-SNLQW-------K--DE-K--------------------
---SVEAWTRTLEFMY-KGIYE-----------GL----------------D---Q----
------------------------------------------------------------
------------------------------------------------------------
----------------------V--------I----------------------------
-------------------------
>Clitarchus_hookeri__GFVY01087697.1
------------------------------------M----------------------G
--------------------------G--------V------------------------
----LG---------------------R--------------------------------
-NRR---------------------------EDP-K------------------------
-------------------------------------------------L-D-V-P----
-------------------DP---------------VSG--LTTRQVK------LVQS--
HW-AIV-KT----I-----LTD-------VGLDIFI-----S------------------
LFTRYPDYQDLFYGIAG---VP-A-AD---L-R-MCVKLIAH-ADVV-MYSLTSVID-SL
------Q---------------KPDVD-LEILKKVGRNHA-R-S------N---------
LT-RQHFVNLKGVVV-DVLK-DRLKN-------K-MDD-K--------------------
---AVEAWNKTFDFMF-TGVFE-----------GL----------------D---E----
------V-----------------------------------------------------
------------------------------------------------------------
----------------------Q--------T----------------------------
-------------------------
>Clitarchus_hookeri__GFVY01089618.1
------------------------------------M----------------------G
--------------------------G--------V------------------------
----LG---------------------R--------------------------------
-NRR---------------------------EDP-K------------------------
-------------------------------------------------L-D-V-P----
-------------------DP---------------VSG--LTTRQVK------LVQS--
HW-AIV-KT----I-----LTD-------VGLDIFI-----S------------------
LFTRYPDYQDLFYGIAG---VP-A-AD---L-R-MCVKLIAH-ADVV-MYSLTSVID-SL
------Q---------------KPDVD-LEILKKVGRNHA-R-S------N---------
LT-RQHFVNLKGVVV-DVLK-DRLKN-------K-MDD-K--------------------
---AVEAWNKTFDFMF-TGVFE-----------GL----------------D---E----
------V-----------------------------------------------------
------------------------------------------------------------
----------------------Q--------T----------------------------
-------------------------
>Clitarchus_hookeri__GFVY01089619.1
------------------------------------M----------------------G
--------------------------G--------V------------------------
----LG---------------------R--------------------------------
-NRR---------------------------EDP-K------------------------
-------------------------------------------------L-D-V-P----
-------------------DP---------------VSG--LTTRQVK------LVQS--
HW-AIV-KT----I-----LTD-------VGLDIFI-----S------------------
LFTRYPDYQDLFYGIAG---VP-A-AD---L-R-MCVKLIAH-ADVV-MYSLTSVID-SL
------Q---------------KPDVD-LEILKKVGRNHA-R-S------N---------
LT-RQHFVNLKGVVV-DVLK-DRLKN-------K-MDD-K--------------------
---AVEAWNKTFDFMF-TGVFE-----------GL----------------D---E----
------V-----------------------------------------------------
------------------------------------------------------------
----------------------Q--------T----------------------------
-------------------------
>Clitarchus_hookeri__GFVY01089620.1
------------------------------------M----------------------G
--------------------------G--------V------------------------
----LG---------------------R--------------------------------
-NRR---------------------------EDP-K------------------------
-------------------------------------------------L-D-V-P----
-------------------DP---------------VSG--LTTRQVK------LVQS--
HW-AIV-KT----I-----LTD-------VGLDIFI-----S------------------
LFTRYPDYQDLFYGIAG---VP-A-AD---L-R-MCVKLIAH-ADVV-MYSLTSVID-SL
------Q---------------KPDVD-LEILKKVGRNHA-R-S------N---------
LT-RQHFVNLKGVVV-DVLK-DRLKN-------K-MDD-K--------------------
---AVEAWNKTFDFMF-TGVFE-----------GL----------------D---E----
------V-----------------------------------------------------
------------------------------------------------------------
----------------------Q--------T----------------------------
-------------------------
>Clitarchus_hookeri__GFVY01087696.1
------------------------------------M----------------------G
--------------------------G--------V------------------------
----LG---------------------R--------------------------------
-NRR---------------------------EDP-K------------------------
-------------------------------------------------L-D-V-P----
-------------------DP---------------VSG--LTTRQVK------LVQS--
HW-AIV-KT----I-----LTD-------VGLDIFI-----S------------------
LFTRYPDYQDLFYGIAG---VP-A-AD---L-R-MCVKLIAH-ADVV-MYSLTSVID-SL
------Q---------------KPDVD-LEILKKVGRNHA-R-S------N---------
LT-RQHFVNLKGVVV-DVLK-DRLKN-------K-MDD-K--------------------
---AVEAWNKTFDFMF-TGVFE-----------GL----------------D---E----
------V-----------------------------------------------------
------------------------------------------------------------
----------------------Q--------T----------------------------
-------------------------
>Clitarchus_hookeri__GFVY01040642.1
M--------LT-------------------------M----------------------G
--------------------------S--------I------------------------
----LS---------------------W---------------V------------WR--
-GAP---------------------------EDP-A------------------------
-------------------------------------------------L-D-I-V----
-------------------DP---------------RSG--MTPREVK------IVQD--
DW-QIV-KK----N-----LIP-------IGVDIFI-----I------------------
LFQRYPDYQDSFHSLAL---VP-L-EE---L-R-TNKKMAAH-ASTV-MYALTNVVD-SL
------L---------------DPDVD-LELLRKIGKNHG-E-R------H---------
LT-RAHFEHVKVVIV-DVLQ-SNLQW-------K--DE-K--------------------
---SVEAWTRTLEFMY-KGIYE-----------GL----------------D---Q----
------------------------------------------------------------
------------------------------------------------------------
----------------------V--------I----------------------------
-------------------------
>Clitarchus_hookeri__GFVY01031110.1
M--------LT-------------------------M----------------------G
--------------------------S--------I------------------------
----LS---------------------W---------------V------------WR--
-GAP---------------------------EDP-A------------------------
-------------------------------------------------L-D-I-V----
-------------------DP---------------RSG--MTPREVK------IVQD--
DW-QIV-KK----N-----LIP-------IGVDIFI-----I------------------
LFQRYPDYQDSFHSLAL---VP-L-EE---L-R-TNKKMAAH-ASTV-MYALTNVVD-SL
------L---------------DPDVD-LELLRKIGKNHG-E-R------H---------
LT-RAHFEHVKVVIV-DVLQ-SNLQW-------K--DE-K--------------------
---SVEAWTRTLEFMY-KGIYE-----------GL----------------D---Q----
------------------------------------------------------------
------------------------------------------------------------
----------------------V--------I----------------------------
-------------------------
>Clitarchus_hookeri__GFVY01064366.1
------------------------------------------------------------
------------------------------------------------------------
------------------------------------------------------------
------------------------------------------------------------
------------------------------------------------------------
------------------------------------------------------------
------------------------------------------------------------
------------MPFSG---IE-L-ED---L-K-YSKQLRAH-ALRV-MAFVQKAIA-RL
------H---------------EPEKL-ENLLNDLGTKHY-S-Y------G---------
AK-EKYVDLIGPQFL-QAIK-PSLEP-------Q-WTP-E--------------------
---LQEAWTRLFQYMA-CVMKT-----------NI----------------S---K----
------E----R----------RRVAG---------------------------------
------------------------------------------------------------
----------------------Q--------Q----------------------------
-------------------------
>Clitarchus_hookeri__GFVY01241730.1
------------------------------------------------------------
------------------------------------------------------------
------------------------------------------------------------
------------------------------------------------------------
------------------------------------------------------------
------------------------------------------------------------
------------------------------------------------------------
------------MPFSG---IE-L-ED---L-K-YSKQLRAH-ALRV-MAFVQKAIA-RL
------H---------------EPEKL-ENLLNDLGTKHY-S-Y------G---------
AK-EKYVDLIGPQFL-QAIK-PSLEP-------Q-WTP-E--------------------
---LQEAWTRLFQYMA-CVMKT-----------NI----------------S---K----
------E----R----------RRVAG---------------------------------
------------------------------------------------------------
----------------------Q--------Q----------------------------
-------------------------
>Clitarchus_hookeri__GFVY01064367.1
------------------------------------------------------------
------------------------------------------------------------
------------------------------------------------------------
------------------------------------------------------------
------------------------------------------------------------
------------------------------------------------------------
------------------------------------------------------------
------------MPFSG---IE-L-ED---L-K-YSKQLRAH-ALRV-MAFVQKAIA-RL
------H---------------EPEKL-ENLLNDLGTKHY-S-Y------G---------
AK-EKYVDLIGPQFL-QAIK-PSLEP-------Q-WTP-E--------------------
---LQEAWTRLFQYMA-CVMKT-----------NI----------------S---K----
------E----R----------RRVAG---------------------------------
------------------------------------------------------------
----------------------Q--------Q----------------------------
-------------------------
>Clitarchus_hookeri__GFVY01158282.1
------------------------------------M----------------------G
--------------------------G--------L------------------------
----MS---------------------Y---------------L------------W---
---------------------------------P-G------------------------
-------------------------------------------------Q-D-E-P----
-------------------DP---------------ATG--LTPREKA------AVRG--
TW-DLV-KK----N-----ITV-------NGEGLLI-----M------------------
FFEMHPEHQKLFKAFAG---MK-P-AE---L-R-GNARLRAH-ANSV-MYAVTSVVD-NL
------D---------------DPGTL-VELLKKLGHNHV-E-H------R---------
VP-RQGFVDLKGVIL-KLLS-EKLES-------K-FTP-Q--------------------
---ASQAWSKALEVVN-SVIFT-----------GM----------------E---E----
------E----E----------E-------------------------------------
------------------------------------------------------------
------------------AVSRS--------P----------------------------
-------------------------
>Clitarchus_hookeri__GFVY01108568.1
------------------------------------M----------------------G
--------------------------G--------L------------------------
----MS---------------------Y---------------L------------W---
---------------------------------P-G------------------------
-------------------------------------------------Q-D-E-P----
-------------------DP---------------ATG--LTPREKA------AVRG--
TW-DLV-KK----N-----ITV-------NGEGLLI-----M------------------
FFEMHPEHQKLFKAFAG---MK-P-AE---L-R-GNARLRAH-ANSV-MYAVTSVVD-NL
------D---------------DPGTL-VELLKKLGHNHV-E-H------R---------
VP-RQGFVDLKGVIL-KLLS-EKLES-------K-FTP-Q--------------------
---ASQAWSKALEVVN-SVIFT-----------GM----------------E---E----
------E----E----------E-------------------------------------
------------------------------------------------------------
------------------AVSRS--------P----------------------------
-------------------------
>Coelioxys_conoidea__GBPZ01021502.1
------------------------------------M----------------------E
--------------------------T--------F------------------------
----LR---------------------L---------------L------------G---
-I------------------------------SS-D------------------------
-------------------------------------------------D-N-R-I----
-------------------DQ---------------ATG--LTEKQKK------LVQN--
TW-SII-RK----D-----EVG-------SGVLVMG-----T------------------
FFKKYPTYVRYFNAFKD---IP-L-NQ---L-P-DNKRFQAH-CASV-IAALNNVID-SL
------H---------------DPGLM-EASLTSLAERHK-N-R------G---------
QT-KEEFQNLKEVIL-QVLR-QALGR-------Q-FTP-E--------------------
---VADAWNKTLDVAF-IKIYQ-----------VY-------------------------
------------------------------------------------------------
------------------------------------------------------------
----------------------E--------S----------------------------
-------------------------
>Colaphellus_bowringi__GBHN01000653.1
------------------------------------M----------------------G
--------------------------S--------I------------------------
----LS---------------------A---------------L------------W---
------------------------------KNTG-R------------------------
-------------------------------------------------T-D-D-P----
-------------------DS---------------VTG--LTSREKY------LVKT--
SY-EAV-RK----N-----PVE-------SGVSLLN-----L------------------
YFKNHPHALKLF-PFRD---IP-L-AE---L-P-KSPKYRAH-CISV-IYGFNAIVD-AL
------E---------------NLDML-VPVLTKVGESHV-P-R------N---------
VD-EKLFLQLKDTII-ELFS-T-----------F-MTT-E--------------------
---EVEAWKKTLNVAF-DVINK-----------AV----------------R---E----
------K----S------------------------------------------------
------------------------------------------------------------
----------------------Q--------K----------------------------
-------------------------
>Colaphellus_bowringi__GBHN01008325.1
------------------------------------M----------------------G
--------------------------I--------I------------------------
----YS---------------------W---------------L------------G---
-YG---------------------------IQTG-R------------------------
-------------------------------------------------S-D-D-P----
-------------------DA---------------VSG--LTSRDKY------MIRN--
SW-ATV-MK----D-----TTG-------NGVKFFM-----R------------------
LFEIQPKHLQSF-PFKD---IP-M-VD---L-P-NNKKFQAH-CNAI-MYSFGSLVG-VL
------D---------------DYEIF-QGIAEKLGRSHA-H-R------G---------
VD-KNALNDVKNAAI-DTFS-------------F-MSK-A--------------------
---ELVSWGKLLDLLM-DEMNI-----------AI----------------E---S----
------T----K----------KTK-----------------------------------
------------------------------------------------------------
----------------------N--------L----------------------------
-------------------------
>Colias_eurytheme__GGJZ01025685.1
------------------------------------M----------------------G
--------------------------G--------W------------------------
----LS---------------------Y---------------L------------W---
-W------------------------------GG-D------------------------
-------------------------------------------------P-D-V-A----
-------------------HP---------------VSG--LTKREVY------AVQK--
SW-APV-YA----D-----SMA-------NGTELLK-----R------------------
LFRSYPETKEFFKMVKK---SS-E-EE---Y-P-QNPQFKAH-VVNL-MASLNMAVI-NL
------N---------------QPEVV-AAMMNKLGESHG-R-R------K---------
IE-QRHFHDLKDVIV-KMFI-EVL---------K-LDN-A--------------------
---TLGAWGKTVEFWY-KHIFE-----------TL----------------G---T----
------------------------------------------------------------
------------------------------------------------------------
-------------------KGES--------R----------------------------
-------------------------
>Colias_eurytheme__GGJZ01040282.1
------------------------------------M----------------------G
--------------------------G--------W------------------------
----FS---------------------H---------------L------------I---
-W-------------------------------G-D------------------------
-------------------------------------------------L-D-A-I----
-------------------NP---------------VSG--LSKRDIY------KVQK--
SW-APV-YA----N-----SLA-------TGTELLK-----R------------------
FFRAYPKSLEFFKMIKN---VP-E-SE---Y-G-NNIQFRAH-VISL-MSSLNQAVI-NL
------D---------------QPEVV-MVMMNKLGESHR-R-R------K---------
IQ-ESNFQDLKGVIV-NMFI-EVL---------K-LDE-A--------------------
---TLGSWGKTVEFWY-KHIFE-----------TL----------------S---K----
------------------------------------------------------------
------------------------------------------------------------
-------------------NEMT--------S----------------------------
-------------------------
>Colias_eurytheme__GGJZ01022991.1
------------------------------------M----------------------G
--------------------------S--------W------------------------
----YS---------------------R---------------L------------L---
-W------------------------------GG-D------------------------
-------------------------------------------------P-D-E-V----
-------------------NP---------------VSG--LSRRDIY------LVQK--
SW-AVA-YA----N-----PIA-------TGTELFK-----G------------------
LFRADPTTLSFFKMLKN---VP-E-EE---F-G-NNFQFRAH-VLNL-MTSFNQAVI-NL
------G---------------QPEVV-VVLMNKLGESHR-K-R------K---------
IV-ESHFNDLKGVLV-KMLI-EVL---------K-LDE-A--------------------
---TLGSWSKTVDFMY-KHIFE-----------TL----------------S--------
------------------------------------------------------------
------------------------------------------------------------
----------------------K--------N----------------------------
-------------------------
>Colletes_cunicularius__GBUJ01028677.1
------------------------------------M----------------------D
--------------------------T--------F------------------------
----LR---------------------L---------------F------------G---
-I------------------------------ST-D------------------------
-------------------------------------------------E-N-R-I----
-------------------DQ---------------ATG--LTEKQKK------LVKN--
TW-AVI-RK----D-----EVG-------SGIAVMT-----A------------------
FFKKYPEYQRYFTAFKD---TP-A-NE---L-P-NNKSFQAH-CASV-ITALSNVID-SL
------H---------------DPGLM-EASLIGLAERHK-N-R------G---------
QR-KEEFQNLKEVVL-EVLC-QALGK-------Q-FTP-D--------------------
---VAEAWRKTLDAAF-AKIYQ-----------VL-------------------------
------------------------------------------------------------
------------------------------------------------------------
----------------------A--------S----------------------------
-------------------------
>Colletes_cunicularius__GBUJ01027505.1
------------------------------------M----------------------G
--------------------------S--------M------------------------
----LS---------------------N---------------F------------Y---
-G------------------------------YP-D------------------------
-------------------------------------------------D-D-V-F----
-------------------DP---------------NLG--LTGKEKR------LVKE--
TW-NML-NA----D-----SVN-------TGVAIMS-----S------------------
YFKQYPQYQKAFHAFKD---IP-V-DE---L-Q-TNYKFKAH-CQFI-ISTLNNAFG-AL
------D---------------DICLM-NAILISTGQRHG-R-R------G---------
QR-RQEFIVCLSTFL--------------------FT-----------------------
----------TLKWIL-CSIVK-----------G--------------------------
------------------------------------------------------------
------------------------------------------------------------
------------------------------------------------------------
-------------------------
>Colpa_sexmaculata__GBQM01019918.1
------------------------------------M----------------------S
--------------------------T--------F------------------------
----LR---------------------L---------------F------------G---
-F------------------------------SS-D------------------------
-------------------------------------------------A-N-R-I----
-------------------DP---------------AIG--LTERQKK------LVQN--
TW-AII-RK----D-----EVG-------SGVAVMT-----A------------------
FFRKYPENQKYFASFKD---VP-L-EE---L-G-KNKRFQAH-CVSV-IAGLNNVID-SL
------R---------------DPELM-EASLISLAERHR-K-R------G---------
QT-KQQFQDLKEVIM-EVLR-QALGK-------H-FTE-E--------------------
---VAVAWNKTLEAAF-SKIYQ-----------VF-------------------------
------------------------------------------------------------
------------------------------------------------------------
----------------------A--------T----------------------------
-------------------------
>Conwentzia_psociformis__GAYH02022870.1
------------------------------------M----------------------G
--------------------------N--------R------------------------
-------------------------------------------F----------------
--------------------------------GK-D------------------------
-------------------------------------------------L-D-E-P----
-------------------SQ---------------VPG--LTLRQVK------LVQD--
SW-NLV-KT----D-----LVG-------TFAEILY-----K------------------
FFDKYPDDQQRF-SFRD---VQ-L-LD---L-R-QNVTFKAH-AQNV-GYKLTEVVN-SL
------N---------------DMDLL-TEVLKQVGIKHG-R-R------N---------
IP-RESFEGLKEVII-TVLK-ERLRD-------K-VSI-Q--------------------
---CLEAWSKLLNLAN-KVIFA-----------EL-------------------------
------------------------------------------------------------
------------------------------------------------------------
-------------------------------Q----------------------------
-------------------------
>Conwentzia_psociformis__GAYH02022869.1
------------------------------------M----------------------G
--------------------------N--------R------------------------
-------------------------------------------F----------------
--------------------------------GK-D------------------------
-------------------------------------------------L-D-E-P----
-------------------SQ---------------VPG--LTLRQVK------LVQD--
SW-NLV-KT----D-----LVG-------TFAEILY-----K------------------
FFDKYPDDQQRF-SFRD---VQ-L-LD---L-R-QNVTFKAH-AQNV-GYKLTEVVN-SL
------N---------------DMDLL-TEVLKQVGIKHG-R-R------N---------
IP-RESFEGLKEVII-TVLK-ERLRD-------K-VSI-Q--------------------
---CLEAWSKLLNLAN-KVIFA-----------EL-------------------------
------------------------------------------------------------
------------------------------------------------------------
-------------------------------Q----------------------------
-------------------------
>Coptotermes_gestroi__GCET01005225.1
------------------------------------M----------------------S
--------------------------A---------------------------------
------------------------------------------------------------
-----------------------------QKDDA-N------------------------
-------------------------------------------------L-D-T-P----
-------------------DP---------------TTG--LTPRQRQ------FVVD--
TW-GVV-KP----N-----AKE-------AGVEMFT-----R------------------
LFEAHPQYQKLFPNFEG---LT-L-SE---L-K-TSKKLAAH-ATNV-MYSLASVID-NL
------D---------------DPECL-KELLIKLGKNHG-R-R------K---------
VT-EKQFHDLELVLM-QLLK-EKLGN-------Q-LTS-Q--------------------
---GEDAWKKTVDVLY-KGIFQ-----------GL----------------R---A----
------C----G------------------------------------------------
------------------------------------------------------------
----------------------A--------S----------------------------
-------------------------
>Coptotermes_gestroi__GCET01006343.1
------------------------------------M----------------------G
--------------------------N--------P------------------------
----LS---------------------S---------------L------------T---
-GGG---------------------------TNP-A------------------------
-------------------------------------------------L-D-H-P----
-------------------DP---------------DTG--LTPREKT------AVRR--
IW-DIV-KA----D-----TKQ-------NGVDLLV-----M------------------
FFEANPSYQRHFKSFKD---VP-L-KD---L-P-RNSKFQAH-CTSV-MYALTSIVD-NL
------D---------------DTGCL-VEMLTKLGQNHH-R-H------G---------
IS-RQEFI--VSSNL------NFLGS-------Y-LST-R--------------------
------------------------------------------------------------
-----------N----------G-------------------------------------
------------------------------------------------------------
---------------------SA--------I----------------------------
-------------------------
>Cordulegaster_boltonii__GAYO02029355.1
------------------------------------M----------------------G
--------------------------N---------------------------------
---SAH--------------------------------SRVTKDA---------------
-GSDGSP--KSSQQKSLSESDDA---------TT-KGI---VDG----------------
--------------------TTENG------------------------P-K-N-K----
----------AFEMELTV--K---------------PEP--LTEKQMV------MLQE--
NW-KEL-ED----N-----IAK-------VGVITFI-----S------------------
LFETHPDVQEVFIPFKG---IE-L-DE---L-R-HSKQLKAH-ALRV-MAFVQKAVA-RL
------Y---------------EPEKL-DVLLRELGKKHY-S-Y------G---------
AK-QQYIDYIAPQFI-QAIK-PSLED-------R-WTE-E--------------------
---LQDAWIALFNYMG-VIMKA-----------AM----------------D---M----
------E----E----------KRAAAATI------------------------------
-------------------------------------------P----------------
----------------YVMPPSA--------ASKTHPTAFSSSVAPATSNSSSSEASRRA
SSDVVCGGGGTKTEVF---RRGTLN
>Cordulegaster_boltonii__GAYO02026537.1
------------------------------------M----------------------G
--------------------------A--------I------------------------
----LS---------------------L---------------L------------F---
-GTGD------GGP--------------ECMEGP-M------------------------
-------------------------------------------------A-D-V-P----
-------------------DD---------------ETG--LTPRQKR------AVAV--
TW-GLV-KK----D-----LKG-------NGVELLH-----R------------------
FFTKHPEYQQHFKAFAD---VP-L-EC---L-Q-SSKKFQAH-ANSV-AYAVTSIVD-NL
------D---------------DPGCL-VEMLRKLGQNHG-Q-R------K---------
IP-EKAFLDLKAVLM-KLLK-DKLEG-------H-FTP-Y--------------------
---VEEAWEKTMDTAY-GVIFE-----------GL----------------Q---C----
------Q----E----------E-------------------------------------
------------------------------------------------------------
---------------------TT--------T----------------------------
-------------------------
>Corethrella_appendiculata__GANO01003569.1
------------------------------------------------------------
------------------------------------------------------------
------------------------------------------------------------
------------------------------------------------------------
------------------------------------------------------------
------------------------------------------------------------
------------------------------------------------------------
------------------------------------------------MTVLKNAVE-AL
------R------------LDSADEKI-HELFLEVGNNHA-K-R------N---------
IT-KESYNELRESIF-VTLT-AAC---------E-LNS-E--------------------
---EQEVWDKFLNCAF-DISLT-----------TV-------------------------
------------------------------------------------------------
------------------------------------------------------------
----------------------K--------E----------------------------
-------------------------
>Corethrella_appendiculata__GANO01002481.1
------------------------------------------------------------
------------------------------------------------------------
------------------------------------------------------------
------------------------------------------------------------
------------------------------------------------------------
------------------------------------------------------------
-----------------------------------M-----D------------------
FLEKHPNRQHYFYKVKD---IP-L-NE---L-K-GHTWLRNI-MTQV-MKTFKKAVD-TL
------N-----------DMESADGKL-NQIFSPIGVSHK-K-M------N---------
VT-KQAFQEIRLSIL-EILS-IAC---------K-LSD-D--------------------
---EKVAWDKFLNQCF-EILYS----------YAL-------------------------
------------------------------------------------------------
------------------------------------------------------------
----------------------D--------D----------------------------
-------------------------
>Corethrella_calathicola__GGBJ01002259.1
------------------------------------M-----------------------
------------------------------------------------------------
------------------------------------------------------------
------------------------------------------------------------
------------------------------------------------------------
------------------------------------LSA--LSENEII------IIER--
SW-DLV-KT----D-----LSS-------AGEAILF-----R------------------
LFQKYPHNQQYFLQFKN---VP-L-ES---L-K-GSSSFQKH-VLRV-MNVLKTAVE-VL
------R------------LDSADEKI-HEIFLEVGNNHA-K-R------K---------
IT-KESYNELCESIF-VTFL-DAY---------Q-LNS-E--------------------
---EQEAWNKFLNCAF-DVCLT-----------TI-------------------------
------------------------------------------------------------
------------------------------------------------------------
----------------------N--------E----------------------------
-------------------------
>Corethrella_calathicola__GGBJ01004246.1
------------------------------------M----------------------G
--------------------------S--------L------------------------
----FT---------------------K--------------------------------
------------------------------------------------------------
-------------------------------------------------D-EIS-A----
-------------------PD---------------YRE--LTVQDVT------NIQK--
SW-NVP-KK----N-----LTN-------AGEAVLF-----R------------------
FLEKYPHNQNYFDAFRN---AP-L-LS---L-K-GTPGFRTH-ALRI-MEVFDEAIN-AL
------S------------TENASCEV-ERIFKSIGERHV-K-R------G---------
VT-RKALYELRDALF-EVLL-AVC---------E-LNE-D--------------------
---ETNSWNKLVDNIF-VIIFD-----------HI-------------------------
------------------------------------------------------------
------------------------------------------------------------
----------------------V--------S----------------------------
-------------------------
>Corydalus_cornutus__GATG02010693.1
------------------------------------M----------------------G
--------------------------N--------V------------------------
----FD---------------------A---------------L------------F---
-GSRK------ID---------------VLPDPP-G------------------------
-------------------------------------------------F-D-E-P----
-------------------DA---------------LSG--LTPREIK------LIRD--
SW-EPV-KK----D-----IKA-------VGITFFV-----K------------------
YFGKYPKYKKYFKAFKD---MP-V-EE---L-P-HSKKLQAH-ANSV-MYTLMSMID-SL
------D---------------DPETL-VVSLHKIGENHS-K-R------N---------
IT-EQAFHDLKTVLM-ELFS-ELLGN-------K-LTE-N--------------------
---MVKAWDKMLTTAF-KIIFQ-----------TL----------------H---A----
------P----V----------E-------------------------------------
------------------------------------------------------------
----------------------D--------K----------------------------
-------------------------
>Cosmioperla_kuna__GAYL02031824.1
------------------------------------M----------------------A
--------------------------A---------------------------------
------------------------------------------------------------
------------------------------------------------------------
-------------------------------------------------------E----
-------------------DA---------------VTT--LTPREIQ------LVAD--
TW-KVI-SS----D-----VKG-------NGIELFI-----R------------------
LFEAAPAAQQKFAAFRG---VP-L-SE---L-R-TSKKLQAH-ATGV-MYTFTAVVD-NL
------D---------------DPECL-AAMLWKVGANHK-R-H------K---------
VT-RPEFDVLNGVLT-KLVK-DKVGA-------A-MTP-E--------------------
---VEKAWTKMIKIAY-NGIFK-----------GL----------------D--------
------------------------------------------------------------
------------------------------------------------------------
------------------------------------------------------------
-------------------------
>Cosmocomoidea_morgani__GBLO01012943.1
------------------------------------M----------------------G
--------------------------S--------A------------------------
----LS---------------------F---------------L------------W---
-G------------------------------SG-N------------------------
-------------------------------------------------D-S-V-V----
-------------------DP---------------DTG--LTGRQKK------HIVS--
TW-SVV-RK----D-----PIA-------HGVTIMI-----A------------------
FFKKYPEYVNLFKAFQD---VS-M-ED---L-P-ANKRFQAH-CLSI-MTALNNVID-SM
------N---------------DPTLM-QANLVMIGDRHV-K-R------G---------
QT-IQQFRQLHEVII-DVLR-QKFGS-------K-FTA-E--------------------
---VADAWDKVLAIMF-DRMFG-----------E--------------------------
------------------------------------------------------------
------------------------------------------------------------
----------------------S--------T----------------------------
-------------------------
>Cosmocomoidea_morgani__GBLO01008899.1
------------------------------------MNTV------IVIILTYLIALSHG
--------------------------S--------LLQ----------------------
-FEKYS------------------------------NTSLRSGICFN---------F---
------------------------------------------------------------
---------------------------------------------------KY-------
--------------------P-----------VSPKPDG--MTPQQKD------ILRE--
SW-KLI-HQ----H-----GKS-------LAQEIFL-----D------------------
FFDTFPQYRMYFP-YGN---LS-R-KE---L-S-RNYRFKAH-SIEF-ITSLNNFIE-AL
------D---------------DPFLW-RAQVGMLEDWHI-G-R------G---------
HI-FQSFRDMAHIIL-NVFS-TTFIP-------E-EAE-S--------------------
---ICGTWKMYLDNIY-FLVGHPPHPDSNDSTQKL-------------------------
------------------------------------------------------------
------------------------------------------------------------
----------------------N--------Y----------------------------
-------------------------
>Cosmocomoidea_morgani__GBLO01008764.1
------------------------------------M----------------------S
--------------------------E---------------------------------
-------------------------------------KSRK-------------------
------------------------------------------------------------
------------------------------------------------------------
-------------------TP-----------RVTRVPK--LTDEHKK------VVKR--
SW-EAM-KK----D-----GKS-------IAKTVFL-----E------------------
FFRKYPEHRYFFTHYGN---LS-D-DE---L-L-NHKRFEAH-SIQF-WSTLNNLIQ-AS
------D---------------DLPLL-KAHVGMLDEWHS-A-R------G---------
YN-FKSFQDMKGILL-EVFS-RTFPP-------S-EAE-V--------------------
---NAEAWKTLLEVIF-AMMPF--------------------------------------
------------------------------------------------------------
------------------------------------------------------------
---------------------LS--------K----------------------------
-------------------------
>Cosmocomoidea_morrilli__GBLN01013875.1
------------------------------------M----------------------G
--------------------------S--------A------------------------
----LS---------------------F---------------L------------W---
-G------------------------------SG-N------------------------
-------------------------------------------------D-S-V-V----
-------------------DP---------------DTG--LTGRQKK------HIVS--
TW-SVV-RK----D-----PIA-------HGVTIMI-----A------------------
FFKKYPEYMDLFKAFKD---VS-I-ED---L-P-SNKRFQAH-CLSI-MTALNNVID-SM
------N---------------DPTLM-QANLVMIGDRHV-K-R------G---------
QT-IQQFRQLHEVIV-EVLR-QKFGS-------K-FTT-E--------------------
---VAEAWDKVLVIMF-DRMFG-----------E--------------------------
------------------------------------------------------------
------------------------------------------------------------
----------------------S--------T----------------------------
-------------------------
>Cosmocomoidea_morrilli__GBLN01012450.1
------------------------------------MNFL------LNLTTLFLVVFINS
ID------------------------TQ-------VLN----------------------
-ITDIS------------------------------NDHHKLNICTY---------F---
------------------------------------------------------------
---------------------------------------------------DYP-----V
-------------------FP-----------RHLKEFI--FSDFEKN------ILKR--
TW-KAI-RK----N-----GRF-------IGKQLFM-----E------------------
FFEQHPEYRPYFSTYGN---VS-N-TE---L-I-HNKRFEAH-AIEF-MASFNNLIE-AL
------D---------------ELDLF-KAHIGMLEEWHE-G-R------G---------
HI-FASFRDMKHIIL-NVFS-RTFSS-------E-EAE-N--------------------
---NCRAWRAMLDEMY-NFVKI--------------------------------------
------------------------------------------------------------
------------------------------------------------------------
----------------------E--------W----------------------------
-------------------------
>Cosmocomoidea_triguttata__GBLM01011275.1
------------------------------------M----------------------G
--------------------------S--------A------------------------
----LS---------------------F---------------L------------W---
-G------------------------------SG-N------------------------
-------------------------------------------------D-N-V-V----
-------------------DP---------------DTG--LTGRQKK------HIVS--
TW-SVV-RK----D-----PIA-------HGVAIMV-----A------------------
YFKKYPEYMNLFKAFRD---VS-I-ED---L-P-SNKKFQAH-CLSI-MTALNNVID-SL
------N---------------DPTLM-QANLSMIGDRHR-K-R------G---------
NT-IQQFQELKEVIV-DILR-QKFGN-------K-FTA-E--------------------
---VADAWDKVLVIMF-DRMFD-----------E--------------------------
------------------------------------------------------------
------------------------------------------------------------
----------------------S--------T----------------------------
-------------------------
>Cotesia_glomerata__GDJO01034896.1
------------------------------------M----------------------E
--------------------------S--------L------------------------
----WR---------------------K---------------I------------W---
-G------------------------------HS-N------------------------
-------------------------------------------------E-D-V-V----
-------------------DP---------------VTG--LSGRDVR------LVQS--
TW-AKV-NE----D-----PLA-------SGTTVML-----G------------------
LFERHPEYQSHFDKFKD---VP-H-QD---L-P-GNKKFQAH-ALSV-MGALNNTVD-AL
------N---------------DVGVL-EASLTALGKRHA-T-R------E---------
LT-EQQFQHLKTVIV-DVFR-QTLGD-------Q-FTK-E--------------------
---TEEAWTKTLQVIY-SYIFK-----------GL-------------------------
------------------------------------------------------------
------------------------------------------------------------
----------------------S--------S----------------------------
-------------------------
>Cotesia_rubecula__GDJM01033594.1
------------------------------------M----------------------E
--------------------------S--------L------------------------
----WR---------------------K---------------I------------W---
-G------------------------------NS-N------------------------
-------------------------------------------------E-D-V-V----
-------------------DP---------------VTG--LSGRDVR------LVQS--
TW-AKV-NE----D-----PLA-------SGTTVML-----G------------------
FFERHPEYRSHFDKFKD---VP-H-QD---L-P-GDKKFQAH-ALSV-MGALNNTVD-AL
------N---------------DVGVL-EASLTALGKRHA-T-H------E---------
LT-EQQFQHLKTVIV-DVFR-QTLGD-------Q-FTK-E--------------------
---TEEAWTKTFQVIY-SYIFK-----------GL-------------------------
------------------------------------------------------------
------------------------------------------------------------
----------------------S--------S----------------------------
-------------------------
>Cotesia_rubecula__GDJM01033593.1
------------------------------------M----------------------E
--------------------------S--------L------------------------
----WR---------------------K---------------I------------W---
-G------------------------------NS-N------------------------
-------------------------------------------------E-D-V-V----
-------------------DP---------------VTG--LSGRDVR------LVQS--
TW-AKV-NE----D-----PLA-------SGTTVML-----G------------------
FFERHPEYRSHFDKFKD---VP-H-QD---L-P-GDKKFQAH-ALSV-MGALNNTVD-AL
------N---------------DVGVL-EASLTALGKRHA-T-H------E---------
LT-EQQFQHLKTVIV-DVFR-QTLGD-------Q-FTK-E--------------------
---TEEAWTKTFQVIY-SYIFK-----------GL-------------------------
------------------------------------------------------------
------------------------------------------------------------
----------------------S--------S----------------------------
-------------------------
>Cotesia_vestalis__GAUP02017492.1
------------------------------------M----------------------E
--------------------------P--------L------------------------
----WR---------------------K---------------I------------W---
-G------------------------------HS-N------------------------
-------------------------------------------------E-D-V-V----
-------------------DP---------------VTG--LSGRDVR------LVQS--
TW-AIV-KK----D-----RLA-------SGITVML-----G------------------
FFESHPEYQSHFDEFRD---VP-R-QD---L-P-GNKKFQAH-ALSV-MTALNKTVE-TL
------N---------------DAEAL-ESGLTALGKRHG-N-R------E---------
LT-EQQFQHLKIVIV-DVFR-QTLGD-------Q-FTE-E--------------------
---TEEAWTKTFKVMY-SYIFK-----------GL-------------------------
------------------------------------------------------------
------------------------------------------------------------
----------------------S--------S----------------------------
-------------------------
>Cotesia_vestalis__GFAF01032274.1
------------------------------------M----------------------E
--------------------------P--------L------------------------
----WR---------------------K---------------I------------W---
-G------------------------------HS-N------------------------
-------------------------------------------------E-D-V-V----
-------------------DP---------------VTG--LSGRDVR------LVQS--
TW-AIV-KK----D-----RLA-------SGITVML-----G------------------
FFESHPEYQSHFDEFRD---VP-R-QD---L-P-GNKKFQAH-ALSV-MTALNKTVE-TL
------N---------------DAEAL-ESGLTALGKRHG-N-R------E---------
LT-EQQFQHLKIVIV-DVFR-QTLGD-------Q-FTE-E--------------------
---TEEAWTKTFKVMY-SYIFK-----------GL-------------------------
------------------------------------------------------------
------------------------------------------------------------
----------------------S--------S----------------------------
-------------------------
>Crabro_peltarius__GBWG01013804.1
------------------------------------M----------------------G
--------------------------A--------F------------------------
----LR---------------------F---------------F------------G---
-F------------------------------GS-D------------------------
-------------------------------------------------D-N-R-V----
-------------------DQ---------------ATG--LTEKQKK------LVQN--
TW-AII-RK----D-----EVG-------SGVAVMH-----A------------------
FFKKYPEYQMNFGPFKD---IP-L-DA---L-P-SNKRFQAH-CASI-IAALNSVID-SL
------H---------------DPGLM-EASLIALAERHQ-K-R------G---------
QT-KEQFQNLKEVML-QVLS-QALGK-------Q-FTT-D--------------------
---AAEAWGKTMDTLF-GKIFL-----------VY-------------------------
------------------------------------------------------------
------------------------------------------------------------
----------------------D--------S----------------------------
-------------------------
>Crematogaster_osakensis__IABS01015843.1
------------------------------------M----------------------A
--------------------------L--------F------------------------
----RG---------------------L---------------F------------D---
-F------------------------------FT-N------------------------
-------------------------------------------------D-N-K-L----
-------------------DE---------------KLG--LTEKQKK------LVQN--
TW-AIV-RK----D-----EVS-------VGVTLVL-----A------------------
YFKQYPEAQNEFKSFKN---VP-L-DE---L-S-KNKRFQAH-CANL-ISTLGKAIE-QM
------H---------------DPELM-EASVLNFTEKHK-N-R------G---------
QT-QKQFENLKQLML-DAFP-SLFGK-------Q-YTS-E--------------------
---VQEAWKKALDFIF-SRIYQ-----------VY-------------------------
------------------------------------------------------------
------------------------------------------------------------
----------------------A--------D----------------------------
-------------------------
>Cricotopus_draysoni__GFNI01016331.1
------------------------------------------------------------
------------------------------------------------------------
------------------------------------------------------------
------------------------------------------------------------
------------------------------------------------------------
------------------------------------------------------------
------------------------------------------------------------
------------------------------------------------MNIFGTSID-CL
------G------------KDGGVEEI-VRVLNEMGKSHR-R-R------G---------
IP-KKAFVELREVII-DVLS-KVC---------H-LDE-E--------------------
---GKIAWNYLIDIIF-HVVFT-----------NL----------------D---A----
------N----K------------------------------------------------
------------------------------------------------------------
----------------------I--------M----------------------------
-------------------------
>Cricotopus_draysoni__GFNI01016330.1
------------------------------------M----------------------G
--------------------------N--------I------------------------
----ID---------------------R---------------F----------------
--RV----------------------------DA-T------------------------
-------------------------------------------------E-NVP-I----
-------------------PP---------------MRT--LTEDQIR------IIKT--
TW-EIP-SK----K-----PLD-------SGETILY-----I------------------
FLEKFPHNQQKFAAFKN---TP-L-IL---L-K-GTPGFRSH-ASKI-MNIFGTSID-CL
------G------------KDGGVEEI-VRVLNEMGKSHR-R-R------G---------
IP-KKAFVELREVII-DVLS-KVC---------H-LDE-E--------------------
---GKIAWNYLIDIIF-HVVFT-----------NL----------------D---A----
------N----K------------------------------------------------
------------------------------------------------------------
----------------------I--------M----------------------------
-------------------------
>Cricotopus_draysoni__GFNI01007742.1
------------------------------------M----------------------G
--------------------------N--------L------------------------
----LQ---------------------R--------------------------------
--NA----------------------------SV-D------------------------
-------------------------------------------------S-DVK-T----
-------------------PQ---------------IVA--LTAAEVE------IIKE--
TW-KIP-SA----N-----MFD-------SAELIFY-----T------------------
FLERFPENQQKFSAFKD---VP-L-ES---L-K-GTAGFRAH-ASRI-YNVFSSVID-AL
------D------------RDTELKGI-KQILAEVGKFHA-K-K------K---------
VS-KKSQLDLRGVLV-EILT-DVC---------K-LDE-A--------------------
---GKTAWTKLLDIFF-HILFE-----------CA----------------D---G----
------R----A----------EQF-----------------------------------
------------------------------------------------------------
----------------------Y--------Q----------------------------
-------------------------
>Cricotopus_draysoni__GFNI01016329.1
------------------------------------M----------------------G
--------------------------N--------I------------------------
----ID---------------------R---------------F----------------
--RV----------------------------DA-T------------------------
-------------------------------------------------E-NVP-I----
-------------------PP---------------MRT--LTEDQIR------IIKT--
TW-EIP-SK----K-----PLD-------SGETILY-----I------------------
FLEKFPHNQQKFAAFKN---TP-L-IL---L-K-GTPGFRSH-ASKI-MNIFGTSID-CL
------G------------K----------------------------------------
------------------------------------------------------------
------------------------------------------------------------
-----------G------------------------------------------------
------------------------------------------------------------
----------------------F--------V----------------------------
-------------------------
>Cricotopus_draysoni__GFNI01004404.1
------------------------------------M----------------------G
--------------------------N--------I------------------------
----VL---------------------R--------------------------------
--------------------------------HK-K------------------------
-------------------------------------------------E-LIP-T----
-------------------PE---------------LRK--LTLNQIN------IIKT--
TW-ALP-NS----K-----PFD-------SGEKILY-----H------------------
YFERFPHNQDKFQAFRN---TP-I-IL---L-R-GTPGFR--------------------
------------------------------------------------------------
------------------------------------------------------------
------------------------------------------------------------
------------------------------------------------------------
------------------------------------------------------------
-------------------------------Y----------------------------
-------------------------
>Crioscolia_alcione__GAXT01027947.1
------------------------------------M----------------------S
--------------------------T--------F------------------------
----LR---------------------L---------------F------------G---
-F------------------------------SS-D------------------------
-------------------------------------------------A-G-R-V----
-------------------DP---------------AVG--LTERQKR------LVQN--
TW-AII-RK----D-----EVG-------SGVAVMT-----A------------------
FFRKYPENQKYFASFKD---VP-L-EE---L-G-KNKRFQAH-CVSV-IAGLNNVID-SL
------R---------------DPELM-EASLVSLAERHK-K-R------G---------
QT-KQQFQDLKEVTM-EVLR-QALGK-------Q-FTE-E--------------------
---VAVAWNKTLEAAF-SKIYQ-----------VF-------------------------
------------------------------------------------------------
------------------------------------------------------------
----------------------A--------T----------------------------
-------------------------
>Crossocerus_quadrimaculatus__GBWH01006939.1
------------------------------------M----------------------G
--------------------------A--------F------------------------
----LR---------------------F---------------F------------G---
-F------------------------------GS-D------------------------
-------------------------------------------------D-N-R-V----
-------------------DQ---------------ATG--LTDKQKK------LVQN--
TW-AII-RK----D-----EVG-------SGVAVMH-----A------------------
YFKKYPEYQKNFGPFKD---IP-L-DE---L-S-SNKRFQAH-CASI-IAALNSVID-SL
------H---------------DPGLM-EASLIALAERHQ-K-R------G---------
QT-KEQFQNLKEVML-QVLS-VALGK-------Q-FTT-D--------------------
---VAEAWGKTMDTLF-GKIFL-----------VY-------------------------
------------------------------------------------------------
------------------------------------------------------------
----------------------D--------S----------------------------
-------------------------
>Cryptocercus_wrighti__GAZN02035687.1
------------------------------------M----------------------G
--------------------------GA-------FCS----------------------
---AMGHDEA--------------GKGKP--------CPIREKLNKICP-----------
------------------------------------------------------------
----------------------------------------------SKCPTSSQ------
---------------R---DK---------HGGTSKEHE--QHDEDKE------MVIS--
SW-NSF-ME----E-----VKR-------NGMNSFI-----E------------------
FLSKYPEYKNLIKRINK---MT-L-MQ---I-R-EDEQIQRY-VTSI-MCYIDTIVH-GM
------D---------------RPESN-HDVLMDVAHFCT-E-L------H---------
VP-SRALVDYNNTLI-DYMK-----------KNKFLNE-E--------------------
---GEKAWRKTVDNFI-GDVLT-----------AM----------------N---E----
------------------------------------------------------------
------------------------------------------------------------
--------------------KTA--------EL---------------------------
-------------------------
>Cryptocercus_wrighti__GAZN02050637.1
------------------------------------M----------------------G
--------------------------S--------L------------------------
----LS---------------------S---------------L------------V---
-GGG---------------------------SNP-G------------------------
-------------------------------------------------L-D-V-P----
-------------------DS---------------TTG--LTLREKM------AVKR--
VW-NVI-KS----D-----IKQ-------NGIDLLI-----M------------------
FFEAYPGHQRHFKSFKD---TH-L-QD---L-H-RNPKFQAH-CTSV-MYALTSVVD-NL
------E---------------DTECL-VEMLTKLGQNHH-R-H------G---------
IS-RQEFHDLKIVLL-NFLK-KKVGS-------K-FTC-E--------------------
---EEAAWSKTLDVAY-SVIFK-----------GL----------------D---K----
------A----Q----------G-------------------------------------
------------------------------------------------------------
---------------------ID--------S----------------------------
-------------------------
>Cryptocercus_wrighti__GAZN02032153.1
------------------------------------M----------------------G
--------------------------G--------L------------------------
----LS---------------------Y---------------F------------V---
-GS-----------------------------GP-K------------------------
-------------------------------------------------L-D-I-P----
-------------------DP---------------ATG--LTPRERQ------IVTD--
TW-AIV-KQ----D-----AKG-------AGVDLFM-----R------------------
LFEAHPEYQKLFSSFDG---LS-L-SE---L-R-ISKKLTAH-ATSV-MYALTCVID-NL
------A---------------DPECL-TELLMKLGENHG-R-H------K---------
LT-EKEFNDLKVLLM-QLLK-QKLGS-------R-LTV-E--------------------
---GEEAWSKTVDVAY-RCIFK-----------GL----------------E---K----
------Y----K----------S-------------------------------------
------------------------------------------------------------
------------------SKG-A--------K----------------------------
-------------------------
>Cryptocercus_wrighti__GAZN02034658.1
------------------------------------M----------------------G
--------------------------GA-------ICQ---------------FMRC---
---YLANNE----------------EVRP--------NFFRETIAKVCP-------FLR-
------------------------------------------------------------
---------------------------TRRINQ------------------ESK------
-------------------DPDIPVSIRCTLQTAKLLSL--VSVEENT------LVTD--
SW-HAV-LR----D-----VKK-------NGLEILI-----S------------------
FLTDNPQYKCKFSSFKN---LS-F-EK---A-R-EDRIVINQ-ATDM-MLYMTNMIY-CL
------D---------------KPDVL-KDLTFQLGQSHR-G-M------K---------
LP-TEDFEKFNDSLL-KFLE-DS----------GFIDY-S--------------------
---GRKAWRKVLNVIM-EGFYI-----------GL----------------E--------
------------------------------------------------------------
------------------------------------------------------------
----------------------T--------K----------------------------
-------------------------
>Ctenopseustis_herana__GGET01018195.1
------------------------------------------------------------
------------------------------------------------------------
------------------------------------------------------------
------------------------------------------------------------
------------------------------------------------------------
------------------------------------------------------------
------------------------------------------------------------
--------------------MS-E-DE---F-S-SSFLFRAH-AINL-MASVNQAVT-HL
------K---------------QPELV-IVMMNKLGESHG-R-R------Q---------
VE-RKHFDETKIVLI-GMLQ--DL---------K-LSE-D--------------------
---VIKSWDKCLNFLF-EHIFA-----------KL----------------K--------
------------------------------------------------------------
------------------------------------------------------------
----------------------I--------F----------------------------
-------------------------
>Ctenopseustis_herana__GGET01013589.1
------------------------------------M----------------------G
--------------------------G--------W------------------------
----LS---------------------Y---------------L------------W---
-W------------------------------GG-D------------------------
-------------------------------------------------P-D-A-V----
-------------------NP---------------LSK--VTRREVY------AVQK--
SW-APV-YA----D-----SVA-------NGTELLK-----R------------------
LFRAYPDTIEFFKMVRK---LP-E-EE---Y-A-SNIQFKAH-VINL-MNAIDLAVA-NM
------N---------------QPEMV-AAMMQKIGESHK-K-R------H---------
IT-EKQFIDLKDVIV-KMFI-EVL---------K-LDD-A--------------------
---TLGAWSKTVDFWY-LNIFP-----------YL-------------------------
------------------------------------------------------------
------------------------------------------------------------
-------------------------------K----------------------------
-------------------------
>Ctenopseustis_herana__GGET01013588.1
------------------------------------M----------------------G
--------------------------G--------W------------------------
----LS---------------------Y---------------L------------W---
-W------------------------------GG-D------------------------
-------------------------------------------------P-D-A-V----
-------------------NP---------------LSK--VTRREVY------AVQK--
SW-APV-YA----D-----SVA-------NGTELLK-----R------------------
LFRAYPDTIEFFKMVRK---LP-E-EE---Y-A-ANIQFKAH-VINL-MNAIDLAVA-NM
------N---------------QPEMV-AAMMQKIGESHK-K-R------H---------
IT-EKQFIDLKDVIV-KMFI-EVL---------K-LDD-A--------------------
---TLGAWSKTVDFWY-LNIFP-----------YL-------------------------
------------------------------------------------------------
------------------------------------------------------------
-------------------------------K----------------------------
-------------------------
>Ctenopseustis_herana__GGET01016357.1
------------------------------------M----------------------G
--------------------------S--------T------------------------
----IS---------------------R---------------W------------W---
-W------------------------------GG-D------------------------
-------------------------------------------------P-D-A-A----
-------------------SP---------------VSG--LTLREVH------AVQS--
TW-PAV-YG----D-----AGK-------YGMELFV-----R------------------
LFRANPETKNFFKAVRN---LS-E-EQ---L-T-KSYQFKAH-AINL-MSAINLAVD-NL
------K---------------QPEVV-IAMMDKLGESHE-K-R------K---------
VT-PTHFNETKDVLV-GILQ-KDL---------K-LNE-H--------------------
---QLKAWGSFVDFIY-KHIFA-----------RL-------------------------
------------------------------------------------------------
------------------------------------------------------------
-------------------------------N----------------------------
-------------------------
>Ctenopseustis_obliquana__GGEO01010807.1
------------------------------------M----------------------G
--------------------------G--------W------------------------
----LS---------------------Y---------------L------------W---
-W------------------------------GG-D------------------------
-------------------------------------------------P-D-A-V----
-------------------NP---------------VSK--LTRREVY------AVQQ--
SW-APV-YA----D-----SVA-------NGTELLK-----R------------------
LFRAYPDTIEFFKMVRK---LP-E-EE---Y-A-SNIQFKAH-VINL-MNAIDLAVA-NM
------N---------------QPEMV-AAMMQKIGESHK-K-R------H---------
IT-EKQFIDLKDVIV-KMFI-EVL---------K-LDD-A--------------------
---TLGSWSKTVDFWY-QNIFP-----------YL-------------------------
------------------------------------------------------------
------------------------------------------------------------
-------------------------------K----------------------------
-------------------------
>Ctenopseustis_obliquana__GGEO01008299.1
------------------------------------M----------------------G
--------------------------G--------W------------------------
----LS---------------------Y---------------L------------W---
-W------------------------------GG-D------------------------
-------------------------------------------------P-D-A-V----
-------------------NP---------------LSK--VTRREVY------AVQK--
SW-APV-YA----D-----SVA-------NGTELLK-----R------------------
LFRAYPDTIEFFKMVRK---LP-E-EE---Y-A-SNIQFKAH-VINL-MNAIDLAVA-NM
------N---------------QPEMV-AAMMQKIGESHK-K-R------H---------
IT-EKQFIDLKDVIV-KMFI-EVL---------K-LDD-A--------------------
---TLGSWSKTVDFWY-QNIFP-----------YL-------------------------
------------------------------------------------------------
------------------------------------------------------------
-------------------------------K----------------------------
-------------------------
>Ctenopseustis_obliquana__GGEO01001751.1
------------------------------------M----------------------G
--------------------------S--------T------------------------
----IS---------------------R---------------W------------W---
-W------------------------------GG-D------------------------
-------------------------------------------------P-D-A-A----
-------------------SP---------------VSG--LTLREVH------AVQS--
TW-PAV-YG----D-----AGK-------YGMELFV-----R------------------
LFRANPETKNFFKAVRN---LS-E-EQ---L-T-KSYQFKAH-AINL-MSAINLAVD-NL
------K---------------QPEVV-IAMMDKLGESHE-K-R------K---------
VT-PMHFNETKDVLV-GILQ-KDL---------K-LNE-H--------------------
---QLKAWGSFVDFIY-KHIFA-----------RL-------------------------
------------------------------------------------------------
------------------------------------------------------------
-------------------------------N----------------------------
-------------------------
>Cucujus_clavipes__GDNW01017337.1
------------------------------------M----------------------G
--------------------------V--------A------------------------
----SS---------------------I---------------Y------------G---
-W----------------------------LTRT-R------------------------
-------------------------------------------------T-D-D-P----
-------------------DP---------------VTG--LTSRDRY------LVTS--
SW-KVA-RT----T-----PTE-------TGSMVLL-----P------------------
LFEKHPESLQFF-PFRD---VS-L-ED---L-P-KNKRFQAH-CNSV-VYALSSFID-QL
------D---------------D---------------XX-X-X------X---------
XX-AQSFLDLKNVMC-EVFE-Q-----------M-MPK-D--------------------
---VYNAWKKTLDLAF-DEMIK-----------GS----------------Q---A----
------------------------------------------------------------
------------------------------------------------------------
-------------------------------L----------------------------
-------------------------
>Cucujus_clavipes__GDNW01017336.1
------------------------------------M----------------------G
--------------------------V--------A------------------------
----SS---------------------I---------------Y------------G---
-W----------------------------LTRT-R------------------------
-------------------------------------------------T-D-D-P----
-------------------DP---------------VTG--LTSRDRY------LVTS--
SW-KVA-RT----T-----PTE-------TGSMVLL-----P------------------
LFEKHPESLQFF-PFRD---VS-L-ED---L-P-KNKRFQAH-CNSV-VYALSSFID-QL
------D---------------D---------------XX-X-X------X---------
XX-AQSFLDLKNVMC-EVFE-Q-----------M-MPK-D--------------------
---VYNAWKKTLDLAF-DEMIK-----------GS----------------Q---A----
------------------------------------------------------------
------------------------------------------------------------
-------------------------------L----------------------------
-------------------------
>Cucujus_clavipes__GDNW01009527.1
------------------------------------M----------------------G
--------------------------S--------M------------------------
----LS---------------------S---------------F------------W---
-A----------------------------PLPG-S------------------------
-------------------------------------------------T-D-D-P----
-------------------DP---------------VTT--LTSRDIY------YIQK--
TW-AKL-RE----H-----TLE-------TGMDIFI-----N------------------
LFLLDRSYQDLF-SFRD---VP-F-DQ---L-K-TNKRFQAH-CSNL-MYGFSSLID-NI
------D---------------NTELL-LELLKKQGMTHK-P-R------G---------
LT-AKAYWDLKVVLM-EMFK-P-----------Q-MSE-I--------------------
---ELQTWEKTIDVSF-PIMIE-----------GG-------------------------
------------------------------------------------------------
------------------------------------------------------------
-------------------------------K----------------------------
-------------------------
>Cuerna_arida__GECZ01010414.1
------------------------------------M----------------------A
--------------------------S--------------SR-----------------
---NSSD--------------------Y--------------------------------
----------------------------GRSSRSHDSRR---------------------
--------------------GQSGAQTGSPLRR--------------SAL-E-R-P----
-------------------KE---------------RMS--LTERDLR------LGRA--
TW-FKN-VD----A-----TAD-------FGVVIFK-----E------------------
LFRQYPETESYFLHLHGN-----T-SD---I-F-DSRLFRAHMTERV-VPKLNEIFE-AL
------D---------------KPDDL-NDVMTKLGLYHA-K-L------G---------
VT-GRLIENMLVVIM-DALK-SVMPT-------K-MQP-D--------------------
---EEIAVKACLKSAL-SIAVD-----------VI----------------N---N----
------Y----E----------KEK-----------------------------------
------------------------------------------------------------
-------------------ATTG--------S----------------------------
-------------------------
>Cuerna_arida__GECZ01010319.1
------------------------------------M----------------------A
--------------------------S--------------SR-----------------
---NSSD--------------------Y--------------------------------
----------------------------GRSSRSHDSRR---------------------
--------------------GQSGAQTGSPLRR--------------SAL-E-R-P----
-------------------KE---------------RMS--LTERDLR------LGRA--
TW-FKN-VD----A-----TAD-------FGVVIFK-----E------------------
LFRQYPETESYFLHLHGN-----T-SD---I-F-DSRLFRAHMTERV-VPKLNEIFE-AL
------D---------------KPDDL-NDVMTKLGLYHA-K-L------G---------
VT-GRLIENMLVVIM-DALK-SVMPT-------K-MQP-D--------------------
---EEIAVKACLKSAL-SIAVD-----------VI----------------N---N----
------Y----E----------KEK-----------------------------------
------------------------------------------------------------
-------------------ATTG--------S----------------------------
-------------------------
>Cuerna_arida__GECZ01008605.1
------------------------------------M-----------------------
------------------------------------------------------------
------------------------------------------------------------
------------------------------------------------------------
------------------------------------------------------------
-------------------------------------IE--ITEKDKE------LARA--
VW-TEV-EK----D-----YRG-------TGILLFT-----E------------------
LFTTYPDYVKYFERMKS---NP-D-QD---I-F-ESTRFKKHMVSAL-FPSIAMMLK-NL
------D---------------HPSEL-SSQLHEIAVKHK-K-R------G---------
LR-RPNFEVLQEVIM-TTLK-KAFGE-------A-FTA-D--------------------
---TETAWNKILTVAF-DGIST-----------TI----------------E---K----
------T-----------------------------------------------------
------------------------------------------------------------
----------------------E--------L----------------------------
-------------------------
>Cuerna_arida__GECZ01010508.1
------------------------------------M-----------------------
------------------------------------------------------------
------------------------------------------------------------
------------------------------------------------------------
------------------------------------------------------------
-------------------------------------IE--ITEKDKE------LARA--
VW-TEV-EK----D-----YRG-------TGILLFT-----E------------------
LFTTYPDYVKYFERMKS---NP-D-QD---I-F-ESTRFKKHMVSAL-FPSIAMMLK-NL
------D---------------HPSEL-SSQLHEIAVKHK-K-R------G---------
LR-RPNFEVLQEVIM-TTLK-KAFGE-------A-FTA-D--------------------
---TETAWNKILTVAF-DGIST-----------TI----------------E---K----
------T-----------------------------------------------------
------------------------------------------------------------
----------------------E--------L----------------------------
-------------------------
>Cuerna_arida__GECZ01009823.1
------------------------------------M----------------------A
--------------------------E-------------------------------GT
SDIKLS------------------------------------------------------
------------------------------------------------------------
-----------------------------------------------------S-L----
-------------------RN---------------IRR--VTEREKE------CARI--
VW-REV-EK----D-----YLR-------YGQSVFM-----R------------------
LFEQHPEIKKYFLGMSG---KK---ED---L-F-SSPKFQEH-MLQVLVPTLGGLIL-NW
------D---------------SSEGV-LEAIRLIAIYHK-R-KV----TT---------
LR-EDHVGMLAQDIL-FVLK-RELGS-------S-YTE-D--------------------
---QEKAIEKMILIIF-EEFTN-----------FL-------------------------
------------------------------------------------------------
------------------------------------------------------------
----------------------V--------G----------------------------
-------------------------
>Cuerna_arida__GECZ01000272.1
------------------------------------M----------------------A
--------------------------KK-------L----------------------DC
CNRPLS------------------------------------------------------
------------------------------------------------------------
-----------------------------------------------------N-V----
-------------------RR---------------MRR--LTEREKE------NVRL--
VW-KKV-ED----D-----YPS-------YGRSVFV-----K------------------
LFDEYPYFKKFFKATIG----N-F-ED---P-F-MSPRFQKH-MLQVLMPTFGGIMD-NL
------D---------------FPEAV-NEAVKRLAVSHR-K-KE----LG---------
IA-KEHINILGQVIV-SVVK-RDTLG---------CTE-E--------------------
---QEEALEKVISIVM-AMFCE-----------TL----------------D--------
------------------------------------------------------------
------------------------------------------------------------
--------------------GRT--------F----------------------------
-------------------------
>Culex_tarsalis__GFDL01003487.1
------------------------------------M----------------------N
--------------------------E---------------------------------
---AYE------------------------------------------------------
---------------------------------TEQN-----------------------
------------------------------------------------EEIIPS-I----
-------------------PD---------------ETG--LTNHQKV------ALIG--
AW-SLV-KK----D-----IIS-------HGRNIFV-----R------------------
FFEENPKYLNYFDFSQD---RT-A-SE---I-G-ENKSLHAH-ALNV-MHFIGTLIDYGL
------Y---------------NPAMF-KCSLSKLMKNHL-K-R------G---------
VK-KEDVTIVCGVIM-KYCL-EVLDQ-------H-QST-T--------------------
---LQVAFASLMKGIA-DAF----------------------------------------
------------------------------------------------------------
------------------------------------------------------------
----------------------D--------E----------------------------
-------------------------
>Culex_tarsalis__GFDL01004309.1
------------------------------------------------------------
------------------------------------------------------------
------------------------------------------------------------
------------------------------------------------------------
------------------------------------------------------------
------------------------------------------------------------
----------------------------------ML-----L------------------
IFREHPHFIPYFDFSAD---PN-N-TS---L-S-ENRALQAH-SLNL-IMALGALIEYGL
------K---------------TPKMF-ECTLAKLVKNHK-S-R------R---------
VT-SADVKVFGEVML-MYFA-QVLGR-------Q-SAN-S--------------------
---LPTAFNRLFEQIA-EAFEAA---------GAQ-------------------------
------------------------------------------------------------
------------------------------------------------------------
----------------------V--------T----------------------------
-------------------------
>Culicoides_sonorensis__GAWM01014462.1
------------------------------------M----------------------G
------------------------------------------------------------
------------------------------------------------------------
------------------------------------------------------------
------------------------------------------------------------
--------------------------------------D--LTAEDVR------LIKQ--
MW-TVP-SS----N-----LYD-------VGDVMLY-----K------------------
FFEKYPNYKQMFPKFRN---TP-L-SQ---L-K-GQHEFRCH-AYQI-MIQFTTSIN-LL
------G------------EPGGLEKI-RDLWRAHGELHA-N-L------D---------
VT-KAQFNEVRDVII-TVLL-EMC---------N-LSEVE----E---------------
---IRVAWNKLFDVVY-NFSFE-----------TM-------------------------
------------------------------------------------------------
------------------------------------------------------------
----------------------Y--------K----------------------------
-------------------------
>Culicoides_sonorensis__GAWM01000740.1
------------------------------------------------------------
------------------------------------------------------------
------------------------------------------------------------
------------------------------------------------------------
------------------------------------------------------------
------------------------------------MAS--LTPDQIT------GIVE--
SW-KIP-AK----D-----IFG-------SGEYILY-----Q------------------
YFKRYPNNQLYFDKFRG---VP-L-DD---L-K-GKAMFRAH-ASRI-LNRFSATVD-CL
------Q------------LDGGLEEI-QDLWRVVGESHS-K-H------K---------
VT-RQAFQELKIVVM-DILS-DVC---------S-LTE-D--------------------
---QKNAWSILFDYCY-DSAYQ-----------TL----------------G--------
------------------------------------------------------------
------------------------------------------------------------
----------------------D--------N----------------------------
-------------------------
>Culicoides_sonorensis__GAWM01018023.1
------------------------------------------------------------
------------------------------------------------------------
------------------------------------------------------------
------------------------------------------------------------
------------------------------------------------------------
------------------------------------MPQ--LTEKQRQ------AIIE--
TW-KIP-SA----N-----PID-------SAEVILY-----T------------------
FFEKYPDNQQKFYKFKN---VP-L-KD---L-K-GTPAFRAH-ASRV-MNTFNATVD-CL
------S------------CPGGWEEI-PNIWREIGESHN-K-R------K---------
IS-KKSFMELRDVVV-SILI-AVC---------K-LNQ-E--------------------
---QQEAWTVLLDYVY-EAAME-----------KV-------------------------
------------------------------------------------------------
------------------------------------------------------------
----------------------A--------Q----------------------------
-------------------------
>Culicoides_sonorensis__GAWM01000853.1
------------------------------------M-----------------------
------------------------------------------------------------
------------------------------------------------------------
-----------------------------------D------------------------
-------------------------------------------------S-DYP-T----
-------------------PE---------------IEE--LSKEEIE------IILE--
SW-KTP-AQ----K-----LID-------SGEAILF-----K------------------
FLERYPINQSKFNAFRN---MP-L-LS---L-K-GAPGFRTH-ASRI-MNIFASSID-CL
------D------------KENGLPII-AMTWTEVGKDHI-K-R------K---------
VT-RHEFMQIRGVIL-DVLT-DLC---------H-LNE-D--------------------
---QQTAWSKLLSTIY-HFIFT-----------GL----------------G--------
------------------------------------------------------------
------------------------------------------------------------
------------------------------------------------------------
-------------------------
>Culicoides_sonorensis__GAWM01012888.1
------------------------------------M-----------------------
------------------------------------------------------------
------------------------------------------------------------
------------------------------------------------------------
------------------------------------------------------------
-------------------------------------VG--ISPNQLK------LIRD--
TW-VHV-TP----A-----LME-------HGVNIFY-----E------------------
FFKKFPDNLKYFPKFTG---VE-L-EK---I-K-SNPAVHVH-GMSV-ASMFEKTIK-IY
------D------------LEGGEAEA-VRIWTELGESHK-V-R------K---------
LK-RESFVQLREVIL-DYLV-KTL---------K-LNG-E--------------------
---QKAAYEAMMEFAY-EHFLA-----------SQ-------------------------
------------------------------------------------------------
------------------------------------------------------------
----------------------S--------I----------------------------
-------------------------
>Culicoides_sonorensis__GAWM01018249.1
------------------------------------------------------------
------------------------------------------------------------
------------------------------------------------------------
------------------------------------------------------------
------------------------------------------------------------
------------------------------------MCS--LTAKQVS------EIVE--
TW-KIP-AK----N-----YYD-------SGEYILY-----R------------------
FFERNQDYQTYFKKFKY---TA-L-EE---L-K-GKAGFREH-ASKL-MEKFGDTID-CL
------Q------------IEPNSEEI-KAIWHGIGESHK-L-R------K---------
IP-RSAFLELKEVMI-ETLV-EVC---------S-LTE-D--------------------
---QKIAWTILLDFIF-EILFE-----------HL-------------------------
------------------------------------------------------------
------------------------------------------------------------
----------------------K--------I----------------------------
-------------------------
>Culicoides_sonorensis__GAWM01013982.1
------------------------------------M-----------------------
------------------------------------------------------------
------------------------------------------------------------
------------------------------------------------------------
-------------------------------------------------------V----
-------------------PS---------------EIQ--LTSEQKK------FITT--
SW-LMI-RP----A-----LMD-------HGVHIFV-----E------------------
FFERFPENQQYFPKFQG---VP-I-SK---I-N-QFPAVRIH-ALNL-ISMFDKTIS-MF
------E------------LEGGMEEI-ARIWEELGQSHK-S-R------S---------
LP-KQSFLDIRQVIL-DYFA-RVM---------Q-LSE-T--------------------
---HKKSYATLIDWVY-EIFFD-----------RQ-------------------------
------------------------------------------------------------
------------------------------------------------------------
----------------------F--------S----------------------------
-------------------------
>Culicoides_sonorensis__GAWM01010915.1
------------------------------------M----------------------A
------------------------------------------------------------
------------------------------------------------------------
------------------------------------------------------------
------------------------------------------------------------
-------------------------------------CP--LDAEEID------YVKR--
IW-KIC-AS----N-----IHQ-------LGEVVFF-----K------------------
FFEKYPSYIIFFPKFKD---YN-L-QQ---L-K-NSPAFRNH-GYLI-MCQIGDSIT-QL
------G------------TPDGWENI-KKAWHAHGDMHV-V-L------K---------
VK-RIQFMQFRDVVV-DQIL-GIS---------S-MSHVE----E---------------
---VKRAYVKFFNAIF-AFSFE----------KSG-------------------------
------------------------------------------------------------
------------------------------------------------------------
----------------------A--------T----------------------------
-------------------------
>Cylas_formicarius__GEOI01016050.1
------------------------------------M----------------------G
--------------------------A--------V------------------------
----GS---------------------L---------------L------------W---
------------------------------ETDV-R------------------------
-------------------------------------------------S-D-D-P----
-------------------DP---------------VTG--LTSKDRR------FISS--
TW-NKL-NQ----N-----SAE-------SGIAIFM-----A------------------
LFMKYPNYQKLF-PFRD---IP-R-DE---L-P-KNKRFRAH-CISL-MYAFTAIVN-NV
------G---------------DTELL-QELLSKQGVAHV-P-R------G---------
VQ-EMSYWELKEVLM-ELFG-G-----------S-MTA-D--------------------
---ELQSWNKFLDVGF-SVIIQ-----------GA----------------R---S----
------V----K----------P-------------------------------------
------------------------------------------------------------
----------------------V--------E----------------------------
-------------------------
>Cylas_formicarius__GEOI01016049.1
------------------------------------M----------------------G
--------------------------A--------V------------------------
----GS---------------------L---------------L------------W---
------------------------------ETDV-R------------------------
-------------------------------------------------S-D-D-P----
-------------------DP---------------VTG--LTSKDRR------FISS--
TW-NKL-NQ----N-----SAE-------SGIAIFM-----A------------------
LFMKYPNYQKLF-PFRD---IP-R-DE---L-P-KNKRFRAH-CISL-MYAFTAIVN-NV
------G---------------DTELL-QELLSKQGVAHV-P-R------G---------
VQ-EMSYWELKEVLM-ELFG-G-----------S-MTA-D--------------------
---ELQSWNKFLDVGF-SVIIQ-----------GA----------------R---S----
------V----K----------P-------------------------------------
------------------------------------------------------------
----------------------V--------E----------------------------
-------------------------
>Cylas_formicarius__GEOI01020883.1
------------------------------------M----------------------G
--------------------------L--------I------------------------
----TS---------------------L---------------I------------W---
------------------------------RNNG-R------------------------
-------------------------------------------------T-D-D-P----
-------------------DP---------------DTG--LTSRDRY------LLKS--
TW-QKL-SK----D-----SAA-------TGIQIFL-----N------------------
LFEKEPKYHDLF-PFRD---IP-W-ED---L-P-SCNRFKAH-CVTL-MYAFSSIIG-NI
------E---------------QPHLL-RALLVKQAVAHV-P-R------K---------
VP-DKAYWQLKEVLM-EMFK-P-----------I-MTN-E--------------------
---ELATWNKFLDLGL-NLMVE-----------AA----------------G---E----
------A----R----------KND-----------------------------------
------------------------------------------------------------
----------------------L--------N----------------------------
-------------------------
>Cylas_formicarius__GEOI01014082.1
------------------------------------M----------------------G
--------------------------I--------V------------------------
----YG---------------------Y---------------F------------F---
------------------------------PDTG-R------------------------
-------------------------------------------------T-D-D-P----
-------------------DA---------------VTG--LTSRDKY------LVKT--
SW-ANV-MK----N-----PTA-------NGCALLL-----L------------------
LFKKYPEYIQLF-PFRD---VP-Y-SE---L-R-EAKRFQAH-CNS--------------
------------------------------------------------------------
------------------------------------------------------------
------------------------------------------------------------
------------------------------------------------------------
------------------------------------------------------------
------------------------------------------------------------
-------------------------
>Cylas_formicarius__GEOI01014081.1
------------------------------------M----------------------G
--------------------------I--------V------------------------
----YG---------------------Y---------------F------------F---
------------------------------PDTG-R------------------------
-------------------------------------------------T-D-D-P----
-------------------DA---------------VTG--LTSRDKY------LVKT--
SW-ANV-MK----N-----PTA-------NGCALLL-----L------------------
LFKKYPEYIQLF-PFRD---VP-Y-SE---L-R-EAKRFQAH-CNS--------------
------------------------------------------------------------
------------------------------------------------------------
------------------------------------------------------------
------------------------------------------------------------
------------------------------------------------------------
------------------------------------------------------------
-------------------------
>Cylas_formicarius__GEOI01025303.1
------------------------------------M----------------------G
--------------------------T--------V------------------------
----VS---------------------F---------------I------------S---
------------------------------QNTG-R------------------------
-------------------------------------------------T-D-D-P----
-------------------DP---------------VTG--LTTRDKY------LVKT--
SW-AKL-AK----T-----PTD-------SGVALLL-----L------------------
FFKKFPQYVELF-PFKD---TP-Y-DE---L-K-TSKKFRAH-CTSV-VYGLSAIID-AI
------N---------------DNDLL-IQLLHKTGSSHK-L-R------S---------
VT-QQGFEDLKAVTI-ELFS-S-----------I-MKP-D--------------------
---EVAAWKKTLEVAF-SQIYV-----------GI----------------K---E----
------------------------------------------------------------
------------------------------------------------------------
-------------------------------N----------------------------
-------------------------
>Cylas_formicarius__GEOI01016051.1
------------------------------------------------------------
------------------------------------------------------------
------------------------------------------------------------
------------------------------------------------------------
------------------------------------------------------------
------------------------------------------------------------
------------------------------------------------------------
--MKYPNYQKLF-PFRD---IP-R-DE---L-P-KNKRFRAH-CISL-MYAFTAIVN-NV
------G---------------DTELL-QELLSKQGVAHV-P-R------G---------
VQ-EMSYWELKEVLM-ELFG-G-----------S-MTA-D--------------------
---ELQSWNKFLDVGF-SVIIQ-----------GA----------------R---S----
------V----K----------P-------------------------------------
------------------------------------------------------------
----------------------V--------E----------------------------
-------------------------
>Cylindromyia_sp._CylindSp011__GGHB01001952.1
------------------------------------M-----------------------
------------------------------------------------------------
------------------------------------------------------------
------------------------------------------------------------
------------------------------------------------------------
------------------------------------------NSEEVL------EIKK--
TW-EIP-YA----T-----PTD-------SGVAILT-----T------------------
FLSKYPYNLQKFYSFRN---LA-V-SE---L-K-TNARFRKH-AINI-IQVFNETIE-AL
------V------------NDCSGQKL-EELWSNIAVSHF-K-R------K---------
IE-KQSYNELREAII-EVLT-QVC---------N-LNE-K--------------------
---QLAAWNKLMDLVY-EIVFN-----------KM----------------N---E----
------L----K----------SD------------------------------------
------------------------------------------------------------
----------------------G--------Q----------------------------
-------------------------
>Dacnusa_sibirica__GBTF01024109.1
------------------------------------M----------------------G
--------------------------T--------F------------------------
----RS---------------------K---------------L------------W---
-G-----------------------------QSS-A------------------------
-------------------------------------------------D-D-I-V----
-------------------DP---------------ATG--LTGREKK------LVQS--
TW-AIV-SR----D-----PVA-------SGIAVMS-----M------------------
FFERHSEYQAVFPSFKN---IP-R-EE---L-P-ANKKFQAH-CASI-ITTLTSVID-AL
------N---------------DEGLL-EATLVTIGERHR-R-R------G---------
QT-TEQFLNLKQVVL-DTLR-QSLGT-------K-FTG-E--------------------
---TEEAWKKTLDAAY-THIFK-----------GL----------------Q---E----
------------------------------------------------------------
------------------------------------------------------------
----------------------S--------T----------------------------
-------------------------
>Dastarcus_helophoroides__GBCX01001132.1
------------------------------------ML---------------------K
--------------------------A--------I------------------------
----FG---------------------F---------------F------------S---
--------------------------------RT-P------------------------
-------------------------------------------------Q-G-P-P----
-------------------DP---------------ITG--LTPYEVS------LLQT--
SM-KQL-MK----K-----PTE-------SGVAVVM-----A------------------
YFKKFPEGINYF-AFKD---VP-L-DD---L-P-KNKKFQAH-CNSV-IYSLSSVID-NL
------N---------------EPEVV-VALLTKLGTNHK-K-R------K---------
VA-DEAFWNIKESTI-ELLS-T-----------I-VDK-P--------------------
---TLDAWEKGFTTVV-KVIIS-----------AS----------------E--------
------------------------------------------------------------
------------------------------------------------------------
------------------------------------------------------------
-------------------------
>Dastarcus_helophoroides__GBCX01001131.1
------------------------------------ML---------------------K
--------------------------A--------I------------------------
----FG---------------------F---------------F------------S---
--------------------------------RT-P------------------------
-------------------------------------------------Q-G-P-P----
-------------------DP---------------ITG--LTPYEVS------LLQT--
SM-KQL-MK----K-----PTE-------SGVAVVM-----A------------------
YFKKFPEGINYF-AFKD---VP-L-DD---L-P-KNKKFQAH-CNSV-IYSLSSVID-NL
------N---------------EPEVV-VALLTKLGTNHK-K-R------K---------
VA-DEAFWNIKESTI-ELLS-T-----------I-VDK-P--------------------
---TLDAWEKGFTTVV-KVIIS-----------AS----------------E--------
------------------------------------------------------------
------------------------------------------------------------
------------------------------------------------------------
-------------------------
>Dasyhelea_sp._Cera_B11__GGAN01015104.1
------------------------------------M-----------------------
------------------------------------------------------------
------------------------------------------------------------
------------------------------------------------------------
------------------------------------------------------------
-------------------TT---------------DYL--LSTSEMA------MIRA--
SW-SMI-RP----N-----LMD-------HGVNIFV-----E------------------
FFERHPDYQTYFPKFHG---VA-V-NK---L-S-HLPAIRIH-AMNL-ISMFDKTIS-MF
------E------------LDGGMQEI-GRIWHELGQSHK-S-R------H---------
LP-KQSFLDMKGIII-GYL-----------------------------------------
------------------------------------------------------------
------------------------------------------------------------
------------------------------------------------------------
------------------------------------------------------------
-------------------------
>Dasyhelea_sp._Cera_B11__GGAN01000912.1
------------------------------------M----------------------H
------------------------------------------------------------
----LS-------------------------------------L----------------
--------------------------------DTKQ------------------------
-------------------------------------------------KNQFE-M----
-------------------TT---------------DYL--LSTSEMA------MIRA--
SW-SMI-RP----N-----LMD-------HGVNIFV-----E------------------
FFERHPDYQTYFPKFHG---VA-V-NK---L-S-HLPAIRIH-AMNL-ISMFDKTIS-MF
------E------------LDGGMQEI-GRIWHELGQSHK-S-R------H---------
LP-K--------------------------------------------------------
------------------------------------------------------------
------------------------------------------------------------
------------------------------------------------------------
------------------------------------------------------------
-------------------------
>Dasyhelea_sp._Cera_B11__GGAN01007214.1
------------------------------------M-----------------------
------------------------------------------------------------
------------------------------------------------------------
------------------------------------------------------------
------------------------------------------------------------
-------------------------------------VT--IGQEDAE------LVIK--
TW-KNL-PL----T-----MID-------LGEQVMY-----K------------------
LFEKYPYNQQEFVKFRN---VE-L-DE---L-K-GKPSFRVH-ASRI-INRFDATID-CL
------KHKLLNWG-----DDEAIKEL-EDIWQDIGESHK-K-R------K---------
IT-RRSFLQLRDVML-ELLA-DVC---------E-FTD-E--------------------
---EKQAWSKLFDEVY-SWMFG-----------FL----------------G---D----
------H----T----------KAEST---------------------------------
------------------------------------------------------------
--------------------GDA--------E----------------------------
--D--------------------YI
>Dasymutilla_gloriosa__GBOQ01025675.1
------------------------------------M----------------------G
--------------------------S--------F------------------------
----LR---------------------W---------------L------------G---
-F------------------------------SS-D------------------------
-------------------------------------------------D-N-K-V----
-------------------DP---------------ATG--LTERQKK------LVQN--
TW-ATV-KK----D-----PVA-------SGVAVML-----A------------------
LFKKHPDYQKEFVIFKD---MP-I-EE---L-Q-TNKRFQAH-CANI-ISAITNIVD-SL
------H---------------DFGLM-EANLITIAERHK-K-R------G---------
QT-TDQFRNLKVVML-EVLR-QALGK-------Q-FNA-E--------------------
---VSEAWNKTLDAMF-STMCT-----------II-------------------------
------------------------------------------------------------
------------------------------------------------------------
----------------------E--------S----------------------------
-------------------------
>Dasypoda_hirtipes__GBMP01018411.1
------------------------------------M----------------------G
--------------------------S--------L------------------------
----MS---------------------Y---------------L------------P---
-G------------------------------YY-G------------------------
-------------------------------------------------D-Y-I-V----
-------------------DP---------------KIG--LTGREKR------LIRQ--
TW-NTL-RK----N-----SVQ-------TGVAIMI-----S------------------
YFEKYPEYQKVFPAFKD---ME-L-SE---L-S-NSKKFQAH-CQNI-MMTLSNAFD-AL
------D---------------DADLM-EANLHITGERHG-K-R------G---------
QT-RQQFIDLKGVMM-EVMK-KGLGS-------T-FSS-E--------------------
---VEIAWSKMIDIAF-WKIFE-----------GI----------------V---G----
------H-----------------------------------------------------
------------------------------------------------------------
----------------------V--------P----------------------------
-------------------------
>Dasypoda_hirtipes__GBMP01020147.1
------------------------------------M----------------------G
--------------------------T--------F------------------------
----LR---------------------L---------------F------------G---
-I------------------------------SS-D------------------------
-------------------------------------------------E-N-R-I----
-------------------DQ---------------ATG--LSEKQKK------LVQN--
TW-AVI-RK----D-----EVG-------SGVMIMT-----A------------------
FFKKYPEYQQYFNAFKD---IP-L-NE---L-R-SNKRFQAH-CASV-ITALNNVID-SL
------H---------------DPGLM-EASLISLAERHK-K-R------G---------
QT-KEEFEHLKEIVL-EVLR-QALGK-------Q-FTP-E--------------------
---VAEAWSKTLEAAF-NKIYQ-----------VY-------------------------
------------------------------------------------------------
------------------------------------------------------------
----------------------S--------S----------------------------
-------------------------
>Delia_antiqua__GAWI01007683.1
------------------------------------M-----------------------
------------------------------------------------------------
------------------------------------------------------------
[truncated: 867,695 more chars]
