# Supplementary material for: Transcriptomes reveal expression of hemoglobins throughout insects and other Hexapoda
Source: PLoS One. 2020 Jun 5;15(6):e0234272. doi: 10.1371/journal.pone.0234272 (PMC7274415; doi:10.1371/journal.pone.0234272)
Supplement: S4 File — (CSV) [file pone.0234272.s013.csv]

Species	Order	Family	Hbs
Acanthocasuarina muellerianae	Hemiptera	Triozidae	1
Acantholyda hieroglyphica	Hymenoptera	Pamphiliidae	1
Acerentomon sp. AD-2013	Protura	Acerentomidae	1
Acheta domesticus	Orthoptera	Gryllidae	2
Adelges tsugae	Hemiptera	Adelgidae	2
Adoxophyes orana	Lepidoptera	Tortricidae	3
Aedes aegypti	Diptera	Culicidae	1
Aedes albopictus	Diptera	Culicidae	1
Agrilus planipennis	Coleoptera	Buprestidae	1
Agrotis segetum	Lepidoptera	Noctuidae	1
Alastor atropos	Hymenoptera	Vespidae	1
Aleiodes testaceus	Hymenoptera	Braconidae	1
Aleochara curtula	Coleoptera	Staphylinidae	2
Allodynerus rossii	Hymenoptera	Vespidae	1
Alysson spinosus	Hymenoptera	Crabronidae	2
Amata phegea	Lepidoptera	Erebidae	2
Amenia sp. RSM006	Diptera	Calliphoridae	1
Ammobates syriacus	Hymenoptera	Apidae	1
Ammophila sabulosa	Hymenoptera	Sphecidae	1
Amphizoa insolens	Coleoptera	Amphizoidae	2
Ampulex compressa	Hymenoptera	Ampulicidae	2
Ampulex fasciata	Hymenoptera	Ampulicidae	1
Amyelois transitella	Lepidoptera	Pyralidae	2
Ancistrocerus nigricornis	Hymenoptera	Vespidae	1
Andesiana lamellata	Lepidoptera	Andesianidae	1
Andrena vaga	Hymenoptera	Andrenidae	2
Andricus quercuscalicis	Hymenoptera	Cynipidae	1
Annulipalpia sp. AD-2013	Trichoptera		1
Anopheles darlingi	Diptera	Culicidae	1
Anopheles quadrimaculatus	Diptera	Culicidae	1
Anopheles sinensis	Diptera	Culicidae	4
Anoplophora chinensis	Coleoptera	Cerambycidae	2
Anoplophora glabripennis	Coleoptera	Cerambycidae	1
Anorus arizonicus	Coleoptera	Dascillidae	1
Antheraea pernyi	Lepidoptera	Saturniidae	2
Antheraea yamamai	Lepidoptera	Saturniidae	1
Anthidium manicatum	Hymenoptera	Megachilidae	1
Anthonomus grandis	Coleoptera	Curculionidae	1
Anthophora plumipes	Hymenoptera	Apidae	1
Anurida maritima	Poduromorpha	Neanuridae	1
Apachyus charteceus	Dermaptera	Apachyidae	2
Aphelinus abdominalis	Hymenoptera	Aphelinidae	2
Aphidius colemani	Hymenoptera	Braconidae	1
Aphis craccivora	Hemiptera	Aphididae	1
Aphis glycines	Hemiptera	Aphididae	2
Apis mellifera	Hymenoptera	Apidae	3
Apis mellifera carnica	Hymenoptera	Apidae	2
Aposthonia japonica	Embioptera	Oligotomidae	2
Aproceros leucopoda	Hymenoptera	Argidae	1
Arachnocampa luminosa	Diptera	Keroplatidae	4
Archaeopsylla erinacei	Siphonaptera	Pulicidae	1
Archimicrodon brachycerus	Diptera	Syrphidae	1
Arctia plantaginis	Lepidoptera	Erebidae	5
Aretaon asperrimus	Phasmatodea	Heteropterygidae	6
Arge berberidis	Hymenoptera	Argidae	2
Argochrysis armilla	Hymenoptera	Chrysididae	2
Astata minor	Hymenoptera	Crabronidae	2
Atelura formicaria	Zygentoma	Nicoletiidae	1
Athetis lepigone	Lepidoptera	Noctuidae	1
Atrichopogon sp. Cera GD1	Diptera	Ceratopogonidae	1
Aulacus burquei	Hymenoptera	Aulacidae	1
Auplopus albifrons	Hymenoptera	Pompilidae	1
Austrothaumalea cf. denticulata Cul1	Diptera	Thaumaleidae	1
Azaleodes micronipha	Lepidoptera	Palaephatidae	2
Baccha elongata	Diptera	Syrphidae	1
Bactrocera bryoniae	Diptera	Tephritidae	2
Bactrocera dorsalis	Diptera	Tephritidae	4
Bactrocera frauenfeldi	Diptera	Tephritidae	2
Bactrocera jarvisi	Diptera	Tephritidae	2
Bactrocera kraussi	Diptera	Tephritidae	2
Bactrocera latifrons	Diptera	Tephritidae	4
Bactrocera minax	Diptera	Tephritidae	2
Bactrocera musae	Diptera	Tephritidae	2
Bactrocera oleae	Diptera	Tephritidae	1
Baetis sp. AD-2013	Ephemeroptera	Baetidae	1
Belgica antarctica	Diptera	Chironomidae	3
Bembix rostrata	Hymenoptera	Crabronidae	1
Bemisia tabaci	Hemiptera	Aleyrodidae	3
Bibio marci	Diptera	Bibionidae	1
Biston suppressaria	Lepidoptera	Geometridae	2
Bittacus pilicornis	Mecoptera	Bittacidae	1
Blaberus atropos	Blattodea	Blaberidae	2
Blasticotoma filiceti	Hymenoptera	Blasticotomidae	2
Blattella germanica	Blattodea	Ectobiidae	2
Bombus pyrosoma	Hymenoptera	Apidae	2
Bombus rupestris	Hymenoptera	Apidae	2
Bombyx mori	Lepidoptera	Bombycidae	2
Boreus hyemalis	Mecoptera	Boreidae	1
Brachycistis timberlakei	Hymenoptera	Tiphiidae	4
Brachygaster minutus	Hymenoptera	Evaniidae	1
Brachymeria minuta	Hymenoptera	Chalcididae	1
Brachyserphus parvulus	Hymenoptera	Proctotrupidae	1
Brasema neomexicana	Hymenoptera	Eupelmidae	1
Brassicogethes aeneus	Coleoptera	Nitidulidae	5
Buathra laborator	Hymenoptera	Ichneumonidae	2
Callosobruchus maculatus	Coleoptera	Chrysomelidae	5
Calopteryx splendens	Odonata	Calopterygidae	2
Camponotus fellah	Hymenoptera	Formicidae	1
Camptopoeum sacrum	Hymenoptera	Andrenidae	2
Carausius morosus	Phasmatodea	Phasmatidae	5
Cardiocladius sp. GF1	Diptera	Chironomidae	2
Carposina sasakii	Lepidoptera	Carposinidae	2
Celonites abbreviatus	Hymenoptera	Vespidae	1
Cephalonomia tarsalis	Hymenoptera	Bethylidae	2
Cephus cinctus	Hymenoptera	Cephidae	3
Cephus spinipes	Hymenoptera	Cephidae	2
Ceraphron sp. AD-2014	Hymenoptera	Ceraphronidae	2
Ceratina chalybea	Hymenoptera	Apidae	1
Ceratitis capitata	Diptera	Tephritidae	1
Ceratophyllus gallinae	Siphonaptera	Ceratophyllidae	1
Cerceris arenaria	Hymenoptera	Crabronidae	1
Cercopis vulnerata	Hemiptera	Cercopidae	1
Ceuthophilus sp. AD-2013	Orthoptera	Rhaphidophoridae	1
Chalybion californicum	Hymenoptera	Sphecidae	1
Chelostoma florisomne	Hymenoptera	Megachilidae	1
Chilo suppressalis	Lepidoptera	Crambidae	2
Chlorion hirtum	Hymenoptera	Sphecidae	1
Chlorodynerus chloroticus	Hymenoptera	Vespidae	1
Chrysis viridula	Hymenoptera	Chrysididae	3
Chrysopa pallens	Neuroptera	Chrysopidae	1
Chrysoperla zastrowi sillemi	Neuroptera	Chrysopidae	1
Chyphotes mellipes	Hymenoptera	Chyphotidae	2
Chyphotes sp. AD-2014	Hymenoptera	Chyphotidae	2
Cimbex rubida	Hymenoptera	Cimbicidae	1
Cimex lectularius	Hemiptera	Cimicidae	1
Clastoptera arizonana	Hemiptera	Clastopteridae	1
Cleptes nitidulus	Hymenoptera	Chrysididae	2
Clitarchus hookeri	Phasmatodea	Phasmatidae	4
Coelioxys conoidea	Hymenoptera	Megachilidae	1
Colaphellus bowringi	Coleoptera	Chrysomelidae	2
Colias eurytheme	Lepidoptera	Pieridae	3
Colletes cunicularius	Hymenoptera	Colletidae	2
Colpa sexmaculata	Hymenoptera	Scoliidae	1
Conwentzia psociformis	Neuroptera	Coniopterygidae	1
Coptotermes gestroi	Blattodea	Rhinotermitidae	2
Cordulegaster boltonii	Odonata	Cordulegastridae	2
Corethrella appendiculata	Diptera	Chaoboridae	2
Corethrella calathicola	Diptera	Chaoboridae	2
Corydalus cornutus	Megaloptera	Corydalidae	1
Cosmioperla kuna	Plecoptera	Eustheniidae	1
Cosmocomoidea morgani	Hymenoptera	Mymaridae	3
Cosmocomoidea morrilli	Hymenoptera	Mymaridae	2
Cosmocomoidea triguttata	Hymenoptera	Mymaridae	1
Cotesia glomerata	Hymenoptera	Braconidae	1
Cotesia rubecula	Hymenoptera	Braconidae	1
Cotesia vestalis	Hymenoptera	Braconidae	1
Crabro peltarius	Hymenoptera	Crabronidae	1
Crematogaster osakensis	Hymenoptera	Formicidae	1
Cricotopus draysoni	Diptera	Chironomidae	5
Crioscolia alcione	Hymenoptera	Scoliidae	1
Crossocerus quadrimaculatus	Hymenoptera	Crabronidae	1
Cryptocercus wrighti	Blattodea	Cryptocercidae	4
Ctenopseustis herana	Lepidoptera	Tortricidae	4
Ctenopseustis obliquana	Lepidoptera	Tortricidae	3
Cucujus clavipes	Coleoptera	Cucujidae	2
Cuerna arida	Hemiptera	Cicadellidae	4
Culex tarsalis	Diptera	Culicidae	2
Culicoides sonorensis	Diptera	Ceratopogonidae	8
Cylas formicarius	Coleoptera	Brentidae	5
Cylindromyia sp. CylindSp011	Diptera	Tachinidae	1
Dacnusa sibirica	Hymenoptera	Braconidae	1
Dastarcus helophoroides	Coleoptera	Bothrideridae	1
Dasyhelea sp. Cera B11	Diptera	Ceratopogonidae	3
Dasymutilla gloriosa	Hymenoptera	Mutillidae	1
Dasypoda hirtipes	Hymenoptera	Melittidae	2
Delia antiqua	Diptera	Anthomyiidae	1
Delta sp. AD-2014	Hymenoptera	Vespidae	1
Dendrocerus carpenteri	Hymenoptera	Megaspilidae	1
Dendroctonus frontalis	Coleoptera	Curculionidae	2
Dendroctonus ponderosae	Coleoptera	Curculionidae	5
Diabrotica virgifera virgifera	Coleoptera	Chrysomelidae	2
Diacamma sp. Okinawa-2006a	Hymenoptera	Formicidae	2
Diachasma alloeum	Hymenoptera	Braconidae	1
Diachasmimorpha longicaudata	Hymenoptera	Braconidae	1
Diadromus collaris	Hymenoptera	Ichneumonidae	2
Diceroprocta semicincta	Hemiptera	Cicadidae	2
Diglyphus isaea	Hymenoptera	Eulophidae	1
Dinetus pictus	Hymenoptera	Crabronidae	2
Dinoponera quadriceps	Hymenoptera	Formicidae	1
Diodontus minutus	Hymenoptera	Crabronidae	2
Dioxys cincta	Hymenoptera	Megachilidae	1
Diprion pini	Hymenoptera	Diprionidae	1
Discoelius zonalis	Hymenoptera	Vespidae	1
Dixa sp. Dix1	Diptera	Dixidae	1
Dolichurus corniculus	Hymenoptera	Ampulicidae	1
Drosophila ercepeae	Diptera	Drosophilidae	1
Drosophila malerkotliana malerkotliana	Diptera	Drosophilidae	1
Drosophila malerkotliana pallens	Diptera	Drosophilidae	1
Drosophila miranda	Diptera	Drosophilidae	1
Drosophila serrata	Diptera	Drosophilidae	1
Dryadaula visaliella	Lepidoptera	Tineidae	4
Dryops sp. AD-2015	Coleoptera	Dryopidae	2
Dryudella pinguis	Hymenoptera	Crabronidae	2
Dufourea dentiventris	Hymenoptera	Halictidae	1
Dyseriocrania griseocapitella	Lepidoptera	Eriocraniidae	1
Dyseriocrania subpurpurella	Lepidoptera	Eriocraniidae	2
Ecdyonurus insignis	Ephemeroptera	Heptageniidae	1
Ectopsocus briggsi	Psocoptera	Ectopsocidae	2
Elampus spina	Hymenoptera	Chrysididae	1
Elasmus sp. AD-2014	Hymenoptera	Eulophidae	1
Enallagma hageni	Odonata	Coenagrionidae	3
Encarsia formosa	Hymenoptera	Aphelinidae	2
Epeolus variegatus	Hymenoptera	Apidae	1
Ephemera danica	Ephemeroptera	Ephemeridae	3
Epiophlebia superstes	Odonata	Epiophlebiidae	4
Episyron rufipes	Hymenoptera	Pompilidae	2
Episyrphus balteatus	Diptera	Syrphidae	1
Eriocrania semipurpurella	Lepidoptera	Eriocraniidae	2
Eristalis pertinax	Diptera	Syrphidae	1
Essigella californica	Hemiptera	Lachnidae	1
Eucera malvae	Hymenoptera	Apidae	2
Eucera nigrescens	Hymenoptera	Apidae	2
Eucera nigriceps	Hymenoptera	Apidae	2
Eucera plumigera	Hymenoptera	Apidae	3
Eucera sp. 'Tetraloniella' AD-2014	Hymenoptera	Apidae	2
Eucera syriaca	Hymenoptera	Apidae	3
Eucharis adscendens	Hymenoptera	Eucharitidae	1
Eudarcia simulatricella	Lepidoptera	Tineidae	2
Euglossa dilemma	Hymenoptera	Apidae	1
Eumenes papillarius	Hymenoptera	Vespidae	1
Euodynerus quadrifasciatus	Hymenoptera	Vespidae	1
Eupelmus urozonus	Hymenoptera	Eupelmidae	2
Euroleon nostras	Neuroptera	Myrmeleontidae	1
Eurychaeta muscaria	Diptera	Calliphoridae	1
Eurylophella sp. AD-2013	Ephemeroptera	Ephemerellidae	3
Eurytoma brunniventris	Hymenoptera	Eurytomidae	1
Euscelidius variegatus	Hemiptera	Cicadellidae	1
Euura ribesii	Hymenoptera	Tenthredinidae	5
Euwallacea fornicatus	Coleoptera	Curculionidae	4
Extatosoma tiaratum	Phasmatodea	Phasmatidae	2
Ferdinandea cuprea	Diptera	Syrphidae	1
Folsomia candida	Entomobryomorpha	Isotomidae	3
Fopius arisanus	Hymenoptera	Braconidae	1
Forficula auricularia	Dermaptera	Forficulidae	4
Formica exsecta	Hymenoptera	Formicidae	1
Frankliniella cephalica	Thysanoptera	Thripidae	2
Galloisiana yuasai	Grylloblattodea	Grylloblattidae	3
Gampsocleis gratiosa	Orthoptera	Tettigoniidae	1
Ganaspis sp. G1	Hymenoptera	Figitidae	1
Gasteruption tournieri	Hymenoptera	Gasteruptiidae	1
Glossina palpalis gambiensis	Diptera	Glossinidae	1
Gorytes laticinctus	Hymenoptera	Crabronidae	1
Graphocephala atropunctata	Hemiptera	Cicadellidae	1
Graphocephala fennahi	Hemiptera	Cicadellidae	4
Grylloblatta bifratrilecta	Grylloblattodea	Grylloblattidae	2
Gryllotalpa sp. AD-2013	Orthoptera	Gryllotalpidae	2
Gryllus bimaculatus	Orthoptera	Gryllidae	4
Gryllus veletis	Orthoptera	Gryllidae	2
Gymnomerus laevipes	Hymenoptera	Vespidae	1
Gymnosoma nitens	Diptera	Tachinidae	1
Gynaikothrips ficorum	Thysanoptera	Phlaeothripidae	2
Gyrinus marinus	Coleoptera	Gyrinidae	1
Haematobia irritans	Diptera	Muscidae	1
Halictus quadricinctus	Hymenoptera	Halictidae	2
Halyomorpha halys	Hemiptera	Pentatomidae	1
Haploembia palaui	Embioptera	Oligotomidae	2
Harpactus elegans	Hymenoptera	Crabronidae	2
Hebecnema umbratica	Diptera	Muscidae	1
Heliconius cydno	Lepidoptera	Nymphalidae	3
Helicoverpa armigera	Lepidoptera	Noctuidae	1
Helicoverpa assulta	Lepidoptera	Noctuidae	1
Heliothis virescens	Lepidoptera	Noctuidae	1
Hemideina crassidens	Orthoptera	Anostostomatidae	1
Heriades truncorum	Hymenoptera	Megachilidae	1
Heterochelus sp. AD-2015	Coleoptera	Scarabaeidae	2
Heterodontonyx sp. AD-2014	Hymenoptera	Pompilidae	1
Heteropelma amictum	Hymenoptera	Ichneumonidae	2
Heteropsilopus ingenuus	Diptera	Dolichopodidae	2
Holacanthella duospinosa	Poduromorpha	Neanuridae	1
Homalodisca liturata	Hemiptera	Cicadellidae	3
Hydrochara caraboides	Coleoptera	Hydrophilidae	2
Hydroptila sp. AD-2013	Trichoptera	Hydroptilidae	2
Hylaeus variegatus	Hymenoptera	Colletidae	2
Hyles euphorbiae	Lepidoptera	Sphingidae	1
Hypocaccus fitchi	Coleoptera	Histeridae	1
Hyposoter didymator	Hymenoptera	Ichneumonidae	3
Hypothenemus hampei	Coleoptera	Curculionidae	1
Ibalia leucospoides ensiger	Hymenoptera	Ibaliidae	1
Ichneumon albiger	Hymenoptera	Ichneumonidae	1
Inocellia crassicornis	Raphidioptera	Inocelliidae	2
Inostemma sp. AD-2014	Hymenoptera	Platygastridae	1
Ips typographus	Coleoptera	Curculionidae	1
Ischnura elegans	Odonata	Coenagrionidae	4
Isodontia mexicana	Hymenoptera	Sphecidae	2
Isonychia bicolor	Ephemeroptera	Isonychiidae	1
Katamenes arbustorum	Hymenoptera	Vespidae	1
Kerria lacca	Hemiptera	Kerriidae	5
Kiefferophyes invenustulus	Diptera	Chironomidae	3
Lagria hirta	Coleoptera	Tenebrionidae	2
Larinus minutus	Coleoptera	Curculionidae	2
Lariophagus distinguendus	Hymenoptera	Pteromalidae	1
Lasioglossum xanthopus	Hymenoptera	Halictidae	3
Lasius niger	Hymenoptera	Formicidae	1
Laupala cerasina	Orthoptera	Gryllidae	3
Lenophila dentipes	Diptera	Platystomatidae	2
Lepicerus sp. AD-2013	Coleoptera	Lepiceridae	2
Lepidotrigona ventralis	Hymenoptera	Apidae	2
Leptinotarsa decemlineata	Coleoptera	Chrysomelidae	4
Leptochilus alpestris	Hymenoptera	Vespidae	1
Leptomastix dactylopii	Hymenoptera	Encyrtidae	1
Leptopilina boulardi	Hymenoptera	Figitidae	1
Leptopilina clavipes	Hymenoptera	Figitidae	1
Leptopilina heterotoma	Hymenoptera	Figitidae	1
Lestica clypeata	Hymenoptera	Crabronidae	1
Leucospis dorsigera	Hymenoptera	Leucospidae	1
Leucozona lucorum	Diptera	Syrphidae	1
Leuctra sp. AD-2013	Plecoptera	Leuctridae	1
Lipara lucens	Diptera	Chloropidae	1
Liposcelis bostrychophila	Psocoptera	Liposcelidae	1
Liris sp. AD-2014	Hymenoptera	Crabronidae	1
Lithurgus chrysurus	Hymenoptera	Megachilidae	1
Locusta migratoria manilensis	Orthoptera	Acrididae	4
Lonchoptera bifurcata	Diptera	Lonchopteridae	1
Lophocorona astiptica	Lepidoptera	Lophocoronidae	1
Loxostege sticticalis	Lepidoptera	Crambidae	2
Lygus hesperus	Hemiptera	Miridae	4
Lygus lineolaris	Hemiptera	Miridae	1
Lymantria dispar	Lepidoptera	Lymantriidae	1
Machilis hrabei	Archaeognatha	Machilidae	1
Macrocentrus marginator	Hymenoptera	Braconidae	1
Macropis fulvipes	Hymenoptera	Melittidae	1
Macrosiagon limbatum	Coleoptera	Ripiphoridae	1
Macrosiphum euphorbiae	Hemiptera	Aphididae	3
Manduca sexta	Lepidoptera	Sphingidae	1
Mantis religiosa	Mantodea	Mantidae	1
Masaris aegyptiacus aegyptiacus	Hymenoptera	Vespidae	1
Mastotermes darwiniensis	Blattodea	Mastotermitidae	2
Medauroidea extradentata	Phasmatodea	Phasmatidae	2
Megachile willughbiella	Hymenoptera	Megachilidae	2
Megalodontes cephalotes	Hymenoptera	Megalodontesidae	2
Megaloprepus caerulatus	Odonata	Pseudostigmatidae	1
Megalopta genalis	Hymenoptera	Halictidae	1
Megaselia abdita	Diptera	Phoridae	1
Megastigmus spermotrophus	Hymenoptera	Megastigmidae	1
Meinertellus cundinamarcensis	Archaeognatha	Meinertellidae	1
Melanaphis sacchari	Hemiptera	Aphididae	2
Melanostoma scalare	Diptera	Syrphidae	1
Melitta haemorrhoidalis	Hymenoptera	Melittidae	2
Mellinus arvensis	Hymenoptera	Crabronidae	1
Meloe violaceus	Coleoptera	Meloidae	1
Menopon gallinae	Phthiraptera	Menoponidae	1
Meria tripunctata	Hymenoptera	Thynnidae	3
Merodon equestris	Diptera	Syrphidae	1
Meroplius fasciculatus	Diptera	Sepsidae	1
Mesembrinella bellardiana	Diptera	Calliphoridae	1
Metallyticus splendidus	Mantodea	Metallyticidae	2
Metaphatus ochraceus	Lepidoptera	Palaephatidae	2
Metaphycus flavus	Hymenoptera	Encyrtidae	1
Methocha articulata	Hymenoptera	Thynnidae	2
Microdynerus nugdunensis	Hymenoptera	Vespidae	1
Micromalthus debilis	Coleoptera	Micromalthidae	2
Microplitis mediator	Hymenoptera	Braconidae	1
Microplitis tuberculifer	Hymenoptera	Braconidae	1
Micropterix calthella	Lepidoptera	Micropterigidae	1
Micropterna lateralis	Trichoptera	Limnephilidae	2
Mintho rufiventris	Diptera	Tachinidae	1
Mischocyttarus flavitarsis	Hymenoptera	Vespidae	1
Monosapyga clavicornis	Hymenoptera	Sapygidae	1
Mortonagrion selenion	Odonata	Coenagrionidae	1
Musca domestica	Diptera	Muscidae	4
Muscina stabulans	Diptera	Muscidae	1
Mydaea urbana	Diptera	Muscidae	1
Mystacinobia zelandica	Diptera	Mystacinobiidae	2
Mythimna separata	Lepidoptera	Noctuidae	1
Nannochorista philpotti	Mecoptera	Nannochoristidae	4
Nasonia giraulti	Hymenoptera	Pteromalidae	1
Nasonia vitripennis	Hymenoptera	Pteromalidae	1
Nemophora degeerella	Lepidoptera	Adelidae	1
Neodiprion lecontei	Hymenoptera	Diprionidae	2
Nephrocerus atrapilus	Diptera	Pipunculidae	1
Netelia sp. AD-2014	Hymenoptera	Ichneumonidae	1
Netelia testacea	Hymenoptera	Ichneumonidae	1
Nevrorthus apatelios	Neuroptera	Nevrorthidae	1
Nilaparvata lugens	Hemiptera	Delphacidae	4
Nitela sp. AD-2014	Hymenoptera	Crabronidae	3
Nomada lathburiana	Hymenoptera	Apidae	2
Nomia diversipes	Hymenoptera	Halictidae	1
Nomioides sp. AD-2014	Hymenoptera	Halictidae	1
Notostira elongata	Hemiptera	Miridae	3
Nyssomyia neivai	Diptera	Psychodidae	1
Nysson niger	Hymenoptera	Crabronidae	2
Occasjapyx japonicus	Diplura	Japygidae	3
Odynerus spinipes	Hymenoptera	Vespidae	1
Okanagana villosa	Hemiptera	Cicadidae	1
Onthophagus nigriventris	Coleoptera	Scarabaeidae	1
Oodera sp. AD-2014	Hymenoptera	Pteromalidae	1
Orasema simulatrix	Hymenoptera	Eucharitidae	1
Orchesella cincta	Entomobryomorpha	Entomobryidae	2
Oreina cacaliae	Coleoptera	Chrysomelidae	2
Ormyrus sp. AD-2014	Hymenoptera	Ormyridae	1
Oropsylla silantiewi	Siphonaptera	Ceratophyllidae	1
Osmia cornuta	Hymenoptera	Megachilidae	1
Osmylus fulvicephalus	Neuroptera	Osmylidae	1
Ostrinia furnacalis	Lepidoptera	Crambidae	4
Ostrinia nubilalis	Lepidoptera	Crambidae	2
Otitesella tsamvi	Hymenoptera	Pteromalidae	1
Oxybelus bipunctatus	Hymenoptera	Crabronidae	1
Oxysternon conspicillatum	Coleoptera	Scarabaeidae	1
Pachycrepoideus vindemmiae	Hymenoptera	Pteromalidae	1
Pachypsylla venusta	Hemiptera	Aphalaridae	3
Palaephatus luteolus	Lepidoptera	Palaephatidae	3
Palarus histrio	Hymenoptera	Crabronidae	1
Panchlora nivea	Blattodea	Blaberidae	3
Panorpa vulgaris	Mecoptera	Panorpidae	1
Panstrongylus lignarius	Hemiptera	Reduviidae	1
Panurgus dentipes	Hymenoptera	Andrenidae	1
Papaipema sp. 4 SJO-2017	Lepidoptera	Noctuidae	2
Papaipema speciosissima	Lepidoptera	Noctuidae	1
Papilio polytes	Lepidoptera	Papilionidae	2
Paragymnomerus spiricornis	Hymenoptera	Vespidae	1
Paraheptagyia tonnoiri	Diptera	Chironomidae	1
Parides eurimedes	Lepidoptera	Papilionidae	3
Parischnogaster nigricans	Hymenoptera	Vespidae	1
Parnopes grandior	Hymenoptera	Chrysididae	3
Passaloecus eremita	Hymenoptera	Crabronidae	2
Pediaspis aceris	Hymenoptera	Cynipidae	1
Pedicia vetusta	Diptera	Pediciidae	3
Pelecinus polyturator	Hymenoptera	Pelecinidae	1
Pemphredon lugens	Hymenoptera	Crabronidae	2
Pepsis grossa	Hymenoptera	Pompilidae	2
Pergagrapta polita	Hymenoptera	Pergidae	2
Perilampus aeneus	Hymenoptera	Perilampidae	1
Periplaneta americana	Blattodea	Blattidae	3
Perla marginata	Plecoptera	Perlidae	1
Peruphasma schultei	Phasmatodea	Pseudophasmatidae	3
Phaonia angelicae	Diptera	Muscidae	1
Philanthus triangulum	Hymenoptera	Crabronidae	1
Philocaenus barbarus	Hymenoptera	Pteromalidae	1
Philopotamus ludificatus	Trichoptera	Philopotamidae	1
Philotrypesis parca	Hymenoptera	Pteromalidae	2
Photinus pyralis	Coleoptera	Lampyridae	2
Phragmatobia fuliginosa	Lepidoptera	Erebidae	3
Phyllodes eyndhovii	Lepidoptera	Noctuidae	1
Phymatopus californicus	Lepidoptera	Hepialidae	1
Pieris rapae	Lepidoptera	Pieridae	2
Pimpla flavicoxis	Hymenoptera	Ichneumonidae	2
Pipiza noctiluca	Diptera	Syrphidae	1
Pison atrum	Hymenoptera	Crabronidae	1
Planococcus citri	Hemiptera	Pseudococcidae	3
Planotortrix excessana	Lepidoptera	Tortricidae	3
Planotortrix octo	Lepidoptera	Tortricidae	3
Platycentropus radiatus	Trichoptera	Limnephilidae	1
Platypeza anthrax	Diptera	Platypezidae	1
Plumarius gradifrons	Hymenoptera	Plumariidae	2
Podagrion pachymerum	Hymenoptera	Torymidae	1
Podalonia hirsuta	Hymenoptera	Sphecidae	1
Podisus maculiventris	Hemiptera	Pentatomidae	1
Podonomus sp. Cul2	Diptera	Chironomidae	1
Pogonognathellus sp. AD-2013	Entomobryomorpha	Tomoceridae	2
Polietes lardarius	Diptera	Muscidae	1
Polistes canadensis	Hymenoptera	Vespidae	1
Polistes dominula	Hymenoptera	Vespidae	1
Polistes metricus	Hymenoptera	Vespidae	2
Polyommatus icarus	Lepidoptera	Lycaenidae	1
Polypedilum nubifer	Diptera	Chironomidae	3
Pompilus cinereus	Hymenoptera	Pompilidae	2
Popillia japonica	Coleoptera	Scarabaeidae	3
Premolis semirufa	Lepidoptera	Erebidae	1
Priacma serrata	Coleoptera	Cupedidae	1
Prionyx kirbii	Hymenoptera	Sphecidae	1
Procladius villosimanus	Diptera	Chironomidae	25
Prorhinotermes simplex	Blattodea	Rhinotermitidae	2
Prosarthria teretrirostris	Orthoptera	Proscopiidae	1
Protophormia terraenovae	Diptera	Calliphoridae	1
Psenulus fuscipennis	Hymenoptera	Crabronidae	1
Pseudogonalos hahnii	Hymenoptera	Trigonalidae	1
Pseudomallada prasinus	Neuroptera	Chrysopidae	2
Pseudomasaris vespoides	Hymenoptera	Vespidae	1
Pseudoscolia sinaitica	Hymenoptera	Crabronidae	1
Pteromalus puparum	Hymenoptera	Pteromalidae	1
Ptyssoptera sp. AB-2015	Lepidoptera	Palaephatidae	1
Pyrrhocoris apterus	Hemiptera	Pyrrhocoridae	1
Quartinia thebaica	Hymenoptera	Vespidae	1
Ramulus artemis	Phasmatodea	Phasmatidae	3
Ranatra linearis	Hemiptera	Nepidae	2
Rhagoletis pomonella	Diptera	Tephritidae	1
Rhagovelia antilleana	Hemiptera	Veliidae	1
Rhipidia sejuga	Diptera	Limoniidae	1
Rhodinia newara	Lepidoptera	Saturniidae	2
Rhodnius neglectus	Hemiptera	Reduviidae	1
Rhodnius prolixus	Hemiptera	Reduviidae	1
Rhyacophila fasciata	Trichoptera	Rhyacophilidae	1
Rhynchium cyanopterum	Hymenoptera	Vespidae	1
Rhynchophorus ferrugineus	Coleoptera	Curculionidae	2
Samia ricini	Lepidoptera	Saturniidae	2
Sapromyza sciomyzina	Diptera	Lauxaniidae	1
Sapyga quinquepunctata	Hymenoptera	Sapygidae	1
Sapygina decemguttata	Hymenoptera	Sapygidae	1
Sarcophaga peregrina	Diptera	Sarcophagidae	1
Sarcophaga sp. SarcoSp002	Diptera	Sarcophagidae	2
Scatopsidae sp. GD3	Diptera	Scatopsidae	2
Sceliphron caementarium	Hymenoptera	Sphecidae	1
Sceliphron curvatum	Hymenoptera	Sphecidae	1
Schizaphis graminum	Hemiptera	Aphididae	2
Scirpophaga incertulas	Lepidoptera	Crambidae	2
Scolia hirta	Hymenoptera	Scoliidae	1
Serangium japonicum	Coleoptera	Coccinellidae	2
Sialis lutaria	Megaloptera	Sialidae	1
Simulium sp. Sim Corn	Diptera	Simuliidae	3
Sipha flava	Hemiptera	Aphididae	2
Sipyloidea sipylus	Phasmatodea	Diapheromeridae	3
Sirex noctilio	Hymenoptera	Siricidae	1
Sitobion avenae	Hemiptera	Aphididae	2
Sitophilus oryzae	Coleoptera	Curculionidae	3
Smicromyrme rufipes	Hymenoptera	Mutillidae	1
Sminthurus viridis	Symphypleona	Sminthuridae	2
Sogatella furcifera	Hemiptera	Delphacidae	1
Spalangia cameroni	Hymenoptera	Pteromalidae	1
Sphaeropthalma orestes	Hymenoptera	Mutillidae	1
Sphecius convallis	Hymenoptera	Crabronidae	2
Sphecodes albilabris	Hymenoptera	Halictidae	1
Sphex funerarius	Hymenoptera	Sphecidae	1
Spilomena beata	Hymenoptera	Crabronidae	2
Spodoptera exigua	Lepidoptera	Noctuidae	8
Spodoptera frugiperda	Lepidoptera	Noctuidae	1
Spodoptera litura	Lepidoptera	Noctuidae	1
Stelis punctulatissima	Hymenoptera	Megachilidae	1
Stenobothrus lineatus	Orthoptera	Acrididae	1
Stenodynerus steckianus	Hymenoptera	Vespidae	1
Stephanus serrator	Hymenoptera	Stephanidae	1
Stevenia sp. StevSp012	Diptera	Rhinophoridae	1
Stigmatomma oregonense	Hymenoptera	Formicidae	1
Stizoides tridentatus	Hymenoptera	Crabronidae	1
Stizus continuus	Hymenoptera	Crabronidae	1
Stomoxys calcitrans	Diptera	Muscidae	1
Stylops melittae	Strepsiptera	Stylopidae	1
Subilla sp. AD-2014	Raphidioptera	Raphidiidae	1
Sycophila biguttata	Hymenoptera	Eurytomidae	1
Symmorphus murarius	Hymenoptera	Vespidae	1
Synergus umbraculus	Hymenoptera	Cynipidae	1
Syritta pipiens	Diptera	Syrphidae	1
Syrphophilus tricinctorius	Hymenoptera	Ichneumonidae	1
Systropha curvicornis	Hymenoptera	Halictidae	1
Tabanus bromius	Diptera	Tabanidae	1
Tachysphex fulvitarsis	Hymenoptera	Crabronidae	2
Tamarixia radiata	Hymenoptera	Eulophidae	1
Tanaostigmodes howardii	Hymenoptera	Tanaostigmatidae	1
Tanzaniophasma sp. AD-2013	Mantophasmatodea	Tanzaniophasmatidae	1
Telchin licus	Lepidoptera	Castniidae	1
Telenomus podisi	Hymenoptera	Scelionidae	3
Telenomus sp. AD-2014	Hymenoptera	Scelionidae	2
Teleogryllus commodus	Orthoptera	Gryllidae	3
Teleopsis dalmanni	Diptera	Diopsidae	1
Teleopsis whitei	Diptera	Diopsidae	1
Telmatogeton pectinata	Diptera	Chironomidae	1
Telmatopelopia nemorum	Diptera	Chironomidae	5
Tenthredo koehleri	Hymenoptera	Tenthredinidae	1
Tetragonula carbonaria	Hymenoptera	Apidae	2
Tetramorium bicarinatum	Hymenoptera	Formicidae	1
Tetrix subulata	Orthoptera	Tetrigidae	1
Tetrodontophora bielanensis	Poduromorpha	Onychiuridae	1
Thanasimus formicarius	Coleoptera	Cleridae	1
Themira biloba	Diptera	Sepsidae	1
Theocolax elegans	Hymenoptera	Pteromalidae	1
Thermobia domestica	Zygentoma	Lepismatidae	2
Thrips palmi	Thysanoptera	Thripidae	2
Thyreus orbatus	Hymenoptera	Apidae	1
Thyridopteryx ephemeraeformis	Lepidoptera	Psychidae	2
Timema bartmani	Phasmatodea	Timematidae	2
Timema californicum	Phasmatodea	Timematidae	2
Timema cristinae	Phasmatodea	Timematidae	4
Timema douglasi	Phasmatodea	Timematidae	1
Timema genevievae	Phasmatodea	Timematidae	2
Timema monikensis	Phasmatodea	Timematidae	2
Timema podura	Phasmatodea	Timematidae	3
Timema poppensis	Phasmatodea	Timematidae	1
Timema shepardi	Phasmatodea	Timematidae	1
Timema tahoe	Phasmatodea	Timematidae	2
Tineola bisselliella	Lepidoptera	Tineidae	4
Tiphia femorata	Hymenoptera	Tiphiidae	1
Tischeria quercitella	Lepidoptera	Tischeriidae	1
Tomicus yunnanensis	Coleoptera	Curculionidae	4
Torymus bedeguaris	Hymenoptera	Torymidae	1
Tremex magus	Hymenoptera	Siricidae	1
Trialeurodes vaporariorum	Hemiptera	Aleyrodidae	1
Triarthria setipennis	Diptera	Tachinidae	1
Triatoma dimidiata	Hemiptera	Reduviidae	2
Triatoma infestans	Hemiptera	Reduviidae	1
Trichocera saltator	Diptera	Trichoceridae	1
Trichogramma chilonis	Hymenoptera	Trichogrammatidae	1
Trichogramma evanescens	Hymenoptera	Trichogrammatidae	1
Tricholepidion gertschi	Zygentoma	Lepidotrichidae	8
Trichopria drosophilae	Hymenoptera	Diapriidae	4
Triodia sylvina	Lepidoptera	Hepialidae	2
Trissolcus semistriatus	Hymenoptera	Scelionidae	1
Trypoxylon figulus	Hymenoptera	Crabronidae	2
Trypoxylus dichotomus	Coleoptera	Scarabaeidae	1
Tupiocoris notatus	Hemiptera	Miridae	1
Urocerus augur	Hymenoptera	Siricidae	1
Velia caprai	Hemiptera	Veliidae	1
Vespa crabro	Hymenoptera	Vespidae	1
Vespula germanica	Hymenoptera	Vespidae	1
Xenophysella greensladeae	Hemiptera	Peloridiidae	2
Xiphydria camelus	Hymenoptera	Xiphydriidae	2
Xyela alpigena	Hymenoptera	Xyelidae	1
Xylobiops basilaris	Coleoptera	Bostrichidae	1
Xylocopa violacea	Hymenoptera	Apidae	1
Yponomeuta evonymellus	Lepidoptera	Yponomeutidae	3
Zacompsia fulva	Diptera	Ulidiidae	1
Zeugodacus cucumis	Diptera	Tephritidae	2
Zeugodacus cucurbitae	Diptera	Tephritidae	2
Zorotypus caudelli	Zoraptera	Zorotypidae	3
Zorotypus gurneyi	Zoraptera	Zorotypidae	1
Zygaena fausta	Lepidoptera	Zygaenidae	1
cf. Dixella/Nothodixa sp. Dix2	Diptera	Dixidae	1
cf. Paracnephia sp. Prosim 2	Diptera	Simuliidae	1
