# Supplementary material for: Transcriptomes reveal expression of hemoglobins throughout insects and other Hexapoda
Source: PLoS One. 2020 Jun 5;15(6):e0234272. doi: 10.1371/journal.pone.0234272 (PMC7274415; doi:10.1371/journal.pone.0234272)
Supplement: S5 File — (FASTA) [file pone.0234272.s014.fasta]

>Acerentomon_sp._AD-2013__GAXE02041270.1_(Protura:Acerentomidae)
M------------------------------SELTEEHKNAIRSTWALV-KQNLKQNGVDFLVEFFKAHPEYLVKFKRFSKTKSSLEELSKT-APFVTHATKIMF-QLSALVE---FLDDLE---CLVDMLKKLGADHHPR-EIDIQAFRNLEVLFLRFLEERLGVH-YSPVAKEAWTIMMRIGMSVIEQGIEQAKAETA--------
>Anurida_maritima__GAUE02021378.1_(Poduromorpha:Neanuridae)
MA------------------------STTGGGGLTPDEEKAIRSTWSLV-QTDLKGNGAKFFIHFFTGYPEYQKMFRSFADI--PLAELHKS-KRLIAHGYTVMT-SLTALVE---NLDDPE---VLNELLHTVGRNHGRR-KVKVGDFENLRESLVDFLGKALGEH-WTPEAAVAWSKVLQVIVTKIGEGIKLVEAEA---------
>Folsomia_candida__GASX02031932.1_(Entomobryomorpha:Isotomidae)
M-------------------------------SLTAEEKTAVQDTWGVV-AKDLKGNSIKVFLHFFTMFPEYQKLFRGFADT--PMDQLPEN-RRFKAHAFTVVS-AINGLID---NLDDPE---MLCELLVKTGQNHAKR-SIKIGDFKNLNDCLMDLFSKIFGEA-WTPVAKSGWSKVFSVVLEKVAEGLKLNE------------
>Occasjapyx_japonicus__GAXJ02020824.1_(Diplura:Japygidae)
MA----------------------ANTPDPTTGLTPTQVQVIRDSWEPV-RKDPKKIGVMFFTDLFKANPEFQTLFRALAKI--PLDKLKEN-RIMQAHGTNVMV-SLTNVVD---NLDDAE---SLETILLQIGRNHKRR-NLKPEFFERITAILLEFLQKTMPDA-MTAEAVEAWKQALNVVSSILIKGLQDTDE-----------
>Meinertellus_cundinamarcensis__GAUG02046144.1_(Archaeognatha:Meinertellidae)
MG--GVVSYLFG-------YQDPNDDVPDPATSLTPRERRAVKETWALV-ETDLKGNGVALFLAFFDRFPQHQKRFSAFADL--PRADLAKD-KRLVAHASIVMY-ALSNIVS---HLDDPE---CLVYSLKKIGESHKRR-TITETEFQNLNEVLAKFLKDRLGSK-LTPFAEDAWVKTLRVALSVINQGLHDGSD-----------
>Machilis_hrabei__GAUM02028425.1_(Archaeognatha:Machilidae)
MG--GVLSYFFSNS------TDPNNDIPDPTTGLSPREARAVRDTWAIV-ETDLKGHGIAFFLALFDAHPQYQKMFRSFADV--PRDQLPKD-KRFAAHASNVMY-AVSNVVA---NLEDPE---CLVETLVKIGENHGRR-NITEKEFQNLKIVLLKFLKDQLGSK-FSLKAEEAWLKTLNVAISVIVKGILEGQKQAK--------
>Thermobia_domestica__GASN02053782.1_(Zygentoma:Lepismatidae)
MG--NSGSVTFSTK----AKVNPNMDEPNCTTGLTPRQVKAVRDTWDLA-RKNLKQHGVDLLLMFFEAHPDYQLKFKSFATV--PLEELGQN-KKFQAHANSVMY-ALTSIVD---NLDDGE---CTVEMLLKLGENHGRR-KVTETAFQDLKVVLLKYLKTKMEDK-FTPFAEEAWSKTLDVANSVIFKTLTQTT------------
>Atelura_formicaria__GAYJ02037127.1_(Zygentoma:Nicoletiidae)
MG--NSQSEYKLQA------SEPILDEPDPDTGLTPREKQAIKESWDLV-RNDLKGVGVKFLLAFFDANPSYQQNFKAFATM--PREELSGS-KKFQAHASSLMY-AFTSIVD---NIDDPE---CIREMLVKLGANHSKN-KINNTHFLRLKVALLDFLKANLGEV-ITPFPEEAWSKAVDVANTVIFQGLEEGQSGN---------
>Ceuthophilus_sp._AD-2013__GAUX02043165.1_(Orthoptera:Rhaphidophoridae)
MG--GLLSYLLGGS----PAGSADLDVPDAVTGLTPRQRQFVADTWALV-KEDMRGNGVELFMRFFIARPEAQKRFPAFADT--PLDELRGS-KRLQAHTNSVMY-ALDSVVA---NLDDPE---CLVEMLSRMGENHGRR-RITEQEFLDLKVVLMTLLKDKLDIH-LTADGEKAWSMTVDVAYKAIFHGMKITSS-----------
>Acheta_domesticus__GDVN01011935.1_(Orthoptera:Gryllidae)
MG--GLLSFFWGAG-----PESAGLDVADPATGLTPRQKRYVTDTWALV-KKDLRGSGIAVLHTFFTDFPEYTKYFNAFKDV--PIKDLPTN-KKFQAHSHSVIY-ALSSVVD---NLDDTG---VLVEMLNKLGENHGRR-NITPKQFQDLKGVILKVLKAKLGKV-MTPDAEEAWSKTLDVAYSIIFKGMENVKKNDHIIS-----
>Tanzaniophasma_sp._AD-2013__GAXB02029719.1_(Mantophasmatodea:Tanzaniophasmatidae)
MG--AILSHVPGLS-------WAVMDTPDPATGLTPREKQLVVKSWSQV-RTDLKGNGVELFIMFFREYPDYQKKFAAFADV--SLDELHNN-PKLAAHATAVMY-AMSSLVD---QLDDPT---TLCELLRKQGVNHGRR-GITQQHFVHLKMTILKFLEKKLTSQ-LGANGVAAWSKTLDVINNAIYIGLEQSKEAVS--------
>Grylloblatta_bifratrilecta__GAWP02046080.1_(Grylloblattodea:Grylloblattidae)
MG--NLVSYLFGGA-----VEDPNIDVPDPATGLTPRQKKAVVESWALV-KADIKGNGIALFILFFKTFPKHQLQFKAFATL--PLTELKES-KKLQAHANSVMY-AVTSVVD---NLDDPG---TLVEMLAKLGENHGRR-NIKEQDFKDLKGVILTLLKDKLGRN-LTPFGVEAWDKTLDVANSVIFQGMKTYESTIAKKVVQ---
>Grylloblatta_bifratrilecta__GAWP02044431.1_(Grylloblattodea:Grylloblattidae)
MG--VLLSLLWGGT-----QEDPSLDLPDPATGLTPREKKHVVDTWAII-RKDTKETGIDLFMALFEMFPHHQKKFPSFAEL--PLSELRAA-KRLHAHTNTVMY-ALTSVVD---NLDDPE---CLMVMLGKMGENHARR-RVSEQSFTDLKLVLLKLLKQKLGPK-LTTEGESAWNKTIDIVYKGIFEGMRRHAQ-----------
>Galloisiana_yuasai__GAWN02041646.1_(Grylloblattodea:Grylloblattidae)
MG--GLVSYLFGGA-----VEDPNLDVEDPVSGLTPRQKKVIVDSWAVV-KTDIKGNGIALLILFFKTYPKHQQRFKAFATV--PLEELKEN-KKLHAHATSVMY-ALTSVVD---NLDDTG---TLVEMLAKLGENHGRR-NITEQEFQDLKVVVLMLLKDKFGKK-LTLFALEAWDKALDVVNSVIFQGMKANETSTTKKVKQ---
>Galloisiana_yuasai__GAWN02033262.1_(Grylloblattodea:Grylloblattidae)
MG--ALLSFLWGGT-----QEDPSLDVPDPATGLSPREKKHVVDTWAVV-KKDTKETGIELFMAFFEAYPHHQKNFKSFADL--PLSELRHS-KRLVAHTNTVMY-ALTSVVD---NLEDPE---CLMVMLGKMGENHERR-KVSEQAFLDLKVVLLQLLKQKLGSL-LTSEGEKAWSKTIDIVYKGIFEGMTRQKPQ----------
>Haploembia_palaui__GAZA02094583.1_(Embioptera:Oligotomidae)
MG--VIYSYFWGPS------EPPNFDVPDGATGLTPREKKFVTDTWSIV-QKSSKEVGIELFVRFFEKYPEYHAMFSSLKDI--PVNELRGH-KRLHAHSNTVMF-SLSSVVN---NLDDPG---CLVEILKKLGENHKRH-RVPKKSFTDLKAVLLQLLNDMLGAAVMTPQAVEAWSKTIDVAYKFIFEGLA---------------
>Aposthonia_japonica__GAWU02034859.1_(Embioptera:Oligotomidae)
MG--VIYSYFWGPS------DPPNFDVPDAATGLTPREKKYVTDTWSIV-QKNSKEVGIELFVRFFEKYPEYHAMFSSLKDI--PLDELRSH-KRLHAHSNTVMF-SLSSVVN---NLDDPG---CLVEILKKLGENHKRH-RVPQKSFTDLKAILLDLLTDMLGTSVVTSQVADAWSKTIDVAYKFIFEGLA---------------
>Carausius_morosus__GFAX01027723.1_(Phasmatodea:Phasmatidae)
MG--SVLSWVWGSS------EAPGLDVVDPRSGMTPRQVKLVQGDWEVV-KKNLVPVGIEIFIRLFTKHPDYQKEFPSLADI--PLAELRTN-KRMAAHASTVMY-ALTSVVD---SLLDPE---VDLELLKKVGKSHIDR-HLTKRHFEDVRLMIVEVLQENLKWK--DEKSVEAWTKTLDFMYKGIYEGMDEVKF-----------
>Aretaon_asperrimus__GAWC01050447.1_(Phasmatodea:Heteropterygidae)
MG--SIVSWVWGSP------DDPSLDVVDPKSGMTPRQVKLVQSDWDVV-KKNLTGIGVEIFVVLFTNYPEYQKLFTSLADI--PLSELRTD-KKMAAHASTVMY-ALTNVVD---SLLDPE---VDMELLIKVGKNHGAR-NLTKEHFVVVREIIVDILAKTLQWK--NEKSVEAWIKTLEFMYKGIYQGLDQVQ------------
>Metallyticus_splendidus__GATB02032537.1_(Mantodea:Metallyticidae)
MG--TLLSYLWGSA---------ADSEPDPFTGLTERQLQLIRDTWALI-KKDSKAVGIEVFYRLFQKHPEIQNMFPSFRGV--VLEDLRGS-PKLAAHATSVMY-SLSCMID---SLTDQS---CLTELMAKQGENHARR-GVPEKAFWDVKAVLLEVVRKKLGWK-MTSEVEKAWNITLDVATLGIIQGLQNCSF-----------
>Mantis_religiosa__GASW02024218.1-1_(Mantodea:Mantidae)
MG--SLLSYFVGGI------SNRNMDVPCSTTGLTPREKEAVRVTWELV-KQDLKGVGTELLKSFFVANPSYQQYFKAFKDV--PLDDLPGN-SRFQAHSMSVMY-ALSSVVE---HLDDPT---VLVEMLQKLGESHGKR-NIKPKHFQDLKVVLMKLLKAKLGSN-FSEEEEKAWERTVNVAYSIILPALEKDAS-----------
>Mastotermes_darwiniensis__GAZE02155359.1_(Blattodea:Mastotermitidae)
MG--GVLSYFWGSG----HKDDPYLDIPDPATGLTPRQRQLVLDTWAIV-KQDAKGVGVELFMRFFEAHPEYQNLFPSFGDL--PLPELRGS-KKLSSHATSVMY-SLTSVID---NLEDPE---CLTELLIKLGRNHSRH-KVTEKEFYDLKVVLMQLLKQKLGKK-LTSEAEEAWRKTVDIAYKSIFEGLKTCDASGMK-------
>Cryptocercus_wrighti__GAZN02050637.1_(Blattodea:Cryptocercidae)
MG--SLLSSLVGGG------SNPGLDVPDSTTGLTLREKMAVKRVWNVI-KSDIKQNGIDLLIMFFEAYPGHQRHFKSFKDT--HLQDLHRN-PKFQAHCTSVMY-ALTSVVD---NLEDTE---CLVEMLTKLGQNHHRH-GISRQEFHDLKIVLLNFLKKKVGSK-FTCEEEAAWSKTLDVAYSVIFKGLDKAQGIDS--------
>Coptotermes_gestroi__GCET01005225.1_(Blattodea:Rhinotermitidae)
M-----------SA----QKDDANLDTPDPTTGLTPRQRQFVVDTWGVV-KPNAKEAGVEMFTRLFEAHPQYQKLFPNFEGL--TLSELKTS-KKLAAHATNVMY-SLASVID---NLDDPE---CLKELLIKLGKNHGRR-KVTEKQFHDLELVLMQLLKEKLGNQ-LTSQGEDAWKKTVDVLYKGIFQGLRACGAS----------
>Blaberus_atropos__GAYD02043394.1_(Blattodea:Blaberidae)
MG--SLLSALTGSG------NNPNLDVPDPATGLTPREKNAVRRNWDLV-KADIKQNGIDLLMLFFKENPGYQNHFKSFKDV--PLKELPNN-SKFHAHCTSVMY-ALTSVVD---NLDDPG---CLVEMLTKLGENHHRR-NITRQHFINLKIVVIKILKSKLGSK-YTSEDEAAWNKTLDVAYSVIFKGLDKAEEEKSLKA-----
>Thrips_palmi__GAXC02022568.1_(Thysanoptera:Thripidae)
MG--IILSYLW-----------PLSTEVDPVTGLSPKDKHLLTTTWALV-KKDAAGNGSHLFRLLFEKHPDVRDMFPFARGK--QWAEYSED-ARLRAHVSSVMY-ALTSMVD---NLGDVA---CLDAMVRKLADNHVRR-RVTLEHFKALGGILVQTLQDKLGPSIMTAETTTAWARMYDLVLKVLADQMAKPKGSD---------
>Gynaikothrips_ficorum__GAXG02083174.1_(Thysanoptera:Phlaeothripidae)
M-------------------------------SLTLEEVDLVTTSWGKV-ATNKKAAGRKLFKTLFTENPDIQDKFPFARGL--TWDEIESKPTRIDAHAAAVLN-SINSLVE---NMDSPE---VLKEILHKTGASHKPR-GTTMENLHVLGDALIRTFTEALGKEVMTPDTINAWTKFYSLVLSEMGAEL----------------
>Essigella_californica__GAZF02030055.1_(Hemiptera:Lachnidae)
M-----------------------------ANSLSPQQISQLKKSWSAL-AQDPSQLASELVIRLFKENPEYQLLFRRLKGL--SIDELAFN-PQFKVHASKVGA-SLETTVD---HLDKPE---ELEQLLTNLGNKHKKY-GLTPTHFQVIGDVLISMIAEAIGDT--EPELLDLWKSSLTSVISILISGCC---------------
>Cuerna_arida__GECZ01008605.1_(Hemiptera:Cicadellidae)
M------------------------------IEITEKDKELARAVWTEV-EKDYRGTGILLFTELFTTYPDYVKYFERMKSN--PDQDIFES-TRFKKHMVSALFPSIAMMLK---NLDHPS---ELSSQLHEIAVKHKKR-GLRRPNFEVLQEVIMTTLKKAFGEA-FTADTETAWNKILTVAFDGISTTIEKTEL-----------
>Ectopsocus_briggsi__GAPT02028287.1_(Psocoptera:Ectopsocidae)
MA--AAAS-------------TKKVATKRSDMAVTKEDIVCVNKTWKVI-WPNQEDAGVLILKTFLDKH-DYYDKFARFKDH--PRDTITEN-KIFRNHASKIMG-ALNETFK---NIENPA---AFSELLKNLGAGHKKR-GIKEAQFLELKEVILGILAENYK---LPQNEIDSWNRVLSAAIDAIAKGLA---------------
>Cotesia_vestalis__GAUP02017492.1_(Hymenoptera:Braconidae)
ME--PLWRKIWGHS---------NEDVVDPVTGLSGRDVRLVQSTWAIV-KKDRLASGITVMLGFFESHPEYQSHFDEFRDV--PRQDLPGN-KKFQAHALSVMT-ALNKTVE---TLNDAE---ALESGLTALGKRHGNR-ELTEQQFQHLKIVIVDVFRQTLGDQ-FTEETEEAWTKTFKVMYSYIFKGLSS--------------
>Chalybion_californicum__GBOM01017475.1_(Hymenoptera:Sphecidae)
MG--TFLRWFGFSS---------VDDRVDEATGLTEKQKKLVQNTWAIL-RKDPVATGVTLMSVFFKKYPEYQQQFEVFKDI--PLHELPSN-KRFQAHCASIIT-ALNNVID---SLHDPG---LIEANLISLAERHKKR-GQTKEQFENLKEVVLEVLGQALKKQ-FTQDVSTAWSKTLDVAFSIIFQVYSS--------------
>Ammobates_syriacus__GBMX01017590.1_(Hymenoptera:Apidae)
MG--TFLRFLGITS---------DDNRIDEATGLTAKQKKLVQSTWAVI-RKDEVGSGVAVMTAFFKKYPEYQRQFHAFMDT--PLNELPAN-KRFQAHCASVIT-ALNNVID---SMHDPG---LMEASLISLAERHKKR-GQTKEEFQNLKDVVLEVLRQALGRQ-FTPEVEEAWRKTLDTVFAKIYQVLTS--------------
>Alastor_atropos__GBTG01006537.1_(Hymenoptera:Vespidae)
MG--TFFRFLGLWT---------NDSKVDEATGLTERQKKLIQNTWAVI-KKDQVASGCAVMLAYFKEYPQYQQYFGAFKHV--PLDELQNN-KRFQAHCASIIA-AISGVVD---SLNDFG---LLQANIIILAERHKKR-GQTKEEFQNLKAIIRSVLRQALGKQ-YTSEVSDAWDKTLDVMFLKIYEILAS--------------
>Acantholyda_hieroglyphica__GBKM01024428.1_(Hymenoptera:Pamphiliidae)
MG--LIWSYFWGFP---------DENVVNAATGLTGKERRLVQKSWEIL-RKDHVGTGIAIISALFTKYPAYQKEFKHMKNL--TVEEIPKN-KRMQAHCANLAG-TLSNAVD---ALNDPD---LLEAIMVDLGEKHKRR-GQTEEQFRNLKPVLLDVLREALGKE-FTNETEVAWSKTVHAAFTLIVKGLNA--------------
>Subilla_sp._AD-2014__GAUI02046575.1_(Raphidioptera:Raphidiidae)
MG--AWLSSLWSSA----PPEPEGFDTPHPTTGLTPRENKYVTDTWNLI-KPNLKAVGIDLFMGYFGKFPHYQSFFKSFKDV--PLDELPNN-KKLQAHASNVIY-ALTAIVD---TIDDPE---TLIEMLTKSGENHVRR-KVPKQAYLDLKIVLIDLLRQKLGKK-LNADAVKAWEHTLDVAFSVILKQIEGGTTD----------
>Corydalus_cornutus__GATG02010693.1_(Megaloptera:Corydalidae)
MG--NVFDALFGSRKIDVLPDPPGFDEPDALSGLTPREIKLIRDSWEPV-KKDIKAVGITFFVKYFGKYPKYKKYFKAFKDM--PVEELPHS-KKLQAHANSVMY-TLMSMID---SLDDPE---TLVVSLHKIGENHSKR-NITEQAFHDLKTVLMELFSELLGNK-LTENMVKAWDKMLTTAFKIIFQTLHAPVEDK---------
>Chrysopa_pallens__GAGF01044653.1_(Neuroptera:Chrysopidae)
MG--ALMSYIWGPS------LPPDYDVPDEKTGISQRDKDNVQHTWELILKKGVREMGISLFTSFFELYPHNQKFFKSFQDT--PISQLSQN-KMFRAHSSNIMH-AFTGIVG---LLDDPE---ALVETLLKLGSNHRPR-NIGKQPFEELRTAILKWLSKELGSQ-LDKGKEESWDKILKLAWSIIYQTVLDDKEQPIKDS-----
>Euroleon_nostras__GAXW02016827.1_(Neuroptera:Myrmeleontidae)
MG--AILSYFRGPS------LPPDYDVPDENFGLSPRDKQNVKDVWEMVLKKGVREMGVVLFQVFFELYPEHRRFFKTFQDT--PLEKLKED-KMVRAHASNVMY-AITGIVG---LLDDPD---ALVENLLKLGRNHSPR-NISEQTFEDLRIALHEMFKRELGNQ-YTKDREESWNKTIRVAWSVIFKTLTPKTD-----------
>Stylops_melittae__GAZM02010098.1_(Strepsiptera:Stylopidae)
MT------------------------SEDSKKFLTNSEITIVQNDWKIM-LENKRENGVQLFLRFFAKYPQNQQKFKSLSNL--TWPQLQTS-AALVKHALRVMD-AITSVLQ---SLSKFE---VAQNLLKSVGENHKTR-NIPKQSYYELKICLIELLSDTLSTE-FSSEHAVIWDKLLTISFKIITD------------------
>Brassicogethes_aeneus__GAPE01032825.1_(Coleoptera:Nitidulidae)
MG--AVVSLFDGNT--------GRTDDPDSTTGLTSRDKFLVTSSWAEV-RKEPTENGVKLLMMLFEKNPKYLQLF-PFKDI--PLKDLPEN-KRFQAHCNKVIH-GFNAIID---SLDNTE---LLVTTLLKVGETHKPR-GVTEEAFLDLKDVIIELFSTF-----MNKDQIEAWKKTLEVAFATIIKGLTQ--------------
>Anorus_arizonicus__GDLJ01018218.1_(Coleoptera:Dascillidae)
MG--IILSYFYGQS-----------NEPDPATGLSPREKYLVTSSWGIV-RKDVIGNGTELFVLFFKKFPKYQNYF-PFRDV--PFEQLREN-KKVHAHAVNVMY-ALSSVVD---NLDNVD---VLINLLQKTGESHGRR-KIPEDSFWDLKETVLELLKVGLGSK-LTEEGSAAWDKTLSVAIKVILGGIHEYQEKQQKKQQQATE
>Anoplophora_chinensis__GFXC01010732.1_(Coleoptera:Cerambycidae)
MA---------------------EKDVPDPVTGLTSKDIALIKNSWAGP-RQKPTDSGIALFNVFFKNHPEYQEAF-PFRGI--PIADLPKN-KRFLAHANGVIY-GFSSIVD---AVDDPE---MLVPILSRIGESHAPR-RIDEKSFQDLKESLLELFSSL-----LNDEEVAAWKKALDVAFPVLAQAFRENRKK----------
>Rhyacophila_fasciata__GAXX02032398.1_(Trichoptera:Rhyacophilidae)
MG--AYISYLWWGG--------CDPDEVNAESGLSLRDIHQIRTSWKKV-SADAVGSGTELLVRYFTAYPEYKKNFKSFKET--PTEALRNN-RQFHAHSLAIIT-TLTSVID---NLDKPD---LALVICQKLGANHSAR-KITEKQFNDLKDVLVQLFINDLK---FDEATMGSWVRAVTFIYKNIFKTLSEGQN-----------
>Heliconius_cydno__GGKC01043581.1_(Lepidoptera:Nymphalidae)
MG--GWMTHLIWGG---------DPDAVNPVSGLSKRDIYVVQKSWAVA-ATDSVGTGNELLKRYFRAYPETKDFFRMIKNV--PEEKFTEN-FQFKAHVINLMS-ALDLAVK---NLHQPE---VVAAMMAKLGESHGRR-KIQEKQFNELTIVIVQLFKDVLN---LDDKTLAAWGRVVEFWYKHIFETLSGGENR----------
>Dryadaula_visaliella__GENH01032468.1_(Lepidoptera:Tineidae)
MG--GWVSYVWWGG---------DPDIPNSLSGLSKRDLYLVQRSWAPV-KADLVANGTELLKRYFRTYPEGKEFFRFVKKL--PEEEYLSN-FQFKAHVMSLMT-SLDLAVS---NLNQPE---IVVAMMEKLGESHKRR-MLKRKHFDELKLVIIKLFVEVLH---LDEASLESWGRTIDFLYKHIFTSLEAPSER----------
>Amyelois_transitella__GDGN01062511.1_(Lepidoptera:Pyralidae)
MG--GWFSYVWWGG---------DPDACDPISGLTKREIHAVQKSWAPV-YADPVANGTELLKRFFRAYPNNKTYFKMITNV--SEEKFAEN-IQFKAHVVNLMS-SLNLAVK---NLDQPE---VVAALMVKLGDSHAKR-HIKEQNFHELKDVIVKMFIEVLN---LDNTTLSAWGKAVDFWYKHIFVALNSEAR-----------
>Bombyx_mori__GFCY01030639.1_(Lepidoptera:Bombycidae)
MG--TWFSYMWWGG---------DPDVVNPVSGLTRREIHAVQKSWAPV-NANSFATGSELLRRLFNTYPDTKEYFKMVRKL--PEEEYSQN-PQFKAHVINLMT-SLNLAVN---NLNQPE---IVAAMMTKLGESHRRR-QIKEKNFHELKEVIVKLFIDVLR---LDDATLSAWGKTVEFWYKHIFVTLNSPEETR---------
>Oropsylla_silantiewi__GAWY01007310.1_(Siphonaptera:Ceratophyllidae)
MA-----------------------DEVDSATGLSPRQVEVLLESWKVP-AQNVEESGVEILIRLFTAHPEHRKYFSSFEGV--PLEELRGL-ARFRRHAYNVVR-ALDEALG---ELRDGD-KEKLVERFTALGVSHGGR-KISEKAFHDLREVIVNLLKEVCK---LDDFGVHAWRQLFETAYKIMFAAMRTQT------------
>Ceratophyllus_gallinae__GAWK02008448.1_(Siphonaptera:Ceratophyllidae)
M------------------------DEADSATGLSPRQLEVLLESWKVP-AQNVEESGVEILMRLFTAHPEHQKYFSTFADV--PLDELRNL-ARFRRHAHNVVK-ALDQALG---DLKAGD-TPKVVERFTALGVSHGGR-KISEKAFYDLREVIVNLMKEVCK---LDDFGVQAWRQLFETAYKIMFAAMRTQT------------
>Nannochorista_philpotti__GADB01009262.1_(Mecoptera:Nannochoristidae)
M------------------------DEPHPVTGLTKREAQFLRETWAIP-KKDPEGTGVEILIRFLTKHPENQKYFKAFQSV--PLAELRGH-SRFRKHALNVVT-AIDNAVE---NLDNVD---VVVEALGEIGASHVKR-KISEDRFNELKAIILPLLSEACS---LDAAGEATWKKLFDVAYGIIFMAMKQSV------------
>Bittacus_pilicornis__GATH02010706.1_(Mecoptera:Bittacidae)
MA-----------------------DERNPVTGLTAADVSVLRESWKIP-ASDVEGTGVEVLMRFFTAYPHNQIYFEIFKDV--PLSELREN-ARFRRHAHNVVN-AISATID---NIETPE---VVAEQFNKLGSSHARR-KIPKQSFIELKEIILGCIKDVNN---LDEAGLEIWAKVLDLANTVMFKVLP--------------L
>Amenia_sp._RSM006__GGGW01004792.1_(Diptera:Calliphoridae)
M---------------------------------NCDEVYEIKRTWEIP-AATPTESGVAILLKFFTKYPSNLQKFYSFKDL--SIEELKNN-ARFRAHAIRIIK-VFDESIQ---TLGHDWAGPKLDEIWSKVAESHFKR-QIEKQSFNELKEVILEVLTAVCN---LNETQTAAWIKLIDTVYSIVFNTLDKLKNGEQ--------
>Anopheles_sinensis__GAFE01006213.1_(Diptera:Culicidae)
M----------------------------------KSQKVALIAAWSIV-KKDLVTHGRNIFVIFFEEYPQYLDYFDFSASD--AAGDLGEN-RSLHAHARNVMN-FIGTLIDY--GLNDPD---LLKCSLARLVRNHRRR-NVTKEDVGAVGGVIMRYCLKALEQH-RSKTLEDAFGAFLGTVAAAFE-------------------
>Bactrocera_kraussi__GFNT01036726.1_(Diptera:Tephritidae)
M-------------------------------ALNAEDIAEIKKTWAIP-VATPTDSGAAILLRFFTKYPSNLEKF-PFRDV--PLAELNNS-ARFRAHCGRIIK-TFDQSIS---QLEEEGGLQKIQEIWQEIARSHVQRHNIAKPSYFELREAIVEVLSEACN---LNERQAEAWNKLLDIVYDIIFKKYDDLGAQ----------
>Bactrocera_latifrons__GDHF01020650.1_(Diptera:Tephritidae)
M-------------------------------ALNAEDIAEIKKTWAIP-VATPTDSGAAILIRFFTKYPSNLEKF-PFRDV--PIEELSNS-ARFRAHCGRIIK-TFDQSIS---QLEEEGGLQKIQEIWQEIARSHVQRHNIAKPSYFELREAIVEVLSEACN---LNERQAEAWNKLLDIVYDIIFKKYDDLGAQ----------
>Bactrocera_latifrons__GDHF01021969.1_(Diptera:Tephritidae)
M-------------------------------GFSAQEVADIKASWEVP-KANLTDSGAAILVHFVTKYPDNLMHF-PFKDV--PIVDLNKN-ERFRSHVTKIMK-VFDNSVN---VLGADEA--QITQIWQDLAKSHVKR-QIPEKSYLELRDSILTVLSEAAK---LTDAQKASWHKMLDHVYAILFQKMSELGA-----------
>FBpp0082701 Dmel_glob1_(Diptera:Drosophilidae)
M---------------------------------NSDEVQLIKKTWEIP-VATPTDSGAAILTQFFNRFPSNLEKF-PFRDV--PLEELSGN-ARFRAHAGRIIR-VFDESIQ---VLGQDGDLEKLDEIWTKIAVSHIPR-TVSKESYNQLKGVILDVLTAACS---LDESQAATWAKLVDHVYGIIFKAIDDDGNAK---------
>2C0K:A_PDBID_CHAIN_SEQUENCE_Gasterophilus_intestinalis_(Diptera:Oestridae)
M---------------------------------NSEEVNDIKRTWEVV-AAKMTEAGVEMLKRYFKKYPHNLNHFPWFKEI--PFDDLPEN-ARFKTHGTRILR-QVDEGVK---ALSVDFGDKKFDDVWKKLAQTHHEK-KVERRSYNELKDIIIEVVCSCVK---LNEKQVHAYHKFFDRAYDIAFAEMAKMG------------
>CAA39718.1_Ctp_HbV_[Chironomus_thummi]_(Diptera:Chironomidae)
MKFFAVLTLCIIGAI---------------AHPLTSDEANLVKSSWNQV-KHNE----VDILAAVFKAYPDIQAKFPQFAGK--DLDSIKTS-GQFATHATRIVS-FLSELIALSGNEANLS---AVYGLVKKLGVDHKNR-GITQGQFNEFKTALISYLSSHVS---WGDNVAAAWEHALENTYTVAFEVIPA--------------
