# Supplementary material for: Transcriptomes reveal expression of hemoglobins throughout insects and other Hexapoda
Source: PLoS One. 2020 Jun 5;15(6):e0234272. doi: 10.1371/journal.pone.0234272 (PMC7274415; doi:10.1371/journal.pone.0234272)
Supplement: S6 File — (XLSX) [file pone.0234272.s015.xlsx]

## Sheet: Deeploc_results
Entry ID	Target	Order	Family	Localization	Type	Nucleus	Cytoplasm	Extracellular	Mitochondrion	Cell membrane	Endoplasmic reticulum	Plastid	Golgi apparatus	Lysosome/Vacuole	Peroxisome
Machilis_hrabei__GAUM02028425.1		Archaeognatha	Machilidae	Cell membrane	Membrane	0.0002	0.0268	0.0004	0.0192	0.6557	0.0084	0.0017	0.0494	0.217	0.0211
Meinertellus_cundinamarcensis__GAUG02046144.1		Archaeognatha	Meinertellidae	Cell membrane	Membrane	0.0011	0.0161	0.0036	0.0353	0.6741	0.013	0.0028	0.0507	0.1918	0.0115
Blaberus_atropos__GAYD02043360.1		Blattodea	Blaberidae	Cell membrane	Membrane	0.0012	0.0318	0.0016	0.0265	0.6276	0.009	0.0024	0.0299	0.2505	0.0195
Blaberus_atropos__GAYD02043394.1		Blattodea	Blaberidae	Cell membrane	Membrane	0.0007	0.0251	0.0009	0.0312	0.6561	0.0126	0.0027	0.0329	0.2214	0.0164
Panchlora_nivea__GGLV01025799.1		Blattodea	Blaberidae	Cell membrane	Membrane	0.0007	0.0127	0.001	0.0442	0.6884	0.0073	0.0028	0.0331	0.1991	0.0108
Panchlora_nivea__GGLV01039600.1		Blattodea	Blaberidae	Cell membrane	Membrane	0.0004	0.0186	0.0018	0.0304	0.7186	0.0104	0.0035	0.0438	0.1594	0.013
Periplaneta_americana__GAWS02039420.1		Blattodea	Blattidae	Cell membrane	Membrane	0.0005	0.02	0.0011	0.0413	0.6334	0.0113	0.0046	0.0632	0.2132	0.0114
Periplaneta_americana__GAWS02039997.1		Blattodea	Blattidae	Cell membrane	Membrane	0.0014	0.0214	0.0201	0.0478	0.6418	0.0165	0.0053	0.0705	0.1505	0.0247
Periplaneta_americana__GEIF01010583.1		Blattodea	Blattidae	Cell membrane	Membrane	0.0005	0.02	0.0011	0.0413	0.6334	0.0113	0.0046	0.0632	0.2132	0.0114
Periplaneta_americana__GEIF01010585.1		Blattodea	Blattidae	Cell membrane	Membrane	0.0005	0.02	0.0011	0.0413	0.6334	0.0113	0.0046	0.0632	0.2132	0.0114
Periplaneta_americana__GEIF01010587.1		Blattodea	Blattidae	Cell membrane	Membrane	0.0005	0.02	0.0011	0.0413	0.6334	0.0113	0.0046	0.0632	0.2132	0.0114
Periplaneta_americana__GEIF01024694.1		Blattodea	Blattidae	Cell membrane	Membrane	0.0005	0.02	0.0011	0.0413	0.6334	0.0113	0.0046	0.0632	0.2132	0.0114
Periplaneta_americana__GEIF01025733.1		Blattodea	Blattidae	Cell membrane	Membrane	0.0014	0.0214	0.0201	0.0478	0.6418	0.0165	0.0053	0.0705	0.1505	0.0247
Cryptocercus_wrighti__GAZN02032153.1		Blattodea	Cryptocercidae	Cell membrane	Membrane	0.0007	0.0206	0.002	0.0458	0.5711	0.0163	0.0062	0.0574	0.2534	0.0265
Cryptocercus_wrighti__GAZN02035687.1		Blattodea	Cryptocercidae	Cell membrane	Soluble	0.1466	0.2287	0.0619	0.0976	0.3206	0.0185	0.028	0.015	0.0449	0.0383
Cryptocercus_wrighti__GAZN02050637.1		Blattodea	Cryptocercidae	Cell membrane	Membrane	0.0012	0.0236	0.0067	0.032	0.6701	0.0116	0.004	0.0576	0.1767	0.0164
Blattella_germanica__GBID01003159.1		Blattodea	Ectobiidae	Cell membrane	Membrane	0.0017	0.0276	0.0099	0.0542	0.623	0.0179	0.0052	0.0496	0.176	0.035
Blattella_germanica__GBID01003313.1		Blattodea	Ectobiidae	Cell membrane	Membrane	0.0005	0.0203	0.0011	0.0404	0.5532	0.0125	0.0045	0.1516	0.1937	0.0223
Mastotermes_darwiniensis__GAZE02155359.1		Blattodea	Mastotermitidae	Cell membrane	Membrane	0.0006	0.0244	0.0009	0.0678	0.5806	0.0105	0.0048	0.0322	0.252	0.0262
Mastotermes_darwiniensis__GAZE02159040.1		Blattodea	Mastotermitidae	Cell membrane	Membrane	0.0014	0.0208	0.0086	0.0486	0.5616	0.0346	0.0116	0.1279	0.1609	0.0239
Coptotermes_gestroi__GCET01006343.1		Blattodea	Rhinotermitidae	Cell membrane	Membrane	0.0019	0.0311	0.0092	0.0229	0.726	0.0062	0.0018	0.0153	0.1744	0.0113
Prorhinotermes_simplex__GASE02049496.1		Blattodea	Rhinotermitidae	Cell membrane	Membrane	0.0096	0.0641	0.0512	0.135	0.4803	0.0286	0.0178	0.0321	0.1342	0.0471
Amphizoa_insolens__GFUZ01000666.1		Coleoptera	Amphizoidae	Cell membrane	Membrane	0.0003	0.0022	0.0003	0.0037	0.8163	0.0014	0.0001	0.0129	0.1624	0.0003
Xylobiops_basilaris__GDNM01013974.1		Coleoptera	Bostrichidae	Cell membrane	Membrane	0.0046	0.0161	0.0255	0.0583	0.612	0.014	0.0026	0.0434	0.2085	0.0152
Cylas_formicarius__GEOI01014081.1		Coleoptera	Brentidae	Cell membrane	Membrane	0.0032	0.0273	0.0027	0.0457	0.5588	0.0043	0.0009	0.1095	0.2453	0.0024
Cylas_formicarius__GEOI01014082.1		Coleoptera	Brentidae	Cell membrane	Membrane	0.0032	0.0273	0.0027	0.0457	0.5588	0.0043	0.0009	0.1095	0.2453	0.0024
Cylas_formicarius__GEOI01016049.1		Coleoptera	Brentidae	Cell membrane	Membrane	0.0027	0.0385	0.0061	0.0516	0.4922	0.0184	0.0076	0.0588	0.2953	0.029
Cylas_formicarius__GEOI01016050.1		Coleoptera	Brentidae	Cell membrane	Membrane	0.0027	0.0385	0.0061	0.0516	0.4922	0.0184	0.0076	0.0588	0.2953	0.029
Cylas_formicarius__GEOI01020883.1		Coleoptera	Brentidae	Cell membrane	Membrane	0.0001	0.0016	0.0017	0.0189	0.705	0.0031	0.0003	0.019	0.2494	0.0008
Cylas_formicarius__GEOI01025303.1		Coleoptera	Brentidae	Cell membrane	Membrane	0.0012	0.0327	0.0348	0.0264	0.6188	0.0094	0.0049	0.0362	0.2169	0.0185
Agrilus_planipennis__GAAB01004198.1		Coleoptera	Buprestidae	Cell membrane	Membrane	0.0004	0.0032	0.0012	0.0398	0.6886	0.0006	0.0001	0.0122	0.2536	0.0003
Anoplophora_chinensis__GFXC01013409.1		Coleoptera	Cerambycidae	Cell membrane	Membrane	0.0006	0.01	0.0154	0.0533	0.6297	0.0132	0.0033	0.0414	0.2208	0.0123
Anoplophora_glabripennis__GALX01003572.1		Coleoptera	Cerambycidae	Cell membrane	Membrane	0.0006	0.0113	0.0171	0.0517	0.6375	0.0143	0.0035	0.0434	0.2069	0.0137
Callosobruchus_maculatus__GEUD01176390.1		Coleoptera	Chrysomelidae	Cell membrane	Membrane	0.0002	0.0277	0.0104	0.027	0.6071	0.0148	0.0041	0.0605	0.2283	0.02
Callosobruchus_maculatus__GEUE01019116.1		Coleoptera	Chrysomelidae	Cell membrane	Membrane	0.0005	0.0333	0.0043	0.0625	0.4753	0.0105	0.0036	0.1468	0.2517	0.0115
Callosobruchus_maculatus__GEUE01049414.1		Coleoptera	Chrysomelidae	Cell membrane	Membrane	0.0007	0.0281	0.0307	0.0348	0.5792	0.0112	0.0046	0.0558	0.2394	0.0156
Callosobruchus_maculatus__GEUE01071664.1		Coleoptera	Chrysomelidae	Cell membrane	Membrane	0.0002	0.0277	0.0104	0.027	0.6071	0.0148	0.0041	0.0605	0.2283	0.02
Callosobruchus_maculatus__GEUF01057492.1		Coleoptera	Chrysomelidae	Cell membrane	Membrane	0.0002	0.0277	0.0104	0.027	0.6071	0.0148	0.0041	0.0605	0.2283	0.02
Callosobruchus_maculatus__GEUH01031687.1		Coleoptera	Chrysomelidae	Cell membrane	Membrane	0.0002	0.0277	0.0104	0.027	0.6071	0.0148	0.0041	0.0605	0.2283	0.02
Callosobruchus_maculatus__GEUH01040005.1		Coleoptera	Chrysomelidae	Cell membrane	Membrane	0.0005	0.0036	0.006	0.0398	0.6573	0.005	0.0006	0.0268	0.2591	0.0012
Colaphellus_bowringi__GBHN01000653.1		Coleoptera	Chrysomelidae	Cell membrane	Membrane	0.0005	0.0069	0.0205	0.0438	0.6368	0.0108	0.0026	0.0335	0.2354	0.0092
Colaphellus_bowringi__GBHN01008325.1		Coleoptera	Chrysomelidae	Cell membrane	Membrane	0.0011	0.033	0.0077	0.0333	0.6344	0.0128	0.0038	0.0412	0.2149	0.0178
Diabrotica_virgifera_virgifera__GBSB01004529.1		Coleoptera	Chrysomelidae	Cell membrane	Membrane	0.001	0.0306	0.0106	0.0208	0.6794	0.0109	0.0037	0.0388	0.1855	0.0187
Diabrotica_virgifera_virgifera__GBSB01004530.1		Coleoptera	Chrysomelidae	Cell membrane	Membrane	0.001	0.0306	0.0106	0.0208	0.6794	0.0109	0.0037	0.0388	0.1855	0.0187
Diabrotica_virgifera_virgifera__GBSB01004531.1		Coleoptera	Chrysomelidae	Cell membrane	Membrane	0.001	0.0306	0.0106	0.0208	0.6794	0.0109	0.0037	0.0388	0.1855	0.0187
Diabrotica_virgifera_virgifera__GBSB01004532.1		Coleoptera	Chrysomelidae	Cell membrane	Membrane	0.001	0.0306	0.0106	0.0208	0.6794	0.0109	0.0037	0.0388	0.1855	0.0187
Diabrotica_virgifera_virgifera__GBSB01018813.1		Coleoptera	Chrysomelidae	Cell membrane	Membrane	0.0005	0.0073	0.0005	0.0402	0.5793	0.0116	0.0022	0.13	0.2224	0.006
Leptinotarsa_decemlineata__GEEF01071408.1		Coleoptera	Chrysomelidae	Cell membrane	Membrane	0.0002	0.011	0.0008	0.0281	0.7581	0.0072	0.003	0.0168	0.1649	0.0098
Leptinotarsa_decemlineata__GEEF01071409.1		Coleoptera	Chrysomelidae	Cell membrane	Membrane	0.0002	0.011	0.0008	0.0281	0.7581	0.0072	0.003	0.0168	0.1649	0.0098
Leptinotarsa_decemlineata__GEEF01071410.1		Coleoptera	Chrysomelidae	Cell membrane	Membrane	0.0002	0.011	0.0008	0.0281	0.7581	0.0072	0.003	0.0168	0.1649	0.0098
Leptinotarsa_decemlineata__GEEF01071413.1		Coleoptera	Chrysomelidae	Cell membrane	Membrane	0.0002	0.011	0.0008	0.0281	0.7581	0.0072	0.003	0.0168	0.1649	0.0098
Oreina_cacaliae__GDPL01004092.1		Coleoptera	Chrysomelidae	Cell membrane	Membrane	0.0003	0.0195	0.0011	0.0408	0.6317	0.0109	0.0054	0.0881	0.1871	0.0151
Oreina_cacaliae__GDPL01035949.1		Coleoptera	Chrysomelidae	Cell membrane	Membrane	0.0016	0.0338	0.0113	0.044	0.4747	0.0216	0.0101	0.1394	0.2385	0.025
Thanasimus_formicarius__GDPC01007753.1		Coleoptera	Cleridae	Cell membrane	Membrane	0.0025	0.0117	0.0521	0.0421	0.3554	0.0737	0.0171	0.2589	0.1822	0.0042
Serangium_japonicum__GGMU01131773.1		Coleoptera	Coccinellidae	Cell membrane	Membrane	0.0055	0.014	0.0593	0.0619	0.6231	0.0037	0.0011	0.0281	0.1953	0.008
Cucujus_clavipes__GDNW01009527.1		Coleoptera	Cucujidae	Cell membrane	Membrane	0.0007	0.0256	0.0023	0.0355	0.6227	0.0123	0.0064	0.0485	0.2286	0.0174
Cucujus_clavipes__GDNW01017336.1		Coleoptera	Cucujidae	Cell membrane	Membrane	0.0007	0.0085	0.0011	0.0228	0.6575	0.0086	0.001	0.0523	0.2409	0.0067
Cucujus_clavipes__GDNW01017337.1		Coleoptera	Cucujidae	Cell membrane	Membrane	0.0007	0.0085	0.0011	0.0228	0.6575	0.0086	0.001	0.0523	0.2409	0.0067
Anthonomus_grandis__GABY01009966.1		Coleoptera	Curculionidae	Cell membrane	Membrane	0.0182	0.1041	0.0192	0.085	0.3789	0.0067	0.0443	0.0293	0.2757	0.0385
Dendroctonus_frontalis__GAFI01014964.1		Coleoptera	Curculionidae	Cell membrane	Membrane	0.0007	0.0204	0.0142	0.0192	0.6852	0.0108	0.0027	0.0194	0.2151	0.0124
Dendroctonus_frontalis__GAFI01016516.1		Coleoptera	Curculionidae	Cell membrane	Membrane	0.0008	0.0047	0.0018	0.0722	0.5836	0.0086	0.0014	0.0462	0.2742	0.0065
Dendroctonus_ponderosae__GAFW01003119.1		Coleoptera	Curculionidae	Cell membrane	Membrane	0.0005	0.0276	0.0042	0.0111	0.7237	0.0085	0.0021	0.0136	0.1964	0.0123
Dendroctonus_ponderosae__GAFW01003120.1		Coleoptera	Curculionidae	Cell membrane	Membrane	0.0005	0.0276	0.0042	0.0111	0.7237	0.0085	0.0021	0.0136	0.1964	0.0123
Dendroctonus_ponderosae__GAFW01011485.1		Coleoptera	Curculionidae	Cell membrane	Membrane	0.0009	0.0023	0.0006	0.055	0.577	0.0051	0.0004	0.0557	0.3022	0.0007
Dendroctonus_ponderosae__GAFW01013168.1		Coleoptera	Curculionidae	Cell membrane	Membrane	0.0025	0.0147	0.0063	0.0227	0.692	0.0099	0.0012	0.0293	0.2124	0.0089
Dendroctonus_ponderosae__GAFX01006378.1		Coleoptera	Curculionidae	Cell membrane	Membrane	0.0005	0.0276	0.0042	0.0111	0.7237	0.0085	0.0021	0.0136	0.1964	0.0123
Dendroctonus_ponderosae__GAFX01006379.1		Coleoptera	Curculionidae	Cell membrane	Membrane	0.0005	0.0276	0.0042	0.0111	0.7237	0.0085	0.0021	0.0136	0.1964	0.0123
Dendroctonus_ponderosae__GAFX01006380.1		Coleoptera	Curculionidae	Cell membrane	Membrane	0.0013	0.0034	0.0007	0.0603	0.5493	0.007	0.0008	0.0697	0.3051	0.0024
Dendroctonus_ponderosae__GDAR01000242.1		Coleoptera	Curculionidae	Cell membrane	Membrane	0.0005	0.0276	0.0042	0.0111	0.7237	0.0085	0.0021	0.0136	0.1964	0.0123
Dendroctonus_ponderosae__GDAR01021593.1		Coleoptera	Curculionidae	Cell membrane	Membrane	0.0006	0.0212	0.0022	0.027	0.7049	0.0114	0.0023	0.0215	0.1976	0.0113
Dendroctonus_ponderosae__GGKQ01096739.1		Coleoptera	Curculionidae	Cell membrane	Membrane	0.0005	0.0276	0.0042	0.0111	0.7237	0.0085	0.0021	0.0136	0.1964	0.0123
Dendroctonus_ponderosae__GGKQ01096740.1		Coleoptera	Curculionidae	Cell membrane	Membrane	0.0005	0.0276	0.0042	0.0111	0.7237	0.0085	0.0021	0.0136	0.1964	0.0123
Dendroctonus_ponderosae__GGKQ01096741.1		Coleoptera	Curculionidae	Cell membrane	Membrane	0.0005	0.0276	0.0042	0.0111	0.7237	0.0085	0.0021	0.0136	0.1964	0.0123
Dendroctonus_ponderosae__GGKQ01096742.1		Coleoptera	Curculionidae	Cell membrane	Membrane	0.0005	0.0276	0.0042	0.0111	0.7237	0.0085	0.0021	0.0136	0.1964	0.0123
Dendroctonus_ponderosae__GGKQ01096743.1		Coleoptera	Curculionidae	Cell membrane	Membrane	0.0005	0.0276	0.0042	0.0111	0.7237	0.0085	0.0021	0.0136	0.1964	0.0123
Dendroctonus_ponderosae__GGKQ01096744.1		Coleoptera	Curculionidae	Cell membrane	Membrane	0.0013	0.0034	0.0007	0.0603	0.5493	0.007	0.0008	0.0697	0.3051	0.0024
Dendroctonus_ponderosae__GGKQ01096745.1		Coleoptera	Curculionidae	Cell membrane	Membrane	0.0005	0.0276	0.0042	0.0111	0.7237	0.0085	0.0021	0.0136	0.1964	0.0123
Dendroctonus_ponderosae__GGKQ01096746.1		Coleoptera	Curculionidae	Cell membrane	Membrane	0.0013	0.0034	0.0007	0.0603	0.5493	0.007	0.0008	0.0697	0.3051	0.0024
Euwallacea_fornicatus__GBYD01035346.1		Coleoptera	Curculionidae	Cell membrane	Membrane	0.001	0.0305	0.0258	0.0126	0.6307	0.0102	0.002	0.0372	0.2388	0.0113
Euwallacea_fornicatus__GBYD01035347.1		Coleoptera	Curculionidae	Cell membrane	Membrane	0.0006	0.0131	0.0013	0.0254	0.7148	0.0067	0.0012	0.0155	0.2171	0.0045
Euwallacea_fornicatus__GBYD01035348.1		Coleoptera	Curculionidae	Cell membrane	Membrane	0.003	0.0226	0.0297	0.0235	0.568	0.0051	0.0025	0.0317	0.3061	0.0079
Euwallacea_fornicatus__GBYD01035350.1		Coleoptera	Curculionidae	Cell membrane	Membrane	0.0006	0.0131	0.0013	0.0254	0.7148	0.0067	0.0012	0.0155	0.2171	0.0045
Euwallacea_fornicatus__GBYD01035353.1		Coleoptera	Curculionidae	Cell membrane	Membrane	0.0006	0.0131	0.0013	0.0254	0.7148	0.0067	0.0012	0.0155	0.2171	0.0045
Euwallacea_fornicatus__GBYD01035354.1		Coleoptera	Curculionidae	Cell membrane	Membrane	0.0006	0.0131	0.0013	0.0254	0.7148	0.0067	0.0012	0.0155	0.2171	0.0045
gi_1130226245_ref_XP_019758973.1__PREDICTED__cytoglobin-1-like__Dendroctonus_ponderosae_	1	Coleoptera	Curculionidae	Cell membrane	Membrane	0.0005	0.0276	0.0042	0.0111	0.7237	0.0085	0.0021	0.0136	0.1964	0.0123
Hypothenemus_hampei__GDLS01000530.1		Coleoptera	Curculionidae	Cell membrane	Membrane	0.0011	0.0306	0.024	0.0384	0.5377	0.0189	0.0093	0.0715	0.2313	0.0372
Ips_typographus__GACR01008220.1		Coleoptera	Curculionidae	Cell membrane	Membrane	0.0005	0.024	0.0017	0.0125	0.7308	0.0085	0.0022	0.0184	0.1887	0.0128
Larinus_minutus__GDLA01010528.1		Coleoptera	Curculionidae	Cell membrane	Membrane	0.0008	0.0246	0.0066	0.0337	0.6312	0.0166	0.0044	0.0398	0.2208	0.0215
Larinus_minutus__GDLA01027166.1		Coleoptera	Curculionidae	Cell membrane	Membrane	0.0001	0.0018	0.0045	0.043	0.7305	0.0013	0.0006	0.014	0.2041	0.0001
Larinus_minutus__GDLA01027167.1		Coleoptera	Curculionidae	Cell membrane	Membrane	0.0001	0.0018	0.0045	0.043	0.7305	0.0013	0.0006	0.014	0.2041	0.0001
Rhynchophorus_ferrugineus__GDKA01001556.1		Coleoptera	Curculionidae	Cell membrane	Membrane	0.0011	0.0053	0.0459	0.0359	0.7283	0.002	0.0009	0.0214	0.1572	0.002
Rhynchophorus_ferrugineus__GDKA01010504.1		Coleoptera	Curculionidae	Cell membrane	Membrane	0.0001	0.0008	0.0001	0.0074	0.7259	0.0013	0	0.0133	0.251	0.0001
Sitophilus_oryzae__GEZY01017775.1		Coleoptera	Curculionidae	Cell membrane	Membrane	0.0009	0.0256	0.0086	0.0228	0.6657	0.0088	0.0017	0.0283	0.2266	0.0108
Sitophilus_oryzae__GGKK01019774.1		Coleoptera	Curculionidae	Cell membrane	Membrane	0.0008	0.0283	0.0086	0.0217	0.6727	0.0081	0.0015	0.0281	0.22	0.0102
Sitophilus_oryzae__GGKK01019775.1		Coleoptera	Curculionidae	Cell membrane	Membrane	0.0019	0.0196	0.0335	0.0448	0.6925	0.012	0.0068	0.0267	0.1458	0.0165
Tomicus_yunnanensis__GFJU01146302.1		Coleoptera	Curculionidae	Cell membrane	Membrane	0.0018	0.031	0.0278	0.0566	0.5859	0.011	0.0044	0.0384	0.2246	0.0185
Tomicus_yunnanensis__GFJU01146408.1		Coleoptera	Curculionidae	Cell membrane	Membrane	0.0018	0.031	0.0278	0.0566	0.5859	0.011	0.0044	0.0384	0.2246	0.0185
Tomicus_yunnanensis__GFJU01146586.1		Coleoptera	Curculionidae	Cell membrane	Membrane	0.0018	0.031	0.0278	0.0566	0.5859	0.011	0.0044	0.0384	0.2246	0.0185
Tomicus_yunnanensis__GFJU01146649.1		Coleoptera	Curculionidae	Cell membrane	Membrane	0.0018	0.031	0.0278	0.0566	0.5859	0.011	0.0044	0.0384	0.2246	0.0185
Tomicus_yunnanensis__GFJU01168476.1		Coleoptera	Curculionidae	Cell membrane	Membrane	0.0007	0.0227	0.0261	0.027	0.6308	0.0126	0.0043	0.0374	0.2191	0.0192
Tomicus_yunnanensis__GFJU01169656.1		Coleoptera	Curculionidae	Cell membrane	Membrane	0.0007	0.0227	0.0261	0.027	0.6308	0.0126	0.0043	0.0374	0.2191	0.0192
Anorus_arizonicus__GDLJ01018218.1		Coleoptera	Dascillidae	Cell membrane	Membrane	0.0029	0.0197	0.0013	0.0242	0.702	0.011	0.0013	0.0305	0.1986	0.0085
Anorus_arizonicus__GDLJ01018219.1		Coleoptera	Dascillidae	Cell membrane	Membrane	0.0029	0.0197	0.0013	0.0242	0.702	0.011	0.0013	0.0305	0.1986	0.0085
Dryops_sp._AD-2015__GDMY01027874.1		Coleoptera	Dryopidae	Cell membrane	Membrane	0	0.0013	0.0003	0.0089	0.7724	0.0026	0.0002	0.0095	0.2048	0.0001
Dryops_sp._AD-2015__GDMY01029690.1		Coleoptera	Dryopidae	Cell membrane	Membrane	0.001	0.0101	0.0038	0.0232	0.7441	0.0055	0.0007	0.0205	0.1854	0.0057
Gyrinus_marinus__GAUY02021306.1		Coleoptera	Gyrinidae	Cell membrane	Membrane	0.0001	0.0004	0.0001	0.0016	0.7973	0.0019	0	0.0101	0.1883	0.0001
Hydrochara_caraboides__GDPR01001396.1		Coleoptera	Hydrophilidae	Cell membrane	Membrane	0.0039	0.0319	0.003	0.0243	0.7244	0.0169	0.0034	0.0187	0.162	0.0116
Hydrochara_caraboides__GDPR01017966.1		Coleoptera	Hydrophilidae	Cell membrane	Membrane	0.0025	0.0433	0.008	0.0372	0.6206	0.0147	0.0043	0.021	0.2144	0.034
Hydrochara_caraboides__GDPR01017967.1		Coleoptera	Hydrophilidae	Cell membrane	Membrane	0.0025	0.0433	0.008	0.0372	0.6206	0.0147	0.0043	0.021	0.2144	0.034
Photinus_pyralis__GEZM01061956.1		Coleoptera	Lampyridae	Cell membrane	Membrane	0.0155	0.1221	0.0604	0.1957	0.2391	0.0533	0.0389	0.0847	0.1216	0.0687
Lepicerus_sp._AD-2013__GAZB02084595.1		Coleoptera	Lepiceridae	Cell membrane	Membrane	0.0001	0.0006	0.0001	0.0102	0.6848	0.005	0.0005	0.0361	0.2615	0.0011
Lepicerus_sp._AD-2013__GAZB02085895.1-1		Coleoptera	Lepiceridae	Cell membrane	Membrane	0.0002	0.0001	0.0001	0.008	0.7657	0.0065	0.0002	0.0426	0.1766	0.0001
Meloe_violaceus__GATA02008624.1		Coleoptera	Meloidae	Cell membrane	Membrane	0.0008	0.0037	0.0019	0.0279	0.7645	0.001	0.0003	0.0251	0.1745	0.0004
Micromalthus_debilis__GDOQ01025100.1		Coleoptera	Micromalthidae	Cell membrane	Membrane	0.001	0.0145	0.0072	0.0689	0.592	0.0209	0.0097	0.0596	0.2106	0.0157
Brassicogethes_aeneus__GAPE01032823.1		Coleoptera	Nitidulidae	Cell membrane	Membrane	0.0017	0.0156	0.0322	0.068	0.5763	0.0181	0.0091	0.0333	0.217	0.0287
Brassicogethes_aeneus__GAPE01032825.1		Coleoptera	Nitidulidae	Cell membrane	Membrane	0.0026	0.019	0.0327	0.0764	0.5363	0.0197	0.0099	0.0329	0.2381	0.0323
Heterochelus_sp._AD-2015__GDNJ01031891.1		Coleoptera	Scarabaeidae	Cell membrane	Membrane	0.0011	0.0452	0.0023	0.0544	0.7398	0.0021	0.0005	0.0066	0.1458	0.0021
Heterochelus_sp._AD-2015__GDNJ01032757.1		Coleoptera	Scarabaeidae	Cell membrane	Membrane	0.0021	0.0102	0.0006	0.0267	0.7112	0.0064	0.0007	0.0258	0.2088	0.0074
Oxysternon_conspicillatum__GEXM01011391.1		Coleoptera	Scarabaeidae	Cell membrane	Membrane	0.0031	0.0318	0.0034	0.0361	0.7161	0.0085	0.0012	0.018	0.1717	0.01
Popillia_japonica__GARK01001168.1		Coleoptera	Scarabaeidae	Cell membrane	Membrane	0.0013	0.0025	0.0003	0.0067	0.719	0.0005	0	0.0087	0.2602	0.0006
Trypoxylus_dichotomus__GGAH01010291.1		Coleoptera	Scarabaeidae	Cell membrane	Membrane	0.0007	0.0226	0.0007	0.0131	0.697	0.0045	0.0008	0.0128	0.2422	0.0056
Trypoxylus_dichotomus__IADJ01032249.1		Coleoptera	Scarabaeidae	Cell membrane	Membrane	0.0007	0.0226	0.0007	0.0131	0.697	0.0045	0.0008	0.0128	0.2422	0.0056
Aleochara_curtula__GATW02010397.1		Coleoptera	Staphylinidae	Cell membrane	Membrane	0.0391	0.1933	0.0337	0.1329	0.3145	0.0568	0.0258	0.0521	0.0615	0.0902
gi_1008435339_ref_XP_015834431.1__PREDICTED__neuroglobin__Tribolium_castaneum_	1	Coleoptera	Tenebrionidae	Cell membrane	Membrane	0.0002	0.0002	0.0001	0.0004	0.8993	0.0039	0	0.0064	0.0893	0.0001
Lagria_hirta__GDPQ01036279.1		Coleoptera	Tenebrionidae	Cell membrane	Membrane	0.0009	0.0271	0.0033	0.0188	0.5508	0.0125	0.0018	0.1213	0.2537	0.0097
Lagria_hirta__GDPQ01038338.1		Coleoptera	Tenebrionidae	Cell membrane	Membrane	0.0008	0.0204	0.0243	0.0208	0.5742	0.0142	0.0054	0.0358	0.2894	0.0147
JAM19901.1_Neuroglobin__Daphnia_magna_	1	Crustacea		Cell membrane	Membrane	0.0119	0.0136	0.0094	0.0216	0.8497	0.01	0.0024	0.0252	0.0384	0.0178
Apachyus_charteceus__GAUW02008822.1		Dermaptera	Apachyidae	Cell membrane	Membrane	0.0006	0.0167	0.0016	0.0244	0.6119	0.0108	0.0037	0.0548	0.2614	0.0142
Forficula_auricularia__GAAX01025303.1		Dermaptera	Forficulidae	Cell membrane	Membrane	0.0031	0.025	0.0385	0.0367	0.6439	0.0042	0.0029	0.0193	0.2171	0.0093
Forficula_auricularia__GAYQ02028711.1		Dermaptera	Forficulidae	Cell membrane	Membrane	0.0022	0.0183	0.0026	0.033	0.6387	0.0134	0.0049	0.0393	0.2329	0.0146
Corethrella_calathicola__GGBJ01004246.1		Diptera	Chaoboridae	Cell membrane	Membrane	0.0142	0.027	0.0042	0.1115	0.5078	0.0125	0.0019	0.0318	0.2794	0.0096
Belgica_antarctica__GAAK01011443.1		Diptera	Chironomidae	Cell membrane	Membrane	0.0009	0.0054	0.0267	0.0151	0.7153	0.0062	0.0031	0.0359	0.1876	0.0037
Belgica_antarctica__GAAK01012608.1		Diptera	Chironomidae	Cell membrane	Membrane	0.0183	0.1036	0.094	0.1153	0.209	0.086	0.0381	0.114	0.2079	0.0139
Cardiocladius_sp._GF1__GGBD01010732.1		Diptera	Chironomidae	Cell membrane	Membrane	0.0235	0.1015	0.015	0.1634	0.2479	0.0331	0.007	0.1216	0.2373	0.0498
Cardiocladius_sp._GF1__GGBD01011877.1		Diptera	Chironomidae	Cell membrane	Membrane	0.0252	0.1196	0.0209	0.1805	0.2616	0.0338	0.0284	0.0746	0.1837	0.0716
Cricotopus_draysoni__GFNI01007742.1		Diptera	Chironomidae	Cell membrane	Membrane	0.0073	0.0435	0.027	0.0653	0.6439	0.0078	0.0013	0.0218	0.1708	0.0114
Cricotopus_draysoni__GFNI01016329.1		Diptera	Chironomidae	Cell membrane	Membrane	0.001	0.0433	0.0516	0.0421	0.5399	0.0063	0.0017	0.1132	0.1981	0.0028
Cricotopus_draysoni__GFNI01016330.1		Diptera	Chironomidae	Cell membrane	Membrane	0.0061	0.0727	0.0406	0.109	0.4481	0.0216	0.008	0.0909	0.1671	0.0358
Kiefferophyes_invenustulus__GGBE01021739.1		Diptera	Chironomidae	Cell membrane	Membrane	0.0019	0.0168	0.0355	0.019	0.7021	0.0187	0.0025	0.0363	0.1539	0.0134
Kiefferophyes_invenustulus__GGBE01035673.1		Diptera	Chironomidae	Cell membrane	Membrane	0.0226	0.1033	0.0381	0.2133	0.2499	0.0285	0.0261	0.0687	0.1937	0.0558
Paraheptagyia_tonnoiri__GGBA01009573.1		Diptera	Chironomidae	Cell membrane	Membrane	0.0008	0.0318	0.0022	0.0365	0.5921	0.0139	0.002	0.0453	0.2639	0.0115
Podonomus_sp._Cul2__GGAX01023875.1		Diptera	Chironomidae	Cell membrane	Membrane	0.021	0.0324	0.0031	0.0951	0.6086	0.0129	0.0014	0.0235	0.1902	0.0117
Procladius_villosimanus__GGAY01021821.1		Diptera	Chironomidae	Cell membrane	Membrane	0.0029	0.0506	0.0322	0.0591	0.5104	0.0075	0.0048	0.06	0.2595	0.013
Telmatopelopia_nemorum__GGAZ01009217.1		Diptera	Chironomidae	Cell membrane	Membrane	0.0028	0.0069	0.0235	0.0541	0.7464	0.0014	0.001	0.0168	0.1464	0.0007
Dixa_sp._Dix1__GGBH01015489.1		Diptera	Dixidae	Cell membrane	Membrane	0.0062	0.0405	0.0718	0.1034	0.2512	0.0659	0.0257	0.2016	0.2165	0.0172
Arachnocampa_luminosa__GDQV01053292.1		Diptera	Keroplatidae	Cell membrane	Membrane	0.0004	0.0006	0.0001	0.0207	0.9113	0.0058	0.0002	0.0234	0.0372	0.0004
Arachnocampa_luminosa__GDQV01136549.1		Diptera	Keroplatidae	Cell membrane	Membrane	0.0001	0.0002	0	0.0007	0.8745	0.0092	0	0.0096	0.1055	0
Arachnocampa_luminosa__GDQV01140902.1		Diptera	Keroplatidae	Cell membrane	Membrane	0.0098	0.0395	0.0028	0.1293	0.5378	0.0101	0.002	0.031	0.2234	0.0144
Scatopsidae_sp._GD3__GGAV01000609.1		Diptera	Scatopsidae	Cell membrane	Membrane	0.0023	0.0352	0.0163	0.0157	0.6754	0.0066	0.0027	0.0347	0.196	0.015
cf._Paracnephia_sp._Prosim_2__GGBG01004498.1		Diptera	Simuliidae	Cell membrane	Membrane	0.0002	0.0007	0.0015	0.0098	0.8002	0.0018	0.0002	0.0154	0.1699	0.0003
Simulium_sp._Sim_Corn__GGBP01012726.1		Diptera	Simuliidae	Cell membrane	Membrane	0.0024	0.0268	0.0083	0.0181	0.699	0.011	0.0019	0.0279	0.1928	0.0118
gi_1218265943_ref_XP_021711312.1__neuroglobin__Aedes_aegypti_	1	Diptera		Cell membrane	Membrane	0	0.0002	0	0.0002	0.9527	0.0013	0	0.0056	0.04	0
gi_170038667_ref_XP_001847170.1__neuroglobin__Culex_quinquefasciatus_	1	Diptera		Cell membrane	Membrane	0.0002	0.0002	0	0.0001	0.9673	0.0007	0	0.0027	0.0289	0
Aposthonia_japonica__GAWU02034859.1		Embioptera	Oligotomidae	Cell membrane	Membrane	0.0005	0.0182	0.0018	0.0169	0.671	0.0063	0.0031	0.0194	0.246	0.0168
Aposthonia_japonica__GAWU02049353.1		Embioptera	Oligotomidae	Cell membrane	Membrane	0.0001	0.0039	0.0001	0.0187	0.7251	0.0057	0.0004	0.0173	0.2272	0.0015
Haploembia_palaui__GAZA02093773.1		Embioptera	Oligotomidae	Cell membrane	Membrane	0.0001	0.0018	0.0001	0.0212	0.7325	0.0045	0.0003	0.0174	0.2212	0.0009
Haploembia_palaui__GAZA02094583.1		Embioptera	Oligotomidae	Cell membrane	Membrane	0.0005	0.0175	0.0016	0.0212	0.6945	0.0074	0.0036	0.0335	0.2035	0.0167
Eurylophella_sp._AD-2013__GAZG02025001.1		Ephemeroptera	Ephemerellidae	Cell membrane	Membrane	0.0025	0.0102	0.0091	0.0722	0.5934	0.0378	0.0188	0.0709	0.1714	0.0137
Eurylophella_sp._AD-2013__GAZG02025872.1		Ephemeroptera	Ephemerellidae	Cell membrane	Membrane	0.0018	0.0083	0.0008	0.0511	0.7123	0.0152	0.0054	0.1327	0.0628	0.0096
Eurylophella_sp._AD-2013__GAZG02025984.1		Ephemeroptera	Ephemerellidae	Cell membrane	Membrane	0.0018	0.0083	0.0008	0.0511	0.7123	0.0152	0.0054	0.1327	0.0628	0.0096
Ephemera_danica__GAUK02011286.1		Ephemeroptera	Ephemeridae	Cell membrane	Membrane	0.0004	0.0101	0.001	0.0435	0.5054	0.0241	0.0053	0.2898	0.1093	0.0111
Ecdyonurus_insignis__GCCL01023965.1		Ephemeroptera	Heptageniidae	Cell membrane	Membrane	0.0011	0.0075	0.0027	0.0237	0.7631	0.008	0.0009	0.1008	0.0909	0.0014
Isonychia_bicolor__GAXA02012931.1		Ephemeroptera	Isonychiidae	Cell membrane	Membrane	0.0006	0.0021	0.0004	0.0052	0.6872	0.0079	0.0004	0.2042	0.091	0.0009
Galloisiana_yuasai__GAWN02033262.1		Grylloblattodea	Grylloblattidae	Cell membrane	Membrane	0.0009	0.0237	0.003	0.0281	0.6708	0.0087	0.0025	0.0424	0.2063	0.0134
Galloisiana_yuasai__GAWN02041646.1		Grylloblattodea	Grylloblattidae	Cell membrane	Membrane	0.0016	0.0255	0.0044	0.0581	0.4827	0.0311	0.0069	0.1895	0.1677	0.0324
Galloisiana_yuasai__GAWN02041648.1		Grylloblattodea	Grylloblattidae	Cell membrane	Membrane	0.0021	0.0157	0.0071	0.0538	0.517	0.0184	0.0066	0.1781	0.1887	0.0126
Grylloblatta_bifratrilecta__GAWP02044431.1		Grylloblattodea	Grylloblattidae	Cell membrane	Membrane	0.0005	0.0147	0.001	0.0237	0.6421	0.0072	0.0019	0.0519	0.2478	0.0092
Grylloblatta_bifratrilecta__GAWP02046080.1		Grylloblattodea	Grylloblattidae	Cell membrane	Membrane	0.0008	0.0353	0.0014	0.0307	0.5551	0.0147	0.0028	0.1215	0.2242	0.0134
Aphis_glycines__GBSU01014550.1		Hemiptera	Aphididae	Cell membrane	Membrane	0.0086	0.088	0.0314	0.1837	0.4494	0.02	0.0808	0.0544	0.019	0.0646
Macrosiphum_euphorbiae__GAOM01004060.1		Hemiptera	Aphididae	Cell membrane	Membrane	0.0128	0.1334	0.0368	0.1182	0.5014	0.0205	0.0539	0.0515	0.0224	0.049
Schizaphis_graminum__GGMR01004951.1		Hemiptera	Aphididae	Cell membrane	Membrane	0.0039	0.0657	0.0039	0.0177	0.8112	0.0214	0.0018	0.0087	0.0568	0.0089
Diceroprocta_semicincta__GGPH01131714.1		Hemiptera	Cicadidae	Cell membrane	Membrane	0.0068	0.046	0.0021	0.024	0.711	0.0232	0.0806	0.0384	0.062	0.006
Clastoptera_arizonana__GEDC01000505.1		Hemiptera	Clastopteridae	Cell membrane	Membrane	0.0223	0.2552	0.0144	0.0682	0.3749	0.0195	0.114	0.0363	0.0517	0.0436
Notostira_elongata__GASV02024396.1		Hemiptera	Miridae	Cell membrane	Membrane	0.0036	0.0041	0.002	0.0257	0.6224	0.0319	0.0057	0.1074	0.1919	0.0051
Tupiocoris_notatus__GFBA01011788.1		Hemiptera	Miridae	Cell membrane	Membrane	0.0105	0.0761	0.0223	0.0507	0.7015	0.0203	0.0146	0.0226	0.0474	0.034
Planococcus_citri__GAXF02005336.1		Hemiptera	Pseudococcidae	Cell membrane	Membrane	0.0052	0.0262	0.0011	0.0091	0.8864	0.0052	0.0014	0.0124	0.052	0.0009
gi_939267256_ref_XP_014253735.1__neuroglobin-like__Cimex_lectularius_	1	Hemiptera		Cell membrane	Membrane	0.0001	0.0001	0.0001	0.0004	0.9178	0.0023	0	0.0053	0.0738	0
Ampulex_compressa__GBNT01014534.1		Hymenoptera	Ampulicidae	Cell membrane	Membrane	0.0047	0.0363	0.0053	0.0203	0.7154	0.0067	0.0014	0.0149	0.1844	0.0107
Ampulex_compressa__GFCP01048523.1		Hymenoptera	Ampulicidae	Cell membrane	Membrane	0.0047	0.0363	0.0053	0.0203	0.7154	0.0067	0.0014	0.0149	0.1844	0.0107
Ampulex_fasciata__GBVO01014175.1		Hymenoptera	Ampulicidae	Cell membrane	Membrane	0.0043	0.0308	0.006	0.04	0.709	0.0107	0.0025	0.0278	0.1504	0.0185
Dolichurus_corniculus__GBNO01018035.1		Hymenoptera	Ampulicidae	Cell membrane	Membrane	0.0016	0.0185	0.0029	0.0692	0.495	0.0177	0.0067	0.1062	0.2645	0.0175
Andrena_vaga__GBLF01016378.1		Hymenoptera	Andrenidae	Cell membrane	Membrane	0.002	0.0198	0.0057	0.0184	0.6616	0.0117	0.0022	0.0315	0.2339	0.0132
Camptopoeum_sacrum__GBOI01011651.1		Hymenoptera	Andrenidae	Cell membrane	Membrane	0.0021	0.0245	0.0102	0.0578	0.5826	0.013	0.0038	0.0651	0.2223	0.0186
Camptopoeum_sacrum__GBOI01012207.1		Hymenoptera	Andrenidae	Cell membrane	Membrane	0.0024	0.0261	0.0211	0.0509	0.4005	0.0293	0.0095	0.1342	0.2807	0.0453
Panurgus_dentipes__GBME01012050.1		Hymenoptera	Andrenidae	Cell membrane	Membrane	0.0025	0.0231	0.0224	0.0499	0.392	0.0287	0.0056	0.1608	0.2871	0.028
Aphelinus_abdominalis__GBTK01039140.1		Hymenoptera	Aphelinidae	Cell membrane	Membrane	0.0035	0.0338	0.0202	0.0381	0.6926	0.0113	0.0037	0.0235	0.1508	0.0225
Encarsia_formosa__GBVN01046488.1		Hymenoptera	Aphelinidae	Cell membrane	Membrane	0.0082	0.0432	0.0078	0.0891	0.5667	0.0183	0.0033	0.0357	0.2048	0.0227
Ammobates_syriacus__GBMX01017590.1		Hymenoptera	Apidae	Cell membrane	Membrane	0.0013	0.0203	0.0035	0.0304	0.581	0.0132	0.0028	0.0866	0.2452	0.0158
Ammobates_syriacus__GBMX01017591.1		Hymenoptera	Apidae	Cell membrane	Membrane	0.0013	0.0203	0.0035	0.0304	0.581	0.0132	0.0028	0.0866	0.2452	0.0158
Anthophora_plumipes__GBTM01017224.1		Hymenoptera	Apidae	Cell membrane	Membrane	0.001	0.0243	0.0081	0.0331	0.4449	0.0216	0.0063	0.1592	0.2779	0.0237
Apis_mellifera__GAZV01029148.1		Hymenoptera	Apidae	Cell membrane	Membrane	0.0019	0.0121	0.0068	0.0303	0.4422	0.0109	0.0016	0.2092	0.2786	0.0064
Apis_mellifera__GAZV01029150.1		Hymenoptera	Apidae	Cell membrane	Membrane	0.0019	0.0121	0.0068	0.0303	0.4422	0.0109	0.0016	0.2092	0.2786	0.0064
Apis_mellifera__GAZV01029151.1		Hymenoptera	Apidae	Cell membrane	Membrane	0.0019	0.0121	0.0068	0.0303	0.4422	0.0109	0.0016	0.2092	0.2786	0.0064
Apis_mellifera__GAZV01029157.1		Hymenoptera	Apidae	Cell membrane	Membrane	0.0017	0.0154	0.0403	0.027	0.5538	0.0256	0.0055	0.1182	0.1941	0.0183
Apis_mellifera__GAZV01029158.1		Hymenoptera	Apidae	Cell membrane	Membrane	0.0017	0.0154	0.0403	0.027	0.5538	0.0256	0.0055	0.1182	0.1941	0.0183
Apis_mellifera__GAZV01029160.1		Hymenoptera	Apidae	Cell membrane	Membrane	0.0019	0.0121	0.0068	0.0303	0.4422	0.0109	0.0016	0.2092	0.2786	0.0064
Apis_mellifera_carnica__GALO01024854.1		Hymenoptera	Apidae	Cell membrane	Membrane	0.0017	0.0154	0.0403	0.027	0.5538	0.0256	0.0055	0.1182	0.1941	0.0183
Apis_mellifera_carnica__GALO01024855.1		Hymenoptera	Apidae	Cell membrane	Membrane	0.0022	0.0152	0.0381	0.0246	0.5582	0.0259	0.0048	0.1034	0.21	0.0176
Bombus_pyrosoma__GGGP01022792.1		Hymenoptera	Apidae	Cell membrane	Membrane	0.001	0.0226	0.0078	0.0329	0.482	0.0247	0.0047	0.1382	0.2643	0.0217
Bombus_pyrosoma__GGGP01032943.1		Hymenoptera	Apidae	Cell membrane	Membrane	0.0039	0.0345	0.0101	0.0264	0.6724	0.0097	0.0014	0.0201	0.2121	0.0091
Bombus_rupestris__GBQF01027630.1		Hymenoptera	Apidae	Cell membrane	Membrane	0.0017	0.0285	0.0226	0.0426	0.4526	0.0332	0.0058	0.1434	0.2382	0.0314
Bombus_rupestris__GBQF01028631.1		Hymenoptera	Apidae	Cell membrane	Membrane	0.0027	0.0221	0.0141	0.0268	0.6526	0.0177	0.0025	0.0422	0.2051	0.0143
Epeolus_variegatus__GBPW01011986.1		Hymenoptera	Apidae	Cell membrane	Membrane	0.0018	0.0244	0.0172	0.0433	0.4559	0.0261	0.0063	0.1358	0.2482	0.0409
Eucera_syriaca__GBLZ01000487.1		Hymenoptera	Apidae	Cell membrane	Membrane	0.0089	0.0635	0.0171	0.108	0.3322	0.0347	0.0073	0.2081	0.2073	0.0129
Lepidotrigona_ventralis__GFOP01007856.1		Hymenoptera	Apidae	Cell membrane	Membrane	0.0017	0.006	0.0078	0.0193	0.7515	0.0051	0.0004	0.0319	0.1731	0.0032
Lepidotrigona_ventralis__GFOP01007857.1		Hymenoptera	Apidae	Cell membrane	Membrane	0.003	0.0183	0.0179	0.0535	0.6139	0.015	0.0041	0.0272	0.229	0.0181
Lepidotrigona_ventralis__GFOP01007858.1		Hymenoptera	Apidae	Cell membrane	Membrane	0.0017	0.006	0.0078	0.0193	0.7515	0.0051	0.0004	0.0319	0.1731	0.0032
Nomada_lathburiana__GBLA01012824.1		Hymenoptera	Apidae	Cell membrane	Membrane	0.0032	0.02	0.0089	0.0559	0.6699	0.0124	0.0024	0.021	0.1924	0.0138
Nomada_lathburiana__GBLA01014294.1		Hymenoptera	Apidae	Cell membrane	Membrane	0.0016	0.0142	0.004	0.0869	0.3267	0.0244	0.0054	0.2173	0.2947	0.0248
Tetragonula_carbonaria__GBTL01076193.1		Hymenoptera	Apidae	Cell membrane	Membrane	0.0023	0.0291	0.04	0.0316	0.4693	0.0244	0.0041	0.1407	0.2384	0.02
Tetragonula_carbonaria__GBTL01086063.1		Hymenoptera	Apidae	Cell membrane	Membrane	0.0025	0.0153	0.0103	0.076	0.6386	0.0162	0.0039	0.03	0.1879	0.0194
Thyreus_orbatus__GBLR01024703.1		Hymenoptera	Apidae	Cell membrane	Membrane	0.0028	0.025	0.0177	0.059	0.5169	0.0213	0.0054	0.0936	0.2329	0.0255
Thyreus_orbatus__GBLR01024704.1-1		Hymenoptera	Apidae	Cell membrane	Membrane	0.0028	0.025	0.0177	0.059	0.5169	0.0213	0.0054	0.0936	0.2329	0.0255
Xylocopa_violacea__GBUM01017263.1		Hymenoptera	Apidae	Cell membrane	Membrane	0.0023	0.0207	0.0074	0.0491	0.4714	0.0254	0.0054	0.1228	0.2725	0.023
Xylocopa_violacea__GBUM01017264.1		Hymenoptera	Apidae	Cell membrane	Membrane	0.0023	0.0207	0.0074	0.0491	0.4714	0.0254	0.0054	0.1228	0.2725	0.023
Aproceros_leucopoda__GBTP01016213.1		Hymenoptera	Argidae	Cell membrane	Membrane	0.0003	0.0309	0.0051	0.0041	0.6637	0.0053	0.0011	0.0312	0.2439	0.0145
Arge_berberidis__GBPH01011473.1		Hymenoptera	Argidae	Cell membrane	Membrane	0.0009	0.01	0.0157	0.0668	0.5745	0.0118	0.0054	0.0533	0.2516	0.0099
Aulacus_burquei__GBWS01012698.1		Hymenoptera	Aulacidae	Cell membrane	Membrane	0.0015	0.0178	0.0322	0.0528	0.3915	0.0341	0.009	0.1677	0.2638	0.0296
Cephalonomia_tarsalis__GBQE01024602.1		Hymenoptera	Bethylidae	Cell membrane	Membrane	0.0021	0.02	0.0036	0.0147	0.6223	0.0142	0.0027	0.0966	0.2106	0.0132
Blasticotoma_filiceti__GBVF01012206.1		Hymenoptera	Blasticotomidae	Cell membrane	Membrane	0.0021	0.0244	0.0094	0.0267	0.684	0.0086	0.0024	0.0223	0.2079	0.0122
Blasticotoma_filiceti__GBVF01017714.1		Hymenoptera	Blasticotomidae	Cell membrane	Membrane	0.0031	0.022	0.0059	0.0553	0.691	0.0107	0.0021	0.0191	0.1781	0.0126
Dacnusa_sibirica__GBTF01024109.1		Hymenoptera	Braconidae	Cell membrane	Membrane	0.0003	0.0106	0.0007	0.0177	0.7281	0.0069	0.0023	0.0154	0.2117	0.0063
Diachasma_alloeum__GECN01078333.1		Hymenoptera	Braconidae	Cell membrane	Membrane	0.0015	0.0094	0.0229	0.048	0.6944	0.0106	0.0026	0.0217	0.1785	0.0104
Diachasmimorpha_longicaudata__GELG01002816.1		Hymenoptera	Braconidae	Cell membrane	Membrane	0.0006	0.0247	0.0013	0.0224	0.6055	0.0147	0.0065	0.0601	0.2401	0.0241
Fopius_arisanus__GBYB01012888.1		Hymenoptera	Braconidae	Cell membrane	Membrane	0.0007	0.0115	0.0034	0.0334	0.7227	0.0109	0.007	0.0298	0.1665	0.0141
Fopius_arisanus__GBYB01014428.1		Hymenoptera	Braconidae	Cell membrane	Membrane	0.0007	0.0115	0.0034	0.0334	0.7227	0.0109	0.007	0.0298	0.1665	0.0141
Cephus_cinctus__GEEY01020131.1		Hymenoptera	Cephidae	Cell membrane	Membrane	0.0039	0.0214	0.0267	0.0883	0.4627	0.0302	0.0072	0.1469	0.1741	0.0385
Cephus_cinctus__GEFD01012243.1		Hymenoptera	Cephidae	Cell membrane	Membrane	0.0028	0.0233	0.0358	0.0327	0.6312	0.0156	0.0044	0.0494	0.1822	0.0227
Cephus_cinctus__GEFD01018372.1		Hymenoptera	Cephidae	Cell membrane	Membrane	0.0039	0.0214	0.0267	0.0883	0.4627	0.0302	0.0072	0.1469	0.1741	0.0385
Cephus_cinctus__GEFG01007785.1		Hymenoptera	Cephidae	Cell membrane	Membrane	0.0039	0.0214	0.0267	0.0883	0.4627	0.0302	0.0072	0.1469	0.1741	0.0385
Cephus_cinctus__GEFG01076326.1		Hymenoptera	Cephidae	Cell membrane	Membrane	0.0028	0.0233	0.0358	0.0327	0.6312	0.0156	0.0044	0.0494	0.1822	0.0227
Cephus_spinipes__GBVI01009305.1		Hymenoptera	Cephidae	Cell membrane	Membrane	0.0053	0.0328	0.0388	0.0712	0.5095	0.0262	0.006	0.0904	0.1864	0.0333
Cephus_spinipes__GBVI01018316.1		Hymenoptera	Cephidae	Cell membrane	Membrane	0.004	0.0406	0.0161	0.022	0.7034	0.0111	0.0026	0.0268	0.1566	0.0169
Ceraphron_sp._AD-2014__GBVD01025548.1		Hymenoptera	Ceraphronidae	Cell membrane	Membrane	0.0128	0.0691	0.005	0.0769	0.5615	0.0137	0.0024	0.0311	0.2142	0.0133
Ceraphron_sp._AD-2014__GBVD01025549.1		Hymenoptera	Ceraphronidae	Cell membrane	Membrane	0.0128	0.0691	0.005	0.0769	0.5615	0.0137	0.0024	0.0311	0.2142	0.0133
Ceraphron_sp._AD-2014__GBVD01025639.1		Hymenoptera	Ceraphronidae	Cell membrane	Membrane	0.0018	0.0233	0.006	0.0074	0.689	0.0104	0.0016	0.0228	0.2292	0.0085
Brachymeria_minuta__GBLE01008795.1		Hymenoptera	Chalcididae	Cell membrane	Membrane	0.0042	0.0264	0.0102	0.0707	0.6424	0.0176	0.0045	0.0231	0.1738	0.0271
Argochrysis_armilla__GAXO01009427.1-1		Hymenoptera	Chrysididae	Cell membrane	Membrane	0.0018	0.025	0.0203	0.0325	0.5405	0.0211	0.0047	0.0918	0.2316	0.0307
Cleptes_nitidulus__GBUN01011459.1		Hymenoptera	Chrysididae	Cell membrane	Membrane	0.0014	0.0266	0.0018	0.0581	0.6307	0.0085	0.0041	0.0227	0.2306	0.0155
Parnopes_grandior__GBXA01013722.1		Hymenoptera	Chrysididae	Cell membrane	Membrane	0.0021	0.0315	0.0055	0.0266	0.5822	0.0095	0.002	0.0588	0.2697	0.0121
Parnopes_grandior__GBXA01024274.1		Hymenoptera	Chrysididae	Cell membrane	Membrane	0.0043	0.018	0.0126	0.0857	0.3043	0.0415	0.0121	0.2782	0.2159	0.0273
Chyphotes_mellipes__GAXL01006231.1		Hymenoptera	Chyphotidae	Cell membrane	Membrane	0.0039	0.0262	0.0325	0.028	0.6114	0.0112	0.0031	0.0362	0.2325	0.015
Chyphotes_mellipes__GAXL01006232.1		Hymenoptera	Chyphotidae	Cell membrane	Membrane	0.0039	0.0262	0.0325	0.028	0.6114	0.0112	0.0031	0.0362	0.2325	0.015
Chyphotes_mellipes__GAXL01006233.1		Hymenoptera	Chyphotidae	Cell membrane	Membrane	0.0039	0.0262	0.0325	0.028	0.6114	0.0112	0.0031	0.0362	0.2325	0.015
Chyphotes_sp._AD-2014__GBLV01015837.1		Hymenoptera	Chyphotidae	Cell membrane	Membrane	0.0037	0.0105	0.0211	0.0279	0.6926	0.0027	0.0005	0.0336	0.204	0.0035
Cimbex_rubida__GBOL01031381.1		Hymenoptera	Cimbicidae	Cell membrane	Membrane	0.001	0.0107	0.0009	0.0727	0.6828	0.0049	0.0015	0.0152	0.204	0.0063
Cimbex_rubida__GBOL01031382.1		Hymenoptera	Cimbicidae	Cell membrane	Membrane	0.001	0.0107	0.0009	0.0727	0.6828	0.0049	0.0015	0.0152	0.204	0.0063
Colletes_cunicularius__GBUJ01027505.1		Hymenoptera	Colletidae	Cell membrane	Membrane	0.0027	0.0078	0.0095	0.0614	0.6739	0.0031	0.0004	0.0254	0.213	0.0029
Hylaeus_variegatus__GBPS01013299.1		Hymenoptera	Colletidae	Cell membrane	Membrane	0.0024	0.0135	0.0058	0.0874	0.3817	0.0319	0.0083	0.218	0.2258	0.0253
Alysson_spinosus__GBUA01031303.1		Hymenoptera	Crabronidae	Cell membrane	Membrane	0.0028	0.0273	0.0239	0.0347	0.5318	0.0206	0.0046	0.1052	0.221	0.0282
Alysson_spinosus__GBUA01033563.1		Hymenoptera	Crabronidae	Cell membrane	Membrane	0.0015	0.0265	0.0027	0.0166	0.5518	0.0148	0.0022	0.129	0.238	0.0169
Astata_minor__GBLB01001385.1		Hymenoptera	Crabronidae	Cell membrane	Membrane	0.0024	0.0224	0.0368	0.0572	0.5419	0.0179	0.0069	0.0441	0.2446	0.0258
Astata_minor__GBLB01004085.1		Hymenoptera	Crabronidae	Cell membrane	Membrane	0.0048	0.0351	0.0243	0.0738	0.3058	0.0343	0.0069	0.1638	0.3021	0.0493
Bembix_rostrata__GBQR01002312.1		Hymenoptera	Crabronidae	Cell membrane	Membrane	0.0069	0.0538	0.0373	0.0798	0.3909	0.0375	0.0068	0.113	0.2376	0.0364
Crabro_peltarius__GBWG01013804.1		Hymenoptera	Crabronidae	Cell membrane	Membrane	0.0033	0.03	0.0052	0.085	0.4923	0.0217	0.0036	0.0955	0.2404	0.0231
Crossocerus_quadrimaculatus__GBWH01006939.1		Hymenoptera	Crabronidae	Cell membrane	Membrane	0.0033	0.0249	0.0049	0.0803	0.5052	0.0228	0.0038	0.093	0.2354	0.0265
Dinetus_pictus__GBLS01008643.1		Hymenoptera	Crabronidae	Cell membrane	Membrane	0.0035	0.0351	0.0052	0.0974	0.4213	0.0274	0.0047	0.1391	0.232	0.0344
Diodontus_minutus__GBMA01021103.1		Hymenoptera	Crabronidae	Cell membrane	Membrane	0.0028	0.0118	0.016	0.0291	0.6441	0.0133	0.0023	0.0428	0.2257	0.0122
Dryudella_pinguis__GBON01010129.1		Hymenoptera	Crabronidae	Cell membrane	Membrane	0.002	0.0305	0.0143	0.0565	0.4325	0.0279	0.0058	0.1215	0.2698	0.0394
Dryudella_pinguis__GBON01015975.1		Hymenoptera	Crabronidae	Cell membrane	Membrane	0.0019	0.0259	0.0035	0.0227	0.6801	0.0064	0.0019	0.0161	0.2284	0.013
Harpactus_elegans__GBNF01019193.1		Hymenoptera	Crabronidae	Cell membrane	Membrane	0.0018	0.0303	0.0047	0.0236	0.6915	0.0077	0.0024	0.0196	0.2033	0.0151
Lestica_clypeata__GBTQ01007416.1		Hymenoptera	Crabronidae	Cell membrane	Membrane	0.0029	0.0216	0.0054	0.0526	0.5127	0.0216	0.0036	0.0975	0.2596	0.0225
Liris_sp._AD-2014__GBOU01014732.1		Hymenoptera	Crabronidae	Cell membrane	Membrane	0.0032	0.0235	0.0455	0.0514	0.3553	0.0566	0.0125	0.2201	0.1983	0.0338
Mellinus_arvensis__GBOY01021388.1		Hymenoptera	Crabronidae	Cell membrane	Membrane	0.0052	0.0169	0.031	0.0368	0.4606	0.041	0.006	0.1374	0.2447	0.0205
Nysson_niger__GBNN01010328.1		Hymenoptera	Crabronidae	Cell membrane	Membrane	0.0033	0.0221	0.0166	0.031	0.6626	0.0079	0.0028	0.0167	0.2247	0.0122
Nysson_niger__GBNN01013109.1		Hymenoptera	Crabronidae	Cell membrane	Membrane	0.0055	0.0509	0.02	0.1081	0.3903	0.0305	0.0059	0.1083	0.2442	0.0362
Oxybelus_bipunctatus__GBLU01011771.1		Hymenoptera	Crabronidae	Cell membrane	Membrane	0.003	0.0241	0.0171	0.0602	0.5037	0.0294	0.0056	0.1114	0.2139	0.0317
Palarus_histrio__GBOC01007786.1		Hymenoptera	Crabronidae	Cell membrane	Membrane	0.0025	0.0237	0.0185	0.0492	0.4094	0.0307	0.0072	0.1428	0.2803	0.0357
Passaloecus_eremita__GBVL01014255.1		Hymenoptera	Crabronidae	Cell membrane	Membrane	0.0025	0.0302	0.0097	0.0206	0.6615	0.0091	0.0021	0.0252	0.2264	0.0127
Pemphredon_lugens__GBQH01005299.1		Hymenoptera	Crabronidae	Cell membrane	Membrane	0.0011	0.0025	0.0561	0.0233	0.7391	0.0007	0.0001	0.0294	0.1465	0.0011
Philanthus_triangulum__GBWI01018667.1		Hymenoptera	Crabronidae	Cell membrane	Membrane	0.0028	0.028	0.0076	0.0634	0.4448	0.0266	0.0048	0.1168	0.2738	0.0315
Pison_atrum__GBPO01014147.1		Hymenoptera	Crabronidae	Cell membrane	Membrane	0.003	0.0248	0.0224	0.0708	0.4118	0.0316	0.0072	0.1391	0.2479	0.0413
Sphecius_convallis__GBOB01018436.1		Hymenoptera	Crabronidae	Cell membrane	Membrane	0.0024	0.0298	0.0061	0.0295	0.6546	0.0058	0.0021	0.0201	0.2384	0.0112
Spilomena_beata__GBOA01010054.1		Hymenoptera	Crabronidae	Cell membrane	Membrane	0.0023	0.0286	0.0022	0.0334	0.684	0.0056	0.0011	0.016	0.2203	0.0066
Spilomena_beata__GBOA01013324.1		Hymenoptera	Crabronidae	Cell membrane	Membrane	0.0019	0.0319	0.0172	0.029	0.4591	0.023	0.0028	0.1197	0.3022	0.0132
Tachysphex_fulvitarsis__GBPR01008486.1		Hymenoptera	Crabronidae	Cell membrane	Membrane	0.0028	0.0408	0.022	0.103	0.3567	0.0303	0.0059	0.1189	0.2799	0.0396
Tachysphex_fulvitarsis__GBPR01013034.1		Hymenoptera	Crabronidae	Cell membrane	Membrane	0.0043	0.0378	0.0089	0.0491	0.6908	0.0151	0.003	0.0179	0.1553	0.0179
Tachysphex_fulvitarsis__GBPR01013035.1		Hymenoptera	Crabronidae	Cell membrane	Membrane	0.0043	0.0378	0.0089	0.0491	0.6908	0.0151	0.003	0.0179	0.1553	0.0179
Trypoxylon_figulus__GBWO01007667.1		Hymenoptera	Crabronidae	Cell membrane	Membrane	0.0014	0.0079	0.002	0.0216	0.7214	0.0062	0.0011	0.0203	0.2129	0.0051
Andricus_quercuscalicis__GBNY01012063.1		Hymenoptera	Cynipidae	Cell membrane	Membrane	0.0043	0.0216	0.0145	0.0856	0.6483	0.0139	0.0022	0.0321	0.1594	0.0181
Pediaspis_aceris__GBWU01000202.1		Hymenoptera	Cynipidae	Cell membrane	Membrane	0.0043	0.0164	0.0179	0.0551	0.6709	0.0068	0.0005	0.0346	0.1849	0.0087
Synergus_umbraculus__GBWA01028420.1		Hymenoptera	Cynipidae	Cell membrane	Membrane	0.0037	0.013	0.0048	0.0458	0.6915	0.0092	0.0011	0.03	0.1922	0.0088
Trichopria_drosophilae__GBUQ01010491.1		Hymenoptera	Diapriidae	Cell membrane	Membrane	0.0014	0.0046	0.005	0.0079	0.8458	0.0031	0.0003	0.0086	0.1218	0.0015
Trichopria_drosophilae__GBUQ01012443.1		Hymenoptera	Diapriidae	Cell membrane	Membrane	0.0011	0.0028	0.0092	0.0133	0.7753	0.0056	0.0004	0.0354	0.1549	0.002
Trichopria_drosophilae__GBUQ01015728.1		Hymenoptera	Diapriidae	Cell membrane	Membrane	0.0021	0.0348	0.0019	0.0423	0.6492	0.0094	0.0025	0.0238	0.2159	0.0182
Diprion_pini__GBUO01021845.1		Hymenoptera	Diprionidae	Cell membrane	Membrane	0.0012	0.0183	0.0115	0.0734	0.6715	0.0084	0.0041	0.0136	0.1788	0.0193
Neodiprion_lecontei__GEDK01003565.1		Hymenoptera	Diprionidae	Cell membrane	Membrane	0.0016	0.0216	0.0033	0.0777	0.6791	0.0084	0.0038	0.0148	0.1672	0.0225
Neodiprion_lecontei__GEES01033400.1		Hymenoptera	Diprionidae	Cell membrane	Membrane	0.0016	0.0216	0.0033	0.0777	0.6791	0.0084	0.0038	0.0148	0.1672	0.0225
Neodiprion_lecontei__GEES01054180.1		Hymenoptera	Diprionidae	Cell membrane	Membrane	0.0016	0.0216	0.0033	0.0777	0.6791	0.0084	0.0038	0.0148	0.1672	0.0225
Leptomastix_dactylopii__GBNE01004084.1		Hymenoptera	Encyrtidae	Cell membrane	Membrane	0.0047	0.0263	0.0145	0.0916	0.6576	0.0139	0.0033	0.0223	0.146	0.0198
Metaphycus_flavus__GBVC01016813.1		Hymenoptera	Encyrtidae	Cell membrane	Membrane	0.0029	0.0357	0.0034	0.0231	0.6736	0.0071	0.0018	0.0219	0.217	0.0137
Eucharis_adscendens__GCUN01013649.1		Hymenoptera	Eucharitidae	Cell membrane	Membrane	0.0013	0.0101	0.0019	0.0243	0.7514	0.0084	0.002	0.0259	0.1661	0.0086
Orasema_simulatrix__GBTU01001071.1		Hymenoptera	Eucharitidae	Cell membrane	Membrane	0.0025	0.0295	0.004	0.0246	0.734	0.0073	0.0028	0.0157	0.164	0.0156
Diglyphus_isaea__GBLP01023893.1		Hymenoptera	Eulophidae	Cell membrane	Membrane	0.0017	0.0342	0.002	0.0238	0.7008	0.0061	0.002	0.0144	0.2024	0.0128
Elasmus_sp._AD-2014__GCUU01022920.1		Hymenoptera	Eulophidae	Cell membrane	Membrane	0.005	0.028	0.028	0.1189	0.5365	0.0263	0.0068	0.0413	0.1603	0.0487
Tamarixia_radiata__GBMM01024949.1		Hymenoptera	Eulophidae	Cell membrane	Membrane	0.0048	0.024	0.0178	0.0639	0.635	0.0163	0.0039	0.0303	0.181	0.023
Brasema_neomexicana__GBUE01026816.1		Hymenoptera	Eupelmidae	Cell membrane	Membrane	0.0021	0.0219	0.0073	0.04	0.678	0.0132	0.0037	0.0402	0.1774	0.0161
Eupelmus_urozonus__GBMN01034067.1		Hymenoptera	Eupelmidae	Cell membrane	Membrane	0.0045	0.0261	0.0246	0.0448	0.6348	0.0178	0.0056	0.0339	0.1782	0.0296
Eupelmus_urozonus__GBMN01034069.1		Hymenoptera	Eupelmidae	Cell membrane	Membrane	0.0041	0.0368	0.0322	0.0366	0.6335	0.0125	0.0041	0.0338	0.1811	0.0253
Sycophila_biguttata__GBPD01018986.1		Hymenoptera	Eurytomidae	Cell membrane	Membrane	0.0032	0.0253	0.0052	0.0773	0.7015	0.0098	0.002	0.0183	0.1454	0.0121
Sycophila_biguttata__GBPD01018988.1		Hymenoptera	Eurytomidae	Cell membrane	Membrane	0.0032	0.0253	0.0052	0.0773	0.7015	0.0098	0.002	0.0183	0.1454	0.0121
Brachygaster_minutus__GBMS01021520.1		Hymenoptera	Evaniidae	Cell membrane	Membrane	0.0025	0.021	0.0141	0.0238	0.6421	0.0122	0.0037	0.0365	0.2289	0.0151
Ganaspis_sp._G1__GAIW01015333.1		Hymenoptera	Figitidae	Cell membrane	Membrane	0.0103	0.0796	0.0196	0.1195	0.4572	0.022	0.0044	0.0597	0.1843	0.0435
Ganaspis_sp._G1__GAIW01015334.1		Hymenoptera	Figitidae	Cell membrane	Membrane	0.0103	0.0796	0.0196	0.1195	0.4572	0.022	0.0044	0.0597	0.1843	0.0435
Leptopilina_boulardi__GAJA01007849.1		Hymenoptera	Figitidae	Cell membrane	Membrane	0.0019	0.0072	0.0065	0.022	0.7283	0.004	0.0003	0.0219	0.2042	0.0036
Leptopilina_boulardi__GGGI01015272.1		Hymenoptera	Figitidae	Cell membrane	Membrane	0.0019	0.0072	0.0065	0.022	0.7283	0.004	0.0003	0.0219	0.2042	0.0036
Leptopilina_clavipes__GAXY02009628.1		Hymenoptera	Figitidae	Cell membrane	Membrane	0.0026	0.0079	0.0118	0.0248	0.7154	0.0056	0.0003	0.0337	0.193	0.0049
Leptopilina_heterotoma__GAJC01007195.1		Hymenoptera	Figitidae	Cell membrane	Membrane	0.0029	0.0097	0.0071	0.0527	0.703	0.0069	0.0004	0.0289	0.1828	0.0056
Halictus_quadricinctus__GBQP01020763.1		Hymenoptera	Halictidae	Cell membrane	Membrane	0.0024	0.0274	0.0279	0.0691	0.3491	0.0337	0.0077	0.187	0.2606	0.035
Lasioglossum_xanthopus__GBPT01018975.1		Hymenoptera	Halictidae	Cell membrane	Membrane	0.0019	0.0305	0.0053	0.044	0.5184	0.0166	0.0034	0.1105	0.2522	0.0172
Lasioglossum_xanthopus__GBPT01018977.1		Hymenoptera	Halictidae	Cell membrane	Membrane	0.0015	0.0307	0.0035	0.0279	0.5328	0.0138	0.0023	0.1175	0.2569	0.0132
Nomia_diversipes__GBWP01020494.1		Hymenoptera	Halictidae	Cell membrane	Membrane	0.0015	0.0272	0.0131	0.0972	0.297	0.0331	0.0074	0.2384	0.2573	0.0276
Sphecodes_albilabris__GBKZ01023427.1		Hymenoptera	Halictidae	Cell membrane	Membrane	0.0018	0.0168	0.0229	0.0793	0.3962	0.0353	0.0098	0.1547	0.2405	0.0428
Ibalia_leucospoides_ensiger__GBVM01028250.1		Hymenoptera	Ibaliidae	Cell membrane	Membrane	0.0037	0.0258	0.0089	0.0888	0.6855	0.0152	0.0029	0.0276	0.1182	0.0234
Buathra_laborator__GBND01019565.1		Hymenoptera	Ichneumonidae	Cell membrane	Membrane	0.0028	0.0422	0.0293	0.0354	0.5661	0.0133	0.0032	0.0671	0.2222	0.0184
Diadromus_collaris__GEZZ01039788.1		Hymenoptera	Ichneumonidae	Cell membrane	Membrane	0.0035	0.0168	0.0327	0.0185	0.6588	0.0107	0.0025	0.022	0.2262	0.0084
Heteropelma_amictum__GBPJ01016033.1		Hymenoptera	Ichneumonidae	Cell membrane	Membrane	0.0027	0.0396	0.0023	0.0348	0.706	0.0086	0.0013	0.017	0.1764	0.0113
Hyposoter_didymator__GBPE01011586.1		Hymenoptera	Ichneumonidae	Cell membrane	Membrane	0.0021	0.033	0.021	0.015	0.6998	0.0085	0.0018	0.0212	0.186	0.0115
Leucospis_dorsigera__GBWK01030609.1		Hymenoptera	Leucospidae	Cell membrane	Membrane	0.0027	0.0322	0.0111	0.0306	0.6698	0.0094	0.0039	0.0241	0.1944	0.0217
Anthidium_manicatum__GBOJ01022222.1		Hymenoptera	Megachilidae	Cell membrane	Membrane	0.005	0.033	0.0307	0.0864	0.3876	0.0568	0.0217	0.1237	0.2001	0.055
Anthidium_manicatum__GBOJ01022223.1		Hymenoptera	Megachilidae	Cell membrane	Membrane	0.005	0.033	0.0307	0.0864	0.3876	0.0568	0.0217	0.1237	0.2001	0.055
Chelostoma_florisomne__GBPN01009021.1		Hymenoptera	Megachilidae	Cell membrane	Membrane	0.0021	0.0345	0.0127	0.0538	0.4282	0.0288	0.0082	0.1282	0.2612	0.0423
Dioxys_cincta__GBPP01018112.1		Hymenoptera	Megachilidae	Cell membrane	Membrane	0.001	0.0342	0.0033	0.0508	0.5182	0.0177	0.0041	0.1023	0.2493	0.0191
Lithurgus_chrysurus__GBMJ01017823.1		Hymenoptera	Megachilidae	Cell membrane	Membrane	0.0016	0.0163	0.0098	0.0705	0.3764	0.0267	0.0075	0.1572	0.3059	0.0281
Lithurgus_chrysurus__GBMJ01017824.1		Hymenoptera	Megachilidae	Cell membrane	Membrane	0.0016	0.0163	0.0098	0.0705	0.3764	0.0267	0.0075	0.1572	0.3059	0.0281
Osmia_cornuta__GAGH01049049.1		Hymenoptera	Megachilidae	Cell membrane	Membrane	0.0031	0.0467	0.0266	0.0519	0.3437	0.0317	0.0061	0.1354	0.318	0.0367
Osmia_cornuta__GBUK01019132.1		Hymenoptera	Megachilidae	Cell membrane	Membrane	0.0031	0.0467	0.0266	0.0519	0.3437	0.0317	0.0061	0.1354	0.318	0.0367
Dendrocerus_carpenteri__GBLL01018871.1		Hymenoptera	Megaspilidae	Cell membrane	Membrane	0.0007	0.0077	0.0015	0.0736	0.7201	0.0036	0.0005	0.0122	0.178	0.0021
Megastigmus_spermotrophus__GCPB01033515.1		Hymenoptera	Megastigmidae	Cell membrane	Membrane	0.0041	0.0444	0.015	0.0492	0.5997	0.0103	0.0024	0.0239	0.2322	0.0188
Dasypoda_hirtipes__GBMP01018411.1		Hymenoptera	Melittidae	Cell membrane	Membrane	0.0027	0.0139	0.043	0.0238	0.6804	0.0132	0.0031	0.0204	0.1826	0.0171
Dasypoda_hirtipes__GBMP01020147.1		Hymenoptera	Melittidae	Cell membrane	Membrane	0.0025	0.0336	0.0082	0.0468	0.4124	0.0261	0.0057	0.1252	0.3104	0.0291
Macropis_fulvipes__GBNX01011217.1		Hymenoptera	Melittidae	Cell membrane	Membrane	0.0023	0.0313	0.0163	0.0818	0.3817	0.025	0.0052	0.1202	0.3014	0.0349
Melitta_haemorrhoidalis__GBVK01024393.1		Hymenoptera	Melittidae	Cell membrane	Membrane	0.0048	0.0285	0.045	0.08	0.2853	0.0454	0.0107	0.2078	0.2393	0.0532
Dasymutilla_gloriosa__GBOQ01025675.1		Hymenoptera	Mutillidae	Cell membrane	Membrane	0.0012	0.0269	0.0018	0.0206	0.6142	0.0092	0.0018	0.053	0.2582	0.0132
Smicromyrme_rufipes__GBNQ01022304.1		Hymenoptera	Mutillidae	Cell membrane	Membrane	0.004	0.043	0.0383	0.0648	0.3901	0.0445	0.0087	0.1031	0.2604	0.0431
Cosmocomoidea_morgani__GBLO01012943.1		Hymenoptera	Mymaridae	Cell membrane	Membrane	0.0044	0.0228	0.0221	0.065	0.6844	0.0135	0.0022	0.0309	0.133	0.0219
Cosmocomoidea_morrilli__GBLN01013875.1		Hymenoptera	Mymaridae	Cell membrane	Membrane	0.0044	0.0171	0.0219	0.0766	0.6622	0.0171	0.0015	0.0335	0.1467	0.019
Cosmocomoidea_triguttata__GBLM01011275.1		Hymenoptera	Mymaridae	Cell membrane	Membrane	0.0031	0.0148	0.0118	0.0688	0.7012	0.0109	0.0014	0.0268	0.1499	0.0113
Ormyrus_sp._AD-2014__GBUU01022808.1		Hymenoptera	Ormyridae	Cell membrane	Membrane	0.0035	0.0339	0.0148	0.0393	0.6752	0.0129	0.003	0.0179	0.1805	0.0188
Pelecinus_polyturator__GBVU01001399.1		Hymenoptera	Pelecinidae	Cell membrane	Membrane	0.0034	0.0372	0.0037	0.0628	0.6661	0.0066	0.0015	0.0155	0.1936	0.0095
Pergagrapta_polita__GBWZ01027731.1		Hymenoptera	Pergidae	Cell membrane	Membrane	0.001	0.0244	0.0216	0.0291	0.5924	0.0102	0.0045	0.0564	0.2393	0.0212
Pergagrapta_polita__GBWZ01027732.1		Hymenoptera	Pergidae	Cell membrane	Membrane	0.0011	0.0158	0.0073	0.0519	0.5819	0.0153	0.0077	0.0686	0.2332	0.0173
Perilampus_aeneus__GBLT01024739.1		Hymenoptera	Perilampidae	Cell membrane	Membrane	0.0026	0.0174	0.0187	0.0343	0.6817	0.0148	0.0047	0.029	0.1739	0.0228
Inostemma_sp._AD-2014__GBVB01032292.1		Hymenoptera	Platygastridae	Cell membrane	Membrane	0.0017	0.0117	0.0028	0.0373	0.7182	0.0076	0.0016	0.0332	0.1792	0.0067
Inostemma_sp._AD-2014__GBVB01032293.1		Hymenoptera	Platygastridae	Cell membrane	Membrane	0.0017	0.0117	0.0028	0.0373	0.7182	0.0076	0.0016	0.0332	0.1792	0.0067
Plumarius_gradifrons__GCRH01011309.1		Hymenoptera	Plumariidae	Cell membrane	Membrane	0.0031	0.0561	0.032	0.0495	0.5738	0.0087	0.0013	0.0516	0.2133	0.0107
Episyron_rufipes__GBQL01013233.1		Hymenoptera	Pompilidae	Cell membrane	Membrane	0.0015	0.0236	0.0019	0.0115	0.7376	0.0092	0.0019	0.0175	0.1853	0.0099
Episyron_rufipes__GBQL01013234.1		Hymenoptera	Pompilidae	Cell membrane	Membrane	0.0015	0.0236	0.0019	0.0115	0.7376	0.0092	0.0019	0.0175	0.1853	0.0099
Episyron_rufipes__GBQL01013235.1		Hymenoptera	Pompilidae	Cell membrane	Membrane	0.0015	0.0236	0.0019	0.0115	0.7376	0.0092	0.0019	0.0175	0.1853	0.0099
Pepsis_grossa__GAXS01049020.1		Hymenoptera	Pompilidae	Cell membrane	Membrane	0.0046	0.0374	0.0362	0.0472	0.6613	0.0142	0.006	0.0176	0.149	0.0263
Pompilus_cinereus__GBWE01015542.1		Hymenoptera	Pompilidae	Cell membrane	Membrane	0.0051	0.0337	0.014	0.0934	0.6515	0.0143	0.0023	0.0267	0.1384	0.0206
Brachyserphus_parvulus__GCVB01021268.1		Hymenoptera	Proctotrupidae	Cell membrane	Membrane	0.0028	0.0285	0.0215	0.0531	0.5208	0.0209	0.0089	0.0401	0.2699	0.0335
Lariophagus_distinguendus__GBVR01017277.1		Hymenoptera	Pteromalidae	Cell membrane	Membrane	0.0033	0.0303	0.0061	0.0297	0.693	0.0092	0.0023	0.0148	0.1948	0.0165
Nasonia_giraulti__GBEC01005637.1		Hymenoptera	Pteromalidae	Cell membrane	Membrane	0.0025	0.034	0.0021	0.0234	0.622	0.008	0.0024	0.0388	0.2546	0.0121
Nasonia_giraulti__GBEC01005638.1-1		Hymenoptera	Pteromalidae	Cell membrane	Membrane	0.0025	0.034	0.0021	0.0234	0.622	0.008	0.0024	0.0388	0.2546	0.0121
Nasonia_giraulti__GBEC01005639.1		Hymenoptera	Pteromalidae	Cell membrane	Membrane	0.0025	0.034	0.0021	0.0234	0.622	0.008	0.0024	0.0388	0.2546	0.0121
Nasonia_giraulti__GBEC01005640.1		Hymenoptera	Pteromalidae	Cell membrane	Membrane	0.0025	0.034	0.0021	0.0234	0.622	0.008	0.0024	0.0388	0.2546	0.0121
Nasonia_vitripennis__GBEB01001732.1		Hymenoptera	Pteromalidae	Cell membrane	Membrane	0.0026	0.0263	0.0019	0.0279	0.6676	0.0072	0.0024	0.0278	0.2238	0.0123
Nasonia_vitripennis__GBEB01001733.1		Hymenoptera	Pteromalidae	Cell membrane	Membrane	0.0026	0.0263	0.0019	0.0279	0.6676	0.0072	0.0024	0.0278	0.2238	0.0123
Oodera_sp._AD-2014__GBUD01024569.1		Hymenoptera	Pteromalidae	Cell membrane	Membrane	0.0037	0.0182	0.008	0.093	0.691	0.0102	0.0013	0.024	0.1378	0.0128
Otitesella_tsamvi__GBNA01013233.1		Hymenoptera	Pteromalidae	Cell membrane	Membrane	0.003	0.0313	0.0107	0.0329	0.6494	0.0098	0.004	0.0244	0.2169	0.0177
Pachycrepoideus_vindemmiae__GBWL01022312.1		Hymenoptera	Pteromalidae	Cell membrane	Membrane	0.0033	0.034	0.0238	0.0733	0.6515	0.0125	0.0043	0.011	0.1639	0.0225
Philocaenus_barbarus__GBWB01011868.1		Hymenoptera	Pteromalidae	Cell membrane	Membrane	0.0037	0.0301	0.0166	0.0352	0.6396	0.012	0.0036	0.0222	0.2159	0.0212
Philotrypesis_parca__GBOV01017862.1		Hymenoptera	Pteromalidae	Cell membrane	Membrane	0.0026	0.0313	0.0092	0.0241	0.645	0.0106	0.0026	0.0378	0.2171	0.0198
Pteromalus_puparum__GECT01021759.1		Hymenoptera	Pteromalidae	Cell membrane	Membrane	0.0043	0.0362	0.0192	0.0679	0.6024	0.0158	0.0041	0.0329	0.1917	0.0255
Spalangia_cameroni__GBVV01019011.1		Hymenoptera	Pteromalidae	Cell membrane	Membrane	0.0033	0.0239	0.0044	0.0869	0.669	0.0116	0.0029	0.0159	0.1653	0.0168
Theocolax_elegans__GBPF01010960.1		Hymenoptera	Pteromalidae	Cell membrane	Membrane	0.0032	0.0326	0.0042	0.0347	0.7081	0.0105	0.0025	0.0174	0.1701	0.0166
Telenomus_podisi__GBEU01010533.1		Hymenoptera	Scelionidae	Cell membrane	Membrane	0.0023	0.0085	0.0051	0.0921	0.7031	0.0094	0.0007	0.0247	0.1454	0.0087
Telenomus_podisi__GBEU01010538.1		Hymenoptera	Scelionidae	Cell membrane	Membrane	0.0023	0.0085	0.0051	0.0921	0.7031	0.0094	0.0007	0.0247	0.1454	0.0087
Telenomus_podisi__GBEU01010540.1		Hymenoptera	Scelionidae	Cell membrane	Membrane	0.0023	0.0085	0.0051	0.0921	0.7031	0.0094	0.0007	0.0247	0.1454	0.0087
Telenomus_podisi__GBEU01011105.1		Hymenoptera	Scelionidae	Cell membrane	Membrane	0.001	0.0363	0.0014	0.0127	0.6155	0.0035	0.0008	0.139	0.1866	0.0033
Telenomus_podisi__GBEU01011106.1		Hymenoptera	Scelionidae	Cell membrane	Membrane	0.0001	0.0005	0.0002	0.0323	0.786	0.0005	0.0001	0.0363	0.1439	0.0001
Telenomus_sp._AD-2014__GBNC01011761.1-1		Hymenoptera	Scelionidae	Cell membrane	Membrane	0.0016	0.0064	0.0036	0.0583	0.7149	0.0076	0.0006	0.0215	0.1805	0.005
Telenomus_sp._AD-2014__GBNC01014503.1		Hymenoptera	Scelionidae	Cell membrane	Membrane	0.001	0.009	0.0208	0.0637	0.3546	0.0382	0.0115	0.1976	0.2928	0.0108
Trissolcus_semistriatus__GBUP01017693.1		Hymenoptera	Scelionidae	Cell membrane	Membrane	0.0013	0.0065	0.0045	0.0682	0.7337	0.0072	0.0005	0.0199	0.1545	0.0035
Scolia_hirta__GBQJ01023198.1		Hymenoptera	Scoliidae	Cell membrane	Membrane	0.003	0.0098	0.0104	0.0645	0.3217	0.0455	0.0098	0.3152	0.2023	0.0178
Scolia_hirta__GBQJ01023199.1		Hymenoptera	Scoliidae	Cell membrane	Membrane	0.003	0.0098	0.0104	0.0645	0.3217	0.0455	0.0098	0.3152	0.2023	0.0178
Sirex_noctilio__GBOG01025916.1		Hymenoptera	Siricidae	Cell membrane	Membrane	0.0056	0.0262	0.005	0.1193	0.5856	0.0141	0.0044	0.0254	0.1952	0.0191
Tremex_magus__GBLX01024603.1		Hymenoptera	Siricidae	Cell membrane	Membrane	0.0067	0.0427	0.0116	0.1527	0.5513	0.0159	0.0063	0.0231	0.1561	0.0335
Tremex_magus__GBLX01024605.1		Hymenoptera	Siricidae	Cell membrane	Membrane	0.0067	0.0427	0.0116	0.1527	0.5513	0.0159	0.0063	0.0231	0.1561	0.0335
Urocerus_augur__GBPI01027249.1		Hymenoptera	Siricidae	Cell membrane	Membrane	0.0053	0.026	0.0039	0.0863	0.5884	0.0149	0.0036	0.0305	0.224	0.0171
Ammophila_sabulosa__GBMT01014303.1		Hymenoptera	Sphecidae	Cell membrane	Membrane	0.0017	0.0267	0.0163	0.0718	0.4405	0.0243	0.0045	0.1273	0.2607	0.0263
Ammophila_sabulosa__GBMT01014304.1		Hymenoptera	Sphecidae	Cell membrane	Membrane	0.0017	0.0267	0.0163	0.0718	0.4405	0.0243	0.0045	0.1273	0.2607	0.0263
Chalybion_californicum__GBOM01017474.1		Hymenoptera	Sphecidae	Cell membrane	Membrane	0.0014	0.0229	0.0039	0.0695	0.4225	0.021	0.0053	0.1405	0.2917	0.0213
Chalybion_californicum__GBOM01017475.1		Hymenoptera	Sphecidae	Cell membrane	Membrane	0.0014	0.0229	0.0039	0.0695	0.4225	0.021	0.0053	0.1405	0.2917	0.0213
Chlorion_hirtum__GBOE01012747.1		Hymenoptera	Sphecidae	Cell membrane	Membrane	0.0029	0.0289	0.0179	0.0553	0.3926	0.0301	0.0064	0.1457	0.2911	0.0291
Isodontia_mexicana__GBPY01023676.1		Hymenoptera	Sphecidae	Cell membrane	Membrane	0.0028	0.0175	0.0132	0.0924	0.4363	0.0375	0.0085	0.1328	0.2261	0.033
Podalonia_hirsuta__GBPX01001132.1		Hymenoptera	Sphecidae	Cell membrane	Membrane	0.0011	0.0298	0.0042	0.0791	0.3329	0.0261	0.0058	0.2286	0.2726	0.0198
Sceliphron_caementarium__GAXN01031472.1		Hymenoptera	Sphecidae	Cell membrane	Membrane	0.0011	0.03	0.0041	0.0723	0.3775	0.0181	0.0039	0.171	0.3043	0.0176
Sceliphron_caementarium__GAXN01031473.1		Hymenoptera	Sphecidae	Cell membrane	Membrane	0.0011	0.03	0.0041	0.0723	0.3775	0.0181	0.0039	0.171	0.3043	0.0176
Sceliphron_curvatum__GBNL01011707.1		Hymenoptera	Sphecidae	Cell membrane	Membrane	0.0013	0.0326	0.0025	0.065	0.4389	0.0155	0.0038	0.1584	0.2677	0.0143
Stephanus_serrator__GBMU01005239.1		Hymenoptera	Stephanidae	Cell membrane	Membrane	0.0024	0.032	0.0046	0.0275	0.6397	0.0074	0.0031	0.0223	0.2473	0.0137
Tanaostigmodes_howardii__GBTR01017921.1		Hymenoptera	Tanaostigmatidae	Cell membrane	Membrane	0.0015	0.0315	0.0037	0.0311	0.6706	0.0078	0.0029	0.0207	0.213	0.0172
Tanaostigmodes_howardii__GBTR01017922.1		Hymenoptera	Tanaostigmatidae	Cell membrane	Membrane	0.0015	0.0315	0.0037	0.0311	0.6706	0.0078	0.0029	0.0207	0.213	0.0172
Tenthredo_koehleri__GAWW02015493.1		Hymenoptera	Tenthredinidae	Cell membrane	Membrane	0.0011	0.016	0.0075	0.0704	0.6663	0.0091	0.0048	0.0162	0.1889	0.0197
Meria_tripunctata__GBOK01016120.1		Hymenoptera	Thynnidae	Cell membrane	Membrane	0.0098	0.0671	0.0376	0.1246	0.4957	0.0172	0.0034	0.0448	0.1573	0.0425
Methocha_articulata__GBTZ01027457.1		Hymenoptera	Thynnidae	Cell membrane	Membrane	0.0096	0.0861	0.0167	0.0656	0.3785	0.0362	0.0047	0.0997	0.2684	0.0344
Methocha_articulata__GBTZ01027458.1		Hymenoptera	Thynnidae	Cell membrane	Membrane	0.0096	0.0861	0.0167	0.0656	0.3785	0.0362	0.0047	0.0997	0.2684	0.0344
Methocha_articulata__GBTZ01028930.1		Hymenoptera	Thynnidae	Cell membrane	Membrane	0.0011	0.0023	0.0004	0.0381	0.8015	0.0004	0	0.0069	0.1489	0.0004
Brachycistis_timberlakei__GAZU01018799.1		Hymenoptera	Tiphiidae	Cell membrane	Membrane	0.0024	0.0107	0.0051	0.0476	0.7149	0.0083	0.001	0.0323	0.1718	0.006
Brachycistis_timberlakei__GAZU01018801.1		Hymenoptera	Tiphiidae	Cell membrane	Membrane	0.0024	0.0107	0.0051	0.0476	0.7149	0.0083	0.001	0.0323	0.1718	0.006
Brachycistis_timberlakei__GAZU01027098.1		Hymenoptera	Tiphiidae	Cell membrane	Membrane	0.0018	0.0293	0.0229	0.0325	0.4864	0.02	0.0043	0.1347	0.2448	0.0234
Brachycistis_timberlakei__GAZU01027099.1		Hymenoptera	Tiphiidae	Cell membrane	Membrane	0.003	0.0273	0.0427	0.0404	0.4533	0.0294	0.0058	0.1312	0.2338	0.0331
Brachycistis_timberlakei__GAZU01027100.1		Hymenoptera	Tiphiidae	Cell membrane	Membrane	0.003	0.0273	0.0427	0.0404	0.4533	0.0294	0.0058	0.1312	0.2338	0.0331
Podagrion_pachymerum__GBMI01016222.1		Hymenoptera	Torymidae	Cell membrane	Membrane	0.0047	0.0275	0.0345	0.0631	0.5138	0.0241	0.0062	0.0689	0.2278	0.0293
Torymus_bedeguaris__GBQA01035732.1		Hymenoptera	Torymidae	Cell membrane	Membrane	0.0025	0.0129	0.0052	0.0314	0.6911	0.0108	0.0021	0.0271	0.2057	0.0113
Trichogramma_chilonis__GGKM01018453.1		Hymenoptera	Trichogrammatidae	Cell membrane	Membrane	0.0036	0.0445	0.009	0.0936	0.5578	0.0164	0.0048	0.0375	0.203	0.0299
Trichogramma_evanescens__GBMC01013988.1		Hymenoptera	Trichogrammatidae	Cell membrane	Membrane	0.0029	0.0395	0.0026	0.1115	0.4969	0.0137	0.0055	0.0372	0.2599	0.0304
Pseudogonalos_hahnii__GBNJ01010043.1		Hymenoptera	Trigonalidae	Cell membrane	Membrane	0.0063	0.0377	0.0408	0.0853	0.4361	0.0249	0.0107	0.0637	0.2747	0.02
Alastor_atropos__GBTG01006537.1		Hymenoptera	Vespidae	Cell membrane	Membrane	0.0022	0.0327	0.0316	0.0395	0.3495	0.0357	0.0052	0.2016	0.2708	0.0312
Ancistrocerus_nigricornis__GBMD01022359.1		Hymenoptera	Vespidae	Cell membrane	Membrane	0.0014	0.0115	0.041	0.0579	0.4355	0.0179	0.0056	0.1871	0.2314	0.0107
Ancistrocerus_nigricornis__GBMD01022360.1		Hymenoptera	Vespidae	Cell membrane	Membrane	0.0014	0.0115	0.041	0.0579	0.4355	0.0179	0.0056	0.1871	0.2314	0.0107
Celonites_abbreviatus__GBMO01009846.1		Hymenoptera	Vespidae	Cell membrane	Membrane	0.0025	0.0165	0.0499	0.0436	0.33	0.0473	0.0108	0.3054	0.1612	0.0329
Discoelius_zonalis__GBMF01020561.1		Hymenoptera	Vespidae	Cell membrane	Membrane	0.0011	0.0075	0.0115	0.0662	0.3642	0.0349	0.007	0.196	0.2855	0.0261
Eumenes_papillarius__GBMG01031981.1		Hymenoptera	Vespidae	Cell membrane	Membrane	0.0021	0.0117	0.0146	0.0558	0.4598	0.0372	0.006	0.1573	0.2318	0.0238
Katamenes_arbustorum__GBQQ01024914.1		Hymenoptera	Vespidae	Cell membrane	Membrane	0.0027	0.0117	0.0273	0.0372	0.3433	0.0482	0.0054	0.3073	0.1957	0.0212
Leptochilus_alpestris__GBTI01029738.1		Hymenoptera	Vespidae	Cell membrane	Membrane	0.0022	0.0126	0.0044	0.0318	0.5304	0.0351	0.0074	0.1415	0.2105	0.0241
Masaris_aegyptiacus_aegyptiacus__GBOH01010559.1		Hymenoptera	Vespidae	Cell membrane	Membrane	0.0044	0.0379	0.0583	0.0753	0.31	0.0711	0.0157	0.1748	0.2135	0.0391
Odynerus_spinipes__GBWT01012799.1		Hymenoptera	Vespidae	Cell membrane	Membrane	0.0018	0.0149	0.0331	0.0847	0.3726	0.0442	0.0088	0.1436	0.2764	0.0198
Parischnogaster_nigricans__GBMW01017947.1		Hymenoptera	Vespidae	Cell membrane	Membrane	0.0036	0.0489	0.0571	0.1152	0.2787	0.0663	0.013	0.1424	0.2516	0.0231
Quartinia_thebaica__GBOX01027371.1		Hymenoptera	Vespidae	Cell membrane	Membrane	0.0012	0.0098	0.0031	0.0566	0.3945	0.0305	0.0087	0.2352	0.247	0.0132
Stenodynerus_steckianus__GBVQ01018575.1		Hymenoptera	Vespidae	Cell membrane	Membrane	0.0088	0.0768	0.1173	0.1643	0.1901	0.0499	0.0321	0.1662	0.1716	0.023
Symmorphus_murarius__GBML01030076.1		Hymenoptera	Vespidae	Cell membrane	Membrane	0.0014	0.0083	0.0183	0.0794	0.2784	0.0392	0.0116	0.2764	0.2703	0.0167
Symmorphus_murarius__GBML01030087.1		Hymenoptera	Vespidae	Cell membrane	Membrane	0.0014	0.0083	0.0183	0.0794	0.2784	0.0392	0.0116	0.2764	0.2703	0.0167
Xiphydria_camelus__GBWJ01022158.1		Hymenoptera	Xiphydriidae	Cell membrane	Membrane	0.001	0.0101	0.0008	0.0369	0.6903	0.0075	0.0021	0.0241	0.2192	0.0081
Xiphydria_camelus__GBWJ01022159.1		Hymenoptera	Xiphydriidae	Cell membrane	Membrane	0.001	0.0101	0.0008	0.0369	0.6903	0.0075	0.0021	0.0241	0.2192	0.0081
Xiphydria_camelus__GBWJ01022160.1		Hymenoptera	Xiphydriidae	Cell membrane	Membrane	0.001	0.0104	0.0024	0.0271	0.663	0.0141	0.0025	0.0212	0.2453	0.0132
Xyela_alpigena__GBVH01012140.1		Hymenoptera	Xyelidae	Cell membrane	Membrane	0.003	0.0259	0.0214	0.0382	0.5344	0.0141	0.0045	0.0575	0.2766	0.0245
gi_1241830633_gb_PBC27039.1__Cytoglobin-1__Apis_cerana_cerana_	1	Hymenoptera		Cell membrane	Membrane	0.0014	0.0083	0.0007	0.0077	0.8405	0.0025	0.0001	0.012	0.1259	0.0011
gi_340716698_ref_XP_003396832.1__cytoglobin-2__Bombus_terrestris_	1	Hymenoptera		Cell membrane	Membrane	0.0027	0.0292	0.0177	0.0413	0.3553	0.036	0.0044	0.2236	0.2645	0.0253
gi_817218209_ref_XP_012284967.1__neuroglobin__Orussus_abietinus_	1	Hymenoptera		Cell membrane	Membrane	0.0001	0.0001	0	0.0003	0.8889	0.0057	0	0.0052	0.0995	0
Nemophora_degeerella__GATC02016307.1		Lepidoptera	Adelidae	Cell membrane	Membrane	0.0004	0.002	0.0002	0.0362	0.7073	0.002	0.0002	0.0156	0.2354	0.0007
Bombyx_mori__GFCY01030639.1		Lepidoptera	Bombycidae	Cell membrane	Membrane	0.0033	0.0167	0.0216	0.1192	0.3768	0.0248	0.012	0.2017	0.1931	0.0309
Carposina_sasakii__GFQL01006936.1		Lepidoptera	Carposinidae	Cell membrane	Membrane	0.0045	0.0232	0.029	0.0571	0.6493	0.0156	0.0028	0.0329	0.1732	0.0124
Carposina_sasakii__GFQL01008883.1		Lepidoptera	Carposinidae	Cell membrane	Membrane	0.0001	0.0002	0.0001	0.0014	0.8627	0.0061	0.0001	0.0089	0.1204	0.0001
Carposina_sasakii__GGMY01046898.1		Lepidoptera	Carposinidae	Cell membrane	Membrane	0.0001	0.0002	0.0001	0.0014	0.8627	0.0061	0.0001	0.0089	0.1204	0.0001
Chilo_suppressalis__GAJS01069635.1		Lepidoptera	Crambidae	Cell membrane	Membrane	0.0016	0.0346	0.0193	0.0257	0.7582	0.006	0.002	0.0181	0.1246	0.0099
Chilo_suppressalis__GAJS01070319.1		Lepidoptera	Crambidae	Cell membrane	Membrane	0.002	0.0108	0.0058	0.039	0.6912	0.0171	0.0032	0.03	0.1866	0.0143
Loxostege_sticticalis__GFCJ01031343.1-1		Lepidoptera	Crambidae	Cell membrane	Membrane	0.0054	0.0214	0.0357	0.0666	0.6018	0.0231	0.0044	0.0332	0.1867	0.0218
Ostrinia_furnacalis__GAQJ01006696.1-1		Lepidoptera	Crambidae	Cell membrane	Membrane	0.0037	0.0111	0.0643	0.1665	0.4704	0.0129	0.0036	0.083	0.18	0.0045
Ostrinia_furnacalis__GAQJ01006697.1		Lepidoptera	Crambidae	Cell membrane	Membrane	0.0053	0.0242	0.0314	0.1012	0.5258	0.0213	0.0107	0.0737	0.1683	0.0381
Ostrinia_furnacalis__GAQJ01022465.1		Lepidoptera	Crambidae	Cell membrane	Membrane	0.0046	0.0207	0.0277	0.0986	0.5188	0.0213	0.0107	0.0815	0.18	0.0362
Ostrinia_nubilalis__GAVD01016026.1-1		Lepidoptera	Crambidae	Cell membrane	Membrane	0.0046	0.0207	0.0277	0.0986	0.5188	0.0213	0.0107	0.0815	0.18	0.0362
Scirpophaga_incertulas__GETN01011287.1		Lepidoptera	Crambidae	Cell membrane	Membrane	0.002	0.0161	0.0043	0.0935	0.6653	0.0162	0.0056	0.0311	0.1526	0.0133
Amata_phegea__GCNU01043804.1		Lepidoptera	Erebidae	Cell membrane	Membrane	0.0074	0.0445	0.019	0.154	0.4425	0.0183	0.0088	0.0702	0.2048	0.0304
Arctia_plantaginis__GGLW01070754.1-1		Lepidoptera	Erebidae	Cell membrane	Membrane	0.0086	0.0352	0.0295	0.18	0.338	0.0282	0.0158	0.1712	0.1545	0.039
Arctia_plantaginis__GGLW01129666.1-1		Lepidoptera	Erebidae	Cell membrane	Membrane	0.0073	0.0326	0.047	0.191	0.2815	0.0341	0.0184	0.2032	0.1558	0.0293
Arctia_plantaginis__GGLW01129667.1-1		Lepidoptera	Erebidae	Cell membrane	Membrane	0.0073	0.0326	0.047	0.191	0.2815	0.0341	0.0184	0.2032	0.1558	0.0293
Phragmatobia_fuliginosa__GCJS01016620.1		Lepidoptera	Erebidae	Cell membrane	Membrane	0.0033	0.0127	0.0109	0.1322	0.4998	0.0135	0.007	0.0804	0.2196	0.0205
Premolis_semirufa__GFNN01007543.1		Lepidoptera	Erebidae	Cell membrane	Membrane	0.0036	0.0351	0.0031	0.0968	0.4317	0.0132	0.0034	0.1314	0.262	0.0197
Dyseriocrania_griseocapitella__GEOC01050095.1		Lepidoptera	Eriocraniidae	Cell membrane	Membrane	0.0007	0.0236	0.0029	0.0104	0.763	0.0056	0.001	0.015	0.174	0.0038
Dyseriocrania_subpurpurella__GASY02015201.1		Lepidoptera	Eriocraniidae	Cell membrane	Membrane	0.0029	0.0387	0.0285	0.0565	0.5776	0.0171	0.0108	0.0378	0.2013	0.0288
Dyseriocrania_subpurpurella__GASY02033720.1		Lepidoptera	Eriocraniidae	Cell membrane	Membrane	0.0079	0.0662	0.1594	0.1324	0.2463	0.065	0.0265	0.0996	0.1836	0.0131
Eriocrania_semipurpurella__GFQP01013915.1		Lepidoptera	Eriocraniidae	Cell membrane	Membrane	0.0021	0.036	0.0038	0.0344	0.5617	0.0179	0.0044	0.0996	0.2252	0.0149
Eriocrania_semipurpurella__GFQP01015951.1		Lepidoptera	Eriocraniidae	Cell membrane	Membrane	0.0028	0.0208	0.0517	0.0226	0.6269	0.0124	0.004	0.0252	0.2189	0.0147
Eriocrania_semipurpurella__GFQP01017488.1		Lepidoptera	Eriocraniidae	Cell membrane	Membrane	0.0028	0.0208	0.0517	0.0226	0.6269	0.0124	0.004	0.0252	0.2189	0.0147
Biston_suppressaria__GCJP01013058.1		Lepidoptera	Geometridae	Cell membrane	Membrane	0.0036	0.0195	0.0087	0.0767	0.6236	0.0147	0.0061	0.0408	0.1864	0.0198
Biston_suppressaria__GCJP01013059.1-1		Lepidoptera	Geometridae	Cell membrane	Membrane	0.0036	0.0195	0.0087	0.0767	0.6236	0.0147	0.0061	0.0408	0.1864	0.0198
Biston_suppressaria__GCJP01013060.1-1		Lepidoptera	Geometridae	Cell membrane	Membrane	0.0036	0.0195	0.0087	0.0767	0.6236	0.0147	0.0061	0.0408	0.1864	0.0198
Biston_suppressaria__GCJP01013061.1		Lepidoptera	Geometridae	Cell membrane	Membrane	0.0036	0.0195	0.0087	0.0767	0.6236	0.0147	0.0061	0.0408	0.1864	0.0198
Biston_suppressaria__GCJP01026841.1		Lepidoptera	Geometridae	Cell membrane	Membrane	0.0052	0.0208	0.0308	0.1247	0.5507	0.0209	0.0063	0.0534	0.168	0.0192
Phymatopus_californicus__GENJ01107498.1		Lepidoptera	Hepialidae	Cell membrane	Membrane	0.0054	0.0276	0.0317	0.1064	0.3619	0.0323	0.011	0.1807	0.2218	0.0211
Phymatopus_californicus__GEOO01014676.1		Lepidoptera	Hepialidae	Cell membrane	Membrane	0.0054	0.0276	0.0317	0.1064	0.3619	0.0323	0.011	0.1807	0.2218	0.0211
Triodia_sylvina__GAVB02029695.1		Lepidoptera	Hepialidae	Cell membrane	Membrane	0.0109	0.0562	0.0513	0.1618	0.3104	0.0365	0.0123	0.1444	0.1857	0.0305
Polyommatus_icarus__GAST02030950.1		Lepidoptera	Lycaenidae	Cell membrane	Membrane	0.0103	0.0774	0.0776	0.1576	0.3961	0.0322	0.011	0.0534	0.1516	0.0328
Lymantria_dispar__GDCN01006234.1		Lepidoptera	Lymantriidae	Cell membrane	Membrane	0.0024	0.0107	0.0069	0.0497	0.7011	0.0108	0.001	0.0281	0.1838	0.0054
Micropterix_calthella__GACP01033298.1		Lepidoptera	Micropterigidae	Cell membrane	Membrane	0.0008	0.0148	0.0032	0.0604	0.4317	0.0224	0.0088	0.2586	0.1822	0.017
Agrotis_segetum__GBCW01038968.1		Lepidoptera	Noctuidae	Cell membrane	Membrane	0.0035	0.013	0.0123	0.1176	0.6122	0.0139	0.005	0.0468	0.1485	0.0272
Athetis_lepigone__GARB01014205.1-1		Lepidoptera	Noctuidae	Cell membrane	Membrane	0.0046	0.0338	0.0326	0.135	0.4336	0.0265	0.0144	0.0843	0.206	0.0291
Athetis_lepigone__GARC01037092.1		Lepidoptera	Noctuidae	Cell membrane	Membrane	0.0046	0.0338	0.0326	0.135	0.4336	0.0265	0.0144	0.0843	0.206	0.0291
Athetis_lepigone__GARD01021775.1		Lepidoptera	Noctuidae	Cell membrane	Membrane	0.0046	0.0338	0.0326	0.135	0.4336	0.0265	0.0144	0.0843	0.206	0.0291
Athetis_lepigone__GARG01031736.1		Lepidoptera	Noctuidae	Cell membrane	Membrane	0.0046	0.0338	0.0326	0.135	0.4336	0.0265	0.0144	0.0843	0.206	0.0291
Helicoverpa_armigera__GBDM01018462.1		Lepidoptera	Noctuidae	Cell membrane	Membrane	0.0074	0.0383	0.0389	0.1568	0.3801	0.0319	0.0111	0.1213	0.1822	0.0321
Helicoverpa_armigera__GBXD01015596.1		Lepidoptera	Noctuidae	Cell membrane	Membrane	0.0074	0.0383	0.0389	0.1568	0.3801	0.0319	0.0111	0.1213	0.1822	0.0321
Helicoverpa_armigera__GBXD01017307.1-1		Lepidoptera	Noctuidae	Cell membrane	Membrane	0.0074	0.0383	0.0389	0.1568	0.3801	0.0319	0.0111	0.1213	0.1822	0.0321
Helicoverpa_armigera__GFNP01006545.1		Lepidoptera	Noctuidae	Cell membrane	Membrane	0.0074	0.0383	0.0389	0.1568	0.3801	0.0319	0.0111	0.1213	0.1822	0.0321
Helicoverpa_armigera__GFWI01189204.1		Lepidoptera	Noctuidae	Cell membrane	Membrane	0.0074	0.0383	0.0389	0.1568	0.3801	0.0319	0.0111	0.1213	0.1822	0.0321
Helicoverpa_assulta__GBTA01027433.1		Lepidoptera	Noctuidae	Cell membrane	Membrane	0.007	0.029	0.0365	0.1609	0.3793	0.0284	0.0123	0.1361	0.1819	0.0286
Helicoverpa_assulta__GBTA01027434.1		Lepidoptera	Noctuidae	Cell membrane	Membrane	0.007	0.029	0.0365	0.1609	0.3793	0.0284	0.0123	0.1361	0.1819	0.0286
Mythimna_separata__GFCT01006845.1		Lepidoptera	Noctuidae	Cell membrane	Membrane	0.002	0.0123	0.0045	0.0923	0.5816	0.0118	0.0054	0.0682	0.2007	0.0214
Papaipema_sp._4_SJO-2017__GGEH01037243.1		Lepidoptera	Noctuidae	Cell membrane	Membrane	0.0083	0.0419	0.0198	0.1738	0.2513	0.0411	0.0111	0.187	0.2343	0.0313
Papaipema_sp._4_SJO-2017__GGEH01064077.1		Lepidoptera	Noctuidae	Cell membrane	Membrane	0.0113	0.1142	0.0606	0.2362	0.2554	0.0392	0.0277	0.05	0.1659	0.0395
Papaipema_sp._4_SJO-2017__GGEH01064078.1		Lepidoptera	Noctuidae	Cell membrane	Membrane	0.0113	0.1142	0.0606	0.2362	0.2554	0.0392	0.0277	0.05	0.1659	0.0395
Papaipema_sp._4_SJO-2017__GGEH01064079.1		Lepidoptera	Noctuidae	Cell membrane	Membrane	0.0113	0.1142	0.0606	0.2362	0.2554	0.0392	0.0277	0.05	0.1659	0.0395
Papaipema_sp._4_SJO-2017__GGEH01064080.1		Lepidoptera	Noctuidae	Cell membrane	Membrane	0.0113	0.1142	0.0606	0.2362	0.2554	0.0392	0.0277	0.05	0.1659	0.0395
Papaipema_speciosissima__GGEG01016928.1		Lepidoptera	Noctuidae	Cell membrane	Membrane	0.0082	0.05	0.027	0.1636	0.2729	0.0391	0.0111	0.1585	0.2341	0.0354
Papaipema_speciosissima__GGEG01016929.1		Lepidoptera	Noctuidae	Cell membrane	Membrane	0.0082	0.05	0.027	0.1636	0.2729	0.0391	0.0111	0.1585	0.2341	0.0354
Phyllodes_eyndhovii__GCOO01029151.1		Lepidoptera	Noctuidae	Cell membrane	Membrane	0.0057	0.0182	0.0297	0.1576	0.4392	0.0186	0.0131	0.1013	0.1894	0.0273
Spodoptera_exigua__GAFU01003257.1		Lepidoptera	Noctuidae	Cell membrane	Membrane	0.0168	0.1849	0.0439	0.2133	0.3294	0.0134	0.0068	0.0283	0.1244	0.0389
Spodoptera_exigua__GAOQ01015683.1		Lepidoptera	Noctuidae	Cell membrane	Membrane	0.0059	0.0123	0.0032	0.144	0.4575	0.011	0.0035	0.0919	0.2612	0.0096
Spodoptera_exigua__GAOQ01019681.1		Lepidoptera	Noctuidae	Cell membrane	Membrane	0.0035	0.0149	0.0039	0.1054	0.4854	0.0147	0.0042	0.1006	0.2483	0.0192
Spodoptera_exigua__GAOR01002340.1		Lepidoptera	Noctuidae	Cell membrane	Membrane	0.0035	0.0149	0.0039	0.1054	0.4854	0.0147	0.0042	0.1006	0.2483	0.0192
Spodoptera_exigua__GAOR01007624.1		Lepidoptera	Noctuidae	Cell membrane	Membrane	0.0024	0.0097	0.0047	0.0915	0.5073	0.0123	0.0041	0.0884	0.2663	0.0134
Spodoptera_exigua__GARL01045352.1		Lepidoptera	Noctuidae	Cell membrane	Membrane	0.0035	0.0149	0.0039	0.1054	0.4854	0.0147	0.0042	0.1006	0.2483	0.0192
Spodoptera_exigua__GARL01045353.1		Lepidoptera	Noctuidae	Cell membrane	Membrane	0.0035	0.0149	0.0039	0.1054	0.4854	0.0147	0.0042	0.1006	0.2483	0.0192
Spodoptera_exigua__GARL01045354.1		Lepidoptera	Noctuidae	Cell membrane	Membrane	0.0035	0.0149	0.0039	0.1054	0.4854	0.0147	0.0042	0.1006	0.2483	0.0192
Spodoptera_frugiperda__GESP01043555.1		Lepidoptera	Noctuidae	Cell membrane	Membrane	0.0021	0.0128	0.0056	0.0722	0.5988	0.0153	0.0051	0.0588	0.2126	0.0167
Spodoptera_litura__GBBY01003398.1		Lepidoptera	Noctuidae	Cell membrane	Membrane	0.0045	0.0198	0.02	0.0913	0.5476	0.0212	0.0068	0.0712	0.1858	0.0318
Spodoptera_litura__GBZS01000272.1		Lepidoptera	Noctuidae	Cell membrane	Membrane	0.0045	0.0198	0.02	0.0913	0.5476	0.0212	0.0068	0.0712	0.1858	0.0318
Spodoptera_litura__GEZO01028630.1-1		Lepidoptera	Noctuidae	Cell membrane	Membrane	0.0045	0.0198	0.02	0.0913	0.5476	0.0212	0.0068	0.0712	0.1858	0.0318
Heliconius_cydno__GGKC01037613.1		Lepidoptera	Nymphalidae	Cell membrane	Membrane	0.0028	0.0112	0.0195	0.059	0.6301	0.0158	0.0044	0.0466	0.198	0.0127
Heliconius_cydno__GGKC01037614.1		Lepidoptera	Nymphalidae	Cell membrane	Membrane	0.0028	0.0112	0.0195	0.059	0.6301	0.0158	0.0044	0.0466	0.198	0.0127
Heliconius_cydno__GGKC01037615.1-1		Lepidoptera	Nymphalidae	Cell membrane	Membrane	0.0028	0.0112	0.0195	0.059	0.6301	0.0158	0.0044	0.0466	0.198	0.0127
Heliconius_cydno__GGKC01043574.1		Lepidoptera	Nymphalidae	Cell membrane	Membrane	0.0079	0.0669	0.0142	0.1132	0.4414	0.023	0.0083	0.0417	0.2585	0.0248
Heliconius_cydno__GGKC01043579.1		Lepidoptera	Nymphalidae	Cell membrane	Membrane	0.0079	0.0669	0.0142	0.1132	0.4414	0.023	0.0083	0.0417	0.2585	0.0248
Heliconius_cydno__GGKC01043581.1		Lepidoptera	Nymphalidae	Cell membrane	Membrane	0.0085	0.0772	0.0371	0.1256	0.3613	0.0259	0.0093	0.0749	0.2585	0.0216
Azaleodes_micronipha__GEOB01078715.1		Lepidoptera	Palaephatidae	Cell membrane	Membrane	0.0066	0.0534	0.0579	0.1089	0.5914	0.012	0.0035	0.0381	0.1114	0.0168
Metaphatus_ochraceus__GEOL01008339.1		Lepidoptera	Palaephatidae	Cell membrane	Membrane	0.0041	0.0201	0.0137	0.0802	0.6826	0.0152	0.0015	0.0252	0.1449	0.0125
Metaphatus_ochraceus__GEOM01013269.1		Lepidoptera	Palaephatidae	Cell membrane	Membrane	0.0041	0.0201	0.0137	0.0802	0.6826	0.0152	0.0015	0.0252	0.1449	0.0125
Palaephatus_luteolus__GENI01017368.1		Lepidoptera	Palaephatidae	Cell membrane	Membrane	0.0023	0.0126	0.004	0.0922	0.6769	0.0127	0.0033	0.0297	0.1518	0.0146
Palaephatus_luteolus__GENI01026857.1		Lepidoptera	Palaephatidae	Cell membrane	Membrane	0.002	0.0101	0.0037	0.0747	0.707	0.0106	0.002	0.0258	0.1534	0.0107
Palaephatus_luteolus__GENI01072757.1		Lepidoptera	Palaephatidae	Cell membrane	Membrane	0.0023	0.0126	0.004	0.0922	0.6769	0.0127	0.0033	0.0297	0.1518	0.0146
Palaephatus_luteolus__GENI01119012.1		Lepidoptera	Palaephatidae	Cell membrane	Membrane	0.0023	0.0126	0.004	0.0922	0.6769	0.0127	0.0033	0.0297	0.1518	0.0146
Palaephatus_luteolus__GENI01124414.1		Lepidoptera	Palaephatidae	Cell membrane	Membrane	0.0023	0.0126	0.004	0.0922	0.6769	0.0127	0.0033	0.0297	0.1518	0.0146
Palaephatus_luteolus__GENI01124994.1		Lepidoptera	Palaephatidae	Cell membrane	Membrane	0.0023	0.0126	0.004	0.0922	0.6769	0.0127	0.0033	0.0297	0.1518	0.0146
Palaephatus_luteolus__GENI01124995.1		Lepidoptera	Palaephatidae	Cell membrane	Membrane	0.0023	0.0126	0.004	0.0922	0.6769	0.0127	0.0033	0.0297	0.1518	0.0146
Palaephatus_luteolus__GENI01125502.1		Lepidoptera	Palaephatidae	Cell membrane	Membrane	0.0023	0.0086	0.0047	0.0805	0.7187	0.0078	0.0009	0.0218	0.1492	0.0057
Palaephatus_luteolus__GENI01155763.1		Lepidoptera	Palaephatidae	Cell membrane	Membrane	0.0023	0.0126	0.004	0.0922	0.6769	0.0127	0.0033	0.0297	0.1518	0.0146
Palaephatus_luteolus__GEON01014704.1		Lepidoptera	Palaephatidae	Cell membrane	Membrane	0.0023	0.0126	0.004	0.0922	0.6769	0.0127	0.0033	0.0297	0.1518	0.0146
Ptyssoptera_sp._AB-2015__GENS01037057.1		Lepidoptera	Palaephatidae	Cell membrane	Membrane	0.0041	0.0333	0.0101	0.0518	0.6206	0.0134	0.0026	0.0406	0.2062	0.0172
Ptyssoptera_sp._AB-2015__GERG01077350.1		Lepidoptera	Palaephatidae	Cell membrane	Membrane	0.0041	0.0333	0.0101	0.0518	0.6206	0.0134	0.0026	0.0406	0.2062	0.0172
Papilio_polytes__GGKB01016758.1		Lepidoptera	Papilionidae	Cell membrane	Membrane	0.0023	0.0186	0.0033	0.0504	0.7196	0.011	0.0023	0.0209	0.1629	0.0088
Papilio_polytes__GGKB01048692.1		Lepidoptera	Papilionidae	Cell membrane	Membrane	0.0026	0.0128	0.0193	0.0607	0.668	0.0145	0.004	0.0335	0.1709	0.0137
Papilio_polytes__GGKB01048696.1		Lepidoptera	Papilionidae	Cell membrane	Membrane	0.0026	0.0128	0.0193	0.0607	0.668	0.0145	0.004	0.0335	0.1709	0.0137
Parides_eurimedes__GAXH02000361.1		Lepidoptera	Papilionidae	Cell membrane	Membrane	0.0033	0.0177	0.012	0.0659	0.6672	0.0129	0.0041	0.0334	0.1693	0.0143
Parides_eurimedes__GAXH02022143.1		Lepidoptera	Papilionidae	Cell membrane	Membrane	0.0026	0.0149	0.0158	0.0678	0.6638	0.0159	0.004	0.0273	0.1722	0.0156
Colias_eurytheme__GGJZ01022991.1		Lepidoptera	Pieridae	Cell membrane	Membrane	0.0025	0.0341	0.0108	0.0405	0.6019	0.0118	0.003	0.0292	0.2521	0.0142
Colias_eurytheme__GGJZ01025685.1		Lepidoptera	Pieridae	Cell membrane	Membrane	0.0034	0.0154	0.0218	0.0619	0.6433	0.0156	0.004	0.0471	0.1713	0.0161
Colias_eurytheme__GGJZ01040282.1		Lepidoptera	Pieridae	Cell membrane	Membrane	0.0042	0.0274	0.0347	0.0292	0.682	0.0103	0.0041	0.0238	0.1707	0.0137
Pieris_rapae__GFMO01004962.1-1		Lepidoptera	Pieridae	Cell membrane	Membrane	0.0032	0.0143	0.0103	0.0852	0.6638	0.0106	0.0032	0.0466	0.1468	0.0158
Pieris_rapae__GFMO01006637.1		Lepidoptera	Pieridae	Cell membrane	Membrane	0.0035	0.0216	0.0101	0.0301	0.6219	0.0142	0.0012	0.0216	0.2666	0.0093
Pieris_rapae__GGJY01016951.1		Lepidoptera	Pieridae	Cell membrane	Membrane	0.0035	0.0216	0.0101	0.0301	0.6219	0.0142	0.0012	0.0216	0.2666	0.0093
Pieris_rapae__GGJY01017515.1-1		Lepidoptera	Pieridae	Cell membrane	Membrane	0.0032	0.0143	0.0103	0.0852	0.6638	0.0106	0.0032	0.0466	0.1468	0.0158
Pieris_rapae__GGJY01017516.1		Lepidoptera	Pieridae	Cell membrane	Membrane	0.0032	0.0143	0.0103	0.0852	0.6638	0.0106	0.0032	0.0466	0.1468	0.0158
Thyridopteryx_ephemeraeformis__GENM01016831.1		Lepidoptera	Psychidae	Cell membrane	Membrane	0.0018	0.016	0.0053	0.0461	0.6555	0.0136	0.0041	0.0352	0.2097	0.0127
Thyridopteryx_ephemeraeformis__GENM01046380.1		Lepidoptera	Psychidae	Cell membrane	Membrane	0.0026	0.0227	0.0053	0.0541	0.6889	0.0155	0.0043	0.0318	0.1608	0.0138
Thyridopteryx_ephemeraeformis__GENM01053980.1		Lepidoptera	Psychidae	Cell membrane	Membrane	0.0026	0.0227	0.0053	0.0541	0.6889	0.0155	0.0043	0.0318	0.1608	0.0138
Thyridopteryx_ephemeraeformis__GENM01074722.1		Lepidoptera	Psychidae	Cell membrane	Membrane	0.0026	0.0227	0.0053	0.0541	0.6889	0.0155	0.0043	0.0318	0.1608	0.0138
Thyridopteryx_ephemeraeformis__GENM01076449.1		Lepidoptera	Psychidae	Cell membrane	Membrane	0.0026	0.0227	0.0053	0.0541	0.6889	0.0155	0.0043	0.0318	0.1608	0.0138
Thyridopteryx_ephemeraeformis__GEOQ01021817.1		Lepidoptera	Psychidae	Cell membrane	Membrane	0.0026	0.0227	0.0053	0.0541	0.6889	0.0155	0.0043	0.0318	0.1608	0.0138
Thyridopteryx_ephemeraeformis__GEOQ01021818.1		Lepidoptera	Psychidae	Cell membrane	Membrane	0.0026	0.0227	0.0053	0.0541	0.6889	0.0155	0.0043	0.0318	0.1608	0.0138
Thyridopteryx_ephemeraeformis__GEOQ01025353.1		Lepidoptera	Psychidae	Cell membrane	Membrane	0.0018	0.016	0.0053	0.0461	0.6555	0.0136	0.0041	0.0352	0.2097	0.0127
Amyelois_transitella__GDGN01090531.1		Lepidoptera	Pyralidae	Cell membrane	Membrane	0.0001	0.0007	0.0001	0.001	0.9108	0.0038	0.0001	0.0073	0.0761	0
Amyelois_transitella__GDGN01090532.1		Lepidoptera	Pyralidae	Cell membrane	Membrane	0.0001	0.0007	0.0001	0.001	0.9108	0.0038	0.0001	0.0073	0.0761	0
Amyelois_transitella__GDGN01090533.1		Lepidoptera	Pyralidae	Cell membrane	Membrane	0.0001	0.0007	0.0001	0.001	0.9108	0.0038	0.0001	0.0073	0.0761	0
Antheraea_pernyi__GBZF01005685.1		Lepidoptera	Saturniidae	Cell membrane	Membrane	0.0043	0.0185	0.0094	0.1207	0.6298	0.0142	0.0024	0.0297	0.1545	0.0165
Antheraea_yamamai__GBZJ01009465.1		Lepidoptera	Saturniidae	Cell membrane	Membrane	0.0022	0.0059	0.0431	0.1519	0.5764	0.0032	0.0017	0.0257	0.1867	0.0032
Rhodinia_newara__GBZE01029489.1		Lepidoptera	Saturniidae	Cell membrane	Membrane	0.0024	0.0145	0.0137	0.102	0.5858	0.0188	0.0049	0.0492	0.1878	0.021
Rhodinia_newara__GBZE01029597.1		Lepidoptera	Saturniidae	Cell membrane	Membrane	0.006	0.0292	0.0108	0.1123	0.44	0.0308	0.0138	0.118	0.2285	0.0106
Samia_ricini__GBZD01000718.1		Lepidoptera	Saturniidae	Cell membrane	Membrane	0.0024	0.0234	0.0076	0.0711	0.6307	0.0117	0.0036	0.0327	0.201	0.0159
Samia_ricini__GBZD01000936.1		Lepidoptera	Saturniidae	Cell membrane	Membrane	0.0028	0.0141	0.0111	0.0865	0.6464	0.0165	0.0053	0.0406	0.16	0.0167
Hyles_euphorbiae__GCDK01017465.1		Lepidoptera	Sphingidae	Cell membrane	Membrane	0.0048	0.0173	0.0267	0.124	0.459	0.0241	0.0101	0.0802	0.2279	0.0261
Manduca_sexta__GETI01121384.1		Lepidoptera	Sphingidae	Cell membrane	Membrane	0.0017	0.0061	0.0015	0.0509	0.6775	0.0093	0.0013	0.0324	0.2135	0.0057
Manduca_sexta__GETI01121385.1		Lepidoptera	Sphingidae	Cell membrane	Membrane	0.0017	0.0061	0.0015	0.0509	0.6775	0.0093	0.0013	0.0324	0.2135	0.0057
Dryadaula_visaliella__GENH01032468.1		Lepidoptera	Tineidae	Cell membrane	Membrane	0.0041	0.0141	0.0141	0.0932	0.6105	0.0192	0.0032	0.0483	0.1802	0.0131
Dryadaula_visaliella__GENH01044747.1		Lepidoptera	Tineidae	Cell membrane	Membrane	0.0041	0.0141	0.0141	0.0932	0.6105	0.0192	0.0032	0.0483	0.1802	0.0131
Dryadaula_visaliella__GENH01080852.1		Lepidoptera	Tineidae	Cell membrane	Membrane	0.0041	0.0141	0.0141	0.0932	0.6105	0.0192	0.0032	0.0483	0.1802	0.0131
Dryadaula_visaliella__GENH01109484.1		Lepidoptera	Tineidae	Cell membrane	Membrane	0.0041	0.0141	0.0141	0.0932	0.6105	0.0192	0.0032	0.0483	0.1802	0.0131
Dryadaula_visaliella__GENH01150949.1		Lepidoptera	Tineidae	Cell membrane	Membrane	0.0026	0.0071	0.0722	0.1105	0.6574	0.001	0.0004	0.0151	0.1312	0.0024
Dryadaula_visaliella__GEOD01072709.1		Lepidoptera	Tineidae	Cell membrane	Membrane	0.0041	0.0141	0.0141	0.0932	0.6105	0.0192	0.0032	0.0483	0.1802	0.0131
Eudarcia_simulatricella__GEOF01021135.1		Lepidoptera	Tineidae	Cell membrane	Membrane	0.004	0.0138	0.0238	0.1784	0.5068	0.0151	0.0082	0.0729	0.1553	0.0218
Tineola_bisselliella__GENN01024062.1		Lepidoptera	Tineidae	Cell membrane	Membrane	0.0029	0.0136	0.0296	0.1155	0.6271	0.0133	0.003	0.0263	0.1516	0.0171
Tineola_bisselliella__GENN01024311.1-1		Lepidoptera	Tineidae	Cell membrane	Membrane	0.0029	0.0136	0.0296	0.1155	0.6271	0.0133	0.003	0.0263	0.1516	0.0171
Tineola_bisselliella__GENN01049596.1		Lepidoptera	Tineidae	Cell membrane	Membrane	0.0001	0.0001	0	0.0003	0.9165	0.0033	0	0.006	0.0735	0
Tineola_bisselliella__GENN01071148.1-1		Lepidoptera	Tineidae	Cell membrane	Membrane	0.0029	0.0136	0.0296	0.1155	0.6271	0.0133	0.003	0.0263	0.1516	0.0171
Tineola_bisselliella__GENN01071241.1		Lepidoptera	Tineidae	Cell membrane	Membrane	0.0029	0.0136	0.0296	0.1155	0.6271	0.0133	0.003	0.0263	0.1516	0.0171
Tineola_bisselliella__GEOR01007889.1		Lepidoptera	Tineidae	Cell membrane	Membrane	0.0029	0.0136	0.0296	0.1155	0.6271	0.0133	0.003	0.0263	0.1516	0.0171
Tineola_bisselliella__GEOR01007890.1		Lepidoptera	Tineidae	Cell membrane	Membrane	0.0029	0.0136	0.0296	0.1155	0.6271	0.0133	0.003	0.0263	0.1516	0.0171
Tineola_bisselliella__GEOR01007891.1-1		Lepidoptera	Tineidae	Cell membrane	Membrane	0.0029	0.0136	0.0296	0.1155	0.6271	0.0133	0.003	0.0263	0.1516	0.0171
Tineola_bisselliella__GEOR01007992.1		Lepidoptera	Tineidae	Cell membrane	Membrane	0.0001	0.0001	0	0.0002	0.9073	0.0036	0	0.0052	0.0836	0
Adoxophyes_orana__GGMW01007984.1		Lepidoptera	Tortricidae	Cell membrane	Membrane	0.0028	0.0124	0.0095	0.0492	0.6409	0.0155	0.0036	0.0494	0.2042	0.0125
Adoxophyes_orana__GGMW01009680.1		Lepidoptera	Tortricidae	Cell membrane	Membrane	0.0029	0.0113	0.004	0.0687	0.5623	0.0181	0.0067	0.076	0.2323	0.0177
Ctenopseustis_herana__GGET01013588.1		Lepidoptera	Tortricidae	Cell membrane	Membrane	0.0028	0.0111	0.0055	0.0446	0.6895	0.011	0.0015	0.0314	0.1932	0.0092
Ctenopseustis_herana__GGET01013589.1		Lepidoptera	Tortricidae	Cell membrane	Membrane	0.0026	0.0088	0.0018	0.051	0.6808	0.0104	0.0014	0.0388	0.1968	0.0076
Ctenopseustis_herana__GGET01016357.1		Lepidoptera	Tortricidae	Cell membrane	Membrane	0.0018	0.0325	0.0037	0.0519	0.6699	0.0088	0.0017	0.0226	0.1978	0.0093
Ctenopseustis_obliquana__GGEO01001751.1		Lepidoptera	Tortricidae	Cell membrane	Membrane	0.0025	0.0315	0.0064	0.0887	0.663	0.0117	0.0022	0.024	0.1576	0.0125
Ctenopseustis_obliquana__GGEO01008299.1		Lepidoptera	Tortricidae	Cell membrane	Membrane	0.0027	0.0102	0.0018	0.0498	0.6629	0.0113	0.0013	0.0404	0.2114	0.0082
Ctenopseustis_obliquana__GGEO01010807.1		Lepidoptera	Tortricidae	Cell membrane	Membrane	0.0039	0.0114	0.0205	0.0665	0.6887	0.0138	0.0017	0.0339	0.1477	0.012
Planotortrix_excessana__GGEU01000783.1		Lepidoptera	Tortricidae	Cell membrane	Membrane	0.0029	0.0098	0.0108	0.0417	0.6722	0.0129	0.0023	0.0346	0.2024	0.0105
Planotortrix_excessana__GGEU01008074.1		Lepidoptera	Tortricidae	Cell membrane	Membrane	0.0019	0.0121	0.0017	0.0528	0.6551	0.005	0.0007	0.0304	0.2364	0.0038
Planotortrix_excessana__GGEU01013085.1		Lepidoptera	Tortricidae	Cell membrane	Membrane	0.0026	0.0096	0.0017	0.0637	0.5923	0.0155	0.0032	0.0651	0.2311	0.0154
Planotortrix_octo__GGEV01001619.1		Lepidoptera	Tortricidae	Cell membrane	Membrane	0.0019	0.0121	0.0017	0.0528	0.6551	0.005	0.0007	0.0304	0.2364	0.0038
Planotortrix_octo__GGEV01004274.1		Lepidoptera	Tortricidae	Cell membrane	Membrane	0.0026	0.0096	0.0017	0.0637	0.5923	0.0155	0.0032	0.0651	0.2311	0.0154
Planotortrix_octo__GGEV01007552.1		Lepidoptera	Tortricidae	Cell membrane	Membrane	0.0029	0.0098	0.0108	0.0417	0.6722	0.0129	0.0023	0.0346	0.2024	0.0105
Yponomeuta_evonymellus__GASG02023475.1		Lepidoptera	Yponomeutidae	Cell membrane	Membrane	0.0001	0.0001	0	0.0003	0.8697	0.0086	0	0.0069	0.1143	0
Yponomeuta_evonymellus__GASG02028757.1		Lepidoptera	Yponomeutidae	Cell membrane	Membrane	0.0046	0.0226	0.0344	0.0775	0.6402	0.0194	0.0071	0.0442	0.1281	0.022
Yponomeuta_evonymellus__GASG02036716.1		Lepidoptera	Yponomeutidae	Cell membrane	Membrane	0.0013	0.0291	0.0059	0.08	0.6281	0.0152	0.004	0.0337	0.1859	0.0167
Zygaena_fausta__GAYB02031130.1		Lepidoptera	Zygaenidae	Cell membrane	Membrane	0.002	0.0089	0.0036	0.0519	0.7285	0.0067	0.0012	0.024	0.1683	0.005
gi_512909097_ref_XP_004926839.1__neuroglobin__Bombyx_mori_	1	Lepidoptera		Cell membrane	Membrane	0.0001	0.0003	0.0001	0.0007	0.9209	0.0048	0.0001	0.0059	0.0669	0.0001
gi_827548319_ref_XP_012546380.1__neuroglobin__Bombyx_mori_	1	Lepidoptera		Cell membrane	Membrane	0.0001	0.0003	0	0.0005	0.8887	0.0058	0	0.0077	0.0967	0
gi_930667158_gb_KPJ08246.1__Cytoglobin-1__Papilio_machaon_	1	Lepidoptera		Cell membrane	Membrane	0.003	0.0077	0.0056	0.1	0.5782	0.0139	0.0029	0.0554	0.2251	0.0082
gi_930677188_gb_KPJ17275.1__Neuroglobin__Papilio_machaon_	1	Lepidoptera		Cell membrane	Membrane	0	0.0002	0	0.0002	0.8888	0.004	0	0.0063	0.1002	0.0001
Mantis_religiosa__GASW02024218.1-1		Mantodea	Mantidae	Cell membrane	Membrane	0.001	0.0134	0.0064	0.065	0.4287	0.0285	0.0113	0.2599	0.1642	0.0217
Metallyticus_splendidus__GATB02032537.1		Mantodea	Metallyticidae	Cell membrane	Membrane	0.0011	0.0272	0.0265	0.0139	0.6569	0.0103	0.004	0.0176	0.223	0.0194
Metallyticus_splendidus__GATB02037418.1-1		Mantodea	Metallyticidae	Cell membrane	Membrane	0.0008	0.0172	0.0059	0.0501	0.4718	0.0248	0.0118	0.2523	0.1487	0.0167
Tanzaniophasma_sp._AD-2013__GAXB02029719.1		Mantophasmatodea	Tanzaniophasmatidae	Cell membrane	Membrane	0.0004	0.0056	0.0108	0.0205	0.8004	0.0118	0.0026	0.0142	0.1258	0.0079
Tanzaniophasma_sp._AD-2013__GAXB02029730.1-1		Mantophasmatodea	Tanzaniophasmatidae	Cell membrane	Membrane	0.0004	0.0056	0.0108	0.0205	0.8004	0.0118	0.0026	0.0142	0.1258	0.0079
Tanzaniophasma_sp._AD-2013__GAXB02029741.1-1		Mantophasmatodea	Tanzaniophasmatidae	Cell membrane	Membrane	0.0004	0.0056	0.0108	0.0205	0.8004	0.0118	0.0026	0.0142	0.1258	0.0079
Tanzaniophasma_sp._AD-2013__GAXB02029752.1-1		Mantophasmatodea	Tanzaniophasmatidae	Cell membrane	Membrane	0.0004	0.0056	0.0108	0.0205	0.8004	0.0118	0.0026	0.0142	0.1258	0.0079
Corydalus_cornutus__GATG02010693.1		Megaloptera	Corydalidae	Cell membrane	Membrane	0.0011	0.0387	0.0008	0.0298	0.5428	0.0197	0.0079	0.1753	0.1666	0.0174
Chrysopa_pallens__GAGF01044653.1		Neuroptera	Chrysopidae	Cell membrane	Membrane	0.0042	0.0243	0.0428	0.085	0.5564	0.025	0.0196	0.0684	0.1406	0.0336
Pseudomallada_prasinus__GAVV02034722.1		Neuroptera	Chrysopidae	Cell membrane	Membrane	0.0026	0.03	0.0336	0.0555	0.4802	0.0216	0.0072	0.1012	0.2045	0.0636
Conwentzia_psociformis__GAYH02022869.1		Neuroptera	Coniopterygidae	Cell membrane	Membrane	0.0129	0.0653	0.0182	0.1728	0.4695	0.0187	0.0041	0.0268	0.1976	0.014
Conwentzia_psociformis__GAYH02022870.1		Neuroptera	Coniopterygidae	Cell membrane	Membrane	0.0129	0.0653	0.0182	0.1728	0.4695	0.0187	0.0041	0.0268	0.1976	0.014
Euroleon_nostras__GAXW02016827.1		Neuroptera	Myrmeleontidae	Cell membrane	Membrane	0.0006	0.0173	0.0019	0.0187	0.7721	0.0073	0.0039	0.0127	0.1503	0.0153
Osmylus_fulvicephalus__GAYC02012919.1		Neuroptera	Osmylidae	Cell membrane	Membrane	0.0004	0.0201	0.0014	0.0177	0.6888	0.0064	0.0035	0.0747	0.1741	0.013
Calopteryx_splendens__GAYM02014603.1		Odonata	Calopterygidae	Cell membrane	Membrane	0.0003	0.0035	0.0003	0.0229	0.8079	0.0112	0.0009	0.0383	0.112	0.0027
Calopteryx_splendens__GAYM02015328.1		Odonata	Calopterygidae	Cell membrane	Membrane	0.0003	0.0151	0.0008	0.0151	0.7591	0.0082	0.0022	0.0186	0.1723	0.0083
Ischnura_elegans__GFWX01003313.1		Odonata	Coenagrionidae	Cell membrane	Membrane	0.0007	0.0153	0.0012	0.0556	0.5405	0.0296	0.0162	0.1431	0.1654	0.0323
Ischnura_elegans__GFWX01060134.1		Odonata	Coenagrionidae	Cell membrane	Membrane	0.0003	0.0023	0.0003	0.0229	0.7598	0.0114	0.0008	0.0947	0.1063	0.0013
Mortonagrion_selenion__GCDM01031575.1		Odonata	Coenagrionidae	Cell membrane	Membrane	0.001	0.0178	0.0016	0.0145	0.7506	0.0129	0.0026	0.0493	0.1417	0.0078
Cordulegaster_boltonii__GAYO02026537.1		Odonata	Cordulegastridae	Cell membrane	Membrane	0.0025	0.0057	0.0094	0.0363	0.4745	0.0383	0.0064	0.3211	0.0965	0.0095
Epiophlebia_superstes__GAVW02021286.1		Odonata	Epiophlebiidae	Cell membrane	Membrane	0.0019	0.0076	0.013	0.0395	0.4691	0.039	0.0269	0.2921	0.1059	0.0049
Epiophlebia_superstes__GAVW02028140.1		Odonata	Epiophlebiidae	Cell membrane	Membrane	0.0006	0.0142	0.0023	0.0389	0.4818	0.024	0.0112	0.1527	0.251	0.0234
Epiophlebia_superstes__GAVW02028141.1		Odonata	Epiophlebiidae	Cell membrane	Membrane	0.0006	0.0142	0.0023	0.0389	0.4818	0.024	0.0112	0.1527	0.251	0.0234
Locusta_migratoria_manilensis__GBDZ01032245.1		Orthoptera	Acrididae	Cell membrane	Membrane	0.0017	0.0273	0.0159	0.0291	0.6756	0.0147	0.0047	0.0773	0.1367	0.017
Locusta_migratoria_manilensis__GCGJ01004995.1		Orthoptera	Acrididae	Cell membrane	Membrane	0.0009	0.003	0.0033	0.0459	0.7244	0.0051	0.0005	0.1022	0.1136	0.001
Locusta_migratoria_manilensis__GDIO01001769.1		Orthoptera	Acrididae	Cell membrane	Membrane	0.0012	0.0229	0.0079	0.027	0.7123	0.0119	0.0042	0.0602	0.1364	0.016
Locusta_migratoria_manilensis__GDIO01001770.1		Orthoptera	Acrididae	Cell membrane	Membrane	0.0012	0.0229	0.0079	0.027	0.7123	0.0119	0.0042	0.0602	0.1364	0.016
Locusta_migratoria_manilensis__GETS01013866.1		Orthoptera	Acrididae	Cell membrane	Membrane	0.0005	0.0197	0.0015	0.0239	0.7478	0.0072	0.0019	0.0525	0.137	0.008
Stenobothrus_lineatus__GAUZ02023560.1		Orthoptera	Acrididae	Cell membrane	Membrane	0.0004	0.001	0.0009	0.057	0.6508	0.0034	0.0005	0.0755	0.2098	0.0007
Acheta_domesticus__GDVN01011935.1		Orthoptera	Gryllidae	Cell membrane	Membrane	0.002	0.0112	0.0266	0.0345	0.6361	0.0191	0.0048	0.1049	0.1487	0.0121
Acheta_domesticus__GDVN01044299.1		Orthoptera	Gryllidae	Cell membrane	Membrane	0.0007	0.0019	0.0002	0.0122	0.6409	0.018	0.0033	0.1826	0.1384	0.0017
Gryllus_bimaculatus__GFMG01254168.1		Orthoptera	Gryllidae	Cell membrane	Membrane	0.0001	0.0002	0.0001	0.0027	0.652	0.0099	0.0001	0.189	0.1458	0.0002
Gryllus_bimaculatus__GFMG01254169.1		Orthoptera	Gryllidae	Cell membrane	Membrane	0.0002	0.0007	0.0002	0.0082	0.5804	0.0149	0.0008	0.2466	0.1476	0.0005
Gryllus_bimaculatus__GFMG01254171.1		Orthoptera	Gryllidae	Cell membrane	Membrane	0.0002	0.0007	0.0002	0.0082	0.5804	0.0149	0.0008	0.2466	0.1476	0.0005
Gryllus_bimaculatus__GFMG01341075.1		Orthoptera	Gryllidae	Cell membrane	Membrane	0.002	0.0112	0.0266	0.0345	0.6361	0.0191	0.0048	0.1049	0.1487	0.0121
Gryllus_bimaculatus__GFMG01341076.1		Orthoptera	Gryllidae	Cell membrane	Membrane	0.002	0.0112	0.0266	0.0345	0.6361	0.0191	0.0048	0.1049	0.1487	0.0121
Gryllus_bimaculatus__GFMG01341077.1		Orthoptera	Gryllidae	Cell membrane	Membrane	0.002	0.0112	0.0266	0.0345	0.6361	0.0191	0.0048	0.1049	0.1487	0.0121
Gryllus_bimaculatus__GFMG01355249.1		Orthoptera	Gryllidae	Cell membrane	Membrane	0.002	0.0112	0.0266	0.0345	0.6361	0.0191	0.0048	0.1049	0.1487	0.0121
Gryllus_veletis__GGSD01039675.1		Orthoptera	Gryllidae	Cell membrane	Membrane	0.0041	0.0174	0.035	0.0421	0.6456	0.0198	0.0039	0.0756	0.143	0.0136
Gryllus_veletis__GGSD01075269.1		Orthoptera	Gryllidae	Cell membrane	Membrane	0.0001	0.0004	0.0001	0.0028	0.8041	0.004	0.0002	0.0429	0.1452	0.0002
Laupala_cerasina__GGFB01007919.1		Orthoptera	Gryllidae	Cell membrane	Membrane	0.001	0.037	0.0119	0.0081	0.7122	0.0107	0.0015	0.0502	0.1553	0.0122
Laupala_cerasina__GGFB01007942.1		Orthoptera	Gryllidae	Cell membrane	Membrane	0.0006	0.0108	0.0005	0.0132	0.735	0.0056	0.0004	0.0464	0.1857	0.0019
Teleogryllus_commodus__GBHB01011172.1		Orthoptera	Gryllidae	Cell membrane	Membrane	0.002	0.0112	0.0266	0.0345	0.6361	0.0191	0.0048	0.1049	0.1487	0.0121
Teleogryllus_commodus__GBHB01011873.1		Orthoptera	Gryllidae	Cell membrane	Membrane	0.002	0.0112	0.0266	0.0345	0.6361	0.0191	0.0048	0.1049	0.1487	0.0121
Teleogryllus_commodus__GBHB01021665.1		Orthoptera	Gryllidae	Cell membrane	Membrane	0.002	0.0112	0.0266	0.0345	0.6361	0.0191	0.0048	0.1049	0.1487	0.0121
Teleogryllus_commodus__GBHB01022387.1		Orthoptera	Gryllidae	Cell membrane	Membrane	0.0005	0.0015	0.0002	0.0161	0.466	0.017	0.0017	0.3116	0.1838	0.0016
Teleogryllus_commodus__GBHB01055749.1		Orthoptera	Gryllidae	Cell membrane	Membrane	0.002	0.0061	0.0036	0.0233	0.7805	0.0038	0.0009	0.0286	0.1479	0.0033
Teleogryllus_commodus__GBHB01055758.1		Orthoptera	Gryllidae	Cell membrane	Membrane	0.002	0.0061	0.0036	0.0233	0.7805	0.0038	0.0009	0.0286	0.1479	0.0033
Gryllotalpa_sp._AD-2013__GAWZ02010513.1		Orthoptera	Gryllotalpidae	Cell membrane	Membrane	0.0001	0.002	0.0004	0.0136	0.7461	0.0089	0.0012	0.043	0.1836	0.0011
Gryllotalpa_sp._AD-2013__GAWZ02014473.1		Orthoptera	Gryllotalpidae	Cell membrane	Membrane	0.0033	0.0325	0.0063	0.0457	0.6007	0.0186	0.0045	0.0639	0.2044	0.0201
Ceuthophilus_sp._AD-2013__GAUX02043165.1		Orthoptera	Rhaphidophoridae	Cell membrane	Membrane	0.002	0.015	0.0172	0.0736	0.5025	0.0306	0.0087	0.1443	0.1707	0.0354
Tetrix_subulata__GASQ02002782.1		Orthoptera	Tetrigidae	Cell membrane	Membrane	0.0004	0.0328	0.0008	0.0263	0.686	0.0075	0.0027	0.0364	0.1925	0.0145
Gampsocleis_gratiosa__GFSE01016737.1		Orthoptera	Tettigoniidae	Cell membrane	Membrane	0.0014	0.0198	0.0025	0.0324	0.663	0.0108	0.0029	0.0384	0.2158	0.013
Gampsocleis_gratiosa__GFSE01016738.1		Orthoptera	Tettigoniidae	Cell membrane	Membrane	0.0014	0.0198	0.0025	0.0324	0.663	0.0108	0.0029	0.0384	0.2158	0.013
Sipyloidea_sipylus__GAWF01039963.1		Phasmatodea	Diapheromeridae	Cell membrane	Membrane	0.0006	0.0163	0.0024	0.041	0.7064	0.01	0.004	0.03	0.1766	0.0126
Sipyloidea_sipylus__GAWF01039964.1		Phasmatodea	Diapheromeridae	Cell membrane	Membrane	0.0104	0.0819	0.0624	0.1029	0.3616	0.0093	0.0096	0.0315	0.3219	0.0085
Sipyloidea_sipylus__GAWF01047150.1		Phasmatodea	Diapheromeridae	Cell membrane	Membrane	0.003	0.0451	0.003	0.0736	0.5679	0.0053	0.0014	0.029	0.2614	0.0104
Sipyloidea_sipylus__GAWF01047151.1		Phasmatodea	Diapheromeridae	Cell membrane	Membrane	0.003	0.0451	0.003	0.0736	0.5679	0.0053	0.0014	0.029	0.2614	0.0104
Aretaon_asperrimus__GAWC01047682.1		Phasmatodea	Heteropterygidae	Cell membrane	Membrane	0.0023	0.0409	0.0013	0.0206	0.6658	0.0034	0.0005	0.0185	0.243	0.0036
Aretaon_asperrimus__GAWC01050445.1		Phasmatodea	Heteropterygidae	Cell membrane	Membrane	0.0091	0.1256	0.0179	0.0846	0.4754	0.0058	0.0047	0.0224	0.2483	0.0061
Aretaon_asperrimus__GAWC01050446.1		Phasmatodea	Heteropterygidae	Cell membrane	Membrane	0.013	0.1274	0.0319	0.1161	0.366	0.0118	0.0164	0.0437	0.2653	0.0085
Aretaon_asperrimus__GAWC01050447.1		Phasmatodea	Heteropterygidae	Cell membrane	Membrane	0.0006	0.0246	0.011	0.0373	0.6023	0.0171	0.0064	0.0373	0.2328	0.0305
Aretaon_asperrimus__GAZQ02036557.1		Phasmatodea	Heteropterygidae	Cell membrane	Membrane	0.0072	0.1105	0.0107	0.0608	0.511	0.0041	0.0034	0.0237	0.2616	0.007
Aretaon_asperrimus__GAZQ02043069.1		Phasmatodea	Heteropterygidae	Cell membrane	Membrane	0.0023	0.0409	0.0013	0.0206	0.6658	0.0034	0.0005	0.0185	0.243	0.0036
Carausius_morosus__GFAX01027721.1		Phasmatodea	Phasmatidae	Cell membrane	Membrane	0.0006	0.028	0.0119	0.0197	0.6691	0.0143	0.0051	0.035	0.1968	0.0195
Carausius_morosus__GFAX01027722.1		Phasmatodea	Phasmatidae	Cell membrane	Membrane	0.0007	0.03	0.008	0.023	0.6537	0.0146	0.0045	0.0442	0.2017	0.0196
Carausius_morosus__GFAX01027723.1		Phasmatodea	Phasmatidae	Cell membrane	Membrane	0.0008	0.0254	0.0248	0.0274	0.6257	0.0231	0.008	0.0454	0.1898	0.0296
Carausius_morosus__GFAX01166875.1		Phasmatodea	Phasmatidae	Cell membrane	Membrane	0.0029	0.0443	0.0065	0.0833	0.5404	0.0075	0.0025	0.0363	0.2499	0.0263
Carausius_morosus__GFAX01166877.1		Phasmatodea	Phasmatidae	Cell membrane	Membrane	0.0026	0.0456	0.0056	0.0537	0.5505	0.0073	0.002	0.0448	0.269	0.0187
Carausius_morosus__GFAX01166878.1		Phasmatodea	Phasmatidae	Cell membrane	Membrane	0.0029	0.0443	0.0065	0.0833	0.5404	0.0075	0.0025	0.0363	0.2499	0.0263
Carausius_morosus__GFAX01166879.1		Phasmatodea	Phasmatidae	Cell membrane	Membrane	0.0029	0.0443	0.0065	0.0833	0.5404	0.0075	0.0025	0.0363	0.2499	0.0263
Clitarchus_hookeri__GDVG01025621.1		Phasmatodea	Phasmatidae	Cell membrane	Membrane	0.0038	0.0486	0.0281	0.0493	0.4138	0.0076	0.0231	0.0224	0.397	0.0062
Clitarchus_hookeri__GFVY01031110.1		Phasmatodea	Phasmatidae	Cell membrane	Membrane	0.0038	0.0486	0.0281	0.0493	0.4138	0.0076	0.0231	0.0224	0.397	0.0062
Clitarchus_hookeri__GFVY01040642.1		Phasmatodea	Phasmatidae	Cell membrane	Membrane	0.0038	0.0486	0.0281	0.0493	0.4138	0.0076	0.0231	0.0224	0.397	0.0062
Clitarchus_hookeri__GFVY01087696.1		Phasmatodea	Phasmatidae	Cell membrane	Membrane	0.0001	0.0047	0.0004	0.0104	0.801	0.0021	0.0002	0.0113	0.1696	0.0003
Clitarchus_hookeri__GFVY01087697.1		Phasmatodea	Phasmatidae	Cell membrane	Membrane	0.0001	0.0047	0.0004	0.0104	0.801	0.0021	0.0002	0.0113	0.1696	0.0003
Clitarchus_hookeri__GFVY01089618.1		Phasmatodea	Phasmatidae	Cell membrane	Membrane	0.0001	0.0047	0.0004	0.0104	0.801	0.0021	0.0002	0.0113	0.1696	0.0003
Clitarchus_hookeri__GFVY01089619.1		Phasmatodea	Phasmatidae	Cell membrane	Membrane	0.0001	0.0047	0.0004	0.0104	0.801	0.0021	0.0002	0.0113	0.1696	0.0003
Clitarchus_hookeri__GFVY01089620.1		Phasmatodea	Phasmatidae	Cell membrane	Membrane	0.0001	0.0047	0.0004	0.0104	0.801	0.0021	0.0002	0.0113	0.1696	0.0003
Clitarchus_hookeri__GFVY01108568.1		Phasmatodea	Phasmatidae	Cell membrane	Membrane	0.0042	0.044	0.0037	0.1005	0.5635	0.0074	0.0025	0.0308	0.2268	0.0164
Clitarchus_hookeri__GFVY01158282.1		Phasmatodea	Phasmatidae	Cell membrane	Membrane	0.0042	0.044	0.0037	0.1005	0.5635	0.0074	0.0025	0.0308	0.2268	0.0164
Extatosoma_tiaratum__GAWG01101190.1		Phasmatodea	Phasmatidae	Cell membrane	Membrane	0.003	0.0435	0.0022	0.0596	0.6335	0.0048	0.0011	0.0209	0.2239	0.0076
Medauroidea_extradentata__GAWD01019316.1		Phasmatodea	Phasmatidae	Cell membrane	Membrane	0.0029	0.0674	0.022	0.0919	0.467	0.0059	0.0079	0.0366	0.277	0.0215
Medauroidea_extradentata__GAWD01074736.1		Phasmatodea	Phasmatidae	Cell membrane	Membrane	0.0032	0.047	0.0027	0.0902	0.6202	0.006	0.0019	0.0262	0.1877	0.0148
Ramulus_artemis__GAWE01053762.1		Phasmatodea	Phasmatidae	Cell membrane	Membrane	0.0022	0.0272	0.0495	0.0473	0.5179	0.0269	0.0068	0.1201	0.186	0.0161
Ramulus_artemis__GAWE01118230.1		Phasmatodea	Phasmatidae	Cell membrane	Membrane	0.005	0.0331	0.0461	0.0736	0.6013	0.0173	0.0055	0.0547	0.1374	0.026
Ramulus_artemis__GAWE01118233.1		Phasmatodea	Phasmatidae	Cell membrane	Membrane	0.005	0.0331	0.0461	0.0736	0.6013	0.0173	0.0055	0.0547	0.1374	0.026
Ramulus_artemis__GAWE01118237.1		Phasmatodea	Phasmatidae	Cell membrane	Membrane	0.005	0.0331	0.0461	0.0736	0.6013	0.0173	0.0055	0.0547	0.1374	0.026
Peruphasma_schultei__GAWJ02026964.1		Phasmatodea	Pseudophasmatidae	Cell membrane	Membrane	0.0052	0.0503	0.0055	0.0504	0.644	0.0078	0.0011	0.0449	0.1857	0.0052
Peruphasma_schultei__GAWJ02045197.1		Phasmatodea	Pseudophasmatidae	Cell membrane	Membrane	0.0003	0.0209	0.003	0.0159	0.7431	0.0077	0.0026	0.0125	0.1825	0.0115
Timema_bartmani__GFPP01010530.1		Phasmatodea	Timematidae	Cell membrane	Membrane	0.0004	0.0118	0.002	0.0315	0.6851	0.0095	0.0027	0.0355	0.2135	0.0081
Timema_bartmani__GFPP01026240.1		Phasmatodea	Timematidae	Cell membrane	Membrane	0.0023	0.0289	0.0038	0.0432	0.6904	0.011	0.0043	0.0344	0.1646	0.017
Timema_californicum__GFPS01001244.1		Phasmatodea	Timematidae	Cell membrane	Membrane	0.0014	0.0263	0.0015	0.029	0.7277	0.0082	0.0018	0.0383	0.1574	0.0085
Timema_californicum__GFPS01002875.1		Phasmatodea	Timematidae	Cell membrane	Membrane	0.0016	0.0265	0.0021	0.0397	0.7222	0.0091	0.0029	0.0383	0.1457	0.0119
Timema_californicum__GFPS01009591.1		Phasmatodea	Timematidae	Cell membrane	Membrane	0.0016	0.0265	0.0021	0.0397	0.7222	0.0091	0.0029	0.0383	0.1457	0.0119
Timema_californicum__GFPS01020778.1		Phasmatodea	Timematidae	Cell membrane	Membrane	0.0016	0.0265	0.0021	0.0397	0.7222	0.0091	0.0029	0.0383	0.1457	0.0119
Timema_californicum__GFPS01030360.1		Phasmatodea	Timematidae	Cell membrane	Membrane	0.0016	0.0265	0.0021	0.0397	0.7222	0.0091	0.0029	0.0383	0.1457	0.0119
Timema_californicum__GFPS01031348.1		Phasmatodea	Timematidae	Cell membrane	Membrane	0.0016	0.0265	0.0021	0.0397	0.7222	0.0091	0.0029	0.0383	0.1457	0.0119
Timema_cristinae__GAVX02013268.1		Phasmatodea	Timematidae	Cell membrane	Membrane	0.0018	0.0283	0.0024	0.0226	0.7223	0.0097	0.0023	0.0281	0.1711	0.0115
Timema_cristinae__GFPT01017813.1		Phasmatodea	Timematidae	Cell membrane	Membrane	0.0003	0.0111	0.0021	0.0302	0.7435	0.0134	0.0029	0.0186	0.1696	0.0082
Timema_cristinae__GFPT01022796.1		Phasmatodea	Timematidae	Cell membrane	Membrane	0.0018	0.022	0.0027	0.0285	0.7315	0.0104	0.0025	0.0287	0.1601	0.0119
Timema_douglasi__GFPU01011429.1		Phasmatodea	Timematidae	Cell membrane	Membrane	0.0025	0.0314	0.0022	0.0343	0.7327	0.0091	0.0024	0.0357	0.1395	0.0101
Timema_genevievae__GFPR01011940.1		Phasmatodea	Timematidae	Cell membrane	Membrane	0.0022	0.0242	0.003	0.036	0.7156	0.0099	0.0032	0.0317	0.1609	0.0134
Timema_genevievae__GFPR01038650.1		Phasmatodea	Timematidae	Cell membrane	Membrane	0.0004	0.0112	0.0011	0.0285	0.6962	0.0105	0.0024	0.0342	0.208	0.0074
Timema_monikensis__GFPV01036331.1		Phasmatodea	Timematidae	Cell membrane	Membrane	0.0018	0.022	0.0027	0.0285	0.7315	0.0104	0.0025	0.0287	0.1601	0.0119
Timema_monikensis__GFPV01037983.1		Phasmatodea	Timematidae	Cell membrane	Membrane	0.0008	0.0094	0.0035	0.0448	0.6372	0.0156	0.0045	0.0373	0.2335	0.0134
Timema_podura__GFPW01008148.1		Phasmatodea	Timematidae	Cell membrane	Membrane	0.0019	0.023	0.0028	0.0364	0.7167	0.0106	0.0033	0.0319	0.1606	0.0129
Timema_podura__GFPW01037917.1		Phasmatodea	Timematidae	Cell membrane	Membrane	0.0003	0.0133	0.0012	0.0314	0.6901	0.0096	0.0028	0.0353	0.2061	0.0098
Timema_poppensis__GFPX01015270.1		Phasmatodea	Timematidae	Cell membrane	Membrane	0.0025	0.0314	0.0022	0.0343	0.7327	0.0091	0.0024	0.0357	0.1395	0.0101
Timema_poppensis__GFPX01027106.1		Phasmatodea	Timematidae	Cell membrane	Membrane	0.0025	0.0314	0.0022	0.0343	0.7327	0.0091	0.0024	0.0357	0.1395	0.0101
Timema_poppensis__GFPX01027233.1		Phasmatodea	Timematidae	Cell membrane	Membrane	0.0025	0.0314	0.0022	0.0343	0.7327	0.0091	0.0024	0.0357	0.1395	0.0101
Timema_shepardi__GFPY01026175.1		Phasmatodea	Timematidae	Cell membrane	Membrane	0.0023	0.0322	0.0029	0.0362	0.7188	0.0094	0.0029	0.0317	0.1515	0.0121
Timema_tahoe__GFPZ01023705.1		Phasmatodea	Timematidae	Cell membrane	Membrane	0.0023	0.0289	0.0038	0.0432	0.6904	0.011	0.0043	0.0344	0.1646	0.017
Timema_tahoe__GFPZ01033439.1		Phasmatodea	Timematidae	Cell membrane	Membrane	0.0004	0.0118	0.002	0.0315	0.6851	0.0095	0.0027	0.0355	0.2135	0.0081
Leuctra_sp._AD-2013__GAUF02023208.1		Plecoptera	Leuctridae	Cell membrane	Membrane	0.0011	0.0196	0.0224	0.0411	0.6191	0.0127	0.0051	0.0639	0.1956	0.0192
Perla_marginata__GATV02033232.1		Plecoptera	Perlidae	Cell membrane	Membrane	0.001	0.0327	0.0012	0.0345	0.673	0.0099	0.0023	0.0671	0.1659	0.0123
Inocellia_crassicornis__GAZH02006893.1		Raphidioptera	Inocelliidae	Cell membrane	Membrane	0.0017	0.0323	0.0206	0.0631	0.4439	0.0289	0.0136	0.2098	0.1603	0.026
Inocellia_crassicornis__GAZH02009168.1		Raphidioptera	Inocelliidae	Cell membrane	Membrane	0.0012	0.0119	0.0463	0.0459	0.4093	0.0726	0.0064	0.2782	0.1228	0.0055
Subilla_sp._AD-2014__GAUI02046575.1		Raphidioptera	Raphidiidae	Cell membrane	Membrane	0.0002	0.0187	0.0007	0.0162	0.7747	0.0065	0.0018	0.0142	0.1606	0.0065
Thrips_palmi__GAXC02022568.1		Thysanoptera	Thripidae	Cell membrane	Membrane	0.0034	0.0255	0.026	0.1294	0.3648	0.0358	0.0183	0.1193	0.2467	0.0308
Hydroptila_sp._AD-2013__GAVM02014718.1		Trichoptera	Hydroptilidae	Cell membrane	Membrane	0.0026	0.0228	0.0094	0.054	0.6129	0.0175	0.0062	0.0752	0.1833	0.0162
Hydroptila_sp._AD-2013__GAVM02014811.1		Trichoptera	Hydroptilidae	Cell membrane	Membrane	0.0038	0.042	0.0222	0.0387	0.6264	0.0141	0.0047	0.043	0.1871	0.018
Micropterna_lateralis__GELV01013386.1		Trichoptera	Limnephilidae	Cell membrane	Membrane	0.0044	0.0303	0.0175	0.0258	0.6707	0.0156	0.0039	0.0298	0.1875	0.0145
Micropterna_lateralis__GELV01015637.1		Trichoptera	Limnephilidae	Cell membrane	Membrane	0.0019	0.0277	0.0082	0.0186	0.6781	0.0112	0.0027	0.0294	0.2102	0.0119
Platycentropus_radiatus__GASS02001619.1		Trichoptera	Limnephilidae	Cell membrane	Membrane	0.0034	0.0283	0.0096	0.0434	0.6649	0.0136	0.0046	0.0264	0.189	0.0167
Philopotamus_ludificatus__GACV01011096.1		Trichoptera	Philopotamidae	Cell membrane	Membrane	0.0039	0.0216	0.0472	0.0959	0.3448	0.0242	0.0064	0.2237	0.2166	0.0156
Rhyacophila_fasciata__GAXX02032398.1		Trichoptera	Rhyacophilidae	Cell membrane	Membrane	0.0037	0.0242	0.046	0.0342	0.6183	0.0193	0.0043	0.0599	0.1745	0.0156
Annulipalpia_sp._AD-2013__GATX01081972.1		Trichoptera		Cell membrane	Membrane	0.0043	0.0434	0.042	0.132	0.3807	0.0233	0.0143	0.1399	0.178	0.0422
Zorotypus_caudelli__GAYA02043503.1		Zoraptera	Zorotypidae	Cell membrane	Membrane	0.0005	0.0272	0.0057	0.067	0.4639	0.0192	0.0077	0.1759	0.2043	0.0286
Zorotypus_caudelli__GAYA02047718.1		Zoraptera	Zorotypidae	Cell membrane	Membrane	0.0003	0.0026	0.0001	0.0194	0.7551	0.016	0.0003	0.0755	0.1293	0.0014
Zorotypus_caudelli__GAYA02047719.1		Zoraptera	Zorotypidae	Cell membrane	Membrane	0.0001	0.0004	0	0.0021	0.8298	0.0067	0	0.0204	0.1403	0.0002
Zorotypus_gurneyi__GABA01001524.1		Zoraptera	Zorotypidae	Cell membrane	Membrane	0.0003	0.0306	0.0012	0.0593	0.4653	0.016	0.0072	0.2113	0.1893	0.0194
Thermobia_domestica__GASN02042933.1		Zygentoma	Lepismatidae	Cell membrane	Membrane	0.0526	0.2186	0.0255	0.1266	0.295	0.0531	0.013	0.0388	0.1365	0.0403
Thermobia_domestica__GASN02053782.1		Zygentoma	Lepismatidae	Cell membrane	Membrane	0.0035	0.0397	0.0076	0.0331	0.6882	0.0133	0.0026	0.013	0.1906	0.0086
Atelura_formicaria__GAYJ02037127.1		Zygentoma	Nicoletiidae	Cell membrane	Membrane	0.0002	0.0028	0.0008	0.0274	0.7501	0.0029	0.0001	0.0101	0.2054	0.0003
Panchlora_nivea__GGLV01000977.1		Blattodea	Blaberidae	Cytoplasm	Soluble	0.1993	0.3212	0.0252	0.0763	0.0187	0.0444	0.2006	0.006	0.0147	0.0936
Coptotermes_gestroi__GCET01005225.1		Blattodea	Rhinotermitidae	Cytoplasm	Soluble	0.2702	0.687	0.0009	0.0014	0.0027	0.0161	0.0005	0.0106	0.0083	0.0023
Amphizoa_insolens__GFUZ01000665.1		Coleoptera	Amphizoidae	Cytoplasm	Soluble	0.0184	0.6908	0.0553	0.1259	0.0217	0.0392	0.0106	0.0026	0.0243	0.0112
Cylas_formicarius__GEOI01016051.1		Coleoptera	Brentidae	Cytoplasm	Soluble	0.1	0.4922	0.0307	0.2905	0.0093	0.0349	0.0068	0.0054	0.0184	0.0117
Anoplophora_chinensis__GFXC01010732.1		Coleoptera	Cerambycidae	Cytoplasm	Soluble	0.1388	0.7241	0.0032	0.016	0.0087	0.0225	0.0032	0.0123	0.0323	0.0389
Leptinotarsa_decemlineata__GEEF01158482.1		Coleoptera	Chrysomelidae	Cytoplasm	Soluble	0.1714	0.6981	0.0027	0.0069	0.0131	0.022	0.0025	0.0323	0.0387	0.0124
Leptinotarsa_decemlineata__GEEF01158483.1		Coleoptera	Chrysomelidae	Cytoplasm	Soluble	0.1714	0.6981	0.0027	0.0069	0.0131	0.022	0.0025	0.0323	0.0387	0.0124
Leptinotarsa_decemlineata__GEEF01158485.1		Coleoptera	Chrysomelidae	Cytoplasm	Soluble	0.1714	0.6981	0.0027	0.0069	0.0131	0.022	0.0025	0.0323	0.0387	0.0124
Leptinotarsa_decemlineata__GEEF01158488.1		Coleoptera	Chrysomelidae	Cytoplasm	Soluble	0.1714	0.6981	0.0027	0.0069	0.0131	0.022	0.0025	0.0323	0.0387	0.0124
Leptinotarsa_decemlineata__GGNV01350580.1		Coleoptera	Chrysomelidae	Cytoplasm	Soluble	0.132	0.7978	0.0016	0.0018	0.003	0.0086	0.0008	0.0152	0.014	0.0251
Leptinotarsa_decemlineata__GGNV01350593.1		Coleoptera	Chrysomelidae	Cytoplasm	Soluble	0.0535	0.733	0.0209	0.1176	0.0095	0.0326	0.0073	0.0021	0.0168	0.0069
Tomicus_yunnanensis__GFJU01173590.1		Coleoptera	Curculionidae	Cytoplasm	Soluble	0.2155	0.6963	0.0101	0.0189	0.0062	0.0146	0.0074	0.0061	0.0136	0.0115
Tomicus_yunnanensis__GFJU01174295.1		Coleoptera	Curculionidae	Cytoplasm	Soluble	0.2087	0.7185	0.0071	0.0123	0.0053	0.0115	0.0054	0.0071	0.0134	0.0105
Hypocaccus_fitchi__GDLI01011944.1		Coleoptera	Histeridae	Cytoplasm	Soluble	0.112	0.831	0.0013	0.0053	0.0036	0.0148	0.0014	0.006	0.0145	0.0101
Micromalthus_debilis__GDOQ01025101.1		Coleoptera	Micromalthidae	Cytoplasm	Soluble	0.0508	0.3078	0.0301	0.2934	0.0025	0.0023	0.2987	0.0004	0.0064	0.0076
Onthophagus_nigriventris__GAQW01010446.1		Coleoptera	Scarabaeidae	Cytoplasm	Soluble	0.1029	0.4449	0.0157	0.1812	0.0026	0.0074	0.2203	0.0049	0.0169	0.0032
Popillia_japonica__GARJ01000366.1		Coleoptera	Scarabaeidae	Cytoplasm	Soluble	0.0373	0.4244	0.0103	0.1646	0.0025	0.009	0.3329	0.0016	0.0154	0.0019
Popillia_japonica__GARK01001507.1		Coleoptera	Scarabaeidae	Cytoplasm	Soluble	0.168	0.7795	0.0011	0.0034	0.0045	0.0098	0.001	0.016	0.0135	0.0032
Aleochara_curtula__GATW02008445.1		Coleoptera	Staphylinidae	Cytoplasm	Soluble	0.2158	0.5527	0.0124	0.0416	0.0226	0.0452	0.0116	0.0213	0.0281	0.0488
ODM89928.1_Cytoglobin-2__Orchesella_cincta_	1	Collembola		Cytoplasm	Soluble	0.0486	0.4429	0.0285	0.2341	0.0423	0.0704	0.0449	0.0079	0.0576	0.0228
Forficula_auricularia__GAAX01001314.1		Dermaptera	Forficulidae	Cytoplasm	Soluble	0.2331	0.5608	0.0127	0.0597	0.0055	0.0083	0.0167	0.0251	0.0543	0.0237
Forficula_auricularia__GAYQ02030411.1		Dermaptera	Forficulidae	Cytoplasm	Soluble	0.0656	0.8104	0.0057	0.008	0.0076	0.007	0.0169	0.0219	0.0314	0.0256
Occasjapyx_japonicus__GAXJ02020824.1		Diplura	Japygidae	Cytoplasm	Soluble	0.0344	0.9069	0.0015	0.0048	0.0017	0.0028	0.0031	0.0035	0.0087	0.0328
Occasjapyx_japonicus__GAXJ02025311.1		Diplura	Japygidae	Cytoplasm	Soluble	0.0203	0.9098	0.0019	0.0062	0.002	0.0033	0.0027	0.0032	0.0067	0.044
Delia_antiqua__GAWI01007683.1		Diptera	Anthomyiidae	Cytoplasm	Soluble	0.0504	0.8188	0.0095	0.022	0.0114	0.0299	0.0068	0.0046	0.0303	0.0163
Bibio_marci__GATJ02015523.1		Diptera	Bibionidae	Cytoplasm	Soluble	0.1839	0.6559	0.0074	0.0526	0.01	0.0261	0.0044	0.0113	0.0284	0.0199
Amenia_sp._RSM006__GGGW01004792.1		Diptera	Calliphoridae	Cytoplasm	Soluble	0.0531	0.8064	0.0105	0.0252	0.0107	0.0351	0.0078	0.0049	0.0314	0.0148
Eurychaeta_muscaria__GGHD01011313.1		Diptera	Calliphoridae	Cytoplasm	Soluble	0.0507	0.843	0.0086	0.0204	0.0074	0.0249	0.0058	0.0041	0.0217	0.0134
Mesembrinella_bellardiana__GGHE01002584.1		Diptera	Calliphoridae	Cytoplasm	Soluble	0.0393	0.8481	0.0085	0.0196	0.0073	0.0291	0.0058	0.0045	0.0281	0.0098
Protophormia_terraenovae__IABT01037731.1		Diptera	Calliphoridae	Cytoplasm	Soluble	0.0462	0.8159	0.0101	0.0254	0.0108	0.034	0.0083	0.0046	0.0305	0.0143
Protophormia_terraenovae__IABT01037732.1		Diptera	Calliphoridae	Cytoplasm	Soluble	0.0462	0.8159	0.0101	0.0254	0.0108	0.034	0.0083	0.0046	0.0305	0.0143
Atrichopogon_sp._Cera_GD1__GGAW01020272.1		Diptera	Ceratopogonidae	Cytoplasm	Soluble	0.1579	0.5271	0.0042	0.0968	0.0359	0.0149	0.039	0.0186	0.0944	0.0111
Culicoides_sonorensis__GAWM01000740.1		Diptera	Ceratopogonidae	Cytoplasm	Soluble	0.1143	0.6293	0.0073	0.076	0.0164	0.0211	0.0172	0.0105	0.0903	0.0176
Culicoides_sonorensis__GAWM01000853.1		Diptera	Ceratopogonidae	Cytoplasm	Soluble	0.1966	0.6829	0.0118	0.0081	0.0078	0.021	0.0064	0.0068	0.0395	0.019
Culicoides_sonorensis__GAWM01010915.1		Diptera	Ceratopogonidae	Cytoplasm	Soluble	0.1779	0.484	0.0115	0.129	0.0671	0.0112	0.0382	0.0169	0.0472	0.0169
Culicoides_sonorensis__GAWM01012888.1		Diptera	Ceratopogonidae	Cytoplasm	Soluble	0.187	0.4707	0.013	0.1411	0.0464	0.0287	0.0301	0.0197	0.052	0.0112
Culicoides_sonorensis__GAWM01013982.1		Diptera	Ceratopogonidae	Cytoplasm	Soluble	0.1245	0.6885	0.0205	0.0226	0.0124	0.021	0.0212	0.0125	0.0597	0.0172
Culicoides_sonorensis__GAWM01014462.1		Diptera	Ceratopogonidae	Cytoplasm	Soluble	0.1402	0.5992	0.0087	0.0852	0.027	0.0207	0.011	0.0125	0.0308	0.0648
Culicoides_sonorensis__GAWM01018023.1		Diptera	Ceratopogonidae	Cytoplasm	Soluble	0.1286	0.7356	0.005	0.0327	0.0202	0.0212	0.0072	0.0057	0.0228	0.021
Culicoides_sonorensis__GAWM01018249.1		Diptera	Ceratopogonidae	Cytoplasm	Soluble	0.155	0.5466	0.0088	0.1209	0.03	0.0257	0.0166	0.0129	0.0456	0.0379
Dasyhelea_sp._Cera_B11__GGAN01000912.1		Diptera	Ceratopogonidae	Cytoplasm	Soluble	0.2748	0.3676	0.0047	0.0279	0.1719	0.0103	0.0007	0.0424	0.0962	0.0035
Dasyhelea_sp._Cera_B11__GGAN01007214.1		Diptera	Ceratopogonidae	Cytoplasm	Soluble	0.1281	0.4967	0.0074	0.1223	0.0351	0.0267	0.0236	0.0282	0.1152	0.0165
Dasyhelea_sp._Cera_B11__GGAN01015104.1		Diptera	Ceratopogonidae	Cytoplasm	Soluble	0.3315	0.5846	0.0043	0.0047	0.0042	0.0079	0.0014	0.0122	0.0465	0.0026
Corethrella_calathicola__GGBJ01002259.1		Diptera	Chaoboridae	Cytoplasm	Soluble	0.1735	0.5283	0.0182	0.1654	0.0092	0.0116	0.0282	0.0142	0.0301	0.0214
Belgica_antarctica__GAAK01012597.1		Diptera	Chironomidae	Cytoplasm	Soluble	0.1263	0.6709	0.0061	0.0448	0.0181	0.0409	0.011	0.0135	0.0542	0.0141
Kiefferophyes_invenustulus__GGBE01003022.1		Diptera	Chironomidae	Cytoplasm	Soluble	0.0873	0.4367	0.0118	0.3604	0.0019	0.0138	0.0079	0.0013	0.0147	0.0641
Polypedilum_nubifer__GGBC01009524.1		Diptera	Chironomidae	Cytoplasm	Soluble	0.1025	0.3954	0.0346	0.1197	0.0068	0.0077	0.2816	0.0083	0.0315	0.0119
Procladius_villosimanus__GGAY01000567.1		Diptera	Chironomidae	Cytoplasm	Soluble	0.1483	0.7517	0.0075	0.0158	0.0029	0.0044	0.0353	0.0073	0.0179	0.0089
Procladius_villosimanus__GGAY01002629.1		Diptera	Chironomidae	Cytoplasm	Soluble	0.0731	0.3552	0.0101	0.3323	0.0086	0.0332	0.0343	0.0061	0.1224	0.0247
Procladius_villosimanus__GGAY01007942.1		Diptera	Chironomidae	Cytoplasm	Soluble	0.3035	0.3648	0.0109	0.1728	0.0256	0.0162	0.0118	0.0121	0.0261	0.0563
Procladius_villosimanus__GGAY01008685.1		Diptera	Chironomidae	Cytoplasm	Soluble	0.1368	0.775	0.0074	0.0163	0.0028	0.0044	0.0268	0.0069	0.0166	0.0071
Procladius_villosimanus__GGAY01009320.1		Diptera	Chironomidae	Cytoplasm	Soluble	0.1379	0.4197	0.0184	0.103	0.047	0.0238	0.1078	0.0374	0.0676	0.0372
Procladius_villosimanus__GGAY01017492.1		Diptera	Chironomidae	Cytoplasm	Soluble	0.0815	0.568	0.0269	0.255	0.0013	0.0043	0.0547	0.0008	0.0019	0.0057
Procladius_villosimanus__GGAY01019460.1		Diptera	Chironomidae	Cytoplasm	Soluble	0.1368	0.639	0.0381	0.0554	0.0175	0.0214	0.027	0.0089	0.0446	0.0113
Procladius_villosimanus__GGAY01021822.1		Diptera	Chironomidae	Cytoplasm	Soluble	0.1101	0.7613	0.0058	0.0323	0.0086	0.0179	0.0133	0.0112	0.0239	0.0156
Procladius_villosimanus__GGAY01022127.1		Diptera	Chironomidae	Cytoplasm	Soluble	0.0629	0.3556	0.0171	0.3397	0.0079	0.0241	0.0562	0.0044	0.1226	0.0095
Procladius_villosimanus__GGAY01024895.1		Diptera	Chironomidae	Cytoplasm	Soluble	0.1035	0.2461	0.0299	0.1959	0.0467	0.0329	0.1845	0.0376	0.0886	0.0344
Procladius_villosimanus__GGAY01027966.1		Diptera	Chironomidae	Cytoplasm	Soluble	0.0212	0.8108	0.0211	0.1194	0.0019	0.0078	0.0052	0.0006	0.0057	0.0063
Procladius_villosimanus__GGAY01028660.1		Diptera	Chironomidae	Cytoplasm	Soluble	0.1928	0.566	0.0155	0.1801	0.0079	0.0133	0.0062	0.0015	0.0106	0.0062
Procladius_villosimanus__GGAY01030280.1		Diptera	Chironomidae	Cytoplasm	Soluble	0.0387	0.2447	0.2402	0.1436	0.032	0.0739	0.0971	0.0172	0.0778	0.0347
Procladius_villosimanus__GGAY01030288.1		Diptera	Chironomidae	Cytoplasm	Soluble	0.0121	0.3915	0.1968	0.103	0.0293	0.0747	0.0904	0.0096	0.0696	0.0228
Telmatogeton_pectinata__GGBB01005309.1		Diptera	Chironomidae	Cytoplasm	Soluble	0.1532	0.2411	0.2332	0.2267	0.001	0.0241	0.1039	0.0036	0.0125	0.0008
Telmatopelopia_nemorum__GGAZ01004810.1		Diptera	Chironomidae	Cytoplasm	Soluble	0.1693	0.6989	0.0081	0.0218	0.0091	0.0187	0.0077	0.0113	0.0234	0.0316
Lipara_lucens__GAZD02033200.1		Diptera	Chloropidae	Cytoplasm	Soluble	0.0264	0.8869	0.008	0.0242	0.0052	0.018	0.0045	0.0021	0.0118	0.013
Aedes_aegypti__GFNA01357381.1		Diptera	Culicidae	Cytoplasm	Soluble	0.0963	0.7085	0.0158	0.0173	0.0127	0.0224	0.0097	0.0194	0.0687	0.0292
Anopheles_darlingi__GGFL01016279.1		Diptera	Culicidae	Cytoplasm	Soluble	0.0106	0.4903	0.0974	0.208	0.0175	0.0375	0.0929	0.0032	0.0195	0.0232
Anopheles_quadrimaculatus__GBTE01012671.1		Diptera	Culicidae	Cytoplasm	Soluble	0.1158	0.5334	0.0054	0.0971	0.0767	0.0634	0.0048	0.0329	0.0561	0.0144
Anopheles_sinensis__GAFE01006213.1		Diptera	Culicidae	Cytoplasm	Soluble	0.071	0.6397	0.0076	0.0716	0.0718	0.0438	0.0481	0.0082	0.0316	0.0067
Anopheles_sinensis__GAFE01008200.1		Diptera	Culicidae	Cytoplasm	Soluble	0.0221	0.6422	0.0981	0.1398	0.0102	0.0247	0.0209	0.0015	0.0155	0.0249
Anopheles_sinensis__GBEO01013690.1		Diptera	Culicidae	Cytoplasm	Soluble	0.135	0.5465	0.0066	0.039	0.0423	0.1178	0.0036	0.0286	0.0721	0.0085
Anopheles_sinensis__GDKS01016164.1		Diptera	Culicidae	Cytoplasm	Soluble	0.2508	0.385	0.0062	0.0636	0.0433	0.109	0.007	0.0631	0.0566	0.0154
Culex_tarsalis__GFDL01003487.1		Diptera	Culicidae	Cytoplasm	Soluble	0.3924	0.5375	0.0011	0.0056	0.0025	0.0303	0.002	0.0139	0.0129	0.0019
Teleopsis_dalmanni__GBBP01014283.1		Diptera	Diopsidae	Cytoplasm	Soluble	0.0449	0.7832	0.0124	0.0388	0.0129	0.0405	0.0152	0.0054	0.0333	0.0134
Teleopsis_whitei__GBBQ01012754.1		Diptera	Diopsidae	Cytoplasm	Soluble	0.0288	0.7844	0.0122	0.0414	0.0155	0.0434	0.0159	0.0059	0.0371	0.0154
Teleopsis_whitei__GBBQ01012755.1		Diptera	Diopsidae	Cytoplasm	Soluble	0.0288	0.7844	0.0122	0.0414	0.0155	0.0434	0.0159	0.0059	0.0371	0.0154
cf._Dixella_Nothodixa_sp._Dix2__GGBI01009438.1		Diptera	Dixidae	Cytoplasm	Soluble	0.1878	0.451	0.0332	0.1341	0.0359	0.025	0.0374	0.0131	0.0406	0.042
Heteropsilopus_ingenuus__GCGO01015762.1		Diptera	Dolichopodidae	Cytoplasm	Soluble	0.2299	0.5359	0.0093	0.0799	0.0239	0.032	0.003	0.0186	0.035	0.0326
Heteropsilopus_ingenuus__GCGO01023201.1		Diptera	Dolichopodidae	Cytoplasm	Soluble	0.1247	0.6635	0.0105	0.0527	0.0428	0.03	0.0056	0.0123	0.0351	0.0228
Drosophila_ercepeae__GADP01002822.1		Diptera	Drosophilidae	Cytoplasm	Soluble	0.1465	0.7846	0.0057	0.0149	0.0043	0.0162	0.0019	0.0046	0.0144	0.007
Drosophila_malerkotliana_malerkotliana__GADM01003024.1		Diptera	Drosophilidae	Cytoplasm	Soluble	0.0352	0.8534	0.0089	0.0184	0.0095	0.0269	0.0051	0.0044	0.0263	0.0119
Drosophila_malerkotliana_pallens__GADQ01000973.1		Diptera	Drosophilidae	Cytoplasm	Soluble	0.0352	0.8534	0.0089	0.0184	0.0095	0.0269	0.0051	0.0044	0.0263	0.0119
Drosophila_miranda__GALP01000598.1		Diptera	Drosophilidae	Cytoplasm	Soluble	0.0265	0.837	0.0113	0.0249	0.0109	0.0324	0.0076	0.0047	0.0302	0.0146
Drosophila_serrata__GAHN01004710.1		Diptera	Drosophilidae	Cytoplasm	Soluble	0.0233	0.8162	0.0107	0.0352	0.0154	0.036	0.0111	0.0045	0.0324	0.0151
Glossina_palpalis_gambiensis__GBRX01007109.1		Diptera	Glossinidae	Cytoplasm	Soluble	0.0661	0.8673	0.006	0.0126	0.0048	0.0163	0.0031	0.0022	0.0115	0.0103
Arachnocampa_luminosa__GDQV01059237.1		Diptera	Keroplatidae	Cytoplasm	Soluble	0.176	0.4799	0.0048	0.074	0.0597	0.0272	0.023	0.0369	0.0942	0.0244
Arachnocampa_luminosa__GDQV01059238.1		Diptera	Keroplatidae	Cytoplasm	Soluble	0.176	0.4799	0.0048	0.074	0.0597	0.0272	0.023	0.0369	0.0942	0.0244
Arachnocampa_luminosa__GDQV01059239.1		Diptera	Keroplatidae	Cytoplasm	Soluble	0.176	0.4799	0.0048	0.074	0.0597	0.0272	0.023	0.0369	0.0942	0.0244
Arachnocampa_luminosa__GDQV01059240.1		Diptera	Keroplatidae	Cytoplasm	Soluble	0.176	0.4799	0.0048	0.074	0.0597	0.0272	0.023	0.0369	0.0942	0.0244
Sapromyza_sciomyzina__GCEW01024294.1		Diptera	Lauxaniidae	Cytoplasm	Soluble	0.0278	0.8263	0.0115	0.0341	0.0119	0.0325	0.0101	0.004	0.0216	0.0202
Rhipidia_sejuga__GEMJ01016083.1		Diptera	Limoniidae	Cytoplasm	Soluble	0.1319	0.611	0.0084	0.0946	0.0167	0.0236	0.0116	0.0156	0.0629	0.0237
Lonchoptera_bifurcata__GCMR01017259.1		Diptera	Lonchopteridae	Cytoplasm	Soluble	0.171	0.4729	0.0117	0.1837	0.0272	0.0206	0.0185	0.0068	0.0183	0.0693
Haematobia_irritans__GGLM01010476.1		Diptera	Muscidae	Cytoplasm	Soluble	0.0843	0.7863	0.009	0.03	0.0078	0.0286	0.0098	0.0038	0.0261	0.0143
Hebecnema_umbratica__GGHN01003675.1		Diptera	Muscidae	Cytoplasm	Soluble	0.0557	0.8421	0.0085	0.0211	0.007	0.023	0.0063	0.0037	0.0193	0.0134
Musca_domestica__GBAB01040191.1		Diptera	Muscidae	Cytoplasm	Soluble	0.0557	0.8357	0.0054	0.0162	0.0084	0.023	0.0056	0.0035	0.0336	0.0129
Musca_domestica__GDAV01005782.1		Diptera	Muscidae	Cytoplasm	Soluble	0.0702	0.8231	0.0068	0.0214	0.0079	0.0249	0.0078	0.0033	0.0229	0.0118
Musca_domestica__GDAV01058975.1		Diptera	Muscidae	Cytoplasm	Soluble	0.0745	0.8277	0.007	0.0269	0.0052	0.0191	0.0077	0.0042	0.0155	0.0122
Muscina_stabulans__GGHF01009249.1		Diptera	Muscidae	Cytoplasm	Soluble	0.0281	0.8263	0.0106	0.0292	0.0125	0.0333	0.0104	0.0044	0.0295	0.0154
Mydaea_urbana__GGHG01000327.1		Diptera	Muscidae	Cytoplasm	Soluble	0.1054	0.6215	0.0105	0.1018	0.0165	0.0209	0.02	0.0138	0.0503	0.0393
Phaonia_angelicae__GGHQ01005979.1		Diptera	Muscidae	Cytoplasm	Soluble	0.0343	0.8147	0.0111	0.0307	0.0114	0.0346	0.0095	0.0052	0.0333	0.0153
Polietes_lardarius__GGHR01001427.1		Diptera	Muscidae	Cytoplasm	Soluble	0.0651	0.8086	0.008	0.0262	0.0081	0.0286	0.0086	0.0039	0.0286	0.0142
Stomoxys_calcitrans__GDIM01023448.1		Diptera	Muscidae	Cytoplasm	Soluble	0.0972	0.6156	0.0088	0.1331	0.0041	0.0317	0.06	0.01	0.0318	0.0077
Mystacinobia_zelandica__GGHP01000807.1		Diptera	Mystacinobiidae	Cytoplasm	Soluble	0.0737	0.7983	0.0073	0.0186	0.0118	0.0329	0.0063	0.0047	0.0331	0.0132
Mystacinobia_zelandica__GGHP01012812.1		Diptera	Mystacinobiidae	Cytoplasm	Soluble	0.1192	0.6377	0.0107	0.0762	0.0585	0.0327	0.0163	0.0098	0.0244	0.0145
2C0K_A_PDBID_CHAIN_SEQUENCE	1	Diptera	Oestridae	Cytoplasm	Soluble	0.0355	0.9033	0.0054	0.0186	0.0033	0.0109	0.0028	0.0032	0.0077	0.0093
Pedicia_vetusta__GEMI01022000.1		Diptera	Pediciidae	Cytoplasm	Soluble	0.1214	0.5512	0.0122	0.1563	0.0345	0.0163	0.0582	0.0096	0.0264	0.0139
Pedicia_vetusta__GEMI01022270.1		Diptera	Pediciidae	Cytoplasm	Soluble	0.0894	0.6834	0.0076	0.07	0.0258	0.0324	0.0187	0.0135	0.039	0.0203
Pedicia_vetusta__GEMI01027227.1		Diptera	Pediciidae	Cytoplasm	Soluble	0.0512	0.4634	0.0125	0.2676	0.0116	0.0366	0.031	0.0013	0.1	0.0247
Megaselia_abdita__GCMU01006968.1		Diptera	Phoridae	Cytoplasm	Soluble	0.1264	0.6194	0.0101	0.0865	0.052	0.026	0.0104	0.0147	0.0315	0.023
Nephrocerus_atrapilus__GCGE01020241.1		Diptera	Pipunculidae	Cytoplasm	Soluble	0.1907	0.7431	0.0039	0.0147	0.0034	0.0168	0.0039	0.0048	0.0099	0.0087
Nephrocerus_atrapilus__GCGE01020242.1		Diptera	Pipunculidae	Cytoplasm	Soluble	0.1907	0.7431	0.0039	0.0147	0.0034	0.0168	0.0039	0.0048	0.0099	0.0087
Platypeza_anthrax__GCGU01010057.1		Diptera	Platypezidae	Cytoplasm	Soluble	0.0645	0.3829	0.0949	0.3035	0.0106	0.0158	0.0701	0.0034	0.0288	0.0255
Lenophila_dentipes__GCFT01012398.1		Diptera	Platystomatidae	Cytoplasm	Soluble	0.0197	0.9104	0.0053	0.0165	0.0046	0.013	0.0059	0.0021	0.0117	0.0106
Lenophila_dentipes__GCFT01016746.1		Diptera	Platystomatidae	Cytoplasm	Soluble	0.0819	0.5549	0.0458	0.1434	0.0373	0.0611	0.0186	0.0122	0.0326	0.012
Lenophila_dentipes__GCFT01016747.1		Diptera	Platystomatidae	Cytoplasm	Soluble	0.0819	0.5549	0.0458	0.1434	0.0373	0.0611	0.0186	0.0122	0.0326	0.012
Nyssomyia_neivai__GFDF01010055.1		Diptera	Psychodidae	Cytoplasm	Soluble	0.1227	0.6559	0.0073	0.0628	0.009	0.0252	0.0051	0.023	0.0683	0.0208
Stevenia_sp._StevSp012__GGHU01012837.1		Diptera	Rhinophoridae	Cytoplasm	Soluble	0.0581	0.8115	0.0088	0.0222	0.0116	0.0339	0.0062	0.0056	0.0313	0.011
Sarcophaga_peregrina__GGEP01027405.1		Diptera	Sarcophagidae	Cytoplasm	Soluble	0.154	0.7579	0.0051	0.0239	0.0056	0.0178	0.0048	0.0046	0.021	0.0054
Sarcophaga_sp._SarcoSp002__GGHT01001918.1		Diptera	Sarcophagidae	Cytoplasm	Soluble	0.054	0.8219	0.0102	0.0216	0.0088	0.0334	0.0058	0.0059	0.0271	0.0113
Sarcophaga_sp._SarcoSp002__GGHT01001919.1		Diptera	Sarcophagidae	Cytoplasm	Soluble	0.0559	0.8074	0.0115	0.0252	0.0092	0.0336	0.0073	0.0062	0.0301	0.0137
Scatopsidae_sp._GD3__GGAV01003275.1		Diptera	Scatopsidae	Cytoplasm	Soluble	0.2206	0.556	0.0077	0.0972	0.0228	0.0153	0.009	0.0057	0.0197	0.0462
Meroplius_fasciculatus__GCNI01025158.1		Diptera	Sepsidae	Cytoplasm	Soluble	0.0537	0.8274	0.0086	0.0251	0.0087	0.0288	0.0081	0.0034	0.0229	0.0133
Meroplius_fasciculatus__GCNI01025159.1		Diptera	Sepsidae	Cytoplasm	Soluble	0.0537	0.8274	0.0086	0.0251	0.0087	0.0288	0.0081	0.0034	0.0229	0.0133
Themira_biloba__GBGG01012693.1		Diptera	Sepsidae	Cytoplasm	Soluble	0.0364	0.7866	0.0113	0.0404	0.0167	0.0354	0.0154	0.0056	0.0347	0.0177
Archimicrodon_brachycerus__GCFH01038356.1		Diptera	Syrphidae	Cytoplasm	Soluble	0.0492	0.8253	0.0086	0.0251	0.0074	0.031	0.0073	0.0056	0.0277	0.0128
Baccha_elongata__GCFG01011845.1		Diptera	Syrphidae	Cytoplasm	Soluble	0.0266	0.8764	0.0078	0.0182	0.006	0.0222	0.0066	0.0039	0.0197	0.0125
Episyrphus_balteatus__GCFM01004833.1		Diptera	Syrphidae	Cytoplasm	Soluble	0.0691	0.8164	0.0081	0.0154	0.007	0.0323	0.0052	0.0062	0.0314	0.0087
Eristalis_pertinax__GCGL01016872.1		Diptera	Syrphidae	Cytoplasm	Soluble	0.0607	0.821	0.008	0.0214	0.0066	0.0302	0.0065	0.0052	0.0303	0.0101
Ferdinandea_cuprea__GCHQ01014030.1		Diptera	Syrphidae	Cytoplasm	Soluble	0.0392	0.8137	0.0101	0.0271	0.0107	0.0338	0.0102	0.0056	0.0337	0.0158
Ferdinandea_cuprea__GCHQ01014041.1		Diptera	Syrphidae	Cytoplasm	Soluble	0.0392	0.8137	0.0101	0.0271	0.0107	0.0338	0.0102	0.0056	0.0337	0.0158
Leucozona_lucorum__GCME01020321.1		Diptera	Syrphidae	Cytoplasm	Soluble	0.0562	0.8331	0.0085	0.0166	0.0075	0.0285	0.0047	0.0056	0.0246	0.0148
Melanostoma_scalare__GCGT01012291.1		Diptera	Syrphidae	Cytoplasm	Soluble	0.034	0.8734	0.008	0.0157	0.0064	0.0216	0.0046	0.0048	0.019	0.0125
Merodon_equestris__GCMV01020817.1		Diptera	Syrphidae	Cytoplasm	Soluble	0.0498	0.859	0.0066	0.034	0.005	0.0143	0.0047	0.0024	0.01	0.0141
Pipiza_noctiluca__GCMW01025610.1		Diptera	Syrphidae	Cytoplasm	Soluble	0.0757	0.7898	0.0091	0.0172	0.0112	0.0332	0.0054	0.0068	0.0359	0.0158
Syritta_pipiens__GCND01015591.1		Diptera	Syrphidae	Cytoplasm	Soluble	0.0241	0.8519	0.0088	0.0241	0.0071	0.029	0.0104	0.0051	0.0235	0.016
Tabanus_bromius__GDAI01002172.1		Diptera	Tabanidae	Cytoplasm	Soluble	0.0785	0.6114	0.013	0.1581	0.0063	0.0175	0.0815	0.0047	0.023	0.0061
Cylindromyia_sp._CylindSp011__GGHB01001952.1		Diptera	Tachinidae	Cytoplasm	Soluble	0.0496	0.8603	0.0079	0.0186	0.0061	0.0207	0.005	0.0034	0.0154	0.0129
Gymnosoma_nitens__GGHC01007844.1		Diptera	Tachinidae	Cytoplasm	Soluble	0.0751	0.7878	0.0096	0.0264	0.0101	0.0339	0.0081	0.0054	0.0322	0.0115
Mintho_rufiventris__GGHO01016596.1		Diptera	Tachinidae	Cytoplasm	Soluble	0.0464	0.8313	0.0095	0.0238	0.0101	0.0276	0.0071	0.004	0.0234	0.0169
Triarthria_setipennis__GAVA02023065.1		Diptera	Tachinidae	Cytoplasm	Soluble	0.0413	0.826	0.0093	0.0301	0.0096	0.0288	0.0101	0.0043	0.024	0.0165
Bactrocera_bryoniae__GFOA01017464.1		Diptera	Tephritidae	Cytoplasm	Soluble	0.0753	0.6096	0.014	0.1207	0.0519	0.0403	0.0151	0.0144	0.0355	0.0232
Bactrocera_bryoniae__GFOA01017465.1		Diptera	Tephritidae	Cytoplasm	Soluble	0.0753	0.6096	0.014	0.1207	0.0519	0.0403	0.0151	0.0144	0.0355	0.0232
Bactrocera_bryoniae__GFOA01020661.1		Diptera	Tephritidae	Cytoplasm	Soluble	0.1063	0.6417	0.0142	0.0712	0.0624	0.0375	0.0074	0.0142	0.0349	0.0102
Bactrocera_dorsalis__GAKP01004811.1		Diptera	Tephritidae	Cytoplasm	Soluble	0.0687	0.5391	0.0145	0.1471	0.0578	0.0417	0.0243	0.0221	0.0578	0.0268
Bactrocera_dorsalis__GAKP01006121.1		Diptera	Tephritidae	Cytoplasm	Soluble	0.1157	0.6325	0.0138	0.0731	0.0607	0.0364	0.0084	0.0143	0.0339	0.0112
Bactrocera_dorsalis__GDRP01023354.1		Diptera	Tephritidae	Cytoplasm	Soluble	0.1157	0.6325	0.0138	0.0731	0.0607	0.0364	0.0084	0.0143	0.0339	0.0112
Bactrocera_dorsalis__GEEA01023118.1		Diptera	Tephritidae	Cytoplasm	Soluble	0.1157	0.6325	0.0138	0.0731	0.0607	0.0364	0.0084	0.0143	0.0339	0.0112
Bactrocera_dorsalis__GEEA01039253.1		Diptera	Tephritidae	Cytoplasm	Soluble	0.1643	0.4455	0.0118	0.2242	0.0414	0.026	0.0149	0.0172	0.0255	0.0292
Bactrocera_dorsalis__GEYS01017089.1		Diptera	Tephritidae	Cytoplasm	Soluble	0.1157	0.6325	0.0138	0.0731	0.0607	0.0364	0.0084	0.0143	0.0339	0.0112
Bactrocera_dorsalis__GEYS01020687.1		Diptera	Tephritidae	Cytoplasm	Soluble	0.0736	0.5478	0.0139	0.1351	0.055	0.0444	0.0203	0.0238	0.058	0.0281
Bactrocera_dorsalis__GGBS01008517.1		Diptera	Tephritidae	Cytoplasm	Soluble	0.1157	0.6325	0.0138	0.0731	0.0607	0.0364	0.0084	0.0143	0.0339	0.0112
Bactrocera_dorsalis__GGBS01025860.1		Diptera	Tephritidae	Cytoplasm	Soluble	0.0736	0.5478	0.0139	0.1351	0.055	0.0444	0.0203	0.0238	0.058	0.0281
Bactrocera_frauenfeldi__GFNX01022318.1		Diptera	Tephritidae	Cytoplasm	Soluble	0.0732	0.5573	0.0132	0.1289	0.0575	0.0414	0.0174	0.0238	0.0644	0.023
Bactrocera_frauenfeldi__GFNX01029927.1		Diptera	Tephritidae	Cytoplasm	Soluble	0.1167	0.6373	0.0145	0.0651	0.0578	0.039	0.0073	0.0157	0.0357	0.011
Bactrocera_jarvisi__GFNY01020558.1		Diptera	Tephritidae	Cytoplasm	Soluble	0.0805	0.5812	0.011	0.1121	0.0487	0.0407	0.0193	0.0212	0.0655	0.0197
Bactrocera_jarvisi__GFNY01039962.1		Diptera	Tephritidae	Cytoplasm	Soluble	0.0251	0.7845	0.0245	0.1114	0.0074	0.0165	0.0099	0.0015	0.0111	0.0081
Bactrocera_jarvisi__GFNY01039963.1		Diptera	Tephritidae	Cytoplasm	Soluble	0.0251	0.7845	0.0245	0.1114	0.0074	0.0165	0.0099	0.0015	0.0111	0.0081
Bactrocera_jarvisi__GFNY01039964.1		Diptera	Tephritidae	Cytoplasm	Soluble	0.0251	0.7845	0.0245	0.1114	0.0074	0.0165	0.0099	0.0015	0.0111	0.0081
Bactrocera_kraussi__GFNT01025696.1		Diptera	Tephritidae	Cytoplasm	Soluble	0.07	0.5422	0.0138	0.1389	0.0569	0.0436	0.0208	0.0239	0.0634	0.0265
Bactrocera_kraussi__GFNT01036726.1		Diptera	Tephritidae	Cytoplasm	Soluble	0.1149	0.6421	0.0132	0.0697	0.0568	0.0367	0.0077	0.0144	0.0335	0.0109
Bactrocera_kraussi__GFNT01036728.1		Diptera	Tephritidae	Cytoplasm	Soluble	0.1149	0.6421	0.0132	0.0697	0.0568	0.0367	0.0077	0.0144	0.0335	0.0109
Bactrocera_kraussi__GFNT01036730.1		Diptera	Tephritidae	Cytoplasm	Soluble	0.1149	0.6421	0.0132	0.0697	0.0568	0.0367	0.0077	0.0144	0.0335	0.0109
Bactrocera_latifrons__GDHF01001514.1		Diptera	Tephritidae	Cytoplasm	Soluble	0.1063	0.6417	0.0142	0.0712	0.0624	0.0375	0.0074	0.0142	0.0349	0.0102
Bactrocera_latifrons__GDHF01020650.1		Diptera	Tephritidae	Cytoplasm	Soluble	0.1063	0.6417	0.0142	0.0712	0.0624	0.0375	0.0074	0.0142	0.0349	0.0102
Bactrocera_latifrons__GDHF01021969.1		Diptera	Tephritidae	Cytoplasm	Soluble	0.0725	0.5382	0.0152	0.1456	0.0571	0.0454	0.0246	0.0217	0.0526	0.027
Bactrocera_latifrons__GFOR01014319.1		Diptera	Tephritidae	Cytoplasm	Soluble	0.1063	0.6417	0.0142	0.0712	0.0624	0.0375	0.0074	0.0142	0.0349	0.0102
Bactrocera_latifrons__GFOR01025195.1		Diptera	Tephritidae	Cytoplasm	Soluble	0.0729	0.5366	0.0142	0.1379	0.0541	0.0449	0.0205	0.0263	0.0652	0.0273
Bactrocera_latifrons__GFOR01025196.1		Diptera	Tephritidae	Cytoplasm	Soluble	0.1626	0.4911	0.0123	0.1773	0.035	0.0246	0.0183	0.0144	0.0343	0.0301
Bactrocera_minax__GBEY01011263.1		Diptera	Tephritidae	Cytoplasm	Soluble	0.0814	0.5781	0.011	0.1211	0.0571	0.0385	0.0157	0.0205	0.0574	0.0192
Bactrocera_minax__GBEY01017111.1		Diptera	Tephritidae	Cytoplasm	Soluble	0.1046	0.665	0.0138	0.0554	0.0638	0.0355	0.0073	0.0134	0.0295	0.0117
Bactrocera_minax__GBIT01024213.1		Diptera	Tephritidae	Cytoplasm	Soluble	0.0814	0.5781	0.011	0.1211	0.0571	0.0385	0.0157	0.0205	0.0574	0.0192
Bactrocera_minax__GBIT01024258.1		Diptera	Tephritidae	Cytoplasm	Soluble	0.1046	0.665	0.0138	0.0554	0.0638	0.0355	0.0073	0.0134	0.0295	0.0117
Bactrocera_musae__GFNZ01011519.1		Diptera	Tephritidae	Cytoplasm	Soluble	0.1157	0.6325	0.0138	0.0731	0.0607	0.0364	0.0084	0.0143	0.0339	0.0112
Bactrocera_musae__GFNZ01023252.1		Diptera	Tephritidae	Cytoplasm	Soluble	0.0743	0.5529	0.0133	0.1276	0.0599	0.0439	0.0183	0.0249	0.061	0.024
Bactrocera_oleae__GAKB01002112.1		Diptera	Tephritidae	Cytoplasm	Soluble	0.216	0.56	0.0114	0.0806	0.0445	0.0309	0.0051	0.0129	0.0249	0.0137
Ceratitis_capitata__GAMC01006281.1		Diptera	Tephritidae	Cytoplasm	Soluble	0.1142	0.6546	0.0116	0.0655	0.0588	0.0325	0.0076	0.012	0.0295	0.0136
Ceratitis_capitata__GAMC01006282.1		Diptera	Tephritidae	Cytoplasm	Soluble	0.1142	0.6546	0.0116	0.0655	0.0588	0.0325	0.0076	0.012	0.0295	0.0136
Rhagoletis_pomonella__GETQ01194600.1		Diptera	Tephritidae	Cytoplasm	Soluble	0.1175	0.6345	0.0146	0.0706	0.0599	0.0356	0.0073	0.0122	0.0347	0.0131
Rhagoletis_pomonella__GETQ01194601.1		Diptera	Tephritidae	Cytoplasm	Soluble	0.1175	0.6345	0.0146	0.0706	0.0599	0.0356	0.0073	0.0122	0.0347	0.0131
Rhagoletis_pomonella__GETQ01194602.1		Diptera	Tephritidae	Cytoplasm	Soluble	0.1175	0.6345	0.0146	0.0706	0.0599	0.0356	0.0073	0.0122	0.0347	0.0131
Zeugodacus_cucumis__GFOU01011198.1		Diptera	Tephritidae	Cytoplasm	Soluble	0.0908	0.6442	0.0099	0.0941	0.0393	0.0346	0.0111	0.0146	0.0469	0.0144
Zeugodacus_cucumis__GFOU01028206.1		Diptera	Tephritidae	Cytoplasm	Soluble	0.1114	0.6504	0.0139	0.0688	0.0553	0.0372	0.0079	0.0126	0.0284	0.0142
Zeugodacus_cucumis__GFOU01028207.1		Diptera	Tephritidae	Cytoplasm	Soluble	0.1114	0.6504	0.0139	0.0688	0.0553	0.0372	0.0079	0.0126	0.0284	0.0142
Zeugodacus_cucumis__GFOU01028208.1		Diptera	Tephritidae	Cytoplasm	Soluble	0.1114	0.6504	0.0139	0.0688	0.0553	0.0372	0.0079	0.0126	0.0284	0.0142
Zeugodacus_cucurbitae__GBXI01011615.1		Diptera	Tephritidae	Cytoplasm	Soluble	0.0858	0.5636	0.0128	0.1201	0.0514	0.0443	0.0174	0.0212	0.0578	0.0257
Zeugodacus_cucurbitae__GBXI01013770.1		Diptera	Tephritidae	Cytoplasm	Soluble	0.1113	0.6425	0.0136	0.0714	0.0562	0.0382	0.0082	0.0132	0.0308	0.0145
Austrothaumalea_cf._denticulata_Cul1__GGBF01012214.1		Diptera	Thaumaleidae	Cytoplasm	Soluble	0.1181	0.7951	0.0045	0.017	0.0144	0.0133	0.0052	0.0047	0.013	0.0147
Trichocera_saltator__GAXZ02043029.1		Diptera	Trichoceridae	Cytoplasm	Soluble	0.1281	0.8087	0.0061	0.0199	0.0032	0.0078	0.0064	0.0028	0.0092	0.0078
Zacompsia_fulva__GCNH01001824.1		Diptera	Ulidiidae	Cytoplasm	Soluble	0.0889	0.565	0.028	0.1197	0.0455	0.0728	0.0188	0.0161	0.0345	0.0107
FBpp0078289_Dmel_glob3	1	Diptera		Cytoplasm	Soluble	0.2242	0.6989	0.0027	0.005	0.0076	0.0129	0.0017	0.0196	0.0125	0.0148
FBpp0082701_Dmel_glob1	1	Diptera		Cytoplasm	Soluble	0.0241	0.822	0.011	0.0318	0.0142	0.0348	0.0096	0.0045	0.0325	0.0156
FBpp0290501_Dmel_glob2	1	Diptera		Cytoplasm	Soluble	0.2039	0.4892	0.0202	0.0367	0.0267	0.0325	0.0235	0.0449	0.1014	0.021
gi_157108424_ref_XP_001650222.1__myoglobin__Aedes_aegypti_	1	Diptera		Cytoplasm	Soluble	0.2464	0.3679	0.0126	0.0987	0.0662	0.0302	0.0543	0.0317	0.0781	0.014
gi_167870586_gb_EDS33969.1__globin_2__Culex_quinquefasciatus_	1	Diptera		Cytoplasm	Soluble	0.2301	0.4464	0.0139	0.0558	0.0494	0.0332	0.0774	0.027	0.0513	0.0155
gi_170038691_ref_XP_001847182.1__hemoglobin__Culex_quinquefasciatus_	1	Diptera		Cytoplasm	Soluble	0.3107	0.5353	0.0359	0.0855	0.0052	0.0018	0.0101	0.001	0.0028	0.0116
gi_880847820_gb_JAI31664.1__Cytoglobin-1__Bactrocera_latifrons___Diptera_Tephritidae_	1	Diptera		Cytoplasm	Soluble	0.1063	0.6417	0.0142	0.0712	0.0624	0.0375	0.0074	0.0142	0.0349	0.0102
Orchesella_cincta__GAMM01001762.1		Entomobryomorpha	Entomobryidae	Cytoplasm	Soluble	0.0803	0.438	0.0213	0.2259	0.041	0.0588	0.0361	0.0109	0.0745	0.0131
Orchesella_cincta__GAMM01003958.1		Entomobryomorpha	Entomobryidae	Cytoplasm	Soluble	0.0486	0.4429	0.0285	0.2341	0.0423	0.0704	0.0449	0.0079	0.0576	0.0228
Folsomia_candida__GAMN01001122.1		Entomobryomorpha	Isotomidae	Cytoplasm	Soluble	0.1078	0.6302	0.0064	0.1009	0.0575	0.0232	0.0162	0.0049	0.0246	0.0282
Folsomia_candida__GAMN01003017.1		Entomobryomorpha	Isotomidae	Cytoplasm	Soluble	0.1589	0.5546	0.0103	0.1248	0.0362	0.0211	0.0249	0.0092	0.045	0.0149
Folsomia_candida__GAMN01027218.1		Entomobryomorpha	Isotomidae	Cytoplasm	Soluble	0.0373	0.4384	0.0229	0.2155	0.0147	0.1331	0.0473	0.0097	0.0302	0.0509
Folsomia_candida__GAMN01036954.1		Entomobryomorpha	Isotomidae	Cytoplasm	Soluble	0.1078	0.6302	0.0064	0.1009	0.0575	0.0232	0.0162	0.0049	0.0246	0.0282
Folsomia_candida__GASX02031932.1		Entomobryomorpha	Isotomidae	Cytoplasm	Soluble	0.1078	0.6302	0.0064	0.1009	0.0575	0.0232	0.0162	0.0049	0.0246	0.0282
Folsomia_candida__GASX02032512.1		Entomobryomorpha	Isotomidae	Cytoplasm	Soluble	0.1589	0.5546	0.0103	0.1248	0.0362	0.0211	0.0249	0.0092	0.045	0.0149
Folsomia_candida__GASX02037184.1		Entomobryomorpha	Isotomidae	Cytoplasm	Soluble	0.0373	0.4384	0.0229	0.2155	0.0147	0.1331	0.0473	0.0097	0.0302	0.0509
Pogonognathellus_sp._AD-2013__GATD02023657.1		Entomobryomorpha	Tomoceridae	Cytoplasm	Soluble	0.1893	0.4333	0.0311	0.1343	0.0336	0.0362	0.0497	0.0222	0.0537	0.0167
Pogonognathellus_sp._AD-2013__GATD02036176.1		Entomobryomorpha	Tomoceridae	Cytoplasm	Soluble	0.0787	0.426	0.014	0.1457	0.0777	0.0311	0.0435	0.0388	0.1189	0.0255
Pogonognathellus_sp._AD-2013__GATD02036177.1		Entomobryomorpha	Tomoceridae	Cytoplasm	Soluble	0.0787	0.426	0.014	0.1457	0.0777	0.0311	0.0435	0.0388	0.1189	0.0255
Eurylophella_sp._AD-2013__GAZG02005626.1		Ephemeroptera	Ephemerellidae	Cytoplasm	Soluble	0.086	0.563	0.011	0.2041	0.0081	0.0128	0.0198	0.0028	0.0125	0.08
Ephemera_danica__GAUK02001307.1		Ephemeroptera	Ephemeridae	Cytoplasm	Soluble	0.2075	0.5156	0.0422	0.0654	0.0135	0.0194	0.0398	0.0144	0.021	0.0612
Adelges_tsugae__GBJX01001932.1		Hemiptera	Adelgidae	Cytoplasm	Soluble	0.1211	0.4877	0.043	0.0678	0.0169	0.0249	0.1057	0.0183	0.0342	0.0805
Adelges_tsugae__GBJX01001933.1		Hemiptera	Adelgidae	Cytoplasm	Soluble	0.118	0.5575	0.0346	0.0474	0.0138	0.0277	0.12	0.0163	0.0261	0.0387
Bemisia_tabaci__GARP01072240.1		Hemiptera	Aleyrodidae	Cytoplasm	Soluble	0.2189	0.5306	0.019	0.0403	0.02	0.0316	0.017	0.0288	0.0707	0.0232
Bemisia_tabaci__GARQ01028512.1		Hemiptera	Aleyrodidae	Cytoplasm	Soluble	0.2189	0.5306	0.019	0.0403	0.02	0.0316	0.017	0.0288	0.0707	0.0232
Bemisia_tabaci__GAUC01060641.1		Hemiptera	Aleyrodidae	Cytoplasm	Soluble	0.2009	0.5364	0.0204	0.0414	0.0213	0.0325	0.018	0.0299	0.0705	0.0287
Bemisia_tabaci__GBII01021899.1		Hemiptera	Aleyrodidae	Cytoplasm	Soluble	0.2189	0.5306	0.019	0.0403	0.02	0.0316	0.017	0.0288	0.0707	0.0232
Bemisia_tabaci__GBIJ01010370.1		Hemiptera	Aleyrodidae	Cytoplasm	Soluble	0.2189	0.5306	0.019	0.0403	0.02	0.0316	0.017	0.0288	0.0707	0.0232
Bemisia_tabaci__GCZW01001915.1		Hemiptera	Aleyrodidae	Cytoplasm	Soluble	0.2189	0.5306	0.019	0.0403	0.02	0.0316	0.017	0.0288	0.0707	0.0232
Bemisia_tabaci__GEZK01073511.1		Hemiptera	Aleyrodidae	Cytoplasm	Soluble	0.2189	0.5306	0.019	0.0403	0.02	0.0316	0.017	0.0288	0.0707	0.0232
Bemisia_tabaci__GFXM01034807.1		Hemiptera	Aleyrodidae	Cytoplasm	Soluble	0.216	0.5538	0.0166	0.033	0.019	0.0307	0.0139	0.0293	0.0655	0.0221
Trialeurodes_vaporariorum__GAWX02038356.1		Hemiptera	Aleyrodidae	Cytoplasm	Soluble	0.1877	0.5658	0.0348	0.0585	0.0176	0.0238	0.0382	0.012	0.0502	0.0114
Pachypsylla_venusta__GAOP01056756.1		Hemiptera	Aphalaridae	Cytoplasm	Soluble	0.1474	0.5104	0.0109	0.0828	0.0323	0.0222	0.0241	0.0273	0.1091	0.0335
Pachypsylla_venusta__GAOP01060943.1		Hemiptera	Aphalaridae	Cytoplasm	Soluble	0.0985	0.5594	0.0099	0.2236	0.0108	0.0123	0.02	0.0049	0.0172	0.0433
Aphis_craccivora__GAJW01005795.1		Hemiptera	Aphididae	Cytoplasm	Soluble	0.0228	0.8511	0.0013	0.0397	0.0023	0.0014	0.0114	0.001	0.0362	0.0327
Aphis_glycines__GBSU01002481.1		Hemiptera	Aphididae	Cytoplasm	Soluble	0.0235	0.8467	0.0015	0.0371	0.002	0.0011	0.0145	0.0012	0.0406	0.0319
Macrosiphum_euphorbiae__GAOM01004924.1		Hemiptera	Aphididae	Cytoplasm	Soluble	0.0271	0.807	0.002	0.0504	0.0042	0.0018	0.0334	0.002	0.0287	0.0434
Melanaphis_sacchari__GFXV01005035.1		Hemiptera	Aphididae	Cytoplasm	Soluble	0.0392	0.5874	0.0136	0.0778	0.0277	0.0226	0.0804	0.0184	0.0502	0.0828
Melanaphis_sacchari__GFXV01006864.1		Hemiptera	Aphididae	Cytoplasm	Soluble	0.0176	0.821	0.0022	0.0405	0.006	0.0027	0.0197	0.0039	0.0376	0.0487
Schizaphis_graminum__GGMR01005901.1		Hemiptera	Aphididae	Cytoplasm	Soluble	0.0269	0.8271	0.0024	0.0501	0.0072	0.0013	0.0135	0.0017	0.0271	0.0427
Sipha_flava__GGMS01007124.1		Hemiptera	Aphididae	Cytoplasm	Soluble	0.0251	0.5431	0.0208	0.2948	0.0088	0.0097	0.0638	0.0023	0.0091	0.0227
Sitobion_avenae__GAPL01023013.1		Hemiptera	Aphididae	Cytoplasm	Soluble	0.0171	0.8092	0.003	0.0745	0.0033	0.002	0.0221	0.0015	0.0176	0.0497
Cuerna_arida__GECZ01000272.1		Hemiptera	Cicadellidae	Cytoplasm	Soluble	0.145	0.8362	0.001	0.0017	0.0032	0.0048	0.0005	0.0018	0.0032	0.0026
Cuerna_arida__GECZ01008605.1		Hemiptera	Cicadellidae	Cytoplasm	Soluble	0.1072	0.5915	0.0092	0.1472	0.0491	0.0163	0.0229	0.0038	0.0209	0.0318
Cuerna_arida__GECZ01009823.1		Hemiptera	Cicadellidae	Cytoplasm	Soluble	0.1809	0.696	0.0038	0.0116	0.0118	0.035	0.0021	0.0142	0.0141	0.0305
Cuerna_arida__GECZ01010319.1		Hemiptera	Cicadellidae	Cytoplasm	Soluble	0.2601	0.4858	0.0082	0.0565	0.0636	0.0409	0.0317	0.0256	0.0161	0.0114
Cuerna_arida__GECZ01010414.1		Hemiptera	Cicadellidae	Cytoplasm	Soluble	0.2601	0.4858	0.0082	0.0565	0.0636	0.0409	0.0317	0.0256	0.0161	0.0114
Cuerna_arida__GECZ01010508.1		Hemiptera	Cicadellidae	Cytoplasm	Soluble	0.1072	0.5915	0.0092	0.1472	0.0491	0.0163	0.0229	0.0038	0.0209	0.0318
Euscelidius_variegatus__GFTU01003243.1		Hemiptera	Cicadellidae	Cytoplasm	Soluble	0.058	0.6994	0.0031	0.0834	0.0399	0.0066	0.0342	0.0133	0.0334	0.0286
Graphocephala_fennahi__GDEF01019796.1		Hemiptera	Cicadellidae	Cytoplasm	Soluble	0.192	0.75	0.0041	0.0109	0.0099	0.0025	0.0038	0.0098	0.0103	0.0068
Graphocephala_fennahi__GDEF01020476.1		Hemiptera	Cicadellidae	Cytoplasm	Soluble	0.3341	0.5667	0.0017	0.0076	0.002	0.0208	0.0345	0.0198	0.0118	0.0009
Graphocephala_fennahi__GDEF01031011.1		Hemiptera	Cicadellidae	Cytoplasm	Soluble	0.1011	0.5136	0.0109	0.1847	0.0442	0.0181	0.0415	0.0044	0.0216	0.0599
Homalodisca_liturata__GECU01006263.1		Hemiptera	Cicadellidae	Cytoplasm	Soluble	0.2294	0.3527	0.0202	0.1083	0.0532	0.0291	0.0356	0.0605	0.0598	0.0511
Homalodisca_liturata__GECU01017252.1		Hemiptera	Cicadellidae	Cytoplasm	Soluble	0.2861	0.6811	0.0011	0.0084	0.0033	0.004	0.0022	0.0026	0.0043	0.0069
Homalodisca_liturata__GECU01025033.1		Hemiptera	Cicadellidae	Cytoplasm	Soluble	0.1195	0.4982	0.0108	0.2298	0.0371	0.0152	0.0254	0.004	0.03	0.0299
Homalodisca_liturata__GECU01025125.1		Hemiptera	Cicadellidae	Cytoplasm	Soluble	0.1195	0.4982	0.0108	0.2298	0.0371	0.0152	0.0254	0.004	0.03	0.0299
Diceroprocta_semicincta__GGPH01013955.1		Hemiptera	Cicadidae	Cytoplasm	Soluble	0.1007	0.7469	0.0074	0.0598	0.0232	0.0118	0.0105	0.0042	0.0147	0.0208
Okanagana_villosa__GAWQ02040805.1		Hemiptera	Cicadidae	Cytoplasm	Soluble	0.1034	0.7211	0.0058	0.0517	0.0377	0.0151	0.0104	0.0066	0.0271	0.0212
Cimex_lectularius__GBYH01006121.1		Hemiptera	Cimicidae	Cytoplasm	Soluble	0.092	0.4616	0.0088	0.1701	0.0685	0.0229	0.0337	0.0187	0.0798	0.0439
Nilaparvata_lugens__IACV01072443.1		Hemiptera	Delphacidae	Cytoplasm	Soluble	0.0484	0.3918	0.0207	0.3338	0.0303	0.0199	0.0357	0.0039	0.0187	0.0968
Nilaparvata_lugens__IACV01072444.1		Hemiptera	Delphacidae	Cytoplasm	Soluble	0.0484	0.3918	0.0207	0.3338	0.0303	0.0199	0.0357	0.0039	0.0187	0.0968
Kerria_lacca__GBDO01007114.1		Hemiptera	Kerriidae	Cytoplasm	Soluble	0.0329	0.9151	0.0014	0.0057	0.0057	0.0042	0.0013	0.0034	0.011	0.0193
Kerria_lacca__GBDO01051596.1		Hemiptera	Kerriidae	Cytoplasm	Soluble	0.089	0.551	0.0101	0.2444	0.0094	0.0201	0.018	0.0027	0.0162	0.039
Kerria_lacca__GBDP01004301.1		Hemiptera	Kerriidae	Cytoplasm	Soluble	0.0329	0.9151	0.0014	0.0057	0.0057	0.0042	0.0013	0.0034	0.011	0.0193
Kerria_lacca__GBDP01016007.1		Hemiptera	Kerriidae	Cytoplasm	Soluble	0.0329	0.9151	0.0014	0.0057	0.0057	0.0042	0.0013	0.0034	0.011	0.0193
Kerria_lacca__GBDP01019878.1		Hemiptera	Kerriidae	Cytoplasm	Soluble	0.089	0.551	0.0101	0.2444	0.0094	0.0201	0.018	0.0027	0.0162	0.039
Kerria_lacca__GBDP01024494.1		Hemiptera	Kerriidae	Cytoplasm	Soluble	0.0329	0.9151	0.0014	0.0057	0.0057	0.0042	0.0013	0.0034	0.011	0.0193
Kerria_lacca__GBDY01003548.1		Hemiptera	Kerriidae	Cytoplasm	Soluble	0.0722	0.7992	0.0035	0.0093	0.0165	0.0123	0.0023	0.0073	0.0171	0.0603
Kerria_lacca__GBDY01014850.1		Hemiptera	Kerriidae	Cytoplasm	Soluble	0.0919	0.4498	0.1595	0.1888	0.0051	0.0177	0.0526	0.0027	0.0178	0.0141
Kerria_lacca__GBDY01022085.1		Hemiptera	Kerriidae	Cytoplasm	Soluble	0.0722	0.7992	0.0035	0.0093	0.0165	0.0123	0.0023	0.0073	0.0171	0.0603
Kerria_lacca__GBDY01036184.1		Hemiptera	Kerriidae	Cytoplasm	Soluble	0.0722	0.7992	0.0035	0.0093	0.0165	0.0123	0.0023	0.0073	0.0171	0.0603
Essigella_californica__GAZF02030055.1		Hemiptera	Lachnidae	Cytoplasm	Soluble	0.0206	0.7853	0.003	0.0437	0.008	0.0052	0.0116	0.0054	0.0472	0.0699
Lygus_hesperus__GBRD01016815.1		Hemiptera	Miridae	Cytoplasm	Soluble	0.12	0.6511	0.0051	0.1096	0.0412	0.0162	0.0094	0.003	0.012	0.0324
Lygus_hesperus__GDHC01014831.1		Hemiptera	Miridae	Cytoplasm	Soluble	0.1109	0.6038	0.0074	0.0852	0.0746	0.0356	0.0169	0.0088	0.0296	0.0272
Lygus_lineolaris__GDAW01007909.1		Hemiptera	Miridae	Cytoplasm	Soluble	0.1045	0.6116	0.007	0.089	0.0763	0.0341	0.014	0.0074	0.0254	0.0307
Notostira_elongata__GASV02015349.1		Hemiptera	Miridae	Cytoplasm	Soluble	0.0857	0.5866	0.0099	0.1017	0.0899	0.0348	0.0168	0.013	0.0357	0.0258
Ranatra_linearis__GAYZ02030536.1		Hemiptera	Nepidae	Cytoplasm	Soluble	0.0653	0.4538	0.0116	0.0364	0.0109	0.0579	0.2	0.0206	0.0987	0.0449
Xenophysella_greensladeae__GAYI02065755.1		Hemiptera	Peloridiidae	Cytoplasm	Soluble	0.0615	0.3629	0.015	0.2782	0.0342	0.0201	0.124	0.0153	0.0495	0.0393
Xenophysella_greensladeae__GAYI02065756.1		Hemiptera	Peloridiidae	Cytoplasm	Soluble	0.057	0.3935	0.0135	0.2497	0.0356	0.0218	0.1162	0.0179	0.0519	0.043
Halyomorpha_halys__GDCO01091034.1		Hemiptera	Pentatomidae	Cytoplasm	Soluble	0.0285	0.3765	0.0099	0.2237	0.0333	0.0403	0.2058	0.0073	0.0108	0.0639
Podisus_maculiventris__GFUB01074156.1		Hemiptera	Pentatomidae	Cytoplasm	Soluble	0.0279	0.2654	0.0182	0.1833	0.2042	0.0422	0.1679	0.0343	0.0325	0.024
Podisus_maculiventris__GFUB01074158.1		Hemiptera	Pentatomidae	Cytoplasm	Soluble	0.0279	0.2654	0.0182	0.1833	0.2042	0.0422	0.1679	0.0343	0.0325	0.024
Planococcus_citri__GAXF02031832.1		Hemiptera	Pseudococcidae	Cytoplasm	Soluble	0.0283	0.9098	0.0024	0.006	0.0059	0.0067	0.0019	0.0053	0.0151	0.0185
Planococcus_citri__GAXF02031834.1		Hemiptera	Pseudococcidae	Cytoplasm	Soluble	0.0283	0.9098	0.0024	0.006	0.0059	0.0067	0.0019	0.0053	0.0151	0.0185
Planococcus_citri__GAXF02031835.1		Hemiptera	Pseudococcidae	Cytoplasm	Soluble	0.0283	0.9098	0.0024	0.006	0.0059	0.0067	0.0019	0.0053	0.0151	0.0185
Pyrrhocoris_apterus__GFOX01044034.1		Hemiptera	Pyrrhocoridae	Cytoplasm	Soluble	0.0652	0.474	0.0076	0.1103	0.0259	0.0169	0.0543	0.0143	0.0659	0.1655
Pyrrhocoris_apterus__GFOX01093055.1		Hemiptera	Pyrrhocoridae	Cytoplasm	Soluble	0.0652	0.474	0.0076	0.1103	0.0259	0.0169	0.0543	0.0143	0.0659	0.1655
Panstrongylus_lignarius__GFTR01002588.1		Hemiptera	Reduviidae	Cytoplasm	Soluble	0.0091	0.4265	0.0224	0.218	0.0053	0.0138	0.0285	0.0003	0.008	0.268
Rhodnius_neglectus__GDKW01003443.1		Hemiptera	Reduviidae	Cytoplasm	Soluble	0.0136	0.3831	0.0206	0.3581	0.0048	0.0331	0.0208	0.0006	0.0056	0.1597
Rhodnius_prolixus__GECK01079542.1		Hemiptera	Reduviidae	Cytoplasm	Soluble	0.0393	0.6678	0.0151	0.0662	0.0108	0.0166	0.0288	0.0045	0.0198	0.1312
Triatoma_dimidiata__GECL01000212.1		Hemiptera	Reduviidae	Cytoplasm	Soluble	0.0047	0.2948	0.1439	0.2484	0.0113	0.0193	0.0217	0.0011	0.0131	0.2417
Triatoma_dimidiata__GFMJ01004799.1		Hemiptera	Reduviidae	Cytoplasm	Soluble	0.0647	0.5477	0.0203	0.0364	0.0105	0.0255	0.0128	0.0034	0.0163	0.2623
Triatoma_infestans__GBBI01002122.1		Hemiptera	Reduviidae	Cytoplasm	Soluble	0.0092	0.2803	0.1404	0.2607	0.0115	0.0214	0.0314	0.0014	0.0127	0.2312
Acanthocasuarina_muellerianae__GAYY02025645.1		Hemiptera	Triozidae	Cytoplasm	Soluble	0.3084	0.5395	0.0067	0.0184	0.0109	0.0212	0.0029	0.0422	0.0353	0.0146
Rhagovelia_antilleana__GFOS01070187.1		Hemiptera	Veliidae	Cytoplasm	Soluble	0.0338	0.6761	0.0054	0.0952	0.0357	0.0092	0.0221	0.0089	0.0338	0.0797
Velia_caprai__GAUO02013213.1		Hemiptera	Veliidae	Cytoplasm	Soluble	0.027	0.6768	0.0055	0.112	0.0251	0.0098	0.0204	0.0103	0.0316	0.0816
gi_939257355_ref_XP_014248500.1__neuroglobin-like__Cimex_lectularius_	1	Hemiptera		Cytoplasm	Soluble	0.1233	0.3157	0.008	0.2922	0.0124	0.0133	0.0499	0.0048	0.0084	0.1719
Apis_mellifera__GAZV01029164.1		Hymenoptera	Apidae	Cytoplasm	Soluble	0.0733	0.6575	0.0222	0.0807	0.0118	0.0224	0.0387	0.0063	0.0275	0.0594
Eucera_malvae__GBNI01018950.1		Hymenoptera	Apidae	Cytoplasm	Soluble	0.0379	0.3136	0.0217	0.1147	0.0432	0.0698	0.0118	0.0797	0.2004	0.1072
Eucera_nigriceps__GBVJ01021835.1		Hymenoptera	Apidae	Cytoplasm	Soluble	0.0316	0.2711	0.016	0.1226	0.05	0.0823	0.0123	0.0975	0.2622	0.0545
Eucera_nigriceps__GBVJ01021836.1		Hymenoptera	Apidae	Cytoplasm	Soluble	0.0316	0.2711	0.016	0.1226	0.05	0.0823	0.0123	0.0975	0.2622	0.0545
Eucera_plumigera__GBLY01021222.1		Hymenoptera	Apidae	Cytoplasm	Soluble	0.011	0.5807	0.0128	0.3291	0.0038	0.0134	0.0248	0.0001	0.0024	0.0219
Eucera_sp._Tetraloniella_AD-2014__GBQV01019776.1		Hymenoptera	Apidae	Cytoplasm	Soluble	0.0322	0.3467	0.0293	0.1216	0.0485	0.0703	0.0158	0.0529	0.1841	0.0987
Eucera_syriaca__GBLZ01024822.1		Hymenoptera	Apidae	Cytoplasm	Soluble	0.007	0.7323	0.0243	0.1593	0.0068	0.0146	0.0175	0.0002	0.0082	0.0298
Cotesia_vestalis__GAUP02017492.1		Hymenoptera	Braconidae	Cytoplasm	Soluble	0.0214	0.2955	0.0724	0.2614	0.0555	0.0556	0.0491	0.0659	0.1002	0.023
Cotesia_vestalis__GFAF01032274.1		Hymenoptera	Braconidae	Cytoplasm	Soluble	0.0214	0.2955	0.0724	0.2614	0.0555	0.0556	0.0491	0.0659	0.1002	0.023
Crematogaster_osakensis__IABS01015843.1		Hymenoptera	Formicidae	Cytoplasm	Soluble	0.0832	0.281	0.0167	0.2577	0.0236	0.0411	0.1058	0.0318	0.1382	0.0208
Dinoponera_quadriceps__GANS01000649.1		Hymenoptera	Formicidae	Cytoplasm	Soluble	0.0162	0.8552	0.0098	0.0262	0.0126	0.0241	0.0092	0.0037	0.0183	0.0247
Buathra_laborator__GBND01002038.1		Hymenoptera	Ichneumonidae	Cytoplasm	Soluble	0.1535	0.7575	0.0021	0.0036	0.0167	0.0147	0.0009	0.0158	0.0268	0.0083
Diadromus_collaris__GEZZ01038984.1		Hymenoptera	Ichneumonidae	Cytoplasm	Soluble	0.2629	0.6991	0.0009	0.0016	0.003	0.0096	0.0005	0.0099	0.0099	0.0026
Heteropelma_amictum__GBPJ01015151.1		Hymenoptera	Ichneumonidae	Cytoplasm	Soluble	0.0758	0.7733	0.0095	0.0134	0.0115	0.0216	0.0049	0.0077	0.02	0.0623
Hyposoter_didymator__GBPE01020175.1		Hymenoptera	Ichneumonidae	Cytoplasm	Soluble	0.1226	0.8236	0.0017	0.0048	0.005	0.0099	0.0012	0.0089	0.0114	0.0109
Hyposoter_didymator__GBPE01020176.1		Hymenoptera	Ichneumonidae	Cytoplasm	Soluble	0.2317	0.7006	0.0021	0.006	0.0049	0.014	0.0009	0.0167	0.017	0.0061
Ichneumon_albiger__GBWC01001383.1		Hymenoptera	Ichneumonidae	Cytoplasm	Soluble	0.2492	0.6915	0.0014	0.0044	0.0057	0.0131	0.0009	0.0149	0.0153	0.0036
Netelia_sp._AD-2014__GBMY01026124.1		Hymenoptera	Ichneumonidae	Cytoplasm	Soluble	0.2686	0.6666	0.0013	0.004	0.0068	0.0157	0.0012	0.0157	0.0175	0.0026
Netelia_sp._AD-2014__GBMY01026126.1		Hymenoptera	Ichneumonidae	Cytoplasm	Soluble	0.2686	0.6666	0.0013	0.004	0.0068	0.0157	0.0012	0.0157	0.0175	0.0026
Netelia_testacea__GBVT01030910.1		Hymenoptera	Ichneumonidae	Cytoplasm	Soluble	0.2369	0.6769	0.0019	0.0066	0.0079	0.0276	0.0015	0.0203	0.0163	0.0042
Pimpla_flavicoxis__GBPM01006546.1		Hymenoptera	Ichneumonidae	Cytoplasm	Soluble	0.0926	0.8229	0.0032	0.0045	0.0063	0.0168	0.0015	0.0213	0.0153	0.0155
Pimpla_flavicoxis__GBPM01026246.1		Hymenoptera	Ichneumonidae	Cytoplasm	Soluble	0.0544	0.4375	0.0117	0.4194	0.0043	0.0194	0.0174	0.002	0.0107	0.0231
Syrphophilus_tricinctorius__GBOR01006888.1		Hymenoptera	Ichneumonidae	Cytoplasm	Soluble	0.1896	0.6832	0.0033	0.0065	0.0233	0.0135	0.0021	0.0283	0.0421	0.0081
Megalodontes_cephalotes__GBQG01017450.1		Hymenoptera	Megalodontesidae	Cytoplasm	Soluble	0.0888	0.6398	0.0101	0.103	0.0521	0.0293	0.0152	0.0065	0.0296	0.0256
Megalodontes_cephalotes__GBQG01017452.1		Hymenoptera	Megalodontesidae	Cytoplasm	Soluble	0.0888	0.6398	0.0101	0.103	0.0521	0.0293	0.0152	0.0065	0.0296	0.0256
Cosmocomoidea_morgani__GBLO01008764.1		Hymenoptera	Mymaridae	Cytoplasm	Soluble	0.3378	0.4837	0.0034	0.0808	0.005	0.0334	0.0209	0.0179	0.0106	0.0066
Cosmocomoidea_morgani__GBLO01008899.1		Hymenoptera	Mymaridae	Cytoplasm	Soluble	0.1071	0.7392	0.0218	0.0604	0.0072	0.006	0.0221	0.0092	0.024	0.0031
Plumarius_gradifrons__GCRH01017736.1		Hymenoptera	Plumariidae	Cytoplasm	Soluble	0.0714	0.2422	0.0383	0.1784	0.0497	0.0825	0.0186	0.1768	0.1013	0.0407
Polistes_metricus__GBGV01014102.1		Hymenoptera	Vespidae	Cytoplasm	Soluble	0.0256	0.2058	0.0479	0.1702	0.027	0.1491	0.0337	0.1345	0.1675	0.0387
Polistes_metricus__GDHQ01052356.1		Hymenoptera	Vespidae	Cytoplasm	Soluble	0.0256	0.2058	0.0479	0.1702	0.027	0.1491	0.0337	0.1345	0.1675	0.0387
Polistes_metricus__GDHQ01052357.1		Hymenoptera	Vespidae	Cytoplasm	Soluble	0.0256	0.2058	0.0479	0.1702	0.027	0.1491	0.0337	0.1345	0.1675	0.0387
Polistes_metricus__GDHQ01052360.1		Hymenoptera	Vespidae	Cytoplasm	Soluble	0.0256	0.2058	0.0479	0.1702	0.027	0.1491	0.0337	0.1345	0.1675	0.0387
Polistes_metricus__GDHQ01052368.1		Hymenoptera	Vespidae	Cytoplasm	Soluble	0.0256	0.2058	0.0479	0.1702	0.027	0.1491	0.0337	0.1345	0.1675	0.0387
Polistes_metricus__GDHQ01052371.1		Hymenoptera	Vespidae	Cytoplasm	Soluble	0.0256	0.2058	0.0479	0.1702	0.027	0.1491	0.0337	0.1345	0.1675	0.0387
Polistes_metricus__GDHQ01052372.1		Hymenoptera	Vespidae	Cytoplasm	Soluble	0.0726	0.5499	0.0357	0.1865	0.0071	0.012	0.0542	0.0015	0.013	0.0674
Andesiana_lamellata__GEOA01049630.1		Lepidoptera	Andesianidae	Cytoplasm	Soluble	0.1668	0.5972	0.0084	0.1585	0.0043	0.0175	0.0085	0.005	0.0152	0.0184
Andesiana_lamellata__GEOA01049633.1		Lepidoptera	Andesianidae	Cytoplasm	Soluble	0.1668	0.5972	0.0084	0.1585	0.0043	0.0175	0.0085	0.005	0.0152	0.0184
Amata_phegea__GCNU01060498.1		Lepidoptera	Erebidae	Cytoplasm	Soluble	0.0389	0.6497	0.0117	0.1129	0.0352	0.0466	0.0341	0.0067	0.0409	0.0235
Arctia_plantaginis__GGLW01070755.1		Lepidoptera	Erebidae	Cytoplasm	Soluble	0.0832	0.3599	0.0458	0.2326	0.0011	0.0036	0.2555	0.0008	0.0126	0.0049
Arctia_plantaginis__GGLW01070756.1		Lepidoptera	Erebidae	Cytoplasm	Soluble	0.0924	0.3355	0.0343	0.2303	0.0007	0.0027	0.2819	0.0009	0.0176	0.0036
Arctia_plantaginis__GGLW01187566.1		Lepidoptera	Erebidae	Cytoplasm	Soluble	0.0286	0.3362	0.034	0.2738	0.09	0.0226	0.1507	0.0057	0.0287	0.0298
Phragmatobia_fuliginosa__GCJS01033514.1		Lepidoptera	Erebidae	Cytoplasm	Soluble	0.066	0.4796	0.0159	0.2162	0.028	0.02	0.0861	0.0191	0.0129	0.0562
Lophocorona_astiptica__GEOJ01475033.1		Lepidoptera	Lophocoronidae	Cytoplasm	Soluble	0.04	0.5746	0.008	0.2665	0.0079	0.0077	0.0072	0.0008	0.0073	0.08
Heliothis_virescens__GEBL01002913.1		Lepidoptera	Noctuidae	Cytoplasm	Soluble	0.1424	0.6206	0.0115	0.1465	0.0046	0.0196	0.0111	0.0034	0.0163	0.024
Spodoptera_exigua__GAFU01007625.1		Lepidoptera	Noctuidae	Cytoplasm	Soluble	0.1176	0.6508	0.0089	0.1502	0.0039	0.0164	0.0074	0.0035	0.0152	0.0263
Spodoptera_exigua__GAOQ01023807.1		Lepidoptera	Noctuidae	Cytoplasm	Soluble	0.0824	0.2581	0.0761	0.2508	0.1138	0.0181	0.0153	0.0243	0.1551	0.006
Azaleodes_micronipha__GEOB01078714.1		Lepidoptera	Palaephatidae	Cytoplasm	Soluble	0.0959	0.4048	0.0256	0.1571	0.001	0.0039	0.2794	0.0014	0.0274	0.0034
Metaphatus_ochraceus__GEOM01013268.1		Lepidoptera	Palaephatidae	Cytoplasm	Soluble	0.0659	0.5822	0.0149	0.1479	0.0236	0.0257	0.0125	0.0043	0.058	0.065
Parides_eurimedes__GAXH02019795.1		Lepidoptera	Papilionidae	Cytoplasm	Soluble	0.0804	0.3571	0.0882	0.102	0.0763	0.0888	0.0603	0.0211	0.0995	0.0263
Antheraea_pernyi__GFCX01010015.1		Lepidoptera	Saturniidae	Cytoplasm	Soluble	0.1095	0.5872	0.0124	0.1938	0.0052	0.0214	0.0094	0.0048	0.0206	0.0357
Dryadaula_visaliella__GENH01153434.1		Lepidoptera	Tineidae	Cytoplasm	Soluble	0.0519	0.3272	0.2264	0.2287	0.0009	0.0029	0.154	0.0005	0.0048	0.0026
Eudarcia_simulatricella__GENR01004511.1		Lepidoptera	Tineidae	Cytoplasm	Soluble	0.1223	0.6327	0.0086	0.1612	0.005	0.0166	0.0067	0.0049	0.0152	0.0266
Eudarcia_simulatricella__GENR01074877.1		Lepidoptera	Tineidae	Cytoplasm	Soluble	0.1223	0.6327	0.0086	0.1612	0.005	0.0166	0.0067	0.0049	0.0152	0.0266
Eudarcia_simulatricella__GENR01088692.1		Lepidoptera	Tineidae	Cytoplasm	Soluble	0.1223	0.6327	0.0086	0.1612	0.005	0.0166	0.0067	0.0049	0.0152	0.0266
Ctenopseustis_herana__GGET01018195.1		Lepidoptera	Tortricidae	Cytoplasm	Soluble	0.1319	0.631	0.0181	0.0607	0.0084	0.0337	0.0255	0.0105	0.0482	0.032
gi_930677189_gb_KPJ17276.1__Neuroglobin__Papilio_machaon_	1	Lepidoptera		Cytoplasm	Soluble	0.0546	0.3109	0.1683	0.2234	0.0709	0.0076	0.1038	0.0032	0.0177	0.0398
Bittacus_pilicornis__GATH02010706.1		Mecoptera	Bittacidae	Cytoplasm	Soluble	0.1671	0.772	0.0031	0.0053	0.0042	0.0118	0.0014	0.008	0.0135	0.0137
Boreus_hyemalis__GAYK02021577.1		Mecoptera	Boreidae	Cytoplasm	Soluble	0.1057	0.5868	0.0058	0.1058	0.0024	0.0015	0.1589	0.0051	0.0027	0.0254
Nannochorista_philpotti__GADB01008721.1		Mecoptera	Nannochoristidae	Cytoplasm	Soluble	0.0898	0.644	0.0235	0.0287	0.0188	0.0313	0.0166	0.0225	0.0729	0.0521
Nannochorista_philpotti__GADB01009262.1		Mecoptera	Nannochoristidae	Cytoplasm	Soluble	0.1508	0.7132	0.0181	0.0204	0.0107	0.0194	0.0125	0.0055	0.0357	0.0136
Nannochorista_philpotti__GADB01019534.1		Mecoptera	Nannochoristidae	Cytoplasm	Soluble	0.23	0.7268	0.0024	0.0115	0.0024	0.0077	0.0018	0.0018	0.0069	0.0087
Panorpa_vulgaris__GAUH02014474.1		Mecoptera	Panorpidae	Cytoplasm	Soluble	0.1633	0.759	0.004	0.0077	0.0049	0.0167	0.0022	0.0098	0.0183	0.0141
Sialis_lutaria__GABK01008217.1		Megaloptera	Sialidae	Cytoplasm	Soluble	0.1298	0.4763	0.0127	0.2443	0.0088	0.0077	0.0427	0.0019	0.0465	0.0293
Enallagma_hageni__GAEQ01007485.1		Odonata	Coenagrionidae	Cytoplasm	Soluble	0.1628	0.7738	0.0022	0.0046	0.0039	0.014	0.0013	0.0136	0.0162	0.0076
Enallagma_hageni__GAEQ01007486.1		Odonata	Coenagrionidae	Cytoplasm	Soluble	0.1873	0.7515	0.0021	0.0036	0.0074	0.0128	0.0008	0.0107	0.012	0.0119
Enallagma_hageni__GAEQ01007487.1		Odonata	Coenagrionidae	Cytoplasm	Soluble	0.1873	0.7515	0.0021	0.0036	0.0074	0.0128	0.0008	0.0107	0.012	0.0119
Enallagma_hageni__GAEQ01007488.1		Odonata	Coenagrionidae	Cytoplasm	Soluble	0.177	0.7387	0.0029	0.0059	0.0106	0.0174	0.0013	0.0154	0.0175	0.0132
Ischnura_elegans__GFWX01077744.1		Odonata	Coenagrionidae	Cytoplasm	Soluble	0.014	0.3899	0.0235	0.366	0.0064	0.0086	0.0634	0.0007	0.0037	0.1238
Cordulegaster_boltonii__GAYO02029355.1		Odonata	Cordulegastridae	Cytoplasm	Soluble	0.0179	0.4497	0.1022	0.1191	0.0565	0.0136	0.085	0.0174	0.0219	0.1168
Epiophlebia_superstes__GAVW02015803.1		Odonata	Epiophlebiidae	Cytoplasm	Soluble	0.0991	0.4557	0.0675	0.1496	0.0386	0.0425	0.0201	0.0665	0.0464	0.0139
Megaloprepus_caerulatus__GEXY01026843.1		Odonata	Pseudostigmatidae	Cytoplasm	Soluble	0.0804	0.6675	0.0131	0.0692	0.0294	0.0216	0.0189	0.0123	0.0332	0.0543
Peruphasma_schultei__GAWJ02047056.1		Phasmatodea	Pseudophasmatidae	Cytoplasm	Soluble	0.1193	0.5501	0.0283	0.0774	0.0203	0.0333	0.0579	0.0184	0.0726	0.0223
Timema_podura__GFPW01012938.1		Phasmatodea	Timematidae	Cytoplasm	Soluble	0.2892	0.5896	0.0042	0.0405	0.0086	0.0193	0.0059	0.0031	0.0129	0.0266
Menopon_gallinae__GAWR02009420.1		Phthiraptera	Menoponidae	Cytoplasm	Soluble	0.0158	0.6955	0.0219	0.1143	0.009	0.0241	0.0175	0.0022	0.0163	0.0833
Cosmioperla_kuna__GAYL02031824.1		Plecoptera	Eustheniidae	Cytoplasm	Soluble	0.1061	0.6664	0.0151	0.0179	0.0176	0.0221	0.0096	0.0276	0.0697	0.0479
Anurida_maritima__GAUE02021378.1		Poduromorpha	Neanuridae	Cytoplasm	Soluble	0.0957	0.5985	0.0167	0.039	0.0364	0.0415	0.0116	0.0245	0.1095	0.0267
Holacanthella_duospinosa__GFPE01017497.1		Poduromorpha	Neanuridae	Cytoplasm	Soluble	0.0698	0.8188	0.0031	0.009	0.0102	0.0124	0.0026	0.0164	0.0294	0.0284
Holacanthella_duospinosa__GFPE01017498.1		Poduromorpha	Neanuridae	Cytoplasm	Soluble	0.0698	0.8188	0.0031	0.009	0.0102	0.0124	0.0026	0.0164	0.0294	0.0284
Tetrodontophora_bielanensis__GAXI02015810.1		Poduromorpha	Onychiuridae	Cytoplasm	Soluble	0.3423	0.5359	0.0012	0.0523	0.0051	0.0113	0.003	0.0282	0.0148	0.0059
Acerentomon_sp._AD-2013__GAXE02041270.1		Protura	Acerentomidae	Cytoplasm	Soluble	0.0909	0.6377	0.01	0.057	0.055	0.019	0.0122	0.0094	0.0813	0.0275
Ceratophyllus_gallinae__GAWK02008448.1		Siphonaptera	Ceratophyllidae	Cytoplasm	Soluble	0.2396	0.4476	0.0179	0.0306	0.0263	0.0574	0.0122	0.0424	0.1162	0.0098
Oropsylla_silantiewi__GAWY01007310.1		Siphonaptera	Ceratophyllidae	Cytoplasm	Soluble	0.1519	0.7247	0.0049	0.02	0.0075	0.0232	0.0051	0.0146	0.0299	0.0182
Archaeopsylla_erinacei__GABB01016123.1		Siphonaptera	Pulicidae	Cytoplasm	Soluble	0.2808	0.545	0.0208	0.0382	0.0127	0.013	0.0172	0.0104	0.0343	0.0275
Stylops_melittae__GAZM02010098.1		Strepsiptera	Stylopidae	Cytoplasm	Soluble	0.1992	0.6669	0.008	0.0069	0.0161	0.019	0.0021	0.0166	0.0574	0.0078
Sminthurus_viridis__GATZ02005868.1		Symphypleona	Sminthuridae	Cytoplasm	Soluble	0.1831	0.6544	0.0041	0.0216	0.0105	0.0103	0.0059	0.0229	0.0523	0.0348
Sminthurus_viridis__GATZ02008501.1		Symphypleona	Sminthuridae	Cytoplasm	Soluble	0.094	0.8257	0.0028	0.0118	0.0064	0.0116	0.0019	0.0094	0.0171	0.0192
Gynaikothrips_ficorum__GAXG02083174.1		Thysanoptera	Phlaeothripidae	Cytoplasm	Soluble	0.0702	0.5872	0.0122	0.171	0.0274	0.0148	0.0312	0.0044	0.0304	0.0512
Gynaikothrips_ficorum__GAXG02101880.1		Thysanoptera	Phlaeothripidae	Cytoplasm	Soluble	0.0521	0.5211	0.0172	0.2065	0.0244	0.0206	0.0506	0.0029	0.0152	0.0894
Frankliniella_cephalica__GAYE02009592.1		Thysanoptera	Thripidae	Cytoplasm	Soluble	0.0285	0.4953	0.0846	0.2743	0.026	0.0298	0.0097	0.0033	0.0359	0.0127
Frankliniella_cephalica__GAYE02016246.1		Thysanoptera	Thripidae	Cytoplasm	Soluble	0.0354	0.5655	0.0121	0.2504	0.0078	0.0088	0.0165	0.0009	0.0066	0.096
Thrips_palmi__GAXC02009059.1		Thysanoptera	Thripidae	Cytoplasm	Soluble	0.0164	0.4431	0.0878	0.2869	0.0323	0.0402	0.0204	0.0036	0.0413	0.028
Tricholepidion_gertschi__GASO02026468.1		Zygentoma	Lepidotrichidae	Cytoplasm	Soluble	0.1054	0.6265	0.0037	0.0685	0.042	0.0098	0.0311	0.0166	0.052	0.0443
Tricholepidion_gertschi__GASO02028577.1		Zygentoma	Lepidotrichidae	Cytoplasm	Soluble	0.0521	0.5367	0.0327	0.0686	0.0155	0.0214	0.1139	0.0229	0.0662	0.0699
Tricholepidion_gertschi__GASO02029531.1		Zygentoma	Lepidotrichidae	Cytoplasm	Soluble	0.185	0.6263	0.0093	0.0277	0.0203	0.0312	0.0071	0.0198	0.0585	0.0149
Tricholepidion_gertschi__GASO02029589.1		Zygentoma	Lepidotrichidae	Cytoplasm	Soluble	0.101	0.4264	0.0083	0.0242	0.1825	0.0953	0.0049	0.05	0.0846	0.0227
Tricholepidion_gertschi__GASO02029647.1		Zygentoma	Lepidotrichidae	Cytoplasm	Soluble	0.1614	0.7087	0.0092	0.0117	0.0095	0.0189	0.0057	0.0153	0.0433	0.0162
Tricholepidion_gertschi__GASO02029697.1		Zygentoma	Lepidotrichidae	Cytoplasm	Soluble	0.0397	0.766	0.0046	0.039	0.0099	0.0154	0.0154	0.0046	0.0177	0.0877
Tricholepidion_gertschi__GASO02033905.1		Zygentoma	Lepidotrichidae	Cytoplasm	Soluble	0.0473	0.4262	0.0169	0.159	0.0425	0.0223	0.0985	0.0259	0.0933	0.0681
JL117411.1_TSA__Speleonectes_cf._tulumensis_mRNA_sequence__Remipedia_	1	Crustacea		Endoplasmic reticulum	Soluble	0.0186	0.0817	0.1059	0.13	0.0095	0.4488	0.0293	0.0291	0.122	0.0251
Ceratina_chalybea__GBPU01007976.1		Hymenoptera	Apidae	Endoplasmic reticulum	Soluble	0.0069	0.076	0.3393	0.0503	0.0058	0.4455	0.0132	0.0414	0.0182	0.0034
Aleiodes_testaceus__GBUY01017387.1		Hymenoptera	Braconidae	Endoplasmic reticulum	Membrane	0.0061	0.0523	0.069	0.2447	0.0164	0.2789	0.0599	0.1912	0.0644	0.017
Gorytes_laticinctus__GBNR01016586.1		Hymenoptera	Crabronidae	Endoplasmic reticulum	Soluble	0.0033	0.0918	0.143	0.0752	0.0221	0.4111	0.0425	0.153	0.052	0.0061
Formica_exsecta__GFLV01029374.1		Hymenoptera	Formicidae	Endoplasmic reticulum	Soluble	0.0469	0.1401	0.0732	0.1241	0.009	0.3053	0.0114	0.1806	0.0783	0.0311
Stigmatomma_oregonense__GAXR01027369.1		Hymenoptera	Formicidae	Endoplasmic reticulum	Soluble	0.0122	0.1189	0.1078	0.1215	0.0045	0.3458	0.0723	0.1266	0.0732	0.0174
Stigmatomma_oregonense__GAXR01027373.1-1		Hymenoptera	Formicidae	Endoplasmic reticulum	Soluble	0.0122	0.1189	0.1078	0.1215	0.0045	0.3458	0.0723	0.1266	0.0732	0.0174
Stigmatomma_oregonense__GAXR01027374.1		Hymenoptera	Formicidae	Endoplasmic reticulum	Soluble	0.0122	0.1189	0.1078	0.1215	0.0045	0.3458	0.0723	0.1266	0.0732	0.0174
Heterodontonyx_sp._AD-2014__GBNZ01010736.1		Hymenoptera	Pompilidae	Endoplasmic reticulum	Soluble	0.0388	0.1857	0.114	0.1281	0.0146	0.2483	0.178	0.0274	0.0537	0.0113
Periplaneta_americana__GFCQ01023328.1		Blattodea	Blattidae	Extracellular	Soluble	0	0	0.9603	0	0	0.0391	0	0	0.0005	0
Macrosiagon_limbatum__GDPU01016306.1		Coleoptera	Ripiphoridae	Extracellular	Soluble	0	0.001	0.6875	0.0005	0	0.3068	0	0	0.0041	0
AAA85483.1_globin_W__Chironomus_thummi_	1	Diptera	Chironomidae	Extracellular	Soluble	0	0	0.9809	0	0	0.0175	0	0	0.0017	0
CAA39714.1_Ctp_HbVIIB-5__Chironomus_thummi_	1	Diptera	Chironomidae	Extracellular	Soluble	0	0	0.9997	0	0	0.0002	0	0	0.0001	0
CAA39718.1_Ctp_HbV__Chironomus_thummi_	1	Diptera	Chironomidae	Extracellular	Soluble	0	0	1	0	0	0	0	0	0	0
CAA39720.1_Ctp_HbY__Chironomus_thummi_	1	Diptera	Chironomidae	Extracellular	Soluble	0	0	0.9992	0	0	0.0004	0	0	0.0004	0
Polypedilum_nubifer__GGBC01012228.1		Diptera	Chironomidae	Extracellular	Soluble	0	0	0.9998	0	0	0.0001	0	0	0	0
Polypedilum_nubifer__GGBC01013579.1		Diptera	Chironomidae	Extracellular	Soluble	0	0	1	0	0	0	0	0	0	0
Procladius_villosimanus__GGAY01004141.1		Diptera	Chironomidae	Extracellular	Soluble	0	0	0.9982	0	0	0.0007	0	0	0.0011	0
Procladius_villosimanus__GGAY01009345.1		Diptera	Chironomidae	Extracellular	Soluble	0	0	0.9999	0	0	0.0001	0	0	0	0
Procladius_villosimanus__GGAY01009346.1		Diptera	Chironomidae	Extracellular	Soluble	0	0.001	0.9975	0.0008	0	0.0005	0	0	0.0001	0
Procladius_villosimanus__GGAY01012087.1		Diptera	Chironomidae	Extracellular	Soluble	0	0	0.9965	0	0	0.0015	0	0	0.002	0
Procladius_villosimanus__GGAY01028876.1		Diptera	Chironomidae	Extracellular	Soluble	0	0.0002	0.9875	0.0003	0.0001	0.0094	0.0001	0	0.0024	0
Procladius_villosimanus__GGAY01028921.1		Diptera	Chironomidae	Extracellular	Soluble	0	0.0002	0.9568	0.0001	0.0002	0.035	0	0	0.0077	0
Procladius_villosimanus__GGAY01030035.1		Diptera	Chironomidae	Extracellular	Soluble	0	0	0.9999	0	0	0.0001	0	0	0	0
Procladius_villosimanus__GGAY01030547.1		Diptera	Chironomidae	Extracellular	Soluble	0	0	0.9999	0	0	0	0	0	0	0
Telmatopelopia_nemorum__GGAZ01000767.1		Diptera	Chironomidae	Extracellular	Soluble	0	0	0.9721	0	0	0.0274	0	0	0.0005	0
Telmatopelopia_nemorum__GGAZ01000768.1		Diptera	Chironomidae	Extracellular	Soluble	0	0	0.9973	0	0	0.0027	0	0	0.0001	0
Telmatopelopia_nemorum__GGAZ01003376.1		Diptera	Chironomidae	Extracellular	Soluble	0	0.005	0.9905	0.0038	0	0.0006	0	0	0	0
Telmatopelopia_nemorum__GGAZ01008222.1		Diptera	Chironomidae	Extracellular	Soluble	0	0.005	0.9905	0.0038	0	0.0006	0	0	0	0
Ephemera_danica__GAUK02012573.1		Ephemeroptera	Ephemeridae	Extracellular	Soluble	0	0.0001	0.9226	0	0.0004	0.0683	0	0	0.0085	0
Chrysis_viridula__GATY02018949.1		Hymenoptera	Chrysididae	Extracellular	Soluble	0.0226	0.2673	0.2688	0.1632	0.0454	0.0608	0.0245	0.0433	0.0818	0.0223
Chrysis_viridula__GATY02018950.1		Hymenoptera	Chrysididae	Extracellular	Soluble	0.0226	0.2673	0.2688	0.1632	0.0454	0.0608	0.0245	0.0433	0.0818	0.0223
Chrysis_viridula__GATY02018951.1		Hymenoptera	Chrysididae	Extracellular	Soluble	0.0226	0.2673	0.2688	0.1632	0.0454	0.0608	0.0245	0.0433	0.0818	0.0223
Parnopes_grandior__GBXA01024273.1		Hymenoptera	Chrysididae	Extracellular	Soluble	0.2397	0.1485	0.3763	0.1502	0.0474	0.004	0.0072	0.0065	0.0201	0.0001
Megalodontes_cephalotes__GBQG01017451.1		Hymenoptera	Megalodontesidae	Extracellular	Soluble	0.0037	0.065	0.7628	0.0215	0.0006	0.1248	0.0026	0.0001	0.0189	0.0001
Cosmocomoidea_morrilli__GBLN01012450.1		Hymenoptera	Mymaridae	Extracellular	Soluble	0.0079	0.107	0.5057	0.0533	0.0056	0.2196	0.0049	0.0359	0.0593	0.0008
Auplopus_albifrons__GBPV01012415.1		Hymenoptera	Pompilidae	Extracellular	Soluble	0.0486	0.1977	0.3006	0.2432	0.0111	0.1164	0.032	0.0023	0.0412	0.0068
Pompilus_cinereus__GBWE01010895.1		Hymenoptera	Pompilidae	Extracellular	Soluble	0.0342	0.1994	0.3422	0.3376	0.0092	0.0296	0.0173	0.004	0.0121	0.0145
Euura_ribesii__GBQB01020359.1		Hymenoptera	Tenthredinidae	Extracellular	Soluble	0.0003	0.0982	0.7452	0.1283	0.0022	0.0179	0.0003	0.0002	0.0052	0.0022
Hemideina_crassidens__GFBX01001472.1		Orthoptera	Anostostomatidae	Extracellular	Soluble	0.0013	0.0551	0.7792	0.0584	0.0057	0.0794	0.0004	0.0012	0.0185	0.0008
Laupala_cerasina__GGFB01007911.1		Orthoptera	Gryllidae	Extracellular	Soluble	0.0003	0.0002	0.9512	0.0011	0.0012	0.037	0.0001	0.0084	0.0006	0
Apachyus_charteceus__GAUW02007828.1		Dermaptera	Apachyidae	Golgi apparatus	Membrane	0.0091	0.0323	0.0142	0.1662	0.0741	0.1052	0.057	0.2986	0.2246	0.0189
Baetis_sp._AD-2013__GATU02002907.1		Ephemeroptera	Baetidae	Golgi apparatus	Membrane	0.0019	0.0168	0.0362	0.099	0.0781	0.1335	0.0194	0.4745	0.1346	0.0059
Ampulex_compressa__GFCP01014862.1		Hymenoptera	Ampulicidae	Golgi apparatus	Membrane	0.0129	0.0883	0.0296	0.1331	0.0168	0.2331	0.0232	0.348	0.1075	0.0075
Andrena_vaga__GBLF01023181.1		Hymenoptera	Andrenidae	Golgi apparatus	Membrane	0.0069	0.0774	0.032	0.1173	0.1525	0.0528	0.0112	0.323	0.1916	0.0353
Eucera_malvae__GBNI01017185.1		Hymenoptera	Apidae	Golgi apparatus	Membrane	0.0304	0.1047	0.0543	0.1596	0.0248	0.1027	0.0188	0.3514	0.1469	0.0063
Eucera_nigriceps__GBVJ01016984.1		Hymenoptera	Apidae	Golgi apparatus	Membrane	0.0041	0.0657	0.0693	0.0887	0.1907	0.1132	0.0419	0.2116	0.2072	0.0076
Eucera_sp._Tetraloniella_AD-2014__GBQV01019021.1		Hymenoptera	Apidae	Golgi apparatus	Membrane	0.0096	0.0706	0.0591	0.1767	0.1318	0.0671	0.0471	0.2254	0.1991	0.0135
Euglossa_dilemma__GBNP01025235.1		Hymenoptera	Apidae	Golgi apparatus	Membrane	0.0107	0.0735	0.0656	0.1203	0.0562	0.153	0.0409	0.364	0.0907	0.0252
Cephalonomia_tarsalis__GBQE01026640.1		Hymenoptera	Bethylidae	Golgi apparatus	Membrane	0.0041	0.0438	0.062	0.1894	0.0796	0.1259	0.0285	0.3418	0.1116	0.0133
Cephalonomia_tarsalis__GBQE01026641.1		Hymenoptera	Bethylidae	Golgi apparatus	Membrane	0.0041	0.0438	0.062	0.1894	0.0796	0.1259	0.0285	0.3418	0.1116	0.0133
Macrocentrus_marginator__GBWD01016433.1		Hymenoptera	Braconidae	Golgi apparatus	Membrane	0.0033	0.0325	0.0361	0.1681	0.1445	0.0441	0.0194	0.3497	0.1656	0.0367
Microplitis_mediator__GGCK01007804.1		Hymenoptera	Braconidae	Golgi apparatus	Membrane	0.0081	0.0931	0.0172	0.1966	0.1004	0.0435	0.0405	0.2858	0.1943	0.0204
Argochrysis_armilla__GAXO01009428.1		Hymenoptera	Chrysididae	Golgi apparatus	Membrane	0.0129	0.0495	0.0644	0.1731	0.1058	0.0815	0.0197	0.3327	0.1063	0.0542
Chrysis_viridula__GATY02018948.1		Hymenoptera	Chrysididae	Golgi apparatus	Membrane	0.0053	0.0524	0.0975	0.0744	0.1475	0.1363	0.0156	0.3511	0.1031	0.0168
Chrysis_viridula__GATY02018953.1		Hymenoptera	Chrysididae	Golgi apparatus	Membrane	0.0125	0.0988	0.0929	0.1487	0.1142	0.116	0.0118	0.2887	0.1013	0.0151
Cleptes_nitidulus__GBUN01017986.1		Hymenoptera	Chrysididae	Golgi apparatus	Membrane	0.0179	0.0926	0.0521	0.1602	0.1304	0.052	0.0239	0.2455	0.1735	0.052
Cleptes_nitidulus__GBUN01017987.1		Hymenoptera	Chrysididae	Golgi apparatus	Membrane	0.0179	0.0926	0.0521	0.1602	0.1304	0.052	0.0239	0.2455	0.1735	0.052
Chyphotes_mellipes__GAXL01028533.1		Hymenoptera	Chyphotidae	Golgi apparatus	Membrane	0.023	0.1732	0.0311	0.1467	0.1158	0.0583	0.0119	0.2093	0.2022	0.0285
Colletes_cunicularius__GBUJ01028677.1		Hymenoptera	Colletidae	Golgi apparatus	Membrane	0.0142	0.1521	0.0492	0.1521	0.0416	0.115	0.0404	0.2634	0.1435	0.0285
Dinetus_pictus__GBLS01016626.1		Hymenoptera	Crabronidae	Golgi apparatus	Membrane	0.0036	0.0227	0.0254	0.0906	0.235	0.0389	0.0112	0.2698	0.2621	0.0408
Dinetus_pictus__GBLS01016627.1		Hymenoptera	Crabronidae	Golgi apparatus	Membrane	0.0036	0.0227	0.0254	0.0906	0.235	0.0389	0.0112	0.2698	0.2621	0.0408
Harpactus_elegans__GBNF01011061.1		Hymenoptera	Crabronidae	Golgi apparatus	Membrane	0.0068	0.0642	0.0512	0.0758	0.1893	0.0847	0.0148	0.2783	0.2156	0.0193
Nitela_sp._AD-2014__GBQU01054601.1		Hymenoptera	Crabronidae	Golgi apparatus	Membrane	0.003	0.0213	0.0248	0.0955	0.2602	0.0461	0.0121	0.2622	0.2401	0.0347
Passaloecus_eremita__GBVL01012475.1		Hymenoptera	Crabronidae	Golgi apparatus	Membrane	0.0117	0.1637	0.0276	0.1731	0.0829	0.0782	0.0293	0.212	0.1621	0.0595
Pemphredon_lugens__GBQH01013483.1		Hymenoptera	Crabronidae	Golgi apparatus	Membrane	0.0159	0.0795	0.0183	0.1685	0.0405	0.1148	0.0275	0.3514	0.1566	0.027
Pseudoscolia_sinaitica__GBNW01013574.1		Hymenoptera	Crabronidae	Golgi apparatus	Membrane	0.0068	0.0466	0.0234	0.1345	0.1979	0.0392	0.0091	0.322	0.1835	0.037
Sphecius_convallis__GBOB01018435.1		Hymenoptera	Crabronidae	Golgi apparatus	Membrane	0.0174	0.0965	0.0581	0.1141	0.0268	0.2344	0.0471	0.2805	0.111	0.0141
Stizoides_tridentatus__GBQO01019064.1		Hymenoptera	Crabronidae	Golgi apparatus	Membrane	0.028	0.1876	0.0682	0.1066	0.0822	0.0863	0.0086	0.2522	0.1589	0.0213
Stizus_continuus__GBNB01016703.1		Hymenoptera	Crabronidae	Golgi apparatus	Membrane	0.009	0.0776	0.0446	0.1247	0.0385	0.174	0.0183	0.3686	0.138	0.0066
Stizus_continuus__GBNB01016704.1		Hymenoptera	Crabronidae	Golgi apparatus	Membrane	0.009	0.0776	0.0446	0.1247	0.0385	0.174	0.0183	0.3686	0.138	0.0066
Gasteruption_tournieri__GBVG01020264.1		Hymenoptera	Gasteruptiidae	Golgi apparatus	Membrane	0.0086	0.0647	0.0398	0.1026	0.1138	0.0507	0.0101	0.3855	0.2109	0.0134
Gasteruption_tournieri__GBVG01020265.1		Hymenoptera	Gasteruptiidae	Golgi apparatus	Membrane	0.0086	0.0647	0.0398	0.1026	0.1138	0.0507	0.0101	0.3855	0.2109	0.0134
Gasteruption_tournieri__GBVG01020266.1		Hymenoptera	Gasteruptiidae	Golgi apparatus	Membrane	0.0086	0.0647	0.0398	0.1026	0.1138	0.0507	0.0101	0.3855	0.2109	0.0134
Dufourea_dentiventris__GBTY01031561.1		Hymenoptera	Halictidae	Golgi apparatus	Membrane	0.0317	0.0675	0.1428	0.1371	0.0524	0.0784	0.0072	0.3753	0.0991	0.0086
Halictus_quadricinctus__GBQP01017002.1		Hymenoptera	Halictidae	Golgi apparatus	Membrane	0.044	0.0971	0.1021	0.1356	0.0394	0.1354	0.0095	0.2859	0.1218	0.0292
Lasioglossum_xanthopus__GBPT01018976.1		Hymenoptera	Halictidae	Golgi apparatus	Membrane	0.0059	0.0949	0.0343	0.1447	0.0578	0.0916	0.0363	0.2966	0.1968	0.0411
Nomioides_sp._AD-2014__GBVP01022732.1		Hymenoptera	Halictidae	Golgi apparatus	Membrane	0.0034	0.0519	0.0283	0.0607	0.1721	0.0422	0.0058	0.4004	0.2285	0.0066
Systropha_curvicornis__GBWF01001924.1		Hymenoptera	Halictidae	Golgi apparatus	Membrane	0.0186	0.0781	0.0406	0.155	0.1103	0.0631	0.0144	0.2688	0.2155	0.0356
Heriades_truncorum__GBQK01016006.1		Hymenoptera	Megachilidae	Golgi apparatus	Membrane	0.0063	0.0421	0.0405	0.1505	0.1683	0.0502	0.0167	0.2365	0.2322	0.0566
Stelis_punctulatissima__GBWV01003033.1		Hymenoptera	Megachilidae	Golgi apparatus	Membrane	0.0037	0.0309	0.0243	0.104	0.2272	0.0519	0.0286	0.2689	0.2175	0.0432
Sphaeropthalma_orestes__GAXP01017566.1		Hymenoptera	Mutillidae	Golgi apparatus	Membrane	0.0096	0.0749	0.0355	0.1246	0.1591	0.0788	0.0153	0.3045	0.1789	0.0188
Sphaeropthalma_orestes__GAXP01017567.1		Hymenoptera	Mutillidae	Golgi apparatus	Membrane	0.0096	0.0749	0.0355	0.1246	0.1591	0.0788	0.0153	0.3045	0.1789	0.0188
Acantholyda_hieroglyphica__GBKM01024428.1		Hymenoptera	Pamphiliidae	Golgi apparatus	Membrane	0.002	0.019	0.0166	0.0824	0.0975	0.0929	0.0248	0.4694	0.191	0.0045
Sapyga_quinquepunctata__GBWY01019596.1		Hymenoptera	Sapygidae	Golgi apparatus	Membrane	0.0191	0.104	0.0278	0.129	0.0629	0.151	0.0404	0.2968	0.1589	0.0102
Sapygina_decemguttata__GBPQ01011245.1		Hymenoptera	Sapygidae	Golgi apparatus	Membrane	0.025	0.1782	0.0385	0.1299	0.0565	0.1163	0.0201	0.2535	0.1599	0.0219
Colpa_sexmaculata__GBQM01019918.1		Hymenoptera	Scoliidae	Golgi apparatus	Membrane	0.0095	0.0697	0.0816	0.1043	0.1011	0.1408	0.0266	0.3149	0.1341	0.0174
Crioscolia_alcione__GAXT01027947.1		Hymenoptera	Scoliidae	Golgi apparatus	Membrane	0.0096	0.0562	0.0791	0.1251	0.0385	0.2058	0.0222	0.3516	0.0973	0.0146
Prionyx_kirbii__GBQI01010725.1		Hymenoptera	Sphecidae	Golgi apparatus	Membrane	0.007	0.0812	0.0167	0.2208	0.0993	0.0543	0.0239	0.2514	0.2271	0.0184
Sphex_funerarius__GBQD01026044.1		Hymenoptera	Sphecidae	Golgi apparatus	Membrane	0.0098	0.0439	0.0074	0.13	0.0904	0.0654	0.0545	0.3765	0.218	0.0041
Euura_ribesii__GBQB01013629.1		Hymenoptera	Tenthredinidae	Golgi apparatus	Membrane	0.0053	0.0589	0.046	0.1027	0.1113	0.0539	0.0198	0.4284	0.1545	0.0192
Meria_tripunctata__GBOK01023943.1		Hymenoptera	Thynnidae	Golgi apparatus	Membrane	0.0151	0.1024	0.0435	0.1637	0.0522	0.0943	0.0391	0.3133	0.1495	0.027
Meria_tripunctata__GBOK01023944.1		Hymenoptera	Thynnidae	Golgi apparatus	Membrane	0.0245	0.1692	0.0324	0.1726	0.0277	0.1066	0.0303	0.2548	0.1585	0.0234
Meria_tripunctata__GBOK01023945.1		Hymenoptera	Thynnidae	Golgi apparatus	Membrane	0.0151	0.1024	0.0435	0.1637	0.0522	0.0943	0.0391	0.3133	0.1495	0.027
Tiphia_femorata__GBWN01021654.1		Hymenoptera	Tiphiidae	Golgi apparatus	Membrane	0.0018	0.0309	0.0023	0.0381	0.2317	0.0441	0.0105	0.4446	0.1712	0.0249
Delta_sp._AD-2014__GBMR01029235.1		Hymenoptera	Vespidae	Golgi apparatus	Membrane	0.0022	0.0125	0.0223	0.0531	0.3188	0.0518	0.0103	0.3454	0.1645	0.0191
Euodynerus_quadrifasciatus__GBNU01014828.1		Hymenoptera	Vespidae	Golgi apparatus	Membrane	0.002	0.0351	0.0301	0.1016	0.24	0.0454	0.0167	0.2688	0.248	0.0121
Gymnomerus_laevipes__GBTN01016079.1		Hymenoptera	Vespidae	Golgi apparatus	Membrane	0.0044	0.035	0.0204	0.0961	0.1352	0.0767	0.0081	0.4383	0.1783	0.0074
Microdynerus_nugdunensis__GBVS01012030.1		Hymenoptera	Vespidae	Golgi apparatus	Membrane	0.0018	0.0166	0.0149	0.0573	0.2694	0.052	0.0114	0.3066	0.2534	0.0167
Paragymnomerus_spiricornis__GDLP01020651.1		Hymenoptera	Vespidae	Golgi apparatus	Membrane	0.0051	0.0421	0.0508	0.0951	0.1611	0.0727	0.0134	0.403	0.1395	0.0171
Polistes_canadensis__GAFR01019102.1		Hymenoptera	Vespidae	Golgi apparatus	Membrane	0.008	0.1179	0.0494	0.1688	0.0425	0.1501	0.0293	0.2766	0.1409	0.0164
Polistes_canadensis__GAFR01019103.1		Hymenoptera	Vespidae	Golgi apparatus	Membrane	0.008	0.1179	0.0494	0.1688	0.0425	0.1501	0.0293	0.2766	0.1409	0.0164
Polistes_dominula__GBWR01035447.1		Hymenoptera	Vespidae	Golgi apparatus	Membrane	0.0176	0.105	0.0453	0.1681	0.0455	0.1582	0.0317	0.2487	0.1621	0.0177
Polistes_dominula__GEDB01006983.1		Hymenoptera	Vespidae	Golgi apparatus	Membrane	0.0176	0.105	0.0453	0.1681	0.0455	0.1582	0.0317	0.2487	0.1621	0.0177
Pseudomasaris_vespoides__GAXQ01003079.1		Hymenoptera	Vespidae	Golgi apparatus	Membrane	0.0153	0.1096	0.054	0.1856	0.0663	0.0864	0.0428	0.24	0.1257	0.0743
Vespa_crabro__GBQS01033423.1		Hymenoptera	Vespidae	Golgi apparatus	Membrane	0.0072	0.0218	0.0381	0.1047	0.0317	0.1987	0.0461	0.4185	0.1215	0.0119
Vespula_germanica__GBNG01005071.1		Hymenoptera	Vespidae	Golgi apparatus	Membrane	0.0048	0.0234	0.0321	0.1413	0.0359	0.1312	0.0731	0.4515	0.0939	0.0127
Loxostege_sticticalis__GFCJ01031650.1		Lepidoptera	Crambidae	Golgi apparatus	Membrane	0.0063	0.0501	0.0087	0.1722	0.0888	0.074	0.0384	0.3721	0.1827	0.0066
Ostrinia_furnacalis__GAQJ01029171.1		Lepidoptera	Crambidae	Golgi apparatus	Membrane	0.0147	0.095	0.0258	0.1738	0.0956	0.0491	0.0155	0.3319	0.1836	0.015
Ostrinia_nubilalis__GAVD01018831.1		Lepidoptera	Crambidae	Golgi apparatus	Membrane	0.008	0.0863	0.024	0.1583	0.1145	0.0558	0.02	0.3567	0.1451	0.0313
Amyelois_transitella__GDGN01062511.1		Lepidoptera	Pyralidae	Golgi apparatus	Membrane	0.0066	0.0583	0.0222	0.2031	0.1855	0.0577	0.0146	0.2426	0.1879	0.0216
Tineola_bisselliella__GEOR01003619.1		Lepidoptera	Tineidae	Golgi apparatus	Membrane	0.0055	0.0398	0.0155	0.1008	0.2315	0.0504	0.0099	0.3378	0.1507	0.058
Prosarthria_teretrirostris__GAZT02022670.1		Orthoptera	Proscopiidae	Golgi apparatus	Membrane	0.0017	0.0292	0.0017	0.0182	0.3559	0.0322	0.004	0.4523	0.0913	0.0134
Euwallacea_fornicatus__GBYD01035344.1		Coleoptera	Curculionidae	Lysosome/Vacuole	Soluble	0.0213	0.1325	0.1071	0.1303	0.1015	0.135	0.0689	0.035	0.2407	0.0277
Euwallacea_fornicatus__GBYD01035352.1		Coleoptera	Curculionidae	Lysosome/Vacuole	Soluble	0.0213	0.1325	0.1071	0.1303	0.1015	0.135	0.0689	0.035	0.2407	0.0277
Eucera_nigrescens__GBPG01022447.1		Hymenoptera	Apidae	Lysosome/Vacuole	Membrane	0.0176	0.1407	0.0409	0.1542	0.1207	0.0492	0.017	0.1979	0.2074	0.0544
Eucera_plumigera__GBLY01016042.1		Hymenoptera	Apidae	Lysosome/Vacuole	Membrane	0.0113	0.0887	0.0566	0.1435	0.1474	0.1179	0.054	0.1767	0.1863	0.0176
Eucera_syriaca__GBLZ01024823.1		Hymenoptera	Apidae	Lysosome/Vacuole	Membrane	0.0199	0.1423	0.0396	0.1394	0.2039	0.0451	0.0129	0.1001	0.2454	0.0516
Aphidius_colemani__GBVE01028865.1		Hymenoptera	Braconidae	Lysosome/Vacuole	Membrane	0.0035	0.0448	0.0091	0.029	0.2854	0.0617	0.0118	0.0393	0.5071	0.0085
Elampus_spina__GBWX01020628.1		Hymenoptera	Chrysididae	Lysosome/Vacuole	Membrane	0.0065	0.0575	0.0318	0.1388	0.1385	0.0569	0.0131	0.2632	0.2679	0.0258
Chyphotes_sp._AD-2014__GBLV01020734.1		Hymenoptera	Chyphotidae	Lysosome/Vacuole	Membrane	0.007	0.0396	0.0519	0.1243	0.2154	0.0492	0.011	0.2067	0.2468	0.0482
Cerceris_arenaria__GBNS01018520.1		Hymenoptera	Crabronidae	Lysosome/Vacuole	Membrane	0.0285	0.1361	0.02	0.1525	0.1233	0.0614	0.0114	0.0853	0.3253	0.0562
Diodontus_minutus__GBMA01013892.1		Hymenoptera	Crabronidae	Lysosome/Vacuole	Membrane	0.0195	0.0849	0.0438	0.1482	0.1281	0.0656	0.013	0.2217	0.2524	0.0227
Psenulus_fuscipennis__GBNH01018323.1		Hymenoptera	Crabronidae	Lysosome/Vacuole	Membrane	0.0104	0.0807	0.0175	0.1348	0.2225	0.0334	0.0101	0.1885	0.2336	0.0686
Trypoxylon_figulus__GBWO01009367.1		Hymenoptera	Crabronidae	Lysosome/Vacuole	Membrane	0.0049	0.0505	0.0265	0.1403	0.2433	0.0431	0.0093	0.1763	0.2659	0.0399
Megalopta_genalis__GELL01026035.1		Hymenoptera	Halictidae	Lysosome/Vacuole	Membrane	0.0059	0.0479	0.116	0.1055	0.1933	0.0452	0.0075	0.214	0.2581	0.0064
Megalopta_genalis__GELL01026036.1		Hymenoptera	Halictidae	Lysosome/Vacuole	Membrane	0.0059	0.0479	0.116	0.1055	0.1933	0.0452	0.0075	0.214	0.2581	0.0064
Megalopta_genalis__GELL01026037.1		Hymenoptera	Halictidae	Lysosome/Vacuole	Membrane	0.0059	0.0479	0.116	0.1055	0.1933	0.0452	0.0075	0.214	0.2581	0.0064
Coelioxys_conoidea__GBPZ01021502.1		Hymenoptera	Megachilidae	Lysosome/Vacuole	Membrane	0.0186	0.1132	0.0592	0.1292	0.1112	0.0771	0.0135	0.2032	0.2525	0.0223
Megachile_willughbiella__GBQN01025707.1		Hymenoptera	Megachilidae	Lysosome/Vacuole	Membrane	0.0265	0.1618	0.0825	0.1347	0.0967	0.068	0.0121	0.1665	0.1935	0.0576
Monosapyga_clavicornis__GBWQ01008826.1		Hymenoptera	Sapygidae	Lysosome/Vacuole	Membrane	0.0191	0.0846	0.0359	0.1613	0.1626	0.0514	0.0135	0.1832	0.2643	0.0241
Isodontia_mexicana__GBPY01026519.1		Hymenoptera	Sphecidae	Lysosome/Vacuole	Membrane	0.018	0.1388	0.0401	0.1922	0.1045	0.0431	0.0268	0.1806	0.2385	0.0174
Allodynerus_rossii__GCVC01020197.1		Hymenoptera	Vespidae	Lysosome/Vacuole	Membrane	0.0028	0.0363	0.0481	0.0768	0.224	0.0499	0.0113	0.2482	0.2808	0.0217
Chlorodynerus_chloroticus__GBMZ01021681.1		Hymenoptera	Vespidae	Lysosome/Vacuole	Membrane	0.0072	0.0667	0.0455	0.1323	0.1396	0.0574	0.0142	0.2606	0.2612	0.0152
Chlorodynerus_chloroticus__GBMZ01021682.1		Hymenoptera	Vespidae	Lysosome/Vacuole	Membrane	0.0072	0.0667	0.0455	0.1323	0.1396	0.0574	0.0142	0.2606	0.2612	0.0152
Chlorodynerus_chloroticus__GBMZ01021683.1		Hymenoptera	Vespidae	Lysosome/Vacuole	Membrane	0.0072	0.0667	0.0455	0.1323	0.1396	0.0574	0.0142	0.2606	0.2612	0.0152
Mischocyttarus_flavitarsis__GAXM01024471.1		Hymenoptera	Vespidae	Lysosome/Vacuole	Membrane	0.0157	0.1446	0.0381	0.1643	0.0512	0.1569	0.0232	0.1719	0.2106	0.0235
Rhynchium_cyanopterum__GBOT01017276.1		Hymenoptera	Vespidae	Lysosome/Vacuole	Membrane	0.0026	0.044	0.0393	0.1062	0.2823	0.0397	0.0092	0.1701	0.287	0.0197
Extatosoma_tiaratum__GAWG01100589.1		Phasmatodea	Phasmatidae	Lysosome/Vacuole	Membrane	0.0067	0.0706	0.0373	0.0842	0.3221	0.0112	0.0505	0.044	0.3647	0.0087
Cryptocercus_wrighti__GAZN02034658.1		Blattodea	Cryptocercidae	Mitochondrion	Soluble	0.0388	0.1045	0.1476	0.2841	0.1491	0.011	0.0641	0.0725	0.0622	0.066
Prorhinotermes_simplex__GASE02051410.1		Blattodea	Rhinotermitidae	Mitochondrion	Soluble	0.0238	0.2735	0.0105	0.5788	0.0049	0.0274	0.0194	0.0028	0.007	0.0518
Dastarcus_helophoroides__GBCX01001131.1		Coleoptera	Bothrideridae	Mitochondrion	Soluble	0.0155	0.2513	0.125	0.2787	0.0052	0.1291	0.1551	0.0083	0.0262	0.0056
Dastarcus_helophoroides__GBCX01001132.1		Coleoptera	Bothrideridae	Mitochondrion	Soluble	0.0155	0.2513	0.125	0.2787	0.0052	0.1291	0.1551	0.0083	0.0262	0.0056
Callosobruchus_maculatus__GEUD01135940.1		Coleoptera	Chrysomelidae	Mitochondrion	Soluble	0.085	0.238	0.0106	0.3518	0.0017	0.0041	0.2904	0.0011	0.0052	0.0122
Serangium_japonicum__GGMU01052438.1		Coleoptera	Coccinellidae	Mitochondrion	Membrane	0.0021	0.0188	0.0156	0.8614	0.003	0.0503	0.0225	0.0008	0.0028	0.0226
Priacma_serrata__GACO01007378.1		Coleoptera	Cupedidae	Mitochondrion	Soluble	0.064	0.3047	0.0235	0.5227	0.0026	0.0096	0.0424	0.0011	0.0045	0.0249
Brassicogethes_aeneus__GAPE01019389.1		Coleoptera	Nitidulidae	Mitochondrion	Soluble	0.1134	0.1992	0.0119	0.609	0.0031	0.022	0.0179	0.0016	0.004	0.0179
Brassicogethes_aeneus__GAPE01019390.1		Coleoptera	Nitidulidae	Mitochondrion	Soluble	0.1956	0.1818	0.0115	0.5385	0.0035	0.0332	0.0097	0.0049	0.0075	0.0137
Brassicogethes_aeneus__GAPE01032824.1		Coleoptera	Nitidulidae	Mitochondrion	Soluble	0.0922	0.2442	0.0137	0.5782	0.0043	0.0246	0.0217	0.0021	0.0054	0.0136
Occasjapyx_japonicus__GAXJ02025001.1		Diplura	Japygidae	Mitochondrion	Soluble	0.0212	0.2124	0.0505	0.4165	0.0292	0.012	0.1049	0.0104	0.0101	0.1327
Corethrella_appendiculata__GANO01002481.1		Diptera	Chaoboridae	Mitochondrion	Soluble	0.1254	0.2112	0.01	0.5806	0.0045	0.0168	0.021	0.0039	0.0091	0.0176
Corethrella_appendiculata__GANO01003569.1		Diptera	Chaoboridae	Mitochondrion	Soluble	0.1528	0.2205	0.1352	0.3445	0.0035	0.0361	0.092	0.0011	0.0071	0.0071
Cricotopus_draysoni__GFNI01004404.1		Diptera	Chironomidae	Mitochondrion	Membrane	0.0355	0.1065	0.1031	0.3443	0.1935	0.0175	0.0165	0.0328	0.0677	0.0826
Cricotopus_draysoni__GFNI01016331.1		Diptera	Chironomidae	Mitochondrion	Soluble	0.0448	0.1518	0.2469	0.3862	0.0011	0.0122	0.1489	0.0012	0.0054	0.0014
Procladius_villosimanus__GGAY01004142.1		Diptera	Chironomidae	Mitochondrion	Membrane	0.0566	0.264	0.0177	0.3782	0.0083	0.0501	0.0888	0.0068	0.1176	0.0118
Procladius_villosimanus__GGAY01030287.1		Diptera	Chironomidae	Mitochondrion	Soluble	0.0336	0.0283	0.0384	0.8653	0.0033	0.0103	0.0086	0.0044	0.0066	0.0012
Culex_tarsalis__GFDL01004309.1		Diptera	Culicidae	Mitochondrion	Soluble	0.0426	0.3749	0.011	0.5025	0.0015	0.0186	0.0237	0.0015	0.004	0.0195
Musca_domestica__GBAB01040192.1		Diptera	Muscidae	Mitochondrion	Soluble	0.0057	0.0099	0.0054	0.9579	0.0004	0.002	0.0133	0	0.0001	0.0053
Simulium_sp._Sim_Corn__GGBP01004427.1		Diptera	Simuliidae	Mitochondrion	Soluble	0.1103	0.2108	0.1562	0.3381	0.0023	0.0361	0.1302	0.0024	0.0069	0.0067
Simulium_sp._Sim_Corn__GGBP01008408.1		Diptera	Simuliidae	Mitochondrion	Soluble	0.1189	0.2302	0.1467	0.3118	0.0022	0.0349	0.1383	0.0021	0.007	0.0078
Pachypsylla_venusta__GAOP01060942.1		Hemiptera	Aphalaridae	Mitochondrion	Soluble	0.0246	0.4152	0.0216	0.4398	0.0073	0.0133	0.0471	0.0015	0.0081	0.0217
Macrosiphum_euphorbiae__GAOM01010471.1		Hemiptera	Aphididae	Mitochondrion	Membrane	0.0139	0.1597	0.0314	0.4442	0.0059	0.0418	0.2741	0.0005	0.0044	0.024
Sipha_flava__GGMS01003325.1		Hemiptera	Aphididae	Mitochondrion	Soluble	0.007	0.2368	0.0636	0.2381	0.1526	0.048	0.1084	0.0226	0.0233	0.0996
Sitobion_avenae__GAPL01002039.1		Hemiptera	Aphididae	Mitochondrion	Membrane	0.0681	0.1009	0.0242	0.2785	0.2157	0.0245	0.0911	0.0708	0.0762	0.05
Cercopis_vulnerata__GAUN02003560.1		Hemiptera	Cercopidae	Mitochondrion	Soluble	0.0181	0.2372	0.1183	0.587	0.0017	0.0019	0.0299	0.0002	0.002	0.0037
Graphocephala_atropunctata__GEBQ01019268.1		Hemiptera	Cicadellidae	Mitochondrion	Soluble	0.0459	0.3279	0.0139	0.4603	0.0039	0.0258	0.0206	0.0014	0.0039	0.0965
Graphocephala_fennahi__GDEF01024817.1		Hemiptera	Cicadellidae	Mitochondrion	Membrane	0.0275	0.2728	0.0108	0.296	0.0292	0.0263	0.0313	0.0847	0.0261	0.1953
Nilaparvata_lugens__IACV01121521.1		Hemiptera	Delphacidae	Mitochondrion	Soluble	0.0008	0.0333	0.0226	0.862	0.0013	0.0048	0.0188	0.0008	0.001	0.0546
Sogatella_furcifera__GFWP01012724.1		Hemiptera	Delphacidae	Mitochondrion	Soluble	0.0203	0.0916	0.0051	0.7695	0.0054	0.0075	0.0295	0.0114	0.003	0.0566
Kerria_lacca__GBDO01030668.1		Hemiptera	Kerriidae	Mitochondrion	Soluble	0.038	0.2146	0.0274	0.3739	0.1193	0.0224	0.1002	0.0296	0.0281	0.0464
Kerria_lacca__GBDP01002432.1		Hemiptera	Kerriidae	Mitochondrion	Soluble	0.038	0.2146	0.0274	0.3739	0.1193	0.0224	0.1002	0.0296	0.0281	0.0464
Lygus_hesperus__GBHO01021839.1		Hemiptera	Miridae	Mitochondrion	Soluble	0.0793	0.2445	0.0158	0.4256	0.0035	0.0154	0.1353	0.0116	0.0068	0.0621
Lygus_hesperus__GBRD01016816.1		Hemiptera	Miridae	Mitochondrion	Soluble	0.0807	0.3161	0.0287	0.3932	0.017	0.0118	0.0317	0.046	0.0147	0.06
Planococcus_citri__GAXF02031833.1		Hemiptera	Pseudococcidae	Mitochondrion	Soluble	0.0024	0.0164	0.0255	0.925	0.0007	0.0073	0.0052	0.0012	0.0006	0.0156
Aphelinus_abdominalis__GBTK01001143.1		Hymenoptera	Aphelinidae	Mitochondrion	Soluble	0.041	0.1469	0.1383	0.4364	0.0169	0.0776	0.0661	0.0109	0.0314	0.0345
Encarsia_formosa__GBVN01046499.1		Hymenoptera	Aphelinidae	Mitochondrion	Soluble	0.0191	0.1767	0.0069	0.7207	0.002	0.0152	0.0212	0.0009	0.0022	0.0351
Eucera_nigrescens__GBPG01013077.1		Hymenoptera	Apidae	Mitochondrion	Soluble	0.034	0.212	0.0189	0.6101	0.0051	0.0401	0.0159	0.0099	0.0079	0.046
Eucera_plumigera__GBLY01021221.1		Hymenoptera	Apidae	Mitochondrion	Soluble	0.006	0.0419	0.0137	0.9149	0.0013	0.0032	0.0061	0.0005	0.0005	0.0118
Arge_berberidis__GBPH01008513.1		Hymenoptera	Argidae	Mitochondrion	Soluble	0.0339	0.3241	0.0042	0.5654	0.002	0.0112	0.0159	0.0012	0.0038	0.0381
Cotesia_glomerata__GDJO01034896.1		Hymenoptera	Braconidae	Mitochondrion	Membrane	0.0048	0.041	0.0294	0.3648	0.0892	0.0501	0.0692	0.224	0.0995	0.0279
Cotesia_rubecula__GDJM01033593.1		Hymenoptera	Braconidae	Mitochondrion	Membrane	0.009	0.0998	0.0318	0.3029	0.1139	0.0349	0.0507	0.2182	0.1186	0.0202
Cotesia_rubecula__GDJM01033594.1		Hymenoptera	Braconidae	Mitochondrion	Membrane	0.009	0.0998	0.0318	0.3029	0.1139	0.0349	0.0507	0.2182	0.1186	0.0202
Microplitis_tuberculifer__GFZI01024684.1		Hymenoptera	Braconidae	Mitochondrion	Membrane	0.0092	0.0993	0.0261	0.2424	0.0956	0.045	0.0634	0.2252	0.1711	0.0227
Microplitis_tuberculifer__GFZI01024685.1		Hymenoptera	Braconidae	Mitochondrion	Membrane	0.0092	0.0993	0.0261	0.2424	0.0956	0.045	0.0634	0.2252	0.1711	0.0227
Microplitis_tuberculifer__GFZI01024686.1		Hymenoptera	Braconidae	Mitochondrion	Membrane	0.0092	0.0993	0.0261	0.2424	0.0956	0.045	0.0634	0.2252	0.1711	0.0227
Cephus_cinctus__GEEY01023099.1		Hymenoptera	Cephidae	Mitochondrion	Soluble	0.0284	0.0409	0.0038	0.9173	0.0006	0.0017	0.0029	0.0003	0.0004	0.0037
Hylaeus_variegatus__GBPS01005203.1		Hymenoptera	Colletidae	Mitochondrion	Soluble	0.21	0.3034	0.0048	0.4574	0.0027	0.0106	0.0013	0.0022	0.0043	0.0033
Nitela_sp._AD-2014__GBQU01054599.1		Hymenoptera	Crabronidae	Mitochondrion	Soluble	0.0118	0.1164	0.0059	0.8211	0.0017	0.0045	0.0083	0.0002	0.0007	0.0294
Nitela_sp._AD-2014__GBQU01054602.1		Hymenoptera	Crabronidae	Mitochondrion	Soluble	0.012	0.1498	0.0067	0.7774	0.002	0.0061	0.0134	0.0003	0.001	0.0314
Nitela_sp._AD-2014__GBQU01054603.1		Hymenoptera	Crabronidae	Mitochondrion	Soluble	0.0118	0.1164	0.0059	0.8211	0.0017	0.0045	0.0083	0.0002	0.0007	0.0294
Trichopria_drosophilae__GBUQ01005755.1		Hymenoptera	Diapriidae	Mitochondrion	Soluble	0.0644	0.2309	0.054	0.5887	0.0213	0.0029	0.0169	0.001	0.0087	0.0113
Neodiprion_lecontei__GEES01073384.1		Hymenoptera	Diprionidae	Mitochondrion	Soluble	0.0214	0.2291	0.2157	0.3539	0.0084	0.0258	0.0785	0.0034	0.0178	0.0461
Eurytoma_brunniventris__GBQC01015005.1		Hymenoptera	Eurytomidae	Mitochondrion	Membrane	0.0132	0.0406	0.0376	0.4332	0.149	0.0099	0.0224	0.1216	0.1418	0.0308
Camponotus_fellah__GFBD01036604.1		Hymenoptera	Formicidae	Mitochondrion	Soluble	0.009	0.1912	0.0589	0.2438	0.009	0.2141	0.1437	0.0511	0.0452	0.034
Diacamma_sp._Okinawa-2006a__IACE01081487.1		Hymenoptera	Formicidae	Mitochondrion	Soluble	0.0323	0.2972	0.1695	0.3067	0.0055	0.1243	0.0073	0.012	0.0285	0.0167
Diacamma_sp._Okinawa-2006a__IACE01081488.1		Hymenoptera	Formicidae	Mitochondrion	Soluble	0.0323	0.2972	0.1695	0.3067	0.0055	0.1243	0.0073	0.012	0.0285	0.0167
Diacamma_sp._Okinawa-2006a__IACE01081489.1		Hymenoptera	Formicidae	Mitochondrion	Soluble	0.0323	0.2972	0.1695	0.3067	0.0055	0.1243	0.0073	0.012	0.0285	0.0167
Diacamma_sp._Okinawa-2006a__IACE01081490.1		Hymenoptera	Formicidae	Mitochondrion	Membrane	0.0694	0.1568	0.0297	0.3492	0.0088	0.1079	0.122	0.0455	0.0788	0.0317
Diacamma_sp._Okinawa-2006a__IACE01081491.1		Hymenoptera	Formicidae	Mitochondrion	Soluble	0.0323	0.2972	0.1695	0.3067	0.0055	0.1243	0.0073	0.012	0.0285	0.0167
Diacamma_sp._Okinawa-2006a__IACE01081492.1		Hymenoptera	Formicidae	Mitochondrion	Soluble	0.0323	0.2972	0.1695	0.3067	0.0055	0.1243	0.0073	0.012	0.0285	0.0167
Diacamma_sp._Okinawa-2006a__IACE01081493.1		Hymenoptera	Formicidae	Mitochondrion	Membrane	0.0694	0.1568	0.0297	0.3492	0.0088	0.1079	0.122	0.0455	0.0788	0.0317
gi_1009389487_gb_KYN11311.1__Neuroglobin__Trachymyrmex_cornetzi_	1	Hymenoptera	Formicidae	Mitochondrion	Soluble	0.0589	0.1263	0.0077	0.7437	0.0094	0.0057	0.0118	0.0087	0.0118	0.0161
Lasius_niger__GFNO01011136.1		Hymenoptera	Formicidae	Mitochondrion	Membrane	0.0171	0.1279	0.0751	0.2101	0.0352	0.2094	0.0199	0.1112	0.1212	0.0729
Tetramorium_bicarinatum__GASM01026045.1		Hymenoptera	Formicidae	Mitochondrion	Membrane	0.0373	0.1791	0.0356	0.222	0.0185	0.1988	0.082	0.0637	0.1493	0.0137
Tetramorium_bicarinatum__GASM01032298.1		Hymenoptera	Formicidae	Mitochondrion	Membrane	0.0373	0.1791	0.0356	0.222	0.0185	0.1988	0.082	0.0637	0.1493	0.0137
Megachile_willughbiella__GBQN01025706.1		Hymenoptera	Megachilidae	Mitochondrion	Soluble	0.0147	0.1523	0.0054	0.7831	0.0018	0.0063	0.0071	0.0004	0.001	0.0279
Melitta_haemorrhoidalis__GBVK01021001.1		Hymenoptera	Melittidae	Mitochondrion	Soluble	0.0253	0.1808	0.0081	0.7596	0.0015	0.0085	0.0035	0.0003	0.0011	0.0113
Episyron_rufipes__GBQL01014028.1		Hymenoptera	Pompilidae	Mitochondrion	Soluble	0.0124	0.1041	0.0108	0.8037	0.0029	0.0138	0.0205	0.0012	0.0022	0.0285
Episyron_rufipes__GBQL01014029.1		Hymenoptera	Pompilidae	Mitochondrion	Soluble	0.0124	0.1041	0.0108	0.8037	0.0029	0.0138	0.0205	0.0012	0.0022	0.0285
Episyron_rufipes__GBQL01014033.1		Hymenoptera	Pompilidae	Mitochondrion	Soluble	0.0124	0.1041	0.0108	0.8037	0.0029	0.0138	0.0205	0.0012	0.0022	0.0285
Pepsis_grossa__GAXS01039540.1		Hymenoptera	Pompilidae	Mitochondrion	Soluble	0.0075	0.0743	0.1393	0.4381	0.0214	0.1984	0.0331	0.0114	0.0431	0.0335
Philotrypesis_parca__GBOV01017861.1		Hymenoptera	Pteromalidae	Mitochondrion	Soluble	0.0735	0.0911	0.0155	0.6023	0.0242	0.0115	0.0919	0.0139	0.031	0.0451
Euura_ribesii__GBQB01020361.1		Hymenoptera	Tenthredinidae	Mitochondrion	Soluble	0.0092	0.1421	0.1756	0.5246	0.0111	0.0499	0.0275	0.0063	0.0147	0.039
Euura_ribesii__GBQB01020362.1		Hymenoptera	Tenthredinidae	Mitochondrion	Soluble	0.0134	0.2667	0.0076	0.5655	0.0025	0.0135	0.0328	0.0006	0.0034	0.094
Euura_ribesii__GBQB01020363.1		Hymenoptera	Tenthredinidae	Mitochondrion	Soluble	0.0103	0.1699	0.0045	0.6943	0.0017	0.0073	0.021	0.0004	0.0018	0.0888
Brachycistis_timberlakei__GAZU01018800.1		Hymenoptera	Tiphiidae	Mitochondrion	Soluble	0.0043	0.0487	0.0127	0.9008	0.0031	0.0096	0.0064	0.0013	0.0014	0.0117
Bombyx_mori__GBJR01005841.1		Lepidoptera	Bombycidae	Mitochondrion	Soluble	0.0404	0.1949	0.0101	0.7138	0.0033	0.01	0.008	0.0013	0.0026	0.0155
Telchin_licus__GBAS01006696.1		Lepidoptera	Castniidae	Mitochondrion	Membrane	0.0375	0.1002	0.116	0.2068	0.1774	0.0231	0.0105	0.1643	0.1087	0.0554
Scirpophaga_incertulas__GETN01020306.1		Lepidoptera	Crambidae	Mitochondrion	Soluble	0.007	0.0408	0.082	0.6458	0.0019	0.0171	0.1092	0.0007	0.0052	0.0903
Phragmatobia_fuliginosa__GCJS01016735.1		Lepidoptera	Erebidae	Mitochondrion	Soluble	0.0496	0.2473	0.0185	0.4663	0.0254	0.0071	0.1341	0.0039	0.0074	0.0403
Spodoptera_exigua__GAOQ01012240.1		Lepidoptera	Noctuidae	Mitochondrion	Soluble	0.0646	0.1829	0.0179	0.6427	0.0354	0.0042	0.0166	0.0061	0.0011	0.0286
Spodoptera_exigua__GAOR01003888.1		Lepidoptera	Noctuidae	Mitochondrion	Soluble	0.0101	0.0536	0.0121	0.8591	0.0028	0.0102	0.0241	0.0024	0.0016	0.0239
Dryadaula_visaliella__GEOD01075883.1		Lepidoptera	Tineidae	Mitochondrion	Soluble	0.026	0.223	0.2449	0.3204	0.001	0.005	0.17	0.0005	0.0051	0.004
Tischeria_quercitella__GEOU01028683.1		Lepidoptera	Tischeriidae	Mitochondrion	Membrane	0.0167	0.0652	0.0114	0.7301	0.0115	0.011	0.0876	0.0109	0.0349	0.0207
Adoxophyes_orana__GGMW01016159.1		Lepidoptera	Tortricidae	Mitochondrion	Soluble	0.0241	0.3185	0.0283	0.4188	0.012	0.0191	0.125	0.0112	0.0226	0.0206
Nannochorista_philpotti__GADB01008985.1		Mecoptera	Nannochoristidae	Mitochondrion	Soluble	0.0232	0.1427	0.1048	0.5812	0.0144	0.0148	0.0626	0.0076	0.0196	0.029
Chrysoperla_zastrowi_sillemi__GGKZ01006458.1		Neuroptera	Chrysopidae	Mitochondrion	Soluble	0.0253	0.2535	0.0159	0.4789	0.0225	0.0358	0.0752	0.0068	0.0689	0.0172
Pseudomallada_prasinus__GAVV02021178.1		Neuroptera	Chrysopidae	Mitochondrion	Soluble	0.0186	0.233	0.0078	0.6551	0.0017	0.0088	0.02	0.0005	0.0027	0.0517
Nevrorthus_apatelios__GACU01009011.1		Neuroptera	Nevrorthidae	Mitochondrion	Soluble	0.0303	0.3071	0.0135	0.6235	0.0033	0.001	0.0075	0.0001	0.0003	0.0134
Epiophlebia_superstes__GAVW02018551.1		Odonata	Epiophlebiidae	Mitochondrion	Soluble	0.0528	0.3301	0.0169	0.3578	0.0117	0.0099	0.0112	0.0111	0.0052	0.1932
Gryllus_bimaculatus__GFMG01355251.1		Orthoptera	Gryllidae	Mitochondrion	Membrane	0.0224	0.1109	0.0656	0.2185	0.0893	0.0296	0.2033	0.1588	0.0829	0.0188
Aretaon_asperrimus__GAZQ02039010.1		Phasmatodea	Heteropterygidae	Mitochondrion	Soluble	0.0631	0.272	0.0292	0.5851	0.0083	0.0032	0.0255	0.0004	0.0014	0.0119
Clitarchus_hookeri__GFVY01064366.1		Phasmatodea	Phasmatidae	Mitochondrion	Soluble	0.0476	0.2587	0.0155	0.4831	0.0148	0.0101	0.0468	0.003	0.0287	0.0916
Clitarchus_hookeri__GFVY01064367.1		Phasmatodea	Phasmatidae	Mitochondrion	Soluble	0.0476	0.2587	0.0155	0.4831	0.0148	0.0101	0.0468	0.003	0.0287	0.0916
Clitarchus_hookeri__GFVY01241730.1		Phasmatodea	Phasmatidae	Mitochondrion	Soluble	0.0476	0.2587	0.0155	0.4831	0.0148	0.0101	0.0468	0.003	0.0287	0.0916
Ramulus_artemis__GAWE01118231.1		Phasmatodea	Phasmatidae	Mitochondrion	Soluble	0.0232	0.3364	0.0615	0.4795	0.0073	0.0269	0.0383	0.0039	0.0113	0.0118
Ramulus_artemis__GAWE01118234.1		Phasmatodea	Phasmatidae	Mitochondrion	Soluble	0.0232	0.3364	0.0615	0.4795	0.0073	0.0269	0.0383	0.0039	0.0113	0.0118
Ramulus_artemis__GAWE01118235.1		Phasmatodea	Phasmatidae	Mitochondrion	Soluble	0.0232	0.3364	0.0615	0.4795	0.0073	0.0269	0.0383	0.0039	0.0113	0.0118
Timema_cristinae__GAVX02013786.1		Phasmatodea	Timematidae	Mitochondrion	Soluble	0.0632	0.2359	0.0166	0.6348	0.0122	0.0048	0.0147	0.0007	0.0011	0.0161
gi_242012437_ref_XP_002426939.1__Neuroglobin_putative__Pediculus_humanus_corporis_	1	Phthriraptera		Mitochondrion	Soluble	0.0593	0.179	0.0072	0.7035	0.0018	0.0035	0.0138	0.0004	0.0011	0.0303
Ectopsocus_briggsi__GAPT02025166.1		Psocoptera	Ectopsocidae	Mitochondrion	Membrane	0.0242	0.1179	0.0619	0.3353	0.0533	0.0187	0.2512	0.0377	0.0454	0.0544
Ectopsocus_briggsi__GAPT02028287.1		Psocoptera	Ectopsocidae	Mitochondrion	Membrane	0.0361	0.1674	0.0553	0.2197	0.1774	0.0419	0.0315	0.0384	0.0939	0.1383
Tricholepidion_gertschi__GASO02034615.1		Zygentoma	Lepidotrichidae	Mitochondrion	Soluble	0.0036	0.029	0.3618	0.5821	0.0024	0.0119	0.0035	0.0014	0.0021	0.0023
Aedes_albopictus__GCLM01086976.1		Diptera	Culicidae	Nucleus	Soluble	0.403	0.3595	0.0114	0.047	0.0572	0.0248	0.0113	0.0268	0.046	0.0129
Photinus_pyralis__GEZM01061957.1		Coleoptera	Lampyridae	Plastid	Soluble	0.0192	0.1296	0.0291	0.3097	0.0036	0.0044	0.4566	0.0024	0.004	0.0415
Nilaparvata_lugens__GANM01006434.1		Hemiptera	Delphacidae	Plastid	Soluble	0.0252	0.2811	0.0629	0.2552	0.0049	0.007	0.3203	0.0004	0.0196	0.0234
Nilaparvata_lugens__GANM01011156.1		Hemiptera	Delphacidae	Plastid	Soluble	0.0126	0.0711	0.0129	0.3496	0.0148	0.0079	0.4946	0.0135	0.0025	0.0205
Nilaparvata_lugens__GAYF02031388.1		Hemiptera	Delphacidae	Plastid	Soluble	0.0252	0.2811	0.0629	0.2552	0.0049	0.007	0.3203	0.0004	0.0196	0.0234
Nilaparvata_lugens__GAYF02031390.1		Hemiptera	Delphacidae	Plastid	Soluble	0.0252	0.2811	0.0629	0.2552	0.0049	0.007	0.3203	0.0004	0.0196	0.0234
Notostira_elongata__GASV02024385.1		Hemiptera	Miridae	Plastid	Membrane	0.0062	0.0398	0.0173	0.1817	0.1398	0.0293	0.483	0.0247	0.0397	0.0385
Ranatra_linearis__GAYZ02022558.1		Hemiptera	Nepidae	Plastid	Soluble	0.02	0.1244	0.012	0.2546	0.0028	0.0044	0.5495	0.0047	0.0041	0.0236
Triodia_sylvina__GAVB02029127.1		Lepidoptera	Hepialidae	Plastid	Soluble	0.0471	0.3442	0.0441	0.1928	0.001	0.0032	0.3565	0.0001	0.0091	0.0018
Ischnura_elegans__GFWX01083918.1		Odonata	Coenagrionidae	Plastid	Membrane	0.0253	0.1916	0.0156	0.2591	0.0493	0.0117	0.3493	0.0096	0.0145	0.0741
Liposcelis_bostrychophila__GAYV02008575.1		Psocoptera	Liposcelidae	Plastid	Soluble	0.0945	0.1737	0.0008	0.0478	0.0015	0.001	0.6495	0.0068	0.0218	0.0025
