# Supplementary material for: Transcriptomes reveal expression of hemoglobins throughout insects and other Hexapoda
Source: PLoS One. 2020 Jun 5;15(6):e0234272. doi: 10.1371/journal.pone.0234272 (PMC7274415; doi:10.1371/journal.pone.0234272)
Supplement: S7 File — (XLSX) [file pone.0234272.s016.xlsx]

## Sheet: itasser-tmalign-remaining
Name	FBpp0082701_Dmel_glob1	FBpp0290501_Dmel_glob2	FBpp0078289_Dmel_glob3	2C0K:A_PDBID_CHAIN_SEQUENCE_Gasterophilus_intestinalis_(Diptera:Oestridae)	CAA39714.1_Ctp_HbVIIB-5_[Chironomus_thummi]_(Diptera:Chironomidae)	CAA39718.1_Ctp_HbV_[Chironomus_thummi]_(Diptera:Chironomidae)	CAA39720.1_Ctp_HbY_[Chironomus_thummi]_(Diptera:Chironomidae)	AAA85483.1_globin_W_[Chironomus_thummi]_(Diptera:Chironomidae)	JL117411.1_TSA:_Speleonectes_cf._tulumensis_(Remipedia)	JAM19901.1_Neuroglobin_[Daphnia_magna]	gi|170038667|ref|XP_001847170.1|_neuroglobin_[Culex_quinquefasciatus]	gi|170038691|ref|XP_001847182.1|_hemoglobin_[Culex_quinquefasciatus]	gi|167870586|gb|EDS33969.1|_globin_2_[Culex_quinquefasciatus]	gi|1218265943|ref|XP_021711312.1|_neuroglobin_[Aedes_aegypti]	gi|157108424|ref|XP_001650222.1|_myoglobin_[Aedes_aegypti]	gi|1009389487|gb|KYN11311.1|_Neuroglobin_[Trachymyrmex_cornetzi]	gi|1008435339|ref|XP_015834431.1|_PREDICTED:_neuroglobin_[Tribolium_castaneum]	gi|817218209|ref|XP_012284967.1|_neuroglobin_[Orussus_abietinus]	gi|242012437|ref|XP_002426939.1|_Neuroglobin_putative_[Pediculus_humanus_corporis]	gi|827548319|ref|XP_012546380.1|_neuroglobin_[Bombyx_mori]	gi|512909097|ref|XP_004926839.1|_neuroglobin_[Bombyx_mori]	gi|930677188|gb|KPJ17275.1|_Neuroglobin_[Papilio_machaon]	gi|930677189|gb|KPJ17276.1|_Neuroglobin_[Papilio_machaon]	gi|930667158|gb|KPJ08246.1|_Cytoglobin-1_[Papilio_machaon]	gi|939257355|ref|XP_014248500.1|_neuroglobin-like_[Cimex_lectularius]	gi|939267256|ref|XP_014253735.1|_neuroglobin-like_[Cimex_lectularius]	gi|1241830633|gb|PBC27039.1|_Cytoglobin-1_[Apis_cerana_cerana]	ODM89928.1_Cytoglobin-2_[Orchesella_cincta]	gi|880847820|gb|JAI31664.1|_Cytoglobin-1_[Bactrocera_latifrons]_(Diptera:Tephritidae)	gi|340716698|ref|XP_003396832.1|_cytoglobin-2_[Bombus_terrestris]	gi|1130226245|ref|XP_019758973.1|_PREDICTED:_cytoglobin-1-like_[Dendroctonus_ponderosae]	Acanthocasuarina_muellerianae__GAYY02025645.1 (Hemiptera)	Acheta_domesticus__GDVN01044299.1 (Orthoptera)	Adelges_tsugae__GBJX01001933.1 (Hemiptera)	Adelges_tsugae__GBJX01001932.1 (Hemiptera)	Adoxophyes_orana__GGMW01009680.1 (Lepidoptera)	Adoxophyes_orana__GGMW01007984.1 (Lepidoptera)	Adoxophyes_orana__GGMW01016159.1 (Lepidoptera)	Aedes_aegypti__GFNA01357381.1 (Diptera)	Aedes_albopictus__GCLM01086976.1 (Diptera)	Agrilus_planipennis__GAAB01004198.1 (Coleoptera)	Agrotis_segetum__GBCW01038968.1 (Lepidoptera)	Aleiodes_testaceus__GBUY01017387.1 (Hymenoptera)	Aleochara_curtula__GATW02010397.1 (Coleoptera)	Aleochara_curtula__GATW02008445.1 (Coleoptera)	Allodynerus_rossii__GCVC01020197.1 (Hymenoptera)	Alysson_spinosus__GBUA01033563.1 (Hymenoptera)	Alysson_spinosus__GBUA01031303.1 (Hymenoptera)	Amata_phegea__GCNU01043804.1 (Lepidoptera)
FBpp0082701_Dmel_glob1	1	0.80258	0.784	0.87334	0.84172	0.84548	0.83538	0.83487	0.85184	0.65266	0.53305	0.59556	0.86934	0.87055	0.85097	0.86577	0.86912	0.87479	0.69717	0.87637	0.86477	0.88093	0.84623	0	0.86264	0.85776	0.88173	0.87428	0.9403	0.86212	0.859	0.6704	0.88176	0.87253	0.85015	0.85857	0.84753	0.87717	0.80206	0.72408	0.57731	0.87502	0.87134	0.84815	0.85918	0.87332	0.8619	0.85252	0.87527
FBpp0290501_Dmel_glob2	0.57549	1	0.70251	0.59027	0.59222	0.60505	0.59491	0.59469	0.65819	0.53548	0.46767	0.44571	0.613	0.69853	0.61454	0.64642	0.66422	0.64338	0.49015	0.67894	0.66063	0.67389	0.60306	0	0.69839	0.64558	0.6776	0.60699	0.5908	0.63754	0.65083	0.51691	0.68823	0.65339	0.63374	0.64878	0.61204	0.66301	0.62625	0.5067	0.43167	0.63185	0.64692	0.68961	0.64388	0.63611	0.6372	0.64123	0.63333
FBpp0078289_Dmel_glob3	0.62951	0.78693	1	0.66201	0.66681	0.65933	0.64557	0.64583	0.7145	0.56373	0.47886	0.48913	0.68389	0.77098	0.69325	0.7334	0.73237	0.70437	0.53523	0.7795	0.76336	0.76133	0.67221	0	0.75423	0.71899	0.77789	0.68141	0.63898	0.7154	0.68519	0.56138	0.75866	0.69953	0.68144	0.69931	0.64842	0.73251	0.70102	0.56963	0.47452	0.66835	0.71817	0.72325	0.71606	0.70176	0.70549	0.70595	0.66956
2C0K:A_PDBID_CHAIN_SEQUENCE_Gasterophilus_intestinalis_(Diptera:Oestridae)	0.8839	0.84138	0.84223	1	0.83894	0.84067	0.84113	0.83817	0.84885	0.67141	0.5653	0.60377	0.87181	0.87849	0.85533	0.85439	0.87595	0.88206	0.6928	0.86719	0.86159	0.85397	0.85277	0	0.87449	0.83578	0.89483	0.88632	0.88202	0.85118	0.86485	0.69362	0.87888	0.90006	0.86875	0.87032	0.83618	0.88677	0.84726	0.72797	0.57622	0.87455	0.86657	0.86119	0.85458	0.87075	0.86112	0.84387	0.86664
CAA39714.1_Ctp_HbVIIB-5_[Chironomus_thummi]_(Diptera:Chironomidae)	0.80343	0.79586	0.79523	0.79165	1	0.94725	0.91653	0.91334	0.82171	0.64532	0.50335	0.58035	0.80431	0.8166	0.80088	0.81906	0.80642	0.79711	0.64721	0.82873	0.82402	0.8115	0.76195	0	0.8209	0.81778	0.82994	0.77584	0.81246	0.82623	0.81199	0.65238	0.84247	0.80815	0.79801	0.83964	0.78573	0.85715	0.78784	0.70245	0.56058	0.81002	0.82201	0.78528	0.76731	0.81281	0.81814	0.80459	0.80167
CAA39718.1_Ctp_HbV_[Chironomus_thummi]_(Diptera:Chironomidae)	0.79832	0.80074	0.77557	0.78501	0.93595	1	0.91496	0.90727	0.80712	0.63085	0.5075	0.57305	0.79541	0.80414	0.78213	0.80566	0.79573	0.7893	0.64282	0.81715	0.80566	0.79913	0.7516	0	0.80845	0.80094	0.81429	0.76464	0.80813	0.81591	0.79901	0.64169	0.82856	0.80063	0.78974	0.83172	0.78076	0.8448	0.77315	0.68457	0.54936	0.8051	0.81761	0.79231	0.76383	0.81061	0.81037	0.80334	0.8004
CAA39720.1_Ctp_HbY_[Chironomus_thummi]_(Diptera:Chironomidae)	0.80237	0.80407	0.77463	0.79826	0.92218	0.93184	1	0.95842	0.80664	0.64117	0.5122	0.58926	0.80954	0.79985	0.80154	0.80758	0.79655	0.81986	0.65119	0.8067	0.80335	0.79238	0.76904	0	0.81542	0.80123	0.81588	0.77965	0.81524	0.8153	0.79814	0.66439	0.82542	0.82001	0.81028	0.84086	0.80371	0.8298	0.79395	0.7009	0.5552	0.81912	0.81003	0.79631	0.78261	0.81423	0.80982	0.80864	0.82045
AAA85483.1_globin_W_[Chironomus_thummi]_(Diptera:Chironomidae)	0.80644	0.80933	0.77914	0.80015	0.92457	0.9295	0.96428	1	0.80188	0.64467	0.51247	0.59633	0.80676	0.79859	0.80191	0.80134	0.80294	0.81418	0.64725	0.80599	0.802	0.79192	0.76518	0	0.81568	0.80168	0.81851	0.78066	0.82087	0.80517	0.7992	0.67261	0.82263	0.81715	0.80415	0.83616	0.80117	0.83706	0.79726	0.70615	0.56291	0.82267	0.80342	0.79163	0.7753	0.81129	0.80447	0.80245	0.81771
JL117411.1_TSA:_Speleonectes_cf._tulumensis_(Remipedia)	0.73054	0.78709	0.76587	0.72151	0.74076	0.73633	0.72286	0.71532	1	0.65345	0.47601	0.52555	0.78351	0.82132	0.76087	0.81011	0.81637	0.78813	0.60996	0.83139	0.83019	0.85652	0.75121	0	0.83994	0.83054	0.83038	0.76783	0.73455	0.85785	0.78666	0.596	0.87	0.7946	0.77763	0.81663	0.71699	0.81228	0.70186	0.63168	0.51422	0.75452	0.88212	0.78976	0.77556	0.84043	0.87926	0.85964	0.75001
JAM19901.1_Neuroglobin_[Daphnia_magna]	0.62297	0.71546	0.67014	0.63319	0.64532	0.63782	0.63763	0.63755	0.72361	1	0.33366	0.64211	0.63675	0.68107	0.64345	0.6644	0.68084	0.64362	0.46771	0.69735	0.69766	0.70112	0.61948	0	0.72266	0.71806	0.69825	0.62572	0.63427	0.68404	0.68253	0.69827	0.71815	0.6543	0.64526	0.72605	0.64638	0.72544	0.6683	0.6552	0.63568	0.6584	0.70269	0.68251	0.63457	0.69042	0.69317	0.70953	0.64542
gi|170038667|ref|XP_001847170.1|_neuroglobin_[Culex_quinquefasciatus]	0.48411	0.58219	0.53737	0.50511	0.47654	0.48592	0.48251	0.48031	0.50006	0.32081	1	0.29374	0.50198	0.58641	0.49009	0.53004	0.53212	0.58173	0.36316	0.35337	0.5485	0.56036	0.51661	0	0.51303	0.49408	0.56531	0.51882	0.49817	0.51059	0.50644	0.34674	0.52096	0.53313	0.55931	0.49562	0.52925	0.50985	0.47601	0.37095	0.27255	0.56707	0.52091	0.56196	0.54452	0.51091	0.52378	0.51365	0.55085
gi|170038691|ref|XP_001847182.1|_hemoglobin_[Culex_quinquefasciatus]	0.75025	0.79796	0.77078	0.75128	0.76541	0.76513	0.77015	0.77659	0.75391	0.8502	0.39735	1	0.77096	0.7575	0.79278	0.76648	0.75922	0.7722	0.53533	0.77137	0.75896	0.7369	0.71688	0	0.79621	0.76831	0.76596	0.73568	0.76477	0.75841	0.76923	0.86383	0.78244	0.7786	0.76483	0.78612	0.7643	0.81344	0.82665	0.81014	0.81036	0.7702	0.77047	0.71703	0.72186	0.76796	0.76149	0.75961	0.76705
gi|167870586|gb|EDS33969.1|_globin_2_[Culex_quinquefasciatus]	0.86418	0.86103	0.85486	0.85638	0.83718	0.83669	0.83771	0.82998	0.91137	0.66239	0.54948	0.61212	1	0.9289	0.94672	0.92658	0.92445	0.93352	0.73859	0.91653	0.90913	0.91161	0.90107	0	0.9312	0.92217	0.93638	0.92509	0.86541	0.92446	0.87066	0.69411	0.93391	0.93026	0.90842	0.88149	0.8334	0.88703	0.85291	0.76394	0.5847	0.86988	0.93738	0.86082	0.91308	0.92386	0.93151	0.89602	0.86867
gi|1218265943|ref|XP_021711312.1|_neuroglobin_[Aedes_aegypti]	0.63133	0.71252	0.70411	0.62947	0.62735	0.62504	0.60936	0.60552	0.69612	0.52483	0.47725	0.44707	0.67061	1	0.65	0.71584	0.77386	0.70975	0.54686	0.75922	0.75374	0.75537	0.67253	0	0.70981	0.72819	0.76626	0.67112	0.64287	0.68883	0.66709	0.49901	0.72158	0.70823	0.70003	0.66674	0.61882	0.67478	0.6083	0.53412	0.43114	0.64407	0.70309	0.71093	0.70924	0.67902	0.69519	0.67913	0.64297
gi|157108424|ref|XP_001650222.1|_myoglobin_[Aedes_aegypti]	0.85606	0.87823	0.88141	0.85026	0.84345	0.83229	0.83927	0.83481	0.89422	0.67787	0.54233	0.63188	0.95871	0.90825	1	0.91085	0.91403	0.90797	0.72405	0.90454	0.90184	0.89993	0.88754	0	0.93777	0.91568	0.92352	0.91863	0.86885	0.91129	0.86848	0.7159	0.92437	0.92527	0.89166	0.88812	0.83046	0.88852	0.89238	0.77173	0.60539	0.87	0.92734	0.84226	0.89219	0.9169	0.90655	0.8986	0.86068
gi|1009389487|gb|KYN11311.1|_Neuroglobin_[Trachymyrmex_cornetzi]	0.77713	0.81292	0.82402	0.76005	0.77248	0.76866	0.75776	0.74832	0.84944	0.62668	0.52738	0.55615	0.834	0.88933	0.81096	1	0.86715	0.8789	0.70054	0.9173	0.89643	0.91619	0.84813	0	0.86735	0.8742	0.90692	0.83989	0.78103	0.86311	0.80053	0.64213	0.88096	0.84724	0.82777	0.81981	0.77081	0.83213	0.767	0.65912	0.54752	0.80404	0.86646	0.84167	0.86544	0.85157	0.85912	0.84976	0.79777
gi|1008435339|ref|XP_015834431.1|_PREDICTED:_neuroglobin_[Tribolium_castaneum]	0.71562	0.76633	0.75663	0.71341	0.69985	0.69889	0.68711	0.68826	0.78449	0.5919	0.4867	0.50396	0.76183	0.87956	0.74474	0.79401	1	0.78837	0.63681	0.83479	0.83699	0.83653	0.76227	0	0.80255	0.81084	0.84243	0.77176	0.72413	0.77353	0.75824	0.57071	0.8132	0.77464	0.75281	0.76137	0.7054	0.75935	0.69383	0.61497	0.48655	0.73745	0.79176	0.78648	0.773	0.7602	0.77938	0.77134	0.73763
gi|817218209|ref|XP_012284967.1|_neuroglobin_[Orussus_abietinus]	0.71243	0.73907	0.7211	0.71055	0.68227	0.68441	0.69885	0.69084	0.74947	0.55219	0.52981	0.50917	0.76053	0.80122	0.73332	0.79606	0.78056	1	0.62681	0.80702	0.79335	0.81985	0.76951	0	0.7517	0.75441	0.81494	0.76298	0.72405	0.75298	0.73212	0.57535	0.78391	0.77694	0.75534	0.73993	0.72065	0.74373	0.69364	0.60378	0.48478	0.7968	0.76533	0.76405	0.7762	0.75279	0.77089	0.74454	0.8039
gi|242012437|ref|XP_002426939.1|_Neuroglobin_putative_[Pediculus_humanus_corporis]	0.82917	0.81942	0.79038	0.81149	0.80615	0.80717	0.80512	0.7941	0.85102	0.58215	0.46988	0.50642	0.89357	0.91254	0.86212	0.94192	0.93548	0.92854	1	0.91585	0.93378	0.93852	0.92645	0	0.89123	0.89333	0.93647	0.92445	0.83057	0.8834	0.81727	0.62179	0.91816	0.90043	0.87539	0.84444	0.77241	0.83757	0.76098	0.67147	0.4691	0.84619	0.88421	0.84311	0.89979	0.87299	0.8784	0.8584	0.84286
gi|827548319|ref|XP_012546380.1|_neuroglobin_[Bombyx_mori]	0.71308	0.77712	0.79766	0.69997	0.71212	0.71086	0.68913	0.68518	0.79213	0.59993	0.32858	0.50725	0.74798	0.85342	0.73077	0.83155	0.82671	0.80702	0.62002	1	0.87961	0.89225	0.76502	0	0.80943	0.82086	0.87314	0.75728	0.72476	0.80221	0.76134	0.57646	0.83007	0.77034	0.74656	0.78468	0.71446	0.79414	0.69629	0.60237	0.50248	0.74287	0.81343	0.81336	0.8102	0.78038	0.79834	0.79684	0.74737
gi|512909097|ref|XP_004926839.1|_neuroglobin_[Bombyx_mori]	0.69877	0.74809	0.77376	0.68989	0.70189	0.69531	0.68008	0.6757	0.78358	0.59536	0.49314	0.49644	0.73613	0.83895	0.72179	0.80556	0.82104	0.78563	0.62357	0.87119	1	0.85946	0.75632	0	0.7896	0.81132	0.84149	0.74911	0.70917	0.79734	0.74767	0.56156	0.82381	0.76013	0.74027	0.77075	0.6938	0.76157	0.67168	0.59762	0.48514	0.72271	0.79379	0.78565	0.77387	0.77112	0.77544	0.79353	0.72514
gi|930677188|gb|KPJ17275.1|_Neuroglobin_[Papilio_machaon]	0.71303	0.76495	0.77504	0.68878	0.69472	0.69281	0.6742	0.67095	0.81193	0.60237	0.50661	0.48918	0.74139	0.84586	0.72459	0.82591	0.82436	0.81578	0.62819	0.88793	0.86357	1	0.7581	0	0.79874	0.81209	0.87438	0.76	0.72032	0.8087	0.75705	0.56417	0.85322	0.76716	0.74226	0.77456	0.7138	0.78476	0.67233	0.58936	0.4857	0.74469	0.8156	0.80947	0.80969	0.78468	0.81584	0.79964	0.74987
gi|930677189|gb|KPJ17276.1|_Neuroglobin_[Papilio_machaon]	0.78203	0.77724	0.77583	0.77938	0.73785	0.736	0.74078	0.73329	0.80929	0.59944	0.52728	0.53331	0.83515	0.85874	0.81342	0.87197	0.85545	0.87256	0.71095	0.86746	0.86598	0.86347	1	0	0.82136	0.82803	0.88318	0.85301	0.78964	0.82133	0.77857	0.62128	0.85223	0.85988	0.83241	0.78657	0.74982	0.79365	0.7481	0.66572	0.51989	0.79227	0.83519	0.80932	0.84558	0.82168	0.83805	0.81393	0.78644
gi|930667158|gb|KPJ08246.1|_Cytoglobin-1_[Papilio_machaon]	0	0	0	0	0	0	0	0	0	0	0	0	0	0	0	0	0	0	0	0	0	0	0	0	0	0	0	0	0	0	0	0	0	0	0	0	0	0	0	0	0	0	0	0	0	0	0	0	0
gi|939257355|ref|XP_014248500.1|_neuroglobin-like_[Cimex_lectularius]	0.74228	0.84552	0.81566	0.74312	0.74243	0.74038	0.73409	0.73074	0.84415	0.65525	0.49025	0.55004	0.80254	0.84366	0.79764	0.83111	0.83969	0.7952	0.63433	0.85533	0.84193	0.84772	0.7658	0	1	0.84723	0.84231	0.79366	0.75002	0.84344	0.79879	0.62582	0.85432	0.80356	0.77932	0.8339	0.74023	0.82566	0.75799	0.64203	0.54085	0.7643	0.85447	0.81847	0.80419	0.83025	0.83581	0.83702	0.75812
gi|939267256|ref|XP_014253735.1|_neuroglobin-like_[Cimex_lectularius]	0.72013	0.75927	0.75654	0.69803	0.72346	0.71741	0.7052	0.70183	0.81419	0.63571	0.46174	0.52145	0.77621	0.84419	0.76193	0.81643	0.82691	0.77735	0.62215	0.84545	0.84338	0.84033	0.75262	0	0.82613	1	0.82394	0.75999	0.72404	0.83098	0.75756	0.59111	0.83341	0.77095	0.75109	0.79593	0.70916	0.78546	0.70198	0.62294	0.50839	0.72286	0.82325	0.77347	0.772	0.80191	0.81371	0.82565	0.72688
gi|1241830633|gb|PBC27039.1|_Cytoglobin-1_[Apis_cerana_cerana]	0.74306	0.80348	0.82384	0.74507	0.73635	0.73132	0.71948	0.71803	0.81791	0.62037	0.52985	0.52046	0.79015	0.89393	0.77053	0.85087	0.86387	0.84473	0.65367	0.9043	0.8796	0.91005	0.80585	0	0.82513	0.82809	1	0.80131	0.75323	0.81499	0.79634	0.59507	0.85741	0.81156	0.79125	0.79316	0.73303	0.80997	0.71814	0.63255	0.50721	0.76885	0.82717	0.84326	0.84424	0.79824	0.82401	0.80178	0.7701
ODM89928.1_Cytoglobin-2_[Orchesella_cincta]	0.87428	0.85227	0.85487	0.87572	0.81195	0.80827	0.81116	0.8076	0.89921	0.65502	0.57254	0.58891	0.9309	0.93548	0.91289	0.93939	0.9439	0.94255	0.76916	0.93482	0.93315	0.94384	0.92657	0	0.92829	0.90935	0.95716	1	0.87275	0.91665	0.86969	0.68448	0.95812	0.94398	0.92107	0.8811	0.83348	0.8845	0.82727	0.73187	0.57472	0.88811	0.93171	0.88777	0.92932	0.91125	0.93298	0.90287	0.88413
gi|880847820|gb|JAI31664.1|_Cytoglobin-1_[Bactrocera_latifrons]_(Diptera:Tephritidae)	0.92864	0.81704	0.78737	0.8612	0.84114	0.8459	0.83901	0.84004	0.8462	0.65665	0.54263	0.59925	0.86031	0.87596	0.85352	0.85886	0.86818	0.8779	0.6907	0.88005	0.86654	0.87785	0.84437	0	0.86113	0.85046	0.88252	0.86247	1	0.85531	0.85739	0.67913	0.87546	0.87667	0.84987	0.86955	0.85693	0.87313	0.81167	0.72948	0.58715	0.88032	0.86371	0.8419	0.84204	0.86938	0.85665	0.85534	0.87425
gi|340716698|ref|XP_003396832.1|_cytoglobin-2_[Bombus_terrestris]	0.77813	0.80521	0.80722	0.76132	0.78343	0.78242	0.76843	0.75536	0.90454	0.64909	0.51059	0.55445	0.83744	0.85723	0.81642	0.86784	0.84836	0.83575	0.66352	0.88831	0.89203	0.90067	0.80341	0	0.88451	0.89419	0.8728	0.82463	0.78152	1	0.8214	0.63253	0.93154	0.84022	0.82199	0.86678	0.76331	0.8576	0.75249	0.66776	0.54447	0.78604	0.91698	0.8199	0.83785	0.89689	0.91214	0.90729	0.79285
gi|1130226245|ref|XP_019758973.1|_PREDICTED:_cytoglobin-1-like_[Dendroctonus_ponderosae]	0.78376	0.83619	0.78012	0.78024	0.77749	0.77356	0.76001	0.75657	0.83667	0.65352	0.51189	0.56138	0.79901	0.83429	0.78751	0.8133	0.83958	0.82021	0.62815	0.85095	0.84449	0.84931	0.7703	0	0.84653	0.82156	0.86064	0.79357	0.79208	0.83017	1	0.64752	0.85919	0.82447	0.78078	0.85284	0.81317	0.86407	0.75568	0.67107	0.55715	0.83721	0.83681	0.83516	0.82626	0.83416	0.84493	0.8326	0.83505
Acanthocasuarina_muellerianae__GAYY02025645.1 (Hemiptera)	0.80498	0.89712	0.85516	0.8251	0.8196	0.81301	0.82829	0.8363	0.82315	0.88136	0.45475	0.81943	0.83814	0.81365	0.85681	0.85597	0.82755	0.84389	0.62628	0.84229	0.82638	0.82412	0.8047	0	0.87136	0.83754	0.84489	0.82081	0.82556	0.83471	0.85353	1	0.86218	0.85972	0.8324	0.8769	0.85121	0.91428	0.93579	0.87271	0.80798	0.85785	0.83684	0.8213	0.81036	0.84091	0.82972	0.82951	0.84231
Acheta_domesticus__GDVN01044299.1 (Orthoptera)	0.72838	0.79835	0.78742	0.71926	0.73267	0.72977	0.71329	0.70758	0.84035	0.62717	0.47958	0.52284	0.77224	0.82401	0.75577	0.81038	0.8172	0.79583	0.62821	0.84228	0.84369	0.86999	0.7624	0	0.82049	0.82106	0.84029	0.78539	0.73225	0.85145	0.77982	0.59476	1	0.79327	0.77522	0.79906	0.72126	0.8069	0.70507	0.62607	0.51338	0.75605	0.8503	0.78381	0.78121	0.82576	0.84241	0.82502	0.7536
Adelges_tsugae__GBJX01001933.1 (Hemiptera)	0.7326	0.77055	0.73763	0.74495	0.71133	0.71373	0.71845	0.7123	0.77843	0.57639	0.50062	0.52459	0.78122	0.82166	0.7679	0.79117	0.79049	0.80069	0.62881	0.79373	0.79091	0.79433	0.7814	0	0.78287	0.77095	0.80739	0.78722	0.74498	0.78003	0.75763	0.59955	0.80555	1	0.88648	0.76601	0.72791	0.76181	0.7204	0.63824	0.50844	0.76347	0.79236	0.76157	0.77709	0.78465	0.79386	0.77618	0.76139
Adelges_tsugae__GBJX01001932.1 (Hemiptera)	0.7337	0.76422	0.73646	0.73993	0.72179	0.72312	0.72895	0.72009	0.78168	0.58314	0.53488	0.52854	0.78458	0.83262	0.76124	0.79358	0.7878	0.79849	0.63063	0.78876	0.78983	0.78804	0.77647	0	0.77932	0.77045	0.80783	0.78953	0.74196	0.78337	0.73752	0.59894	0.80777	0.90934	1	0.75462	0.72728	0.75771	0.71581	0.63977	0.51316	0.75786	0.79555	0.7558	0.77817	0.78048	0.79743	0.77473	0.75239
Adoxophyes_orana__GGMW01009680.1 (Lepidoptera)	0.79196	0.84144	0.8062	0.79303	0.81186	0.81358	0.80856	0.7997	0.87823	0.70254	0.506	0.58099	0.81809	0.84561	0.81387	0.84221	0.8535	0.8393	0.65162	0.8882	0.8806	0.87907	0.78657	0	0.89376	0.8728	0.86723	0.81201	0.81122	0.88588	0.8624	0.67251	0.89135	0.84381	0.80889	1	0.812	0.88951	0.78675	0.69523	0.58029	0.84331	0.88087	0.85059	0.80739	0.87885	0.87191	0.91359	0.83678
Adoxophyes_orana__GGMW01007984.1 (Lepidoptera)	0.76713	0.77447	0.73154	0.74996	0.74449	0.74832	0.75776	0.75111	0.75298	0.61297	0.52925	0.55504	0.76045	0.76154	0.74906	0.77473	0.77031	0.79566	0.59815	0.78794	0.77137	0.79048	0.73476	0	0.7746	0.75947	0.78212	0.7567	0.78419	0.76331	0.80458	0.6401	0.78427	0.78074	0.76072	0.79472	1	0.8076	0.7519	0.66938	0.56993	0.83438	0.76177	0.77103	0.76737	0.76533	0.76701	0.75777	0.83045
Adoxophyes_orana__GGMW01016159.1 (Lepidoptera)	0.79929	0.85595	0.83862	0.79852	0.81988	0.81753	0.78924	0.79136	0.86363	0.69417	0.51518	0.59142	0.81399	0.84515	0.80467	0.84566	0.84077	0.83377	0.64073	0.8891	0.85884	0.88108	0.78511	0	0.87567	0.85227	0.87643	0.80627	0.8056	0.86679	0.86407	0.68971	0.88983	0.82915	0.8029	0.87969	0.81635	1	0.81207	0.68749	0.60138	0.85292	0.86523	0.83573	0.81351	0.84793	0.86481	0.83993	0.84004
Aedes_aegypti__GFNA01357381.1 (Diptera)	0.81142	0.90683	0.90084	0.84726	0.83424	0.82726	0.83577	0.83486	0.82059	0.70844	0.53047	0.66128	0.86814	0.84014	0.89785	0.86161	0.8489	0.85725	0.6509	0.86018	0.83347	0.8296	0.81762	0	0.89079	0.83921	0.85792	0.83708	0.83074	0.83927	0.83579	0.78019	0.85872	0.86642	0.838	0.8611	0.84001	0.90229	1	0.77125	0.65178	0.85326	0.84831	0.8272	0.83687	0.85105	0.83073	0.82772	0.84131
Aedes_albopictus__GCLM01086976.1 (Diptera)	0.85087	0.84497	0.84545	0.84444	0.86708	0.85169	0.85823	0.86022	0.86259	0.8052	0.47362	0.75319	0.90542	0.86145	0.90394	0.86002	0.87828	0.86685	0.66198	0.86404	0.86736	0.8458	0.84565	0	0.87651	0.86933	0.88038	0.86069	0.86847	0.86736	0.86439	0.85385	0.89428	0.8985	0.87449	0.88822	0.87119	0.88785	0.89734	1	0.71731	0.8638	0.87393	0.80195	0.84072	0.8698	0.87521	0.87401	0.85518
Agrilus_planipennis__GAAB01004198.1 (Coleoptera)	0.72906	0.77534	0.74917	0.71753	0.73937	0.73148	0.72576	0.7337	0.73858	0.84189	0.36604	0.81036	0.74017	0.73315	0.76089	0.75897	0.73467	0.74416	0.49592	0.76713	0.74088	0.73613	0.70415	0	0.78397	0.75171	0.74887	0.72165	0.7519	0.74841	0.7701	0.85321	0.77398	0.76555	0.74791	0.7914	0.793	0.84059	0.82064	0.772	1	0.77885	0.74721	0.73313	0.71028	0.75795	0.74667	0.74802	0.75944
Agrotis_segetum__GBCW01038968.1 (Lepidoptera)	0.78132	0.79615	0.74708	0.77271	0.75778	0.76226	0.76315	0.76189	0.78625	0.61694	0.56148	0.55396	0.78248	0.79032	0.77295	0.79984	0.7997	0.87201	0.63733	0.81364	0.79813	0.81887	0.76787	0	0.79284	0.76761	0.81355	0.79388	0.79527	0.77782	0.81892	0.63959	0.81598	0.81176	0.78536	0.8158	0.82554	0.83414	0.75478	0.65779	0.54879	1	0.78315	0.78828	0.79212	0.7892	0.78764	0.77545	0.90147
Aleiodes_testaceus__GBUY01017387.1 (Hymenoptera)	0.78591	0.81847	0.81127	0.77384	0.77918	0.78397	0.76346	0.75389	0.9307	0.66642	0.52091	0.56121	0.84822	0.87717	0.82932	0.87123	0.86944	0.85037	0.66347	0.9017	0.88749	0.9083	0.81679	0	0.89619	0.88561	0.88622	0.83711	0.78879	0.91698	0.82799	0.6339	0.93028	0.85424	0.83522	0.86208	0.76177	0.85606	0.7599	0.67269	0.54327	0.79142	1	0.83734	0.83456	0.90112	0.92839	0.90648	0.78762
Aleochara_curtula__GATW02010397.1 (Coleoptera)	0.71482	0.80992	0.75999	0.71705	0.69528	0.70919	0.70086	0.69291	0.77496	0.60663	0.52385	0.49414	0.73013	0.81882	0.70794	0.78795	0.8016	0.78682	0.59881	0.83686	0.81538	0.83693	0.73895	0	0.7986	0.77347	0.83912	0.74693	0.71888	0.76454	0.77081	0.58172	0.79501	0.76157	0.73743	0.77618	0.71993	0.77037	0.6922	0.58553	0.49884	0.74231	0.78091	1	0.81159	0.7607	0.77267	0.76897	0.7297
Aleochara_curtula__GATW02008445.1 (Coleoptera)	0.73345	0.77003	0.76546	0.72204	0.689	0.69432	0.69961	0.68965	0.77165	0.56932	0.5159	0.50311	0.78031	0.8362	0.75494	0.82085	0.80068	0.81201	0.63541	0.84753	0.81715	0.85142	0.78081	0	0.79593	0.78374	0.85288	0.78839	0.72857	0.7904	0.77254	0.58241	0.80509	0.78891	0.77031	0.74698	0.72714	0.76027	0.70826	0.61427	0.49146	0.75663	0.78774	0.82374	1	0.78677	0.78967	0.76467	0.75926
Allodynerus_rossii__GCVC01020197.1 (Hymenoptera)	0.79163	0.80941	0.79783	0.78125	0.77405	0.781	0.77113	0.7644	0.8909	0.65791	0.51353	0.56113	0.84105	0.85122	0.82493	0.86094	0.83902	0.84029	0.66012	0.86993	0.86673	0.87825	0.80812	0	0.8755	0.86708	0.85972	0.82426	0.79781	0.90182	0.82966	0.63883	0.90736	0.8508	0.82352	0.86444	0.76929	0.84334	0.76519	0.67157	0.55054	0.80197	0.90611	0.82064	0.83835	1	0.90213	0.90085	0.79975
Alysson_spinosus__GBUA01033563.1 (Hymenoptera)	0.7783	0.80256	0.79543	0.76974	0.77541	0.77715	0.7634	0.7546	0.92804	0.65772	0.52378	0.55706	0.84324	0.86679	0.81227	0.86379	0.8554	0.8564	0.66121	0.88404	0.86673	0.90918	0.81956	0	0.87629	0.87531	0.88261	0.83857	0.78289	0.91214	0.83596	0.6295	0.92118	0.85568	0.83707	0.8533	0.76701	0.85571	0.74569	0.67276	0.54345	0.79588	0.92839	0.82871	0.83646	0.89722	1	0.89578	0.79357
Alysson_spinosus__GBUA01031303.1 (Hymenoptera)	0.77433	0.81259	0.80074	0.75928	0.76673	0.77401	0.76626	0.75665	0.9114	0.67632	0.5163	0.55716	0.81792	0.8484	0.81027	0.85904	0.85004	0.82974	0.65285	0.88683	0.89165	0.8941	0.80067	0	0.88171	0.89251	0.86222	0.81776	0.78591	0.91233	0.82816	0.63345	0.90615	0.84039	0.81706	0.89864	0.76162	0.83549	0.74647	0.67517	0.54621	0.78774	0.91147	0.82792	0.81369	0.90085	0.9007	1	0.78542
Amata_phegea__GCNU01043804.1 (Lepidoptera)	0.78101	0.79741	0.74833	0.76592	0.75005	0.7578	0.76404	0.75724	0.7814	0.60552	0.54547	0.55081	0.78078	0.78945	0.76472	0.79361	0.79996	0.87958	0.63409	0.81895	0.80121	0.82549	0.7622	0	0.78632	0.77234	0.81502	0.79011	0.7899	0.78449	0.81679	0.62982	0.81376	0.80962	0.77957	0.80953	0.82165	0.82171	0.74474	0.65051	0.53728	0.90147	0.77936	0.77412	0.79502	0.78702	0.78528	0.77324	1
Amata_phegea__GCNU01060498.1 (Lepidoptera)	0.90672	0.85206	0.8389	0.88943	0.84657	0.84342	0.84536	0.84113	0.92527	0.67409	0.54984	0.60354	0.94634	0.92302	0.92284	0.92521	0.92725	0.93986	0.74922	0.9298	0.91516	0.93067	0.91278	0	0.93063	0.91915	0.94497	0.9496	0.89874	0.92591	0.90809	0.70503	0.94212	0.93543	0.91385	0.91038	0.873	0.92998	0.84734	0.74216	0.60529	0.92333	0.93985	0.88142	0.90942	0.93131	0.93963	0.90427	0.90822
Ammobates_syriacus__GBMX01017591.1 (Hymenoptera)	0.79408	0.81099	0.7993	0.77985	0.79388	0.79205	0.78222	0.77556	0.91229	0.67149	0.52681	0.57489	0.85002	0.85935	0.82766	0.87658	0.85585	0.8544	0.66625	0.88531	0.87821	0.89889	0.81972	0	0.88471	0.87369	0.87599	0.83758	0.80027	0.92472	0.83118	0.65183	0.93021	0.86444	0.8345	0.8704	0.78031	0.85913	0.76678	0.69049	0.55997	0.80547	0.91935	0.82889	0.83827	0.91809	0.92732	0.90661	0.80818
Ammophila_sabulosa__GBMT01014304.1 (Hymenoptera)	0.78548	0.79214	0.78902	0.76535	0.76955	0.77122	0.75913	0.7478	0.91084	0.66122	0.50849	0.56091	0.84297	0.85965	0.81936	0.86347	0.84642	0.85473	0.66143	0.88407	0.87025	0.90066	0.81929	0	0.87149	0.87769	0.87806	0.82986	0.79289	0.91903	0.81912	0.63276	0.92385	0.84256	0.83128	0.8565	0.77135	0.85383	0.74366	0.66578	0.54662	0.79904	0.92078	0.81867	0.83149	0.90328	0.93638	0.89069	0.79699
Ammophila_sabulosa__GBMT01014303.1 (Hymenoptera)	0.78223	0.79203	0.79631	0.76634	0.76644	0.76832	0.75428	0.74467	0.91199	0.65731	0.50532	0.56164	0.84504	0.86334	0.82275	0.8635	0.84759	0.85414	0.66147	0.88673	0.87118	0.89581	0.82091	0	0.87186	0.87897	0.88028	0.83001	0.78905	0.91707	0.81302	0.63113	0.92426	0.84348	0.8342	0.85168	0.76371	0.84963	0.74672	0.66469	0.54542	0.79194	0.92305	0.81611	0.83122	0.9009	0.93773	0.89076	0.78823
Amphizoa_insolens__GFUZ01000666.1 (Coleoptera)	0.77675	0.81614	0.81306	0.76328	0.76847	0.76731	0.76327	0.75685	0.87572	0.65953	0.52316	0.5526	0.8242	0.86937	0.80227	0.87036	0.85816	0.85613	0.66508	0.89519	0.89333	0.9134	0.81727	0	0.8642	0.86857	0.88782	0.82862	0.77859	0.88704	0.8183	0.62783	0.933	0.84348	0.8236	0.86246	0.76565	0.84382	0.74681	0.66532	0.53789	0.80983	0.8894	0.83904	0.83623	0.88311	0.89357	0.8941	0.80667
Amphizoa_insolens__GFUZ01000665.1 (Coleoptera)	0.87286	0.8376	0.84142	0.84593	0.79985	0.79956	0.79986	0.79359	0.89235	0.63243	0.5507	0.57062	0.92605	0.93367	0.8967	0.94443	0.93705	0.94177	0.81062	0.94551	0.9227	0.94989	0.92919	0	0.90542	0.90078	0.95735	0.95066	0.86149	0.91237	0.85594	0.66441	0.94124	0.92975	0.90584	0.86059	0.81531	0.8649	0.80216	0.716	0.54998	0.88263	0.92293	0.88206	0.92436	0.90941	0.92458	0.89232	0.88366
Ampulex_compressa__GBNT01014534.1 (Hymenoptera)	0.75544	0.80704	0.80403	0.75423	0.7568	0.75449	0.7449	0.73284	0.86258	0.64647	0.53919	0.55104	0.80989	0.86914	0.78635	0.87874	0.84301	0.8576	0.66895	0.89533	0.88254	0.90132	0.80945	0	0.85765	0.84246	0.89185	0.8228	0.76057	0.88464	0.81223	0.62556	0.90535	0.84239	0.82253	0.84416	0.75795	0.83227	0.73267	0.65135	0.53547	0.7963	0.88064	0.84331	0.84433	0.86453	0.89416	0.86422	0.79999
Ampulex_compressa__GFCP01048523.1 (Hymenoptera)	0.74476	0.80508	0.81155	0.7504	0.74824	0.74913	0.73634	0.72638	0.86189	0.63852	0.53397	0.54591	0.81012	0.86978	0.78522	0.87662	0.84459	0.85139	0.66607	0.88966	0.88494	0.89248	0.80977	0	0.86258	0.83783	0.88498	0.81989	0.7479	0.87823	0.8044	0.62116	0.90025	0.83882	0.82133	0.8363	0.75028	0.82225	0.72924	0.6498	0.53513	0.78969	0.88043	0.83525	0.84157	0.86528	0.89004	0.85899	0.78484
Ampulex_compressa__GFCP01014862.1 (Hymenoptera)	0.74081	0.76416	0.76679	0.73438	0.76509	0.76379	0.77211	0.76393	0.84359	0.70154	0.36545	0.59964	0.79027	0.78147	0.8045	0.82142	0.78128	0.79157	0.61048	0.79912	0.80264	0.81453	0.7702	0	0.81193	0.82431	0.80292	0.777	0.7585	0.84978	0.77291	0.68806	0.84489	0.81936	0.80178	0.81742	0.76482	0.78274	0.75861	0.72019	0.61163	0.76276	0.8438	0.76076	0.77436	0.85382	0.85531	0.87012	0.75631
Ampulex_fasciata__GBVO01014175.1 (Hymenoptera)	0.76032	0.79908	0.79456	0.74618	0.74661	0.75097	0.73799	0.72802	0.8595	0.63491	0.52887	0.54237	0.80505	0.8543	0.78533	0.8791	0.8364	0.84802	0.65814	0.88366	0.87873	0.89287	0.81227	0	0.84661	0.8318	0.87334	0.8226	0.76521	0.86273	0.80552	0.62723	0.89039	0.83555	0.8148	0.82339	0.75333	0.81881	0.73211	0.64719	0.538	0.79122	0.87209	0.82784	0.85039	0.8826	0.87706	0.85653	0.79138
Amyelois_transitella__GDGN01090531.1 (Lepidoptera)	0.71865	0.76466	0.76567	0.71194	0.71001	0.7079	0.69205	0.68773	0.79095	0.60644	0.48123	0.50148	0.76021	0.88359	0.73915	0.79555	0.88272	0.79793	0.63171	0.84842	0.85287	0.84352	0.75769	0	0.8068	0.83516	0.85215	0.76219	0.72689	0.78773	0.76539	0.56824	0.82588	0.77487	0.75466	0.76781	0.71473	0.77209	0.68887	0.60694	0.48988	0.74496	0.78963	0.77657	0.77172	0.77291	0.78252	0.77592	0.75013
Amyelois_transitella__GDGN01090532.1 (Lepidoptera)	0.70728	0.7506	0.75797	0.69302	0.69587	0.69056	0.6765	0.67396	0.78883	0.59219	0.46283	0.48984	0.7586	0.87551	0.73801	0.79648	0.85702	0.79145	0.63401	0.83651	0.8401	0.84349	0.75672	0	0.79335	0.83951	0.84127	0.76267	0.71343	0.78093	0.75248	0.55603	0.82535	0.76085	0.74443	0.75207	0.69841	0.75557	0.68026	0.5948	0.47537	0.73776	0.78327	0.78063	0.77922	0.76394	0.78457	0.7694	0.73564
Amyelois_transitella__GDGN01090533.1 (Lepidoptera)	0.70611	0.75732	0.77023	0.70308	0.70507	0.69728	0.68166	0.68009	0.79072	0.60014	0.47873	0.49993	0.76117	0.87175	0.74102	0.79597	0.86482	0.79119	0.62247	0.8467	0.86911	0.83651	0.75617	0	0.80927	0.83534	0.84132	0.76416	0.7099	0.7964	0.75812	0.56181	0.82392	0.77281	0.75766	0.76891	0.70471	0.76762	0.68374	0.59821	0.49263	0.73805	0.79148	0.76721	0.77189	0.77507	0.78663	0.78123	0.73976
Ancistrocerus_nigricornis__GBMD01022360.1 (Hymenoptera)	0.73335	0.80945	0.77905	0.72833	0.7464	0.74466	0.74723	0.75167	0.75995	0.84997	0.35661	0.75264	0.75071	0.74034	0.76987	0.78131	0.74691	0.76176	0.54438	0.79394	0.751	0.76409	0.7141	0	0.80094	0.76474	0.7615	0.73181	0.74753	0.75804	0.77849	0.86403	0.78212	0.77253	0.74986	0.80644	0.79992	0.83294	0.82898	0.77495	0.80364	0.77439	0.76466	0.75552	0.73547	0.77762	0.76967	0.77247	0.77983
Ancistrocerus_nigricornis__GBMD01022359.1 (Hymenoptera)	0.72809	0.80936	0.77523	0.72775	0.74681	0.744	0.74536	0.75058	0.7561	0.84965	0.40092	0.75508	0.75062	0.73782	0.76559	0.77675	0.74581	0.76151	0.54355	0.79168	0.74921	0.76073	0.71495	0	0.79222	0.76164	0.76093	0.72735	0.74322	0.75568	0.77221	0.86648	0.7785	0.77236	0.7468	0.80584	0.7937	0.83088	0.82833	0.77384	0.80984	0.77078	0.75811	0.75787	0.72949	0.77146	0.76476	0.76813	0.7755
Andesiana_lamellata__GEOA01049633.1 (Lepidoptera)	0.86116	0.84808	0.78048	0.83799	0.85072	0.85612	0.84789	0.84808	0.81872	0.60051	0.47547	0.51678	0.85894	0.83273	0.84776	0.83457	0.85686	0.8414	0.86712	0.84947	0.82933	0.8499	0.8288	0	0.87942	0.81757	0.86003	0.86394	0.84778	0.81919	0.84121	0.63278	0.84724	0.84076	0.80836	0.85062	0.81103	0.88802	0.82524	0.69689	0.48445	0.87852	0.82277	0.82863	0.84697	0.84662	0.81897	0.80536	0.86289
Andesiana_lamellata__GEOA01049630.1 (Lepidoptera)	0.86116	0.84808	0.78048	0.83799	0.85072	0.85612	0.84789	0.84808	0.81872	0.60051	0.47547	0.51678	0.85894	0.83273	0.84776	0.83457	0.85686	0.8414	0.86712	0.84947	0.82933	0.8499	0.8288	0	0.87942	0.81757	0.86003	0.86394	0.84778	0.81919	0.84121	0.63278	0.84724	0.84076	0.80836	0.85062	0.81103	0.88802	0.82524	0.69689	0.48445	0.87852	0.82277	0.82863	0.84697	0.84662	0.81897	0.80536	0.86289
Andrena_vaga__GBLF01023181.1 (Hymenoptera)	0.77557	0.80705	0.80679	0.78197	0.77614	0.77565	0.76606	0.76804	0.87691	0.63578	0.52271	0.5642	0.84138	0.85105	0.82225	0.86521	0.84181	0.84075	0.65914	0.87717	0.86857	0.86968	0.81611	0	0.8759	0.8711	0.86951	0.8433	0.78366	0.89985	0.81594	0.63795	0.90401	0.85526	0.83745	0.85565	0.75987	0.84112	0.76691	0.67017	0.53749	0.78759	0.90577	0.82153	0.83723	0.88639	0.90102	0.88497	0.78468
Andrena_vaga__GBLF01016378.1 (Hymenoptera)	0.78094	0.81515	0.8179	0.77029	0.78884	0.78614	0.76996	0.76022	0.89981	0.6556	0.51784	0.56803	0.84354	0.87621	0.81962	0.88213	0.86336	0.85688	0.6724	0.9026	0.87955	0.90884	0.81967	0	0.87799	0.87608	0.88933	0.84639	0.78625	0.9158	0.82024	0.6399	0.91901	0.85733	0.83974	0.85495	0.76979	0.86207	0.76054	0.66696	0.55496	0.80797	0.90858	0.82853	0.8405	0.88574	0.91424	0.87781	0.80723
Andricus_quercuscalicis__GBNY01012063.1 (Hymenoptera)	0.78003	0.79706	0.81228	0.76958	0.79037	0.78069	0.77049	0.76359	0.92455	0.6545	0.50825	0.55767	0.84694	0.86759	0.8299	0.87541	0.85249	0.84427	0.65794	0.88435	0.87295	0.90247	0.81793	0	0.87395	0.89244	0.87671	0.83595	0.78432	0.93435	0.82084	0.64268	0.93107	0.85357	0.83123	0.86579	0.76453	0.85939	0.76589	0.68	0.54889	0.79119	0.92203	0.81627	0.8359	0.89664	0.9324	0.90576	0.7876
Annulipalpia_sp._AD-2013__GATX01081972.1 (Trichoptera)	0.78996	0.85071	0.7846	0.7781	0.79389	0.80435	0.78064	0.77726	0.84565	0.67035	0.5135	0.55899	0.78519	0.84105	0.76911	0.81907	0.83893	0.82062	0.6265	0.86665	0.85686	0.86447	0.76732	0	0.845	0.82298	0.86031	0.78955	0.80373	0.82281	0.88059	0.65158	0.86335	0.81568	0.78176	0.86044	0.83032	0.87568	0.76476	0.66991	0.56765	0.85527	0.85224	0.84977	0.81106	0.82483	0.84311	0.83399	0.84924
Anopheles_darlingi__GGFL01016279.1 (Diptera)	0.84314	0.83862	0.81577	0.84802	0.82652	0.82567	0.82399	0.82071	0.88828	0.64556	0.49081	0.58429	0.91378	0.89019	0.89538	0.8833	0.898	0.88633	0.79225	0.874	0.87697	0.87449	0.87941	0	0.89246	0.88259	0.89938	0.89771	0.84186	0.88879	0.84622	0.67919	0.89926	0.90725	0.8703	0.8647	0.80881	0.86611	0.81936	0.73898	0.55779	0.86993	0.89485	0.82094	0.87174	0.89522	0.88927	0.86614	0.85708
Anopheles_quadrimaculatus__GBTE01012671.1 (Diptera)	0.75889	0.84148	0.83066	0.75255	0.77437	0.7713	0.76711	0.76333	0.86866	0.68997	0.4966	0.58098	0.83929	0.86021	0.83819	0.85496	0.86032	0.81473	0.63831	0.88116	0.86919	0.86389	0.79197	0	0.89947	0.88602	0.87659	0.81252	0.77006	0.87084	0.8136	0.66129	0.88052	0.83302	0.81044	0.8686	0.75032	0.83617	0.8003	0.702	0.56896	0.77157	0.88598	0.82711	0.82118	0.85114	0.87428	0.87899	0.7708
Anopheles_sinensis__GAFE01008200.1 (Diptera)	0.85484	0.83463	0.85104	0.82823	0.7989	0.79956	0.79886	0.80408	0.81162	0.65034	0.42795	0.59714	0.85619	0.84191	0.87606	0.83618	0.85432	0.85933	0.74815	0.84605	0.84922	0.84989	0.83026	0	0.84592	0.84006	0.85717	0.85187	0.86025	0.82976	0.82327	0.70262	0.8534	0.8545	0.82886	0.82783	0.83403	0.8426	0.87243	0.75649	0.56383	0.82777	0.83776	0.8248	0.8295	0.83371	0.84547	0.81013	0.82059
Anopheles_sinensis__GBEO01013690.1 (Diptera)	0.72646	0.88274	0.87078	0.75793	0.76822	0.76261	0.7515	0.75509	0.82106	0.70275	0.49115	0.59666	0.78976	0.81802	0.81653	0.80705	0.81705	0.78451	0.60084	0.84175	0.81735	0.82402	0.75123	0	0.86628	0.82429	0.84068	0.76725	0.74549	0.81048	0.79085	0.7029	0.83964	0.79742	0.76907	0.82372	0.75329	0.84969	0.87519	0.69331	0.59564	0.76452	0.83624	0.81507	0.77652	0.81017	0.81061	0.80549	0.75
Anopheles_sinensis__GDKS01016164.1 (Diptera)	0.6669	0.67058	0.70302	0.68589	0.69668	0.68505	0.67285	0.67964	0.69489	0.76522	0.34381	0.73457	0.6885	0.71634	0.6947	0.68807	0.69888	0.677	0.45977	0.71189	0.68755	0.6782	0.64468	0	0.70867	0.70437	0.7083	0.65521	0.68801	0.68172	0.67431	0.72091	0.71357	0.68277	0.66997	0.69889	0.68773	0.7272	0.72691	0.72042	0.75171	0.67185	0.70539	0.66088	0.63309	0.68318	0.69018	0.6818	0.64701
Anoplophora_chinensis__GFXC01013409.1 (Coleoptera)	0.79479	0.83599	0.78595	0.78409	0.77393	0.77697	0.76897	0.76383	0.84368	0.66085	0.50422	0.56782	0.79602	0.85921	0.78096	0.82047	0.84897	0.82339	0.63205	0.87316	0.86772	0.8661	0.77097	0	0.84869	0.82901	0.85582	0.79733	0.8049	0.82355	0.90047	0.64527	0.85612	0.8131	0.79368	0.85187	0.81646	0.87289	0.75607	0.66532	0.56338	0.84644	0.83211	0.85198	0.83416	0.8231	0.83305	0.82857	0.84228
Anoplophora_glabripennis__GALX01003572.1 (Coleoptera)	0.78804	0.84498	0.78125	0.77495	0.773	0.77272	0.76835	0.75669	0.83968	0.67072	0.50987	0.56229	0.79172	0.83763	0.77971	0.81265	0.84382	0.82037	0.62947	0.87191	0.86081	0.85972	0.76971	0	0.84752	0.83431	0.85939	0.79501	0.79979	0.82799	0.90442	0.65449	0.85948	0.81807	0.78669	0.85739	0.81887	0.87323	0.75719	0.67133	0.57076	0.84318	0.83068	0.85461	0.83025	0.82205	0.83132	0.83372	0.84713
Anorus_arizonicus__GDLJ01018219.1 (Coleoptera)	0.74821	0.77723	0.78779	0.73242	0.74622	0.73871	0.72108	0.71174	0.81506	0.60556	0.52577	0.52261	0.79189	0.86207	0.76705	0.85922	0.82744	0.82798	0.64537	0.88976	0.86417	0.88844	0.79217	0	0.83517	0.8198	0.89665	0.81215	0.74585	0.8314	0.8078	0.59267	0.85419	0.81074	0.7972	0.79407	0.73891	0.79927	0.70975	0.62834	0.51773	0.7715	0.83639	0.84132	0.88403	0.81692	0.83849	0.80855	0.77326
Antheraea_pernyi__GBZF01005685.1 (Lepidoptera)	0.72355	0.76591	0.72702	0.74077	0.7223	0.73026	0.73674	0.73617	0.72094	0.59553	0.53766	0.54194	0.73649	0.7407	0.72667	0.73829	0.74056	0.77437	0.56954	0.75406	0.745	0.74131	0.71111	0	0.74495	0.7209	0.76693	0.7337	0.7454	0.72683	0.76189	0.62688	0.75565	0.7584	0.74336	0.75768	0.83671	0.77803	0.72943	0.62967	0.5516	0.80052	0.72817	0.74706	0.73311	0.73586	0.72597	0.72075	0.7931
Antheraea_pernyi__GFCX01010015.1 (Lepidoptera)	0.81303	0.80921	0.74958	0.80622	0.7589	0.77119	0.76175	0.76335	0.77375	0.53122	0.49916	0.46721	0.80367	0.84938	0.76941	0.85383	0.86078	0.86239	0.8497	0.88126	0.85926	0.85572	0.8452	0	0.81751	0.78354	0.86435	0.85141	0.80698	0.78573	0.79233	0.55836	0.83818	0.80922	0.79158	0.79958	0.75131	0.8015	0.70671	0.59158	0.45802	0.83391	0.80086	0.84494	0.8596	0.79392	0.78678	0.77576	0.83202
Antheraea_yamamai__GBZJ01009465.1 (Lepidoptera)	0.64659	0.66596	0.69312	0.67385	0.67779	0.67786	0.67902	0.68343	0.71454	0.75476	0.37949	0.7436	0.69538	0.69465	0.68922	0.69835	0.67914	0.67801	0.44284	0.69183	0.67496	0.66159	0.6214	0	0.70338	0.69678	0.69199	0.65746	0.66899	0.70945	0.67506	0.72649	0.72616	0.68942	0.66303	0.71075	0.7002	0.72907	0.72543	0.74113	0.75922	0.6893	0.70769	0.66338	0.66132	0.70279	0.69822	0.69648	0.66307
Anthidium_manicatum__GBOJ01022223.1 (Hymenoptera)	0.79282	0.83084	0.80401	0.78267	0.78839	0.79109	0.78214	0.77627	0.88569	0.66643	0.51746	0.56592	0.83878	0.8693	0.80924	0.86933	0.85116	0.86604	0.66633	0.88462	0.88029	0.90604	0.81292	0	0.87635	0.86876	0.87859	0.83705	0.8021	0.90349	0.84945	0.64657	0.93598	0.84809	0.82772	0.86321	0.81008	0.87069	0.7624	0.67643	0.55201	0.83577	0.89947	0.83418	0.84579	0.89932	0.91647	0.87576	0.83127
Anthidium_manicatum__GBOJ01022222.1 (Hymenoptera)	0.79282	0.83893	0.80898	0.78511	0.7864	0.78738	0.77995	0.77319	0.88889	0.67153	0.52136	0.56929	0.8429	0.87192	0.81742	0.87214	0.85813	0.86837	0.67149	0.88953	0.88452	0.90656	0.81706	0	0.88294	0.86993	0.88373	0.84196	0.80122	0.90531	0.85063	0.64948	0.93795	0.85286	0.83084	0.8673	0.80326	0.87045	0.76592	0.67811	0.55464	0.83665	0.90314	0.83444	0.84986	0.90381	0.91684	0.87733	0.83278
Anthonomus_grandis__GABY01009966.1 (Coleoptera)	0.74981	0.78479	0.74697	0.74828	0.75253	0.75358	0.73757	0.73442	0.77161	0.62427	0.52695	0.55122	0.74796	0.77197	0.7283	0.77868	0.76665	0.7885	0.59145	0.80444	0.78836	0.79447	0.72749	0	0.79999	0.76388	0.79077	0.75273	0.75936	0.77527	0.835	0.6217	0.80179	0.77381	0.74348	0.79702	0.81796	0.82146	0.72913	0.64072	0.57013	0.8236	0.77395	0.78921	0.78386	0.77858	0.78848	0.76368	0.80884
Anthophora_plumipes__GBTM01017224.1 (Hymenoptera)	0.79443	0.81284	0.80149	0.77378	0.80962	0.80108	0.78554	0.77676	0.88478	0.65478	0.51873	0.56878	0.84725	0.85819	0.82966	0.87918	0.85184	0.84561	0.66502	0.88657	0.87518	0.89333	0.8179	0	0.88166	0.88579	0.87263	0.8365	0.7971	0.92717	0.83247	0.64169	0.92673	0.85722	0.83555	0.86883	0.77994	0.86611	0.76624	0.68453	0.55403	0.8102	0.91312	0.81596	0.84392	0.90261	0.91284	0.90062	0.81002
Apachyus_charteceus__GAUW02007828.1 (Dermaptera)	0.77494	0.84281	0.81855	0.75838	0.75301	0.75329	0.74373	0.73769	0.8595	0.63728	0.53814	0.53908	0.81207	0.87954	0.79078	0.87493	0.86336	0.8593	0.66169	0.90687	0.88934	0.91211	0.81181	0	0.86838	0.84528	0.91436	0.82158	0.77746	0.85038	0.8469	0.62068	0.88474	0.83633	0.80346	0.83529	0.77562	0.83019	0.73957	0.6543	0.53306	0.80427	0.8753	0.90525	0.8622	0.8424	0.86056	0.84772	0.80495
Apachyus_charteceus__GAUW02008822.1 (Dermaptera)	0.79342	0.82468	0.82436	0.78918	0.80213	0.80552	0.78703	0.77738	0.90473	0.66489	0.51996	0.56649	0.84096	0.86991	0.81745	0.86281	0.85175	0.85639	0.66191	0.89298	0.88718	0.91563	0.80959	0	0.88043	0.87881	0.88585	0.82999	0.8021	0.91465	0.85372	0.64313	0.92387	0.85305	0.83224	0.87735	0.79511	0.8863	0.76059	0.68055	0.55514	0.83354	0.90584	0.83335	0.83658	0.89166	0.91694	0.88979	0.82738
Aphelinus_abdominalis__GBTK01039140.1 (Hymenoptera)	0.76881	0.78866	0.79873	0.76616	0.78196	0.78039	0.76477	0.7573	0.90963	0.64939	0.52521	0.55148	0.82171	0.85296	0.80109	0.8573	0.83603	0.83076	0.63957	0.87769	0.8658	0.88337	0.80535	0	0.85754	0.86476	0.86119	0.81289	0.77227	0.92701	0.80876	0.62908	0.91722	0.84514	0.82248	0.84294	0.75295	0.83918	0.74748	0.66679	0.53907	0.77258	0.92348	0.80625	0.81446	0.89961	0.92311	0.90314	0.77888
Aphelinus_abdominalis__GBTK01001143.1 (Hymenoptera)	0.68567	0.74784	0.69884	0.67951	0.68121	0.69539	0.68219	0.67406	0.82212	0.61225	0.46398	0.50013	0.73189	0.7727	0.71687	0.75528	0.77672	0.74322	0.57046	0.7723	0.77878	0.79443	0.71383	0	0.78403	0.77588	0.77999	0.72369	0.68986	0.79625	0.75025	0.56486	0.83472	0.74559	0.72666	0.76538	0.68686	0.75098	0.66662	0.59759	0.48481	0.70324	0.80882	0.75155	0.72861	0.79867	0.8096	0.79984	0.70041
Aphidius_colemani__GBVE01028865.1 (Hymenoptera)	0.68207	0.74865	0.75999	0.68444	0.6778	0.6811	0.65859	0.65459	0.76949	0.57561	0.47907	0.48097	0.73278	0.8604	0.71176	0.78693	0.83492	0.7899	0.6021	0.84305	0.85416	0.84112	0.7387	0	0.76951	0.79002	0.83235	0.74355	0.69583	0.75955	0.73296	0.5461	0.79957	0.74743	0.72974	0.743	0.679	0.74633	0.66164	0.57443	0.47829	0.71757	0.7718	0.7716	0.76521	0.74871	0.76385	0.75976	0.71393
Aphis_craccivora__GAJW01005795.1 (Hemiptera)	0.8575	0.82688	0.83146	0.82338	0.78743	0.7934	0.78185	0.78065	0.87246	0.63028	0.5769	0.57247	0.90293	0.92113	0.87382	0.93389	0.91409	0.92822	0.74377	0.93672	0.91401	0.94226	0.9034	0	0.89191	0.88323	0.93995	0.92046	0.85538	0.88556	0.86183	0.65792	0.91739	0.91018	0.89159	0.84923	0.83218	0.86893	0.7972	0.70983	0.56184	0.87327	0.89152	0.88898	0.92499	0.88236	0.8965	0.87051	0.87281
Aphis_glycines__GBSU01002481.1 (Hemiptera)	0.88768	0.84662	0.84068	0.87189	0.8408	0.83881	0.83908	0.83107	0.9155	0.67147	0.56259	0.61785	0.9561	0.93565	0.92723	0.92711	0.9346	0.94182	0.74305	0.93217	0.92299	0.93121	0.91303	0	0.93638	0.93411	0.95188	0.94623	0.88828	0.93298	0.89353	0.7008	0.95185	0.94118	0.91851	0.90117	0.85391	0.90174	0.84138	0.75365	0.59763	0.88752	0.94484	0.86927	0.91538	0.92804	0.94259	0.90915	0.88452
Aphis_glycines__GBSU01014550.1 (Hemiptera)	0.61932	0.64909	0.66556	0.61656	0.59954	0.60341	0.61762	0.61639	0.67402	0.49744	0.48453	0.45894	0.67602	0.70683	0.6608	0.70572	0.68488	0.76254	0.53878	0.72945	0.70437	0.71533	0.67495	0	0.67908	0.67599	0.7201	0.67775	0.62299	0.67561	0.64038	0.51182	0.70188	0.68891	0.67346	0.65242	0.61944	0.65341	0.61596	0.53309	0.43875	0.68954	0.68565	0.67203	0.70492	0.6809	0.68912	0.66541	0.68588
Apis_mellifera__GAZV01029158.1 (Hymenoptera)	0.77835	0.80173	0.79518	0.77106	0.77369	0.7745	0.76609	0.7583	0.90157	0.65133	0.51617	0.55917	0.83678	0.85562	0.82495	0.85894	0.84637	0.84088	0.654	0.87384	0.86982	0.88961	0.812	0	0.88085	0.86687	0.86726	0.82823	0.78931	0.91642	0.81997	0.63407	0.92573	0.84743	0.82819	0.86479	0.76969	0.84377	0.75712	0.67351	0.54489	0.7911	0.91457	0.81468	0.82989	0.9075	0.92581	0.89845	0.7891
Apis_mellifera__GAZV01029157.1 (Hymenoptera)	0.78163	0.80338	0.79623	0.77126	0.7769	0.7795	0.76894	0.76101	0.90134	0.65007	0.5195	0.55569	0.83862	0.85335	0.82033	0.86237	0.84664	0.84474	0.6549	0.87801	0.87748	0.89374	0.81295	0	0.88163	0.86702	0.86955	0.82816	0.79407	0.91799	0.82866	0.63319	0.93036	0.84752	0.8281	0.86711	0.77833	0.84914	0.75693	0.67388	0.54306	0.79573	0.9193	0.82131	0.83215	0.90819	0.92357	0.9011	0.79287
Apis_mellifera__GAZV01029160.1 (Hymenoptera)	0.71797	0.80402	0.77385	0.72828	0.73724	0.73481	0.7322	0.73949	0.74205	0.84221	0.34901	0.75483	0.74683	0.72988	0.76265	0.76179	0.74247	0.75046	0.5341	0.75916	0.74349	0.74783	0.70883	0	0.78994	0.75326	0.75475	0.72704	0.735	0.74677	0.76262	0.86886	0.77748	0.76464	0.73666	0.79304	0.77808	0.82403	0.83762	0.76875	0.83492	0.76918	0.75203	0.74802	0.72109	0.76448	0.75389	0.74042	0.75705
Apis_mellifera__GAZV01029151.1 (Hymenoptera)	0.72022	0.80669	0.77573	0.73155	0.73837	0.73724	0.73402	0.74042	0.74256	0.8475	0.34843	0.75921	0.74766	0.73004	0.76487	0.76502	0.74232	0.75067	0.53711	0.76133	0.74579	0.74417	0.7112	0	0.79156	0.75656	0.75583	0.7278	0.73668	0.74873	0.76306	0.87466	0.77651	0.76254	0.73614	0.79372	0.78103	0.82504	0.84133	0.77226	0.83422	0.76931	0.75357	0.7494	0.72213	0.76388	0.75358	0.74141	0.75389
Apis_mellifera__GAZV01029150.1 (Hymenoptera)	0.71797	0.80402	0.77385	0.72828	0.73724	0.73481	0.7322	0.73949	0.74205	0.84221	0.34901	0.75483	0.74683	0.72988	0.76265	0.76179	0.74247	0.75046	0.5341	0.75916	0.74349	0.74783	0.70883	0	0.78994	0.75326	0.75475	0.72704	0.735	0.74677	0.76262	0.86886	0.77748	0.76464	0.73666	0.79304	0.77808	0.82403	0.83762	0.76875	0.83492	0.76918	0.75203	0.74802	0.72109	0.76448	0.75389	0.74042	0.75705
Apis_mellifera__GAZV01029148.1 (Hymenoptera)	0.71797	0.80402	0.77385	0.72828	0.73724	0.73481	0.7322	0.73949	0.74205	0.84221	0.34901	0.75483	0.74683	0.72988	0.76265	0.76179	0.74247	0.75046	0.5341	0.75916	0.74349	0.74783	0.70883	0	0.78994	0.75326	0.75475	0.72704	0.735	0.74677	0.76262	0.86886	0.77748	0.76464	0.73666	0.79304	0.77808	0.82403	0.83762	0.76875	0.83492	0.76918	0.75203	0.74802	0.72109	0.76448	0.75389	0.74042	0.75705
Apis_mellifera__GAZV01029164.1 (Hymenoptera)	0.83542	0.80178	0.76611	0.83194	0.79337	0.7976	0.79467	0.79037	0.87584	0.52663	0.50747	0.46497	0.91905	0.91642	0.87539	0.91657	0.93816	0.91038	0.93279	0.91804	0.90842	0.91604	0.91372	0	0.91327	0.89371	0.92956	0.94094	0.83548	0.90934	0.80152	0.56192	0.91262	0.91207	0.89832	0.8384	0.72631	0.81709	0.74075	0.63775	0.41288	0.8129	0.92669	0.84309	0.89291	0.90238	0.90725	0.89053	0.80159
Apis_mellifera_carnica__GALO01024855.1 (Hymenoptera)	0	0	0	0	0	0	0	0	0	0	0	0	0	0	0	0	0	0	0	0	0	0	0	0	0	0	0	0	0	0	0	0	0	0	0	0	0	0	0	0	0	0	0	0	0	0	0	0	0
Apis_mellifera_carnica__GALO01024854.1 (Hymenoptera)	0.77835	0.80173	0.79518	0.77106	0.77369	0.7745	0.76609	0.7583	0.90157	0.65133	0.51617	0.55917	0.83678	0.85562	0.82495	0.85894	0.84637	0.84088	0.654	0.87384	0.86982	0.88961	0.812	0	0.88086	0.86687	0.86726	0.82823	0.78931	0.91642	0.81997	0.63407	0.92573	0.84743	0.82819	0.86479	0.76969	0.84377	0.75712	0.67351	0.54489	0.7911	0.91457	0.81468	0.82989	0.9075	0.92581	0.89845	0.7891
Aposthonia_japonica__GAWU02049353.1 (Embioptera)	0.73983	0.79658	0.80053	0.72805	0.7269	0.73369	0.72022	0.71424	0.85887	0.64579	0.51166	0.52538	0.78681	0.87693	0.76981	0.84903	0.84004	0.83772	0.63957	0.88637	0.87207	0.90659	0.78882	0	0.83063	0.8454	0.88528	0.79943	0.74483	0.83749	0.79032	0.59524	0.88204	0.80626	0.78779	0.81947	0.73231	0.81008	0.70849	0.63272	0.51248	0.77624	0.85998	0.82872	0.82339	0.83902	0.86023	0.84847	0.77734
Aproceros_leucopoda__GBTP01016213.1 (Hymenoptera)	0.76768	0.80091	0.79199	0.75784	0.76265	0.76564	0.75142	0.74374	0.91926	0.66258	0.50468	0.54337	0.82623	0.86699	0.80035	0.84496	0.84795	0.8307	0.64514	0.88252	0.87067	0.89351	0.79521	0	0.87714	0.87965	0.86722	0.81905	0.77397	0.91826	0.82016	0.6184	0.92857	0.83391	0.81854	0.86341	0.74875	0.84431	0.73481	0.65668	0.5335	0.78089	0.92122	0.82068	0.81566	0.89592	0.92053	0.91031	0.77698
Arachnocampa_luminosa__GDQV01136549.1 (Diptera)	0.72421	0.79033	0.80293	0.71852	0.74495	0.7339	0.72062	0.7159	0.85649	0.64243	0.48811	0.53421	0.78739	0.84295	0.76638	0.82234	0.8285	0.79054	0.62401	0.86894	0.86049	0.87454	0.76981	0	0.85483	0.85314	0.85661	0.77862	0.73496	0.84922	0.78446	0.60504	0.87736	0.79455	0.77933	0.81952	0.72282	0.81454	0.71902	0.6346	0.5207	0.74681	0.8615	0.79698	0.77818	0.82252	0.85294	0.83685	0.74647
Arachnocampa_luminosa__GDQV01059239.1 (Diptera)	0.88977	0.84812	0.80925	0.86542	0.85004	0.85248	0.85192	0.85167	0.82988	0.66944	0.54717	0.60987	0.85292	0.8617	0.83788	0.85024	0.85708	0.87964	0.67562	0.86801	0.86204	0.86036	0.8276	0	0.85921	0.82984	0.88397	0.8518	0.90252	0.83244	0.8732	0.68506	0.87518	0.8774	0.84945	0.86933	0.87196	0.88559	0.82204	0.73387	0.58858	0.9038	0.84465	0.84737	0.84927	0.84853	0.84178	0.82908	0.89699
Arachnocampa_luminosa__GDQV01059238.1 (Diptera)	0.88977	0.84812	0.80925	0.86542	0.85004	0.85248	0.85192	0.85167	0.82988	0.66944	0.54717	0.60987	0.85292	0.8617	0.83788	0.85024	0.85708	0.87964	0.67562	0.86801	0.86204	0.86036	0.82761	0	0.85921	0.82984	0.88397	0.8518	0.90252	0.83244	0.8732	0.68506	0.87518	0.8774	0.84945	0.86933	0.87196	0.88559	0.82204	0.73387	0.58858	0.9038	0.84465	0.84737	0.84927	0.84853	0.84178	0.82908	0.89699
Arachnocampa_luminosa__GDQV01059240.1 (Diptera)	0.88977	0.84812	0.80925	0.86542	0.85004	0.85248	0.85192	0.85167	0.82988	0.66944	0.54717	0.60987	0.85292	0.8617	0.83788	0.85024	0.85708	0.87964	0.67562	0.86801	0.86204	0.86036	0.8276	0	0.85921	0.82984	0.88397	0.8518	0.90252	0.83244	0.8732	0.68506	0.87518	0.8774	0.84945	0.86933	0.87196	0.88559	0.82204	0.73387	0.58858	0.9038	0.84465	0.84737	0.84927	0.84853	0.84178	0.82908	0.89699
Arachnocampa_luminosa__GDQV01059237.1 (Diptera)	0.88977	0.84812	0.80925	0.86542	0.85004	0.85248	0.85192	0.85167	0.82988	0.66944	0.54717	0.60987	0.85292	0.8617	0.83788	0.85024	0.85708	0.87964	0.67562	0.86801	0.86204	0.86036	0.8276	0	0.85921	0.82984	0.88397	0.8518	0.90252	0.83244	0.8732	0.68506	0.87518	0.8774	0.84945	0.86933	0.87196	0.88559	0.82204	0.73387	0.58858	0.9038	0.84465	0.84737	0.84927	0.84853	0.84178	0.82908	0.89699
Arachnocampa_luminosa__GDQV01053292.1 (Diptera)	0.69807	0.73924	0.74392	0.68994	0.70638	0.7038	0.69143	0.68414	0.82687	0.62415	0.46679	0.5025	0.74614	0.82829	0.72845	0.7716	0.80176	0.74391	0.58034	0.81436	0.834	0.82887	0.71989	0	0.79277	0.8278	0.79071	0.73525	0.70145	0.82278	0.73256	0.56736	0.8474	0.76076	0.7418	0.78626	0.69324	0.76838	0.6771	0.61117	0.49267	0.71472	0.8138	0.75724	0.74966	0.80424	0.81001	0.82664	0.71494
Arachnocampa_luminosa__GDQV01140902.1 (Diptera)	0.77156	0.82688	0.82537	0.76425	0.76263	0.75675	0.76467	0.76864	0.82747	0.73402	0.47209	0.6744	0.84381	0.82784	0.85627	0.86001	0.8409	0.84052	0.64297	0.84978	0.84868	0.85203	0.80179	0	0.89399	0.85523	0.84043	0.8277	0.78557	0.86139	0.79515	0.75479	0.86188	0.84079	0.82178	0.83375	0.78921	0.84185	0.84289	0.76256	0.64879	0.80794	0.85249	0.77746	0.8217	0.85204	0.85201	0.84241	0.81349
Archaeopsylla_erinacei__GABB01016123.1 (Siphonaptera)	0.81794	0.86928	0.83904	0.81242	0.83014	0.82666	0.83089	0.83689	0.82044	0.91792	0.39368	0.8795	0.82676	0.80297	0.84796	0.83738	0.81147	0.82655	0.58208	0.83203	0.81372	0.80442	0.78105	0	0.85708	0.83175	0.82752	0.79785	0.83796	0.81637	0.83916	0.95533	0.84998	0.8466	0.8235	0.86464	0.84636	0.90412	0.92593	0.87706	0.89451	0.85869	0.83093	0.79155	0.79201	0.84056	0.82331	0.81955	0.82692
Archimicrodon_brachycerus__GCFH01038356.1 (Diptera)	0.44386	0.40757	0.41303	0.4293	0.40966	0.41699	0.41309	0.41907	0.41815	0.25451	0.42818	0.23541	0.42095	0.42442	0.40342	0.42721	0.42916	0.42436	0.33903	0.42859	0.43117	0.42298	0.42935	0	0.41369	0.40299	0.42987	0.43192	0.42725	0.41655	0.41303	0.2529	0.43103	0.43609	0.42648	0.40993	0.40829	0.41197	0.39591	0.24779	0.25475	0.41713	0.42757	0.43796	0.4226	0.42581	0.42877	0.42848	0.40589
Arctia_plantaginis__GGLW01070754.1-1 (Lepidoptera)	0.74079	0.77165	0.71765	0.73381	0.72869	0.73873	0.74939	0.75182	0.74379	0.63187	0.52139	0.56242	0.73674	0.74272	0.73014	0.74767	0.73214	0.78391	0.57796	0.75939	0.74717	0.76884	0.71076	0	0.75209	0.73994	0.76361	0.73594	0.76241	0.75072	0.77501	0.6352	0.77943	0.75766	0.74876	0.78208	0.86476	0.78576	0.73118	0.64257	0.57904	0.83214	0.74368	0.75639	0.73944	0.759	0.74995	0.74406	0.8239
Arctia_plantaginis__GGLW01129667.1-1 (Lepidoptera)	0.78648	0.7967	0.73735	0.76271	0.76186	0.76755	0.77698	0.7661	0.78148	0.62059	0.53564	0.5603	0.7753	0.78758	0.76332	0.79356	0.78723	0.87484	0.6291	0.81131	0.7989	0.82088	0.76276	0	0.78585	0.77578	0.80743	0.78675	0.79416	0.78132	0.82018	0.63891	0.81441	0.80871	0.77657	0.81758	0.8283	0.83709	0.74973	0.65712	0.55116	0.92289	0.77788	0.78089	0.78969	0.78279	0.78573	0.7774	0.92617
Arctia_plantaginis__GGLW01129666.1-1 (Lepidoptera)	0.78648	0.7967	0.73735	0.76271	0.76186	0.76755	0.77698	0.7661	0.78148	0.62059	0.53564	0.5603	0.7753	0.78758	0.76332	0.79356	0.78723	0.87484	0.6291	0.81131	0.7989	0.82088	0.76276	0	0.78585	0.77578	0.80743	0.78675	0.79416	0.78132	0.82018	0.63891	0.81441	0.80871	0.77657	0.81758	0.8283	0.83709	0.74973	0.65712	0.55116	0.92289	0.77788	0.78089	0.78969	0.78279	0.78573	0.7774	0.92617
Arctia_plantaginis__GGLW01070755.1 (Lepidoptera)	0.81744	0.77042	0.73914	0.81189	0.76275	0.78271	0.76826	0.75324	0.79953	0.45153	0.61826	0.43593	0.81131	0.82803	0.73704	0.85178	0.84068	0.87402	0.84853	0.86129	0.85095	0.864	0.85366	0	0.79641	0.78244	0.88015	0.87443	0.80288	0.81323	0.78097	0.48639	0.8564	0.84675	0.83375	0.79232	0.76042	0.7915	0.69005	0.55334	0.45908	0.82864	0.81539	0.8704	0.86607	0.79827	0.8149	0.80439	0.83817
Arctia_plantaginis__GGLW01187566.1 (Lepidoptera)	0.77262	0.81948	0.75215	0.74697	0.76727	0.77533	0.76563	0.75765	0.83458	0.65068	0.49381	0.54651	0.77501	0.81135	0.76252	0.79665	0.81779	0.80656	0.61201	0.84738	0.82036	0.85052	0.74779	0	0.82447	0.81305	0.82721	0.76065	0.78291	0.81917	0.85768	0.6302	0.83186	0.79067	0.75797	0.85329	0.81115	0.85655	0.74382	0.65053	0.54965	0.82416	0.83585	0.80466	0.79174	0.83687	0.83492	0.82897	0.84951
Arctia_plantaginis__GGLW01070756.1 (Lepidoptera)	0.82296	0.78599	0.74911	0.80001	0.77585	0.79421	0.77811	0.76441	0.79193	0.45888	0.50598	0.4264	0.80652	0.82161	0.74745	0.85415	0.84597	0.87498	0.85511	0.87224	0.86048	0.87527	0.85575	0	0.80601	0.79285	0.8821	0.87547	0.80832	0.81185	0.79327	0.50376	0.86307	0.85105	0.82964	0.80306	0.77953	0.80726	0.70607	0.5694	0.46163	0.83907	0.81959	0.87589	0.87499	0.79678	0.8088	0.80458	0.85766
Aretaon_asperrimus__GAWC01050446.1 (Phasmatodea)	0.77776	0.83257	0.80748	0.77112	0.77433	0.78079	0.76527	0.7581	0.88908	0.68	0.50356	0.55771	0.81164	0.85962	0.79142	0.83584	0.84955	0.83342	0.64231	0.89472	0.87452	0.90055	0.78494	0	0.86266	0.87122	0.88087	0.80685	0.78348	0.86545	0.84587	0.63466	0.90176	0.82786	0.7999	0.87234	0.78052	0.87108	0.74544	0.66596	0.54804	0.81548	0.88264	0.84118	0.81116	0.8602	0.87545	0.86927	0.81035
Aretaon_asperrimus__GAWC01050445.1 (Phasmatodea)	0.77999	0.8497	0.80486	0.7759	0.77157	0.78189	0.76441	0.76598	0.87647	0.67499	0.50583	0.56167	0.80886	0.86283	0.79046	0.8309	0.85577	0.83574	0.64387	0.89008	0.86628	0.9006	0.78201	0	0.86327	0.86208	0.87881	0.80804	0.78486	0.84909	0.8484	0.64037	0.89771	0.82753	0.79137	0.86265	0.78867	0.87301	0.75859	0.67262	0.5513	0.81628	0.87126	0.85249	0.81262	0.85234	0.86692	0.85053	0.81356
Aretaon_asperrimus__GAWC01047682.1 (Phasmatodea)	0.76558	0.81451	0.82208	0.76024	0.7496	0.75193	0.73934	0.72971	0.85677	0.64067	0.54546	0.54286	0.81165	0.89584	0.78679	0.8688	0.85789	0.84461	0.65513	0.91408	0.88085	0.91065	0.79855	0	0.86728	0.84627	0.90577	0.82372	0.76564	0.85784	0.81505	0.61786	0.88642	0.83258	0.81549	0.83824	0.75741	0.83108	0.73291	0.64938	0.53502	0.80284	0.87251	0.86155	0.86033	0.84013	0.85881	0.84576	0.80007
Aretaon_asperrimus__GAZQ02036557.1 (Phasmatodea)	0.77057	0.82733	0.79565	0.76118	0.77292	0.77369	0.75499	0.75258	0.87652	0.66788	0.51165	0.55433	0.80557	0.8516	0.78533	0.83088	0.84565	0.8267	0.63541	0.89856	0.87128	0.89361	0.77482	0	0.85355	0.8627	0.87001	0.79589	0.77867	0.85783	0.84596	0.63328	0.88655	0.81046	0.78106	0.86013	0.77358	0.86559	0.75077	0.66268	0.54451	0.81002	0.87465	0.84709	0.80803	0.85072	0.86417	0.8608	0.81063
Aretaon_asperrimus__GAZQ02039010.1 (Phasmatodea)	0.84339	0.81414	0.78623	0.81554	0.77068	0.77885	0.77646	0.77434	0.82519	0.53042	0.55456	0.39117	0.8443	0.84244	0.7791	0.88032	0.85622	0.88978	0.88312	0.88622	0.87932	0.88816	0.87352	0	0.83731	0.81705	0.8935	0.89381	0.82023	0.82571	0.80702	0.55806	0.87086	0.85491	0.82964	0.79625	0.75664	0.82847	0.73926	0.60097	0.46195	0.82719	0.84282	0.88375	0.89763	0.82551	0.84376	0.8137	0.82181
Aretaon_asperrimus__GAZQ02043069.1 (Phasmatodea)	0.75547	0.81767	0.81392	0.74406	0.74857	0.74768	0.73965	0.72964	0.85038	0.62159	0.53027	0.53193	0.81575	0.89228	0.78888	0.8731	0.85739	0.84904	0.66579	0.9083	0.88459	0.90896	0.80646	0	0.86274	0.84682	0.90992	0.82653	0.75813	0.85164	0.80588	0.60591	0.8894	0.82881	0.81214	0.822	0.7438	0.82233	0.72892	0.64516	0.52774	0.79319	0.87451	0.8477	0.86371	0.83507	0.86597	0.83424	0.79433
Arge_berberidis__GBPH01008513.1 (Hymenoptera)	0.8785	0.83746	0.81315	0.85787	0.85963	0.86037	0.85772	0.84838	0.92406	0.62041	0.47907	0.54215	0.96302	0.92938	0.91804	0.93413	0.93747	0.93538	0.93372	0.9222	0.92754	0.92369	0.9347	0	0.92982	0.91701	0.94682	0.95166	0.86641	0.93446	0.86353	0.65364	0.95164	0.94144	0.92114	0.8865	0.80569	0.87712	0.80553	0.7301	0.51785	0.87162	0.94436	0.84522	0.91734	0.93448	0.95385	0.91377	0.85895
Arge_berberidis__GBPH01011473.1 (Hymenoptera)	0.77573	0.80677	0.81422	0.76808	0.77977	0.77532	0.76584	0.75604	0.90569	0.6628	0.52063	0.56231	0.83571	0.85684	0.81936	0.85926	0.84964	0.84422	0.66131	0.88452	0.88587	0.90797	0.80738	0	0.87834	0.88209	0.87687	0.83299	0.78404	0.93526	0.82518	0.6367	0.93081	0.84842	0.83776	0.87019	0.76364	0.85464	0.752	0.66601	0.55108	0.7966	0.91612	0.82323	0.82582	0.89979	0.92037	0.91071	0.79709
Argochrysis_armilla__GAXO01009427.1-1 (Hymenoptera)	0.77731	0.80781	0.80057	0.76989	0.75912	0.75601	0.7519	0.74252	0.89465	0.66546	0.52671	0.55603	0.82657	0.86955	0.79924	0.86533	0.84832	0.85255	0.66498	0.89134	0.8873	0.90952	0.80983	0	0.87342	0.87822	0.87349	0.83491	0.77747	0.89829	0.8198	0.62484	0.92018	0.85518	0.83832	0.86793	0.76317	0.8389	0.73676	0.66376	0.54182	0.80078	0.89773	0.82899	0.83202	0.89056	0.91015	0.91576	0.79892
Argochrysis_armilla__GAXO01009428.1 (Hymenoptera)	0.79186	0.81099	0.79776	0.7636	0.78449	0.78929	0.77333	0.76367	0.90418	0.65527	0.52455	0.54972	0.83528	0.84948	0.81299	0.85807	0.84844	0.84361	0.65816	0.8918	0.87712	0.90437	0.80725	0	0.87822	0.86753	0.87211	0.82466	0.79543	0.92214	0.84028	0.6276	0.92211	0.84462	0.81899	0.87131	0.78071	0.8524	0.74452	0.67357	0.53626	0.80196	0.92717	0.81813	0.83122	0.9122	0.93219	0.90647	0.81631
Astata_minor__GBLB01004085.1 (Hymenoptera)	0.77355	0.7985	0.7966	0.75138	0.76965	0.76942	0.75797	0.74674	0.89892	0.66275	0.50813	0.55685	0.83314	0.8491	0.81329	0.86514	0.85204	0.82866	0.66427	0.88407	0.86873	0.8904	0.81194	0	0.8788	0.87792	0.86676	0.82663	0.77506	0.92764	0.81579	0.62912	0.92509	0.83852	0.82193	0.85939	0.75931	0.83873	0.74773	0.67347	0.54061	0.78477	0.91136	0.81869	0.8384	0.89695	0.92169	0.90826	0.78844
Astata_minor__GBLB01001385.1 (Hymenoptera)	0.7898	0.82698	0.81854	0.79213	0.79379	0.79495	0.7796	0.77445	0.8809	0.66627	0.52902	0.57109	0.82986	0.88532	0.80512	0.86609	0.86423	0.85358	0.66363	0.8933	0.87337	0.90087	0.80888	0	0.87234	0.85857	0.88696	0.83204	0.79681	0.89279	0.82201	0.64615	0.91739	0.85872	0.84087	0.85795	0.79096	0.86831	0.76422	0.6802	0.5601	0.82432	0.89001	0.82851	0.83549	0.88483	0.9018	0.86842	0.81974
Athetis_lepigone__GARB01014205.1-1 (Lepidoptera)	0.79776	0.80703	0.75563	0.78448	0.77185	0.77667	0.78347	0.7779	0.79496	0.62721	0.56322	0.56714	0.79613	0.80739	0.78183	0.81599	0.81294	0.88671	0.64386	0.83029	0.81449	0.8313	0.77869	0	0.80147	0.78527	0.82804	0.80733	0.80756	0.79339	0.82834	0.6465	0.82998	0.8262	0.79723	0.82266	0.83496	0.83969	0.76586	0.67085	0.55341	0.92042	0.79656	0.79177	0.80595	0.80188	0.8032	0.7891	0.93492
Athetis_lepigone__GARC01037092.1 (Lepidoptera)	0.79776	0.80703	0.75563	0.78448	0.77185	0.77667	0.78347	0.7779	0.79496	0.62721	0.56322	0.56714	0.79613	0.80739	0.78183	0.81599	0.81294	0.88671	0.64386	0.83029	0.81449	0.8313	0.77869	0	0.80147	0.78527	0.82804	0.80733	0.80756	0.79339	0.82834	0.6465	0.82998	0.8262	0.79723	0.82266	0.83496	0.83969	0.76586	0.67085	0.55341	0.92042	0.79656	0.79177	0.80595	0.80188	0.8032	0.7891	0.93492
Athetis_lepigone__GARD01021775.1 (Lepidoptera)	0.79465	0.80859	0.75481	0.78367	0.77172	0.77652	0.78391	0.7782	0.79167	0.626	0.56408	0.56854	0.79476	0.80396	0.78123	0.81416	0.8079	0.88862	0.64182	0.82807	0.81356	0.82838	0.77796	0	0.80045	0.78507	0.8257	0.8045	0.80448	0.79068	0.82948	0.64969	0.82725	0.82412	0.79416	0.82275	0.83563	0.84186	0.76877	0.67123	0.55504	0.92001	0.79397	0.79487	0.80495	0.79938	0.79947	0.78649	0.93317
Athetis_lepigone__GARG01031736.1 (Lepidoptera)	0.79776	0.80703	0.75563	0.78448	0.77185	0.77667	0.78347	0.7779	0.79496	0.62721	0.56322	0.56714	0.79613	0.80739	0.78183	0.81599	0.81294	0.88671	0.64386	0.83028	0.81449	0.83129	0.77868	0	0.80147	0.78527	0.82804	0.80733	0.80756	0.79339	0.82834	0.6465	0.82998	0.8262	0.79723	0.82266	0.83496	0.83969	0.76586	0.67085	0.55341	0.92042	0.79656	0.79176	0.80595	0.80188	0.80319	0.78909	0.93492
Atrichopogon_sp._Cera_GD1__GGAW01020272.1 (Diptera)	0.83835	0.80325	0.75992	0.81301	0.80563	0.80997	0.80235	0.80482	0.7857	0.6266	0.53416	0.56921	0.80461	0.82205	0.796	0.79345	0.80736	0.82013	0.63385	0.81686	0.80521	0.80913	0.77683	0	0.80409	0.78246	0.82716	0.80117	0.85682	0.79197	0.8254	0.64508	0.81621	0.8339	0.79943	0.82002	0.82816	0.83842	0.7735	0.69299	0.55793	0.85409	0.79661	0.78962	0.79674	0.80313	0.79595	0.78191	0.85075
Aulacus_burquei__GBWS01012698.1 (Hymenoptera)	0.78445	0.82713	0.80509	0.76998	0.78282	0.78504	0.76692	0.75839	0.90755	0.66176	0.51944	0.56369	0.84465	0.86272	0.82482	0.86764	0.85889	0.84847	0.66635	0.88957	0.87471	0.90535	0.81589	0	0.90144	0.87689	0.87843	0.84466	0.78524	0.91624	0.83887	0.64055	0.9247	0.85057	0.83456	0.85888	0.7671	0.85724	0.76252	0.67069	0.55059	0.80154	0.93104	0.83608	0.8438	0.90125	0.93133	0.89059	0.802
Auplopus_albifrons__GBPV01012415.1 (Hymenoptera)	0.75611	0.79971	0.78825	0.73543	0.75743	0.75298	0.73985	0.7323	0.89737	0.64535	0.34032	0.54516	0.81363	0.85374	0.79704	0.8416	0.83787	0.81702	0.64007	0.87796	0.86836	0.88384	0.78736	0	0.86785	0.87413	0.86328	0.80478	0.76079	0.89995	0.80239	0.61397	0.91654	0.81687	0.8006	0.84143	0.73564	0.82967	0.73318	0.64514	0.52963	0.76248	0.9083	0.80037	0.80553	0.87584	0.88647	0.88178	0.77048
Austrothaumalea_cf._denticulata_Cul1__GGBF01012214.1 (Diptera)	0.93394	0.85726	0.83969	0.9075	0.87922	0.88215	0.87799	0.87475	0.89411	0.68559	0.55416	0.62514	0.92704	0.90946	0.91067	0.89863	0.91415	0.91799	0.71611	0.91387	0.89675	0.90685	0.88119	0	0.91384	0.89017	0.9278	0.91345	0.93911	0.89851	0.89914	0.71016	0.91531	0.91941	0.89269	0.91458	0.87927	0.9273	0.86397	0.76596	0.61167	0.91606	0.91418	0.87503	0.89331	0.90786	0.90337	0.88488	0.90905
Azaleodes_micronipha__GEOB01078715.1 (Lepidoptera)	0.7371	0.76174	0.72874	0.72445	0.73379	0.74102	0.7484	0.74251	0.72436	0.60527	0.54296	0.54112	0.73811	0.74638	0.73773	0.75789	0.75297	0.77649	0.59542	0.76436	0.76373	0.75964	0.7265	0	0.75253	0.73858	0.7708	0.74357	0.75775	0.73718	0.77156	0.63578	0.76985	0.76887	0.74233	0.76248	0.86497	0.77495	0.7419	0.65116	0.57107	0.80062	0.74029	0.76092	0.73957	0.73289	0.74099	0.73267	0.78757
Azaleodes_micronipha__GEOB01078714.1 (Lepidoptera)	0.86411	0.83055	0.74858	0.83633	0.81006	0.83071	0.81277	0.79706	0.81805	0.49571	0.60505	0.43978	0.84329	0.83699	0.78139	0.87028	0.86963	0.88796	0.88476	0.89091	0.87713	0.88402	0.87381	0	0.84568	0.81039	0.89882	0.90134	0.84942	0.83712	0.83417	0.54161	0.89265	0.87192	0.84456	0.83793	0.81034	0.85391	0.71803	0.59045	0.45533	0.87245	0.84175	0.89723	0.88813	0.83029	0.82787	0.82288	0.88485
Baccha_elongata__GCFG01011845.1 (Diptera)	0.95018	0.80931	0.78424	0.87573	0.83994	0.84069	0.83535	0.83713	0.83861	0.65894	0.52683	0.60434	0.86133	0.86611	0.85238	0.84597	0.85471	0.86299	0.68465	0.86283	0.84871	0.85492	0.83577	0	0.85505	0.84264	0.87325	0.86339	0.93301	0.84738	0.84687	0.67581	0.8708	0.87638	0.84717	0.85542	0.83578	0.86208	0.80899	0.72878	0.57833	0.86109	0.86412	0.83745	0.83872	0.86147	0.84895	0.84008	0.85957
Bactrocera_bryoniae__GFOA01020661.1 (Diptera)	0.92833	0.83134	0.80058	0.87601	0.84431	0.8496	0.84299	0.84163	0.85135	0.66016	0.5501	0.60465	0.86869	0.89029	0.86012	0.86685	0.87854	0.89006	0.69895	0.89119	0.88022	0.88536	0.85683	0	0.87143	0.85603	0.89493	0.87584	0.99021	0.86134	0.86728	0.68147	0.88752	0.8905	0.86029	0.87428	0.85815	0.87976	0.81571	0.73053	0.58799	0.88691	0.87285	0.85268	0.85325	0.87694	0.86661	0.86046	0.88153
Bactrocera_bryoniae__GFOA01017464.1 (Diptera)	0.92903	0.84013	0.81318	0.8863	0.85362	0.85988	0.85388	0.85366	0.8639	0.66364	0.54206	0.61471	0.89839	0.8988	0.8803	0.87452	0.89254	0.89798	0.70369	0.88937	0.88783	0.88902	0.85978	0	0.88423	0.87335	0.90373	0.89205	0.94288	0.87381	0.88659	0.68492	0.90411	0.90282	0.87952	0.87965	0.87492	0.89209	0.82991	0.75095	0.59151	0.89729	0.88789	0.8578	0.87153	0.88174	0.88587	0.85354	0.90417
Bactrocera_bryoniae__GFOA01017465.1 (Diptera)	0.93484	0.83245	0.80705	0.87403	0.85693	0.86165	0.85633	0.85469	0.8654	0.66702	0.53881	0.61281	0.89301	0.90136	0.87846	0.8745	0.88626	0.89424	0.70098	0.89068	0.88724	0.89016	0.85893	0	0.88378	0.87771	0.89812	0.88782	0.94917	0.87414	0.87977	0.68226	0.90329	0.89658	0.87351	0.88181	0.87298	0.89085	0.82673	0.75249	0.59321	0.89653	0.88421	0.84887	0.86828	0.88203	0.88226	0.86135	0.89979
Bactrocera_dorsalis__GAKP01006121.1 (Diptera)	0.92456	0.81158	0.78022	0.85177	0.83006	0.83401	0.82562	0.82752	0.837	0.64393	0.5362	0.59229	0.85225	0.882	0.84704	0.85831	0.86758	0.87499	0.68992	0.87344	0.86691	0.86755	0.84572	0	0.85353	0.84999	0.8807	0.85648	0.95549	0.84728	0.85492	0.66049	0.87371	0.86949	0.83942	0.85983	0.85492	0.86242	0.79036	0.72302	0.57191	0.87434	0.85478	0.82835	0.84719	0.8583	0.84522	0.84862	0.8774
Bactrocera_dorsalis__GAKP01004811.1 (Diptera)	0.94213	0.85536	0.82643	0.89885	0.86021	0.86255	0.85611	0.85639	0.87317	0.68853	0.56203	0.62303	0.89679	0.8989	0.8848	0.88918	0.90056	0.90419	0.71252	0.90751	0.898	0.89802	0.87293	0	0.90409	0.87617	0.91727	0.90329	0.95894	0.88754	0.90052	0.70879	0.91385	0.91154	0.88586	0.90205	0.88572	0.91854	0.84549	0.76214	0.6142	0.92297	0.89516	0.88971	0.88748	0.89808	0.8869	0.87439	0.91302
Bactrocera_dorsalis__GDRP01023354.1 (Diptera)	0.92209	0.81222	0.77766	0.85118	0.82626	0.82954	0.82109	0.82416	0.8338	0.64444	0.53777	0.59062	0.84987	0.87987	0.84438	0.85607	0.86562	0.87379	0.68596	0.8735	0.86812	0.86693	0.84341	0	0.85535	0.84845	0.88097	0.8559	0.95564	0.84771	0.8587	0.66182	0.87034	0.87001	0.83663	0.86104	0.85846	0.86264	0.79099	0.72208	0.5725	0.87403	0.85312	0.83388	0.84774	0.85697	0.84464	0.84536	0.87673
Bactrocera_dorsalis__GEEA01023118.1 (Diptera)	0.92209	0.81221	0.77766	0.85118	0.82626	0.82954	0.82109	0.82416	0.8338	0.64444	0.53777	0.59062	0.84986	0.87986	0.84438	0.85607	0.86562	0.87379	0.68596	0.8735	0.86812	0.86693	0.84341	0	0.85535	0.84845	0.88097	0.8559	0.95564	0.84771	0.8587	0.66182	0.87034	0.87001	0.83663	0.86104	0.85846	0.86264	0.79099	0.72207	0.5725	0.87403	0.85312	0.83388	0.84774	0.85697	0.84464	0.84536	0.87673
Bactrocera_dorsalis__GEEA01039253.1 (Diptera)	0.89443	0.80973	0.81897	0.88128	0.82974	0.82181	0.81907	0.82434	0.83917	0.86881	0.44012	0.89596	0.86976	0.8552	0.88713	0.83407	0.86182	0.86853	0.5509	0.86212	0.83669	0.82327	0.79981	0	0.85938	0.83491	0.88107	0.85819	0.91149	0.8348	0.8582	0.87898	0.86833	0.87715	0.85163	0.8677	0.85483	0.88713	0.88918	0.91279	0.88136	0.86745	0.84858	0.80119	0.82717	0.85687	0.84096	0.82645	0.86596
Bactrocera_dorsalis__GEYS01017089.1 (Diptera)	0.92209	0.81222	0.77766	0.85118	0.82626	0.82954	0.82109	0.82416	0.8338	0.64444	0.53777	0.59062	0.84987	0.87987	0.84438	0.85607	0.86562	0.87379	0.68596	0.8735	0.86812	0.86693	0.84341	0	0.85535	0.84845	0.88097	0.8559	0.95564	0.84771	0.8587	0.66182	0.87034	0.87001	0.83663	0.86104	0.85846	0.86264	0.79099	0.72208	0.5725	0.87403	0.85312	0.83388	0.84774	0.85697	0.84464	0.84536	0.87673
Bactrocera_dorsalis__GEYS01020687.1 (Diptera)	0.94105	0.85869	0.82732	0.90323	0.86989	0.87277	0.86651	0.86818	0.8782	0.69149	0.56602	0.62607	0.8988	0.9003	0.88776	0.88761	0.90109	0.9058	0.70849	0.90886	0.89726	0.89788	0.87451	0	0.89919	0.88101	0.91786	0.90468	0.95887	0.88976	0.8959	0.71209	0.91588	0.91783	0.88881	0.90232	0.88473	0.91659	0.84901	0.76333	0.61473	0.91842	0.90074	0.88568	0.88613	0.90026	0.88953	0.8769	0.91151
Bactrocera_dorsalis__GGBS01008517.1 (Diptera)	0.92209	0.81222	0.77766	0.85118	0.82626	0.82954	0.82109	0.82416	0.8338	0.64444	0.53777	0.59062	0.84987	0.87987	0.84438	0.85607	0.86562	0.87379	0.68596	0.8735	0.86812	0.86693	0.84341	0	0.85535	0.84845	0.88097	0.8559	0.95564	0.84771	0.8587	0.66182	0.87034	0.87001	0.83663	0.86104	0.85846	0.86264	0.79099	0.72208	0.5725	0.87403	0.85312	0.83388	0.84774	0.85697	0.84464	0.84536	0.87673
Bactrocera_dorsalis__GGBS01025860.1 (Diptera)	0.94192	0.86342	0.83486	0.90856	0.87095	0.8741	0.86782	0.8696	0.88128	0.68848	0.56003	0.62883	0.90098	0.90152	0.89056	0.88742	0.89975	0.90611	0.70977	0.90831	0.89719	0.8973	0.87544	0	0.90022	0.87831	0.91996	0.90694	0.96088	0.88994	0.89728	0.7107	0.91592	0.91726	0.88667	0.90009	0.88613	0.91638	0.8512	0.76488	0.61222	0.91928	0.9006	0.88163	0.8884	0.9012	0.89051	0.87882	0.91527
Bactrocera_frauenfeldi__GFNX01029927.1 (Diptera)	0.94926	0.8232	0.79398	0.87118	0.85169	0.85373	0.84982	0.84756	0.84705	0.6687	0.54357	0.60897	0.86844	0.87625	0.86088	0.86106	0.86978	0.87494	0.68579	0.87199	0.86677	0.86945	0.8464	0	0.86842	0.85714	0.88143	0.86798	0.95329	0.86123	0.86375	0.68733	0.87829	0.895	0.85957	0.8744	0.84989	0.88135	0.82081	0.73722	0.5911	0.88344	0.87432	0.84577	0.85168	0.87467	0.86364	0.85336	0.87703
Bactrocera_frauenfeldi__GFNX01022318.1 (Diptera)	0.93856	0.85526	0.82503	0.90631	0.86873	0.87486	0.86659	0.87103	0.87087	0.67562	0.56019	0.62174	0.89465	0.89421	0.87972	0.8831	0.89786	0.90369	0.70461	0.90193	0.89035	0.89278	0.86493	0	0.88882	0.86778	0.91182	0.90034	0.95753	0.87971	0.90158	0.70497	0.90838	0.91237	0.88333	0.89897	0.89028	0.91233	0.84253	0.75933	0.60588	0.92492	0.89169	0.87585	0.87795	0.89247	0.88757	0.87028	0.92025
Bactrocera_jarvisi__GFNY01039964.1 (Diptera)	0.93471	0.8256	0.79913	0.8903	0.83429	0.83933	0.83195	0.8337	0.8363	0.65288	0.37656	0.58718	0.8643	0.88763	0.85154	0.85973	0.87572	0.87944	0.73274	0.88113	0.86716	0.87337	0.86088	0	0.86196	0.84741	0.89231	0.87397	0.94324	0.84983	0.85773	0.67681	0.87939	0.87996	0.85356	0.85052	0.84844	0.87543	0.81087	0.72433	0.567	0.87931	0.86594	0.84598	0.85683	0.8685	0.85191	0.83703	0.87133
Bactrocera_jarvisi__GFNY01039963.1 (Diptera)	0.11077	0.10424	0.11098	0.10666	0.10529	0.11133	0.09924	0.10755	0.10693	0.12478	0.11047	0.11908	0.10814	0.11369	0.09844	0.10865	0.11386	0.10651	0.10282	0.11131	0.1066	0.11259	0.10866	0	0.10707	0.12552	0.107	0.10315	0.10863	0.11237	0.10699	0.11683	0.10504	0.1231	0.12077	0.11487	0.10747	0.11804	0.11301	0.10273	0.10226	0.11878	0.10389	0.11086	0.11512	0.10294	0.11265	0.10854	0.11169
Bactrocera_jarvisi__GFNY01039962.1 (Diptera)	0.93685	0.82029	0.78153	0.87432	0.82798	0.83237	0.82545	0.82683	0.83051	0.65184	0.37204	0.58458	0.85581	0.88112	0.84142	0.85457	0.86532	0.87516	0.72462	0.87828	0.86954	0.87413	0.85274	0	0.8567	0.84721	0.88555	0.86518	0.94641	0.84565	0.85709	0.67326	0.86961	0.8717	0.8427	0.84493	0.85433	0.87137	0.79974	0.71905	0.56715	0.87518	0.86019	0.84358	0.85528	0.86024	0.84772	0.83216	0.86723
Bactrocera_jarvisi__GFNY01020558.1 (Diptera)	0.81836	0.73873	0.70941	0.76621	0.7582	0.76465	0.75518	0.75297	0.76084	0.57617	0.5496	0.51843	0.76497	0.76284	0.75405	0.76704	0.76972	0.77994	0.59483	0.78379	0.77623	0.77307	0.74608	0	0.76425	0.75601	0.7864	0.77047	0.84196	0.7687	0.78381	0.59226	0.78437	0.78232	0.75318	0.79096	0.78359	0.79424	0.72722	0.63201	0.50199	0.80542	0.76706	0.77407	0.76038	0.78018	0.76366	0.76695	0.80399
Bactrocera_kraussi__GFNT01036728.1 (Diptera)	0.93441	0.82429	0.79149	0.8663	0.8415	0.84382	0.83731	0.83598	0.84511	0.66991	0.54379	0.60288	0.86385	0.88233	0.85322	0.86602	0.87471	0.88104	0.69314	0.88276	0.87451	0.87861	0.85317	0	0.86825	0.8643	0.89302	0.86793	0.96579	0.85969	0.86173	0.68038	0.88197	0.88145	0.85462	0.86543	0.86473	0.87906	0.81058	0.73816	0.5914	0.88618	0.86747	0.84839	0.8574	0.86889	0.85995	0.85231	0.88142
Bactrocera_kraussi__GFNT01036730.1 (Diptera)	0.9352	0.81543	0.78342	0.86308	0.83968	0.8423	0.83416	0.83292	0.84347	0.66663	0.54184	0.60148	0.86122	0.88359	0.84872	0.86874	0.87885	0.88303	0.69808	0.8824	0.87626	0.88526	0.85268	0	0.86665	0.86361	0.89067	0.87156	0.96405	0.85667	0.8611	0.67592	0.88622	0.88125	0.85228	0.86452	0.86361	0.87594	0.79934	0.73593	0.58852	0.88625	0.8672	0.84456	0.85797	0.86794	0.86177	0.85143	0.88567
Bactrocera_kraussi__GFNT01025696.1 (Diptera)	0.93866	0.85652	0.82071	0.89293	0.87679	0.88296	0.87391	0.87394	0.86797	0.67109	0.54752	0.62331	0.8949	0.8827	0.87407	0.88262	0.88984	0.90392	0.7073	0.89746	0.88885	0.88833	0.86525	0	0.88438	0.86664	0.90757	0.8967	0.94084	0.87344	0.89603	0.70308	0.9068	0.90882	0.88116	0.89435	0.88677	0.91243	0.8404	0.75137	0.6105	0.91997	0.88796	0.88531	0.87841	0.89056	0.88117	0.86489	0.91709
Bactrocera_latifrons__GDHF01001514.1 (Diptera)	0.92833	0.83135	0.80058	0.87601	0.84431	0.8496	0.84299	0.84163	0.85135	0.66016	0.5501	0.60465	0.86869	0.89029	0.86012	0.86685	0.87854	0.89006	0.69895	0.89119	0.88022	0.88536	0.85683	0	0.87143	0.85603	0.89493	0.87584	0.99021	0.86134	0.86728	0.68147	0.88753	0.8905	0.8603	0.87428	0.85815	0.87976	0.81571	0.73053	0.58799	0.88691	0.87285	0.85268	0.85325	0.87694	0.86661	0.86046	0.88153
Bactrocera_latifrons__GFOR01014319.1 (Diptera)	0.92833	0.83135	0.80058	0.87601	0.84431	0.8496	0.84299	0.84163	0.85135	0.66016	0.5501	0.60465	0.86869	0.89029	0.86012	0.86685	0.87854	0.89006	0.69895	0.89119	0.88022	0.88536	0.85683	0	0.87143	0.85603	0.89493	0.87584	0.99021	0.86134	0.86728	0.68147	0.88753	0.8905	0.8603	0.87428	0.85815	0.87976	0.81571	0.73053	0.58799	0.88691	0.87285	0.85268	0.85325	0.87694	0.86661	0.86046	0.88153
Bactrocera_latifrons__GFOR01025195.1 (Diptera)	0.9357	0.84826	0.82518	0.89594	0.85906	0.86451	0.86065	0.85846	0.87456	0.67204	0.55511	0.62103	0.89131	0.89915	0.87499	0.88421	0.89469	0.9079	0.70234	0.9045	0.90154	0.89532	0.86677	0	0.88597	0.87241	0.90944	0.8952	0.95555	0.88657	0.89286	0.69677	0.90923	0.90444	0.88135	0.89225	0.8776	0.90789	0.83758	0.74746	0.60521	0.90896	0.88889	0.86932	0.88079	0.89951	0.8863	0.8807	0.90719
Bactrocera_latifrons__GFOR01025196.1 (Diptera)	0.87718	0.7851	0.80089	0.86181	0.82382	0.81168	0.81544	0.81755	0.82364	0.841	0.4489	0.88308	0.85093	0.84313	0.86632	0.80351	0.8125	0.84747	0.52295	0.84189	0.80745	0.78958	0.76799	0	0.83211	0.80584	0.85354	0.81812	0.89858	0.81075	0.82132	0.86078	0.84559	0.83803	0.83252	0.83161	0.82406	0.85034	0.86391	0.89666	0.85352	0.82263	0.82502	0.78625	0.77604	0.82156	0.82836	0.80262	0.80958
Bactrocera_minax__GBEY01017111.1 (Diptera)	0.93429	0.8208	0.79446	0.86617	0.85148	0.85133	0.84808	0.84678	0.84229	0.66235	0.52917	0.60831	0.86669	0.87441	0.86409	0.85392	0.86194	0.87732	0.68293	0.86825	0.86078	0.86356	0.84112	0	0.86472	0.85225	0.87677	0.85927	0.95085	0.85538	0.85852	0.68341	0.87383	0.88859	0.8528	0.8723	0.84566	0.87632	0.8192	0.73383	0.59101	0.87408	0.87097	0.83996	0.83946	0.87103	0.8543	0.84609	0.86795
Bactrocera_minax__GBEY01011263.1 (Diptera)	0.92938	0.84801	0.82355	0.89682	0.85636	0.85972	0.8559	0.8533	0.87503	0.67806	0.55655	0.61225	0.90212	0.89683	0.88417	0.88588	0.90019	0.90635	0.70923	0.90043	0.89596	0.89566	0.87083	0	0.88746	0.8756	0.9214	0.90555	0.94051	0.88488	0.89173	0.69353	0.91748	0.90858	0.88346	0.89454	0.87414	0.90393	0.83644	0.74759	0.59525	0.91777	0.90125	0.87016	0.88642	0.90097	0.88709	0.86893	0.91715
Bactrocera_minax__GBIT01024258.1 (Diptera)	0.93675	0.82253	0.79529	0.86617	0.85176	0.85271	0.84882	0.84711	0.84477	0.6655	0.53371	0.60972	0.86797	0.87536	0.86455	0.85436	0.86413	0.87791	0.68314	0.87125	0.86403	0.86549	0.8431	0	0.86607	0.85433	0.87709	0.86014	0.95312	0.85794	0.85789	0.68468	0.8758	0.88907	0.85384	0.87243	0.84789	0.87764	0.82018	0.73506	0.59253	0.87574	0.87204	0.84072	0.84052	0.87338	0.85555	0.85036	0.86911
Bactrocera_minax__GBIT01024213.1 (Diptera)	0.92938	0.84801	0.82355	0.89682	0.85636	0.85972	0.8559	0.8533	0.87503	0.67806	0.55655	0.61225	0.90212	0.89683	0.88417	0.88588	0.90019	0.90635	0.70923	0.90043	0.89596	0.89566	0.87083	0	0.88746	0.8756	0.9214	0.90555	0.94051	0.88488	0.89173	0.69353	0.91748	0.90858	0.88346	0.89454	0.87414	0.90393	0.83644	0.74759	0.59525	0.91777	0.90125	0.87016	0.88642	0.90097	0.88709	0.86893	0.91715
Bactrocera_musae__GFNZ01011519.1 (Diptera)	0.92209	0.81222	0.77766	0.85118	0.82626	0.82954	0.82109	0.82416	0.8338	0.64444	0.53777	0.59062	0.84987	0.87987	0.84438	0.85607	0.86562	0.87379	0.68596	0.8735	0.86812	0.86693	0.84341	0	0.85535	0.84845	0.88097	0.8559	0.95564	0.84771	0.8587	0.66182	0.87034	0.87001	0.83663	0.86104	0.85846	0.86264	0.79099	0.72208	0.5725	0.87403	0.85312	0.83388	0.84774	0.85697	0.84464	0.84536	0.87673
Bactrocera_musae__GFNZ01023252.1 (Diptera)	0.94105	0.85852	0.82842	0.89538	0.86447	0.86745	0.86021	0.8582	0.8794	0.68307	0.56144	0.62571	0.89723	0.90148	0.88345	0.8931	0.90836	0.9106	0.71684	0.91543	0.90242	0.90448	0.87073	0	0.90079	0.87786	0.91735	0.90385	0.95722	0.88557	0.90405	0.70262	0.91401	0.90806	0.88353	0.90154	0.89971	0.92176	0.84412	0.76654	0.61106	0.92991	0.89677	0.88016	0.89293	0.89647	0.88745	0.87828	0.92269
Bactrocera_oleae__GAKB01002112.1 (Diptera)	0.9431	0.81264	0.81994	0.89225	0.85639	0.84632	0.84495	0.8498	0.8552	0.81848	0.46237	0.74225	0.88564	0.87898	0.88799	0.86433	0.87137	0.88565	0.6566	0.8756	0.8656	0.87249	0.8482	0	0.88177	0.87598	0.89041	0.87712	0.9456	0.85977	0.87553	0.84127	0.88993	0.8899	0.86249	0.8783	0.86554	0.89839	0.86898	0.88564	0.72633	0.8843	0.88309	0.82674	0.85194	0.89292	0.87642	0.84409	0.87696
Baetis_sp._AD-2013__GATU02002907.1 (Ephemeroptera)	0.75108	0.80623	0.7932	0.75462	0.74869	0.75489	0.73781	0.73352	0.88794	0.65432	0.50707	0.54786	0.81119	0.85168	0.79865	0.84797	0.84528	0.81701	0.64682	0.86966	0.8658	0.87622	0.78911	0	0.86879	0.86378	0.85947	0.81448	0.76111	0.89179	0.82277	0.62361	0.90423	0.82839	0.80519	0.84847	0.73334	0.82892	0.74207	0.65316	0.53664	0.76512	0.91121	0.82325	0.81357	0.88952	0.90159	0.89498	0.76859
Belgica_antarctica__GAAK01012597.1 (Diptera)	0.75055	0.74061	0.73101	0.73475	0.71679	0.71562	0.71692	0.70761	0.7905	0.5633	0.52193	0.50983	0.79998	0.80426	0.77715	0.80263	0.78902	0.80416	0.63346	0.79372	0.79067	0.79864	0.78174	0	0.77908	0.77785	0.80909	0.80128	0.75904	0.79252	0.7419	0.5856	0.79912	0.8158	0.80545	0.74999	0.71807	0.74692	0.71529	0.63002	0.49381	0.75272	0.79394	0.75736	0.78075	0.77813	0.80176	0.77891	0.74966
Belgica_antarctica__GAAK01012608.1 (Diptera)	0.7392	0.80519	0.77024	0.71928	0.72027	0.72521	0.71412	0.70374	0.79299	0.56854	0.5929	0.46755	0.73398	0.78485	0.70228	0.77482	0.77782	0.7642	0.56831	0.81506	0.80188	0.79472	0.72985	0	0.79819	0.76909	0.81888	0.73572	0.74206	0.7901	0.82223	0.55369	0.80727	0.76648	0.73865	0.77852	0.73975	0.78432	0.68802	0.58641	0.45396	0.74662	0.79913	0.84821	0.79453	0.76387	0.78764	0.77817	0.75752
Belgica_antarctica__GAAK01011443.1 (Diptera)	0.78835	0.84658	0.78245	0.77476	0.78219	0.78324	0.76596	0.76461	0.82813	0.63785	0.50471	0.54017	0.78026	0.8382	0.76613	0.80441	0.83912	0.805	0.62347	0.84254	0.8309	0.85135	0.75725	0	0.83456	0.80676	0.85663	0.77779	0.80655	0.81126	0.85923	0.62396	0.86573	0.79905	0.76585	0.82956	0.79061	0.84582	0.74746	0.65545	0.53242	0.81853	0.82835	0.8358	0.80186	0.80909	0.8171	0.80614	0.81469
Bembix_rostrata__GBQR01002312.1 (Hymenoptera)	0.77425	0.79327	0.78301	0.7603	0.75994	0.77018	0.78301	0.78688	0.85374	0.62597	0.50148	0.55973	0.83297	0.83252	0.81526	0.83178	0.81653	0.84608	0.6495	0.83647	0.83688	0.85231	0.78991	0	0.84431	0.85732	0.83512	0.8201	0.78407	0.87081	0.79827	0.64304	0.88273	0.83323	0.8226	0.83424	0.79162	0.82064	0.75898	0.66167	0.53716	0.80672	0.86297	0.80194	0.81876	0.86029	0.87248	0.85903	0.80907
Bemisia_tabaci__GARP01072240.1 (Hemiptera)	0.81166	0.80517	0.81907	0.79374	0.76469	0.7665	0.76816	0.76093	0.84744	0.60916	0.54857	0.55337	0.87019	0.89838	0.84236	0.90561	0.88234	0.89845	0.71159	0.90211	0.89255	0.90326	0.87386	0	0.86591	0.85962	0.91629	0.87757	0.82056	0.85474	0.81747	0.63302	0.88536	0.89406	0.87214	0.81623	0.77885	0.8206	0.76726	0.68253	0.53794	0.82853	0.86824	0.84658	0.88626	0.86318	0.86768	0.84596	0.82529
Bemisia_tabaci__GARQ01028512.1 (Hemiptera)	0.8107	0.80158	0.82104	0.7944	0.76517	0.76803	0.77429	0.76948	0.8358	0.60596	0.54239	0.56196	0.8667	0.89857	0.84018	0.90182	0.88427	0.88881	0.70476	0.89612	0.89345	0.88708	0.86182	0	0.86047	0.85665	0.91075	0.87339	0.81454	0.84805	0.81448	0.63229	0.87633	0.88356	0.86928	0.80101	0.77446	0.8156	0.76906	0.68455	0.54538	0.82173	0.86051	0.84001	0.88312	0.85686	0.8527	0.83384	0.81766
Bemisia_tabaci__GAUC01060641.1 (Hemiptera)	0.81055	0.81308	0.81737	0.79431	0.76901	0.76927	0.77331	0.77047	0.83725	0.61631	0.54802	0.55573	0.86457	0.90464	0.8345	0.90038	0.89141	0.90005	0.70838	0.90641	0.89705	0.89973	0.87266	0	0.86554	0.86265	0.92673	0.87264	0.8176	0.84944	0.82718	0.6369	0.88084	0.88575	0.86771	0.81869	0.78715	0.82325	0.76978	0.68032	0.54099	0.8242	0.85997	0.85892	0.89502	0.85178	0.86503	0.84422	0.82286
Bemisia_tabaci__GBII01021899.1 (Hemiptera)	0.81519	0.79289	0.79908	0.78819	0.76697	0.7694	0.77092	0.76607	0.8455	0.60095	0.53645	0.5499	0.86304	0.89051	0.83182	0.8983	0.88349	0.89444	0.70845	0.88633	0.88645	0.89565	0.85569	0	0.85559	0.86478	0.90425	0.87424	0.82371	0.85138	0.81467	0.62729	0.87913	0.882	0.86095	0.81372	0.78328	0.80878	0.7514	0.67725	0.53251	0.82978	0.85775	0.83041	0.8762	0.85452	0.85612	0.84178	0.82872
Bemisia_tabaci__GBIJ01010370.1 (Hemiptera)	0.81547	0.81091	0.8143	0.78963	0.77638	0.77811	0.77943	0.77795	0.8356	0.60715	0.54939	0.56312	0.86363	0.90116	0.84028	0.90203	0.88499	0.89942	0.70943	0.8976	0.89954	0.89599	0.86266	0	0.86828	0.86588	0.91095	0.87265	0.82497	0.85119	0.81693	0.63669	0.88024	0.88529	0.86898	0.81133	0.78482	0.81761	0.77063	0.68511	0.54438	0.82662	0.86376	0.8374	0.87867	0.85227	0.85327	0.84229	0.82337
Bemisia_tabaci__GCZW01001915.1 (Hemiptera)	0	0	0	0	0	0	0	0	0	0	0	0	0	0	0	0	0	0	0	0	0	0	0	0	0	0	0	0	0	0	0	0	0	0	0	0	0	0	0	0	0	0	0	0	0	0	0	0	0
Bemisia_tabaci__GEZK01073511.1 (Hemiptera)	0.81286	0.80676	0.81127	0.78734	0.76226	0.7644	0.76821	0.763	0.83899	0.6059	0.55103	0.55937	0.86533	0.90183	0.84057	0.90694	0.88306	0.9015	0.70568	0.89857	0.90045	0.89888	0.86735	0	0.86624	0.86697	0.9137	0.87499	0.82275	0.85526	0.8148	0.63488	0.88322	0.88381	0.8715	0.80976	0.77992	0.81505	0.7685	0.68035	0.54367	0.82359	0.86865	0.84443	0.88726	0.85485	0.85788	0.84096	0.81789
Bemisia_tabaci__GFXM01034807.1 (Hemiptera)	0.79225	0.80551	0.82354	0.79406	0.75981	0.75938	0.76484	0.7601	0.83028	0.60628	0.54188	0.55431	0.86208	0.89401	0.83515	0.88888	0.87407	0.88816	0.69936	0.88327	0.87816	0.88391	0.86242	0	0.855	0.84891	0.91349	0.87199	0.79665	0.84332	0.81565	0.62712	0.87524	0.88573	0.87211	0.81169	0.76985	0.81332	0.76212	0.67892	0.53549	0.81732	0.85325	0.83721	0.87801	0.84588	0.86049	0.83728	0.81176
Bibio_marci__GATJ02015523.1 (Diptera)	0.90802	0.84446	0.84332	0.91112	0.89052	0.88177	0.8811	0.88446	0.85873	0.76777	0.50367	0.70851	0.89008	0.87377	0.89465	0.86073	0.87673	0.881	0.66395	0.87023	0.86245	0.85627	0.85261	0	0.88798	0.85977	0.89125	0.8781	0.92769	0.86565	0.86757	0.79548	0.89304	0.89547	0.86343	0.89863	0.86524	0.89983	0.89492	0.84975	0.68028	0.88968	0.88151	0.82877	0.84617	0.88832	0.87015	0.85803	0.88604
Biston_suppressaria__GCJP01013061.1 (Lepidoptera)	0.7952	0.80479	0.75556	0.78412	0.77109	0.77703	0.78475	0.7741	0.79831	0.63037	0.56586	0.56292	0.79079	0.8071	0.77463	0.81236	0.81061	0.89315	0.64343	0.82729	0.82123	0.83655	0.78192	0	0.80434	0.78798	0.82237	0.80168	0.802	0.79397	0.8336	0.64668	0.82967	0.8251	0.79406	0.82762	0.83282	0.84572	0.76688	0.67104	0.5547	0.91748	0.80174	0.79056	0.80396	0.80725	0.80288	0.79875	0.92339
Biston_suppressaria__GCJP01013060.1-1 (Lepidoptera)	0.79418	0.80772	0.7564	0.78297	0.77138	0.77767	0.78605	0.77484	0.79545	0.63006	0.56329	0.5639	0.79177	0.80489	0.77703	0.80907	0.80896	0.89136	0.64167	0.82495	0.81625	0.83288	0.77924	0	0.80458	0.78697	0.82269	0.80111	0.80272	0.7927	0.83459	0.64753	0.829	0.82512	0.7922	0.82784	0.83158	0.84557	0.76791	0.66934	0.55653	0.91938	0.80089	0.78949	0.80092	0.8069	0.80131	0.79485	0.92632
Biston_suppressaria__GCJP01013059.1-1 (Lepidoptera)	0.79831	0.80691	0.75249	0.78371	0.77099	0.77734	0.78538	0.77548	0.79794	0.63321	0.56525	0.56663	0.79051	0.80566	0.77592	0.81033	0.80845	0.8917	0.6409	0.8252	0.81754	0.83452	0.77937	0	0.80434	0.7887	0.82333	0.7996	0.80724	0.79387	0.83246	0.64949	0.82888	0.8234	0.79255	0.82611	0.83393	0.84743	0.76823	0.67121	0.5576	0.91827	0.80158	0.79408	0.80042	0.80688	0.80115	0.79588	0.92533
Biston_suppressaria__GCJP01013058.1 (Lepidoptera)	0.79088	0.80291	0.74827	0.7778	0.76592	0.77053	0.77784	0.77175	0.79304	0.61816	0.56266	0.55721	0.787	0.79798	0.77367	0.80606	0.81282	0.88829	0.64374	0.82447	0.82166	0.83689	0.77777	0	0.79689	0.78247	0.81937	0.7956	0.79852	0.78808	0.83534	0.64087	0.82037	0.82061	0.78685	0.82132	0.82991	0.84146	0.75907	0.66761	0.55079	0.91127	0.79549	0.78843	0.80097	0.7993	0.79596	0.79191	0.92063
Biston_suppressaria__GCJP01026841.1 (Lepidoptera)	0.74784	0.75154	0.72061	0.72679	0.71624	0.7209	0.72448	0.7279	0.74332	0.62506	0.53399	0.55015	0.73935	0.73996	0.73415	0.74167	0.73725	0.78484	0.56643	0.75972	0.75169	0.76866	0.71852	0	0.74959	0.7372	0.75972	0.73297	0.77156	0.73771	0.7791	0.63402	0.76043	0.76163	0.75378	0.76544	0.87539	0.79238	0.74084	0.6575	0.56873	0.82636	0.73729	0.74035	0.7381	0.74425	0.7464	0.74013	0.81458
Blaberus_atropos__GAYD02043360.1 (Blattodea)	0.78461	0.80402	0.81298	0.76515	0.76983	0.77007	0.7585	0.74709	0.90267	0.66132	0.51406	0.55364	0.83357	0.86869	0.8114	0.8733	0.85874	0.84745	0.66972	0.89291	0.87993	0.90844	0.81532	0	0.86822	0.88454	0.8853	0.83336	0.78373	0.90727	0.83484	0.62764	0.92113	0.84367	0.82814	0.8582	0.76656	0.86739	0.74867	0.66635	0.53861	0.7991	0.91438	0.82725	0.83975	0.88635	0.91182	0.8904	0.8003
Blasticotoma_filiceti__GBVF01012206.1 (Hymenoptera)	0.77053	0.80055	0.80447	0.76574	0.77555	0.77614	0.76828	0.75655	0.92083	0.65898	0.50497	0.55197	0.84635	0.87068	0.81323	0.86035	0.85291	0.84391	0.6577	0.87664	0.87591	0.88915	0.8099	0	0.87451	0.88257	0.87585	0.82056	0.77149	0.91589	0.81217	0.63049	0.92304	0.84968	0.8274	0.85934	0.75349	0.84435	0.75024	0.67296	0.53557	0.78407	0.93085	0.81825	0.83078	0.8991	0.92371	0.8967	0.78401
Blasticotoma_filiceti__GBVF01017714.1 (Hymenoptera)	0.7925	0.81254	0.81378	0.78179	0.78464	0.78471	0.77442	0.76593	0.9091	0.66334	0.51751	0.56671	0.84583	0.86854	0.82894	0.86625	0.85752	0.85218	0.66349	0.88777	0.88122	0.90114	0.80965	0	0.88234	0.88671	0.8773	0.83592	0.80184	0.93718	0.8333	0.64314	0.94081	0.85482	0.83271	0.87633	0.78039	0.86646	0.76847	0.67868	0.55105	0.80536	0.93105	0.82143	0.83468	0.92285	0.92731	0.91312	0.80829
Blattella_germanica__GBID01003159.1 (Blattodea)	0.74047	0.78197	0.78875	0.72532	0.73268	0.73142	0.72012	0.71058	0.83484	0.61687	0.52101	0.5284	0.78859	0.84372	0.76596	0.85174	0.81385	0.83828	0.63245	0.88024	0.85634	0.88309	0.78303	0	0.81172	0.80755	0.86585	0.79908	0.74419	0.84634	0.78815	0.59925	0.87828	0.81245	0.79575	0.8107	0.74018	0.80532	0.70573	0.63022	0.53026	0.78545	0.84885	0.81273	0.82464	0.84393	0.85744	0.82866	0.78565
Blattella_germanica__GBID01003313.1 (Blattodea)	0.74309	0.82205	0.8385	0.7507	0.7772	0.75988	0.75145	0.75525	0.82457	0.72402	0.45621	0.63623	0.78753	0.81162	0.81572	0.82066	0.80346	0.78267	0.59215	0.84185	0.81674	0.82809	0.75117	0	0.86812	0.83446	0.82184	0.77548	0.76017	0.84777	0.79377	0.72591	0.84769	0.79499	0.77471	0.8278	0.77098	0.8512	0.83254	0.72597	0.62166	0.76632	0.83997	0.76994	0.76956	0.83032	0.83576	0.8175	0.76236
Bombus_pyrosoma__GGGP01022792.1 (Hymenoptera)	0.78595	0.81386	0.81382	0.77705	0.78965	0.79508	0.78141	0.76963	0.91809	0.67287	0.51494	0.56269	0.84132	0.88048	0.82288	0.8654	0.86004	0.84797	0.65849	0.89577	0.876	0.90311	0.81041	0	0.88633	0.89439	0.88731	0.83492	0.79256	0.93579	0.83004	0.63512	0.9424	0.85277	0.83713	0.87248	0.76613	0.86265	0.75587	0.67756	0.54528	0.7969	0.936	0.83076	0.83403	0.91114	0.9252	0.91855	0.79387
Bombus_pyrosoma__GGGP01032943.1 (Hymenoptera)	0.78129	0.83004	0.82441	0.78339	0.79017	0.78764	0.77412	0.77301	0.89817	0.66673	0.52854	0.56904	0.85684	0.87332	0.83411	0.88217	0.86906	0.85546	0.67195	0.89719	0.88305	0.90152	0.82769	0	0.90534	0.88292	0.89361	0.84828	0.78595	0.91722	0.83789	0.65237	0.93494	0.86159	0.83894	0.86879	0.77404	0.86887	0.78218	0.68055	0.55663	0.80341	0.92882	0.83852	0.85302	0.90178	0.93316	0.88545	0.79903
Bombus_rupestris__GBQF01027630.1 (Hymenoptera)	0.77674	0.80391	0.80533	0.76039	0.79468	0.79079	0.77468	0.76417	0.90527	0.65635	0.50674	0.55822	0.83518	0.85906	0.81054	0.86225	0.84349	0.83749	0.65098	0.89532	0.87367	0.89192	0.80598	0	0.86732	0.87819	0.87341	0.8212	0.78213	0.92657	0.82124	0.6354	0.92538	0.83979	0.82309	0.86419	0.76283	0.86399	0.75107	0.67462	0.54592	0.78824	0.91082	0.81053	0.82651	0.90084	0.9227	0.90174	0.79925
Bombus_rupestris__GBQF01028631.1 (Hymenoptera)	0.7786	0.80243	0.80067	0.75855	0.76822	0.77032	0.75104	0.7421	0.90538	0.65326	0.52323	0.55078	0.83198	0.88367	0.80056	0.8727	0.86529	0.86004	0.66818	0.89711	0.88064	0.91996	0.82009	0	0.87027	0.87298	0.88494	0.83518	0.77673	0.90252	0.8291	0.62276	0.92334	0.85397	0.83076	0.83842	0.75686	0.842	0.73691	0.65813	0.53713	0.79576	0.91727	0.83326	0.84447	0.88407	0.93329	0.88547	0.79714
Bombyx_mori__GBJR01005841.1 (Lepidoptera)	0.85046	0.83802	0.77468	0.83184	0.83344	0.83903	0.82773	0.82353	0.82022	0.60737	0.47243	0.52431	0.84398	0.85331	0.81629	0.85884	0.85877	0.87206	0.86975	0.88424	0.86962	0.86494	0.8453	0	0.8465	0.80995	0.88034	0.85757	0.83861	0.81919	0.85729	0.62508	0.86278	0.85318	0.82888	0.85127	0.83511	0.86487	0.76787	0.66721	0.49146	0.91219	0.82603	0.83422	0.87069	0.83096	0.82397	0.80288	0.92704
Boreus_hyemalis__GAYK02021577.1 (Mecoptera)	0.76611	0.79649	0.76961	0.77164	0.78633	0.78279	0.76271	0.76008	0.82359	0.685	0.50887	0.56172	0.77955	0.81847	0.76455	0.80126	0.8176	0.80543	0.61832	0.84992	0.8336	0.84306	0.748	0	0.8369	0.84542	0.82998	0.77835	0.77885	0.82106	0.82931	0.64465	0.83816	0.79382	0.77485	0.8491	0.78959	0.86878	0.753	0.65457	0.5533	0.83369	0.81921	0.79641	0.77381	0.81018	0.82443	0.81868	0.82058
Brachycistis_timberlakei__GAZU01027100.1 (Hymenoptera)	0.77646	0.82653	0.80152	0.75202	0.76543	0.77404	0.76093	0.75362	0.90187	0.66327	0.52096	0.5462	0.83608	0.86144	0.81877	0.86079	0.86245	0.8344	0.65424	0.88448	0.86983	0.88861	0.80682	0	0.89558	0.88005	0.88054	0.83377	0.77974	0.89981	0.83665	0.62747	0.90823	0.8462	0.82222	0.85431	0.75939	0.84132	0.75178	0.67002	0.54355	0.7915	0.92687	0.84223	0.83751	0.88	0.904	0.89986	0.79029
Brachycistis_timberlakei__GAZU01027099.1 (Hymenoptera)	0.77646	0.82653	0.80152	0.75202	0.76543	0.77404	0.76093	0.75362	0.90187	0.66327	0.52096	0.5462	0.83608	0.86144	0.81877	0.86079	0.86245	0.8344	0.65424	0.88448	0.86983	0.88861	0.80682	0	0.89558	0.88005	0.88054	0.83377	0.77974	0.89981	0.83665	0.62747	0.90823	0.8462	0.82222	0.85431	0.75939	0.84132	0.75178	0.67002	0.54355	0.7915	0.92687	0.84223	0.83751	0.88	0.904	0.89986	0.79029
Brachycistis_timberlakei__GAZU01027098.1 (Hymenoptera)	0	0	0	0	0	0	0	0	0	0	0	0	0	0	0	0	0	0	0	0	0	0	0	0	0	0	0	0	0	0	0	0	0	0	0	0	0	0	0	0	0	0	0	0	0	0	0	0	0
Brachycistis_timberlakei__GAZU01018801.1 (Hymenoptera)	0.77964	0.81624	0.8095	0.76596	0.77401	0.77526	0.76376	0.75451	0.89998	0.65904	0.53603	0.55468	0.82485	0.86309	0.80383	0.87571	0.86108	0.8611	0.67099	0.89654	0.89491	0.92038	0.82651	0	0.87047	0.86874	0.89296	0.83785	0.78379	0.9142	0.83136	0.63307	0.93763	0.85383	0.83404	0.85245	0.76766	0.85807	0.75176	0.66797	0.54475	0.80963	0.91415	0.83972	0.84126	0.8954	0.93065	0.89283	0.8073
Brachycistis_timberlakei__GAZU01018799.1 (Hymenoptera)	0.77964	0.81624	0.8095	0.76596	0.77401	0.77526	0.76376	0.75451	0.89998	0.65904	0.53603	0.55468	0.82485	0.86309	0.80383	0.87571	0.86108	0.8611	0.67099	0.89654	0.89491	0.92038	0.82651	0	0.87047	0.86874	0.89295	0.83785	0.78379	0.9142	0.83136	0.63307	0.93763	0.85383	0.83404	0.85245	0.76766	0.85807	0.75177	0.66797	0.54475	0.80964	0.91415	0.83972	0.84126	0.8954	0.93065	0.89283	0.8073
Brachycistis_timberlakei__GAZU01018800.1 (Hymenoptera)	0.86242	0.82707	0.80413	0.83179	0.82593	0.82386	0.82317	0.81089	0.89128	0.60543	0.48639	0.52417	0.92255	0.91911	0.88532	0.95493	0.93252	0.94245	0.94266	0.93675	0.93317	0.94642	0.94366	0	0.90484	0.89895	0.95458	0.95566	0.85322	0.9074	0.84834	0.64219	0.95323	0.92849	0.92049	0.85844	0.79612	0.86203	0.77667	0.69484	0.5046	0.8834	0.92251	0.86442	0.9126	0.89608	0.92218	0.88083	0.86552
Brachygaster_minutus__GBMS01021520.1 (Hymenoptera)	0.77689	0.80609	0.8015	0.77692	0.78142	0.78456	0.76328	0.75825	0.90321	0.66557	0.52718	0.56438	0.85578	0.86104	0.82543	0.87727	0.85139	0.85379	0.66344	0.88614	0.87308	0.88917	0.82336	0	0.88409	0.88096	0.8712	0.84409	0.77921	0.92971	0.82658	0.64212	0.93374	0.85699	0.83726	0.85871	0.7706	0.85818	0.76297	0.68143	0.55628	0.79793	0.91753	0.81668	0.84541	0.91396	0.92887	0.90031	0.79536
Brachymeria_minuta__GBLE01008795.1 (Hymenoptera)	0.78338	0.80956	0.78975	0.78055	0.77386	0.77871	0.78046	0.77388	0.87074	0.66246	0.52155	0.57416	0.86387	0.84912	0.83498	0.86124	0.833	0.86425	0.66576	0.85935	0.84638	0.87265	0.82306	0	0.86787	0.86097	0.86439	0.84361	0.788	0.87915	0.80772	0.65239	0.89822	0.86016	0.84219	0.84687	0.78192	0.84297	0.77449	0.68183	0.55813	0.81448	0.88699	0.81094	0.84538	0.89323	0.90385	0.86893	0.80491
Brachyserphus_parvulus__GCVB01021268.1 (Hymenoptera)	0.78854	0.82301	0.80572	0.77141	0.78948	0.7885	0.7893	0.77953	0.90966	0.67641	0.51127	0.56961	0.84499	0.85005	0.83167	0.86417	0.84997	0.84718	0.65904	0.88039	0.88765	0.88921	0.81558	0	0.88209	0.87879	0.87362	0.8316	0.79327	0.92697	0.83828	0.6495	0.94043	0.85208	0.83125	0.87592	0.77775	0.86104	0.77108	0.68845	0.56051	0.81066	0.92705	0.82243	0.83473	0.91502	0.91885	0.91448	0.80393
Brasema_neomexicana__GBUE01026816.1 (Hymenoptera)	0.79137	0.81062	0.81537	0.77274	0.7824	0.7813	0.77465	0.76625	0.91189	0.67092	0.50775	0.56647	0.84855	0.87425	0.82827	0.87476	0.86217	0.84352	0.66819	0.89014	0.88861	0.90976	0.81585	0	0.89088	0.90541	0.88468	0.8422	0.79463	0.9189	0.82232	0.64272	0.93064	0.85961	0.84048	0.8849	0.76873	0.86033	0.75505	0.68323	0.54772	0.80169	0.91728	0.83523	0.83433	0.89907	0.91402	0.92376	0.80012
Brassicogethes_aeneus__GAPE01032824.1 (Coleoptera)	0.91693	0.84669	0.78417	0.86772	0.88219	0.88343	0.87327	0.87285	0.87645	0.63849	0.46439	0.56463	0.91282	0.87615	0.88281	0.88574	0.89372	0.90537	0.91384	0.89079	0.89601	0.9032	0.87894	0	0.91443	0.88234	0.88977	0.89529	0.89424	0.88192	0.92267	0.68792	0.90223	0.89335	0.86321	0.8925	0.84915	0.92707	0.81751	0.73246	0.54769	0.91519	0.88599	0.84714	0.90788	0.89352	0.88492	0.85575	0.90925
Brassicogethes_aeneus__GAPE01032823.1 (Coleoptera)	0.78295	0.80489	0.76543	0.75901	0.76035	0.76893	0.78166	0.78441	0.80897	0.62532	0.49331	0.58851	0.81127	0.79541	0.79372	0.8131	0.80704	0.8211	0.63242	0.84291	0.80597	0.82573	0.75652	0	0.84027	0.81562	0.81912	0.78608	0.79156	0.81963	0.83632	0.66232	0.83019	0.81103	0.7799	0.82549	0.81331	0.83998	0.77147	0.66865	0.5657	0.83409	0.81629	0.79172	0.81585	0.81462	0.81937	0.79236	0.85217
Brassicogethes_aeneus__GAPE01019390.1 (Coleoptera)	0.90139	0.8227	0.79722	0.87529	0.91293	0.90484	0.90244	0.91688	0.84138	0.82715	0.38458	0.75002	0.88183	0.85068	0.87049	0.83855	0.85635	0.85982	0.85714	0.84199	0.84847	0.84307	0.84155	0	0.86404	0.84975	0.86305	0.84941	0.88517	0.82317	0.87238	0.87406	0.88233	0.89096	0.86075	0.88112	0.87639	0.88602	0.87157	0.92116	0.711	0.89594	0.85162	0.77826	0.82075	0.86816	0.85976	0.81231	0.87744
Brassicogethes_aeneus__GAPE01019389.1 (Coleoptera)	0.88748	0.83914	0.78586	0.85101	0.88143	0.86342	0.85805	0.86745	0.86197	0.69316	0.41507	0.62104	0.90561	0.85908	0.88584	0.87426	0.88232	0.89101	0.9034	0.87614	0.87218	0.87961	0.8656	0	0.90161	0.8647	0.87367	0.88825	0.87575	0.85576	0.91349	0.74746	0.89133	0.89017	0.85127	0.89299	0.8604	0.90567	0.8467	0.79792	0.59403	0.90258	0.86312	0.80924	0.87866	0.86783	0.87765	0.83483	0.89886
Buathra_laborator__GBND01002038.1 (Hymenoptera)	0.8015	0.81487	0.81913	0.7925	0.78781	0.78521	0.78055	0.77311	0.90375	0.65237	0.53443	0.5734	0.86095	0.88149	0.84163	0.89982	0.87094	0.87286	0.69606	0.90128	0.89623	0.91858	0.83945	0	0.88667	0.89656	0.89297	0.8658	0.8052	0.93464	0.83775	0.64469	0.94746	0.88202	0.86141	0.87807	0.78994	0.866	0.76755	0.6854	0.55601	0.83019	0.91779	0.82623	0.85898	0.91778	0.92539	0.91368	0.8268
Buathra_laborator__GBND01019565.1 (Hymenoptera)	0.74996	0.8002	0.79237	0.74297	0.73542	0.73968	0.73274	0.7237	0.84911	0.62927	0.5291	0.53759	0.80426	0.8583	0.78483	0.86392	0.82913	0.84547	0.65432	0.87671	0.85188	0.88924	0.80074	0	0.83468	0.83002	0.87798	0.81782	0.75271	0.85944	0.78452	0.6065	0.89123	0.83034	0.81016	0.80855	0.73701	0.80576	0.7251	0.64348	0.52416	0.78346	0.86618	0.83231	0.85221	0.86075	0.87746	0.84338	0.77778
Callosobruchus_maculatus__GEUD01176390.1 (Coleoptera)	0.68942	0.71693	0.69989	0.67679	0.68389	0.69828	0.70244	0.70116	0.68714	0.55621	0.53471	0.48067	0.68542	0.71002	0.66261	0.72832	0.68918	0.73698	0.54157	0.75267	0.7185	0.75595	0.64525	0	0.70631	0.68511	0.7553	0.68786	0.70102	0.68917	0.73607	0.56577	0.71425	0.71527	0.69164	0.71514	0.79181	0.74298	0.6731	0.57331	0.52618	0.75325	0.68775	0.79559	0.75191	0.70055	0.70368	0.6876	0.74852
Callosobruchus_maculatus__GEUD01135940.1 (Coleoptera)	0.7384	0.72278	0.73058	0.69893	0.68237	0.69595	0.68528	0.68264	0.72186	0.3901	0.48812	0.33762	0.62049	0.765	0.63714	0.80941	0.74741	0.80873	0.75768	0.81858	0.79357	0.85558	0.7703	0	0.72835	0.7079	0.84715	0.64375	0.71537	0.71586	0.73942	0.4548	0.76078	0.75513	0.72017	0.70423	0.70631	0.73456	0.66299	0.51569	0.42698	0.76125	0.727	0.83358	0.85729	0.71423	0.73559	0.64568	0.75618
Callosobruchus_maculatus__GEUE01071664.1 (Coleoptera)	0.69628	0.7228	0.68918	0.68206	0.68639	0.70208	0.7036	0.70349	0.69782	0.56425	0.53971	0.48844	0.69116	0.71645	0.66934	0.73654	0.69606	0.74698	0.54779	0.75517	0.72562	0.76471	0.69474	0	0.71372	0.6937	0.76129	0.69586	0.70641	0.69798	0.74434	0.57432	0.72158	0.72382	0.69978	0.72366	0.79378	0.74804	0.68024	0.57567	0.53286	0.76334	0.69814	0.805	0.75662	0.70849	0.71411	0.69855	0.75234
Callosobruchus_maculatus__GEUE01049414.1 (Coleoptera)	0.75564	0.82129	0.81168	0.75376	0.78641	0.76366	0.75056	0.75816	0.82966	0.72973	0.47498	0.64184	0.78129	0.80741	0.78265	0.81176	0.80105	0.78164	0.5816	0.83913	0.81431	0.82845	0.74083	0	0.85148	0.81872	0.82327	0.77073	0.7703	0.82478	0.85927	0.72833	0.84733	0.79305	0.75728	0.84635	0.78226	0.89176	0.79888	0.7323	0.64124	0.80421	0.82809	0.78344	0.77101	0.82506	0.83213	0.8142	0.80486
Callosobruchus_maculatus__GEUE01019116.1 (Coleoptera)	0.72624	0.79161	0.76666	0.71961	0.75319	0.74933	0.73637	0.74117	0.75609	0.84837	0.35585	0.74887	0.73898	0.73234	0.75269	0.76053	0.73326	0.74004	0.52572	0.78161	0.75202	0.75029	0.70133	0	0.7936	0.76201	0.75022	0.7125	0.74078	0.75763	0.77357	0.82935	0.77577	0.75492	0.74167	0.80144	0.78997	0.84047	0.80797	0.76841	0.82147	0.77161	0.75503	0.72943	0.72136	0.76877	0.76534	0.76608	0.76812
Callosobruchus_maculatus__GEUF01057492.1 (Coleoptera)	0.69233	0.7175	0.70012	0.67358	0.67827	0.69386	0.69454	0.69623	0.68529	0.55551	0.53675	0.48672	0.68337	0.70738	0.66104	0.7254	0.68762	0.74076	0.54029	0.74958	0.71688	0.75593	0.66246	0	0.70598	0.68453	0.75399	0.68773	0.70163	0.68794	0.73941	0.56912	0.71304	0.71663	0.69195	0.715	0.7941	0.74268	0.6785	0.57311	0.52971	0.75765	0.68964	0.79326	0.74933	0.69986	0.70615	0.68622	0.74587
Callosobruchus_maculatus__GEUH01040005.1 (Coleoptera)	0.74596	0.80925	0.78847	0.751	0.7663	0.76071	0.75935	0.76115	0.80637	0.77876	0.44582	0.67276	0.78849	0.78359	0.7935	0.80578	0.78993	0.78673	0.59261	0.8136	0.78951	0.80851	0.73999	0	0.84876	0.80517	0.79683	0.76927	0.76348	0.81947	0.79401	0.78363	0.83514	0.80552	0.77663	0.83226	0.79876	0.84465	0.82287	0.787	0.69911	0.79724	0.82154	0.77998	0.77019	0.82116	0.82271	0.80356	0.7827
Callosobruchus_maculatus__GEUH01031687.1 (Coleoptera)	0.69628	0.7228	0.68918	0.68206	0.68639	0.70208	0.7036	0.70349	0.69782	0.56425	0.53971	0.48844	0.69116	0.71645	0.66934	0.73654	0.69606	0.74698	0.54779	0.75517	0.72562	0.76471	0.69474	0	0.71372	0.6937	0.76129	0.69586	0.70641	0.69798	0.74434	0.57432	0.72158	0.72382	0.69978	0.72366	0.79378	0.74804	0.68024	0.57567	0.53286	0.76334	0.69814	0.805	0.75662	0.70849	0.71411	0.69855	0.75234
Calopteryx_splendens__GAYM02014603.1 (Odonata)	0.72796	0.76203	0.76029	0.70441	0.71331	0.71269	0.70738	0.69717	0.82827	0.60904	0.48373	0.51889	0.77071	0.82418	0.75268	0.81937	0.80088	0.80269	0.62334	0.83913	0.85056	0.86134	0.76295	0	0.80684	0.81615	0.82925	0.77967	0.73726	0.84362	0.77637	0.58885	0.87297	0.79388	0.77299	0.79832	0.72137	0.79175	0.68933	0.62176	0.51259	0.75712	0.83964	0.77518	0.79197	0.82653	0.84391	0.82832	0.7566
Calopteryx_splendens__GAYM02015328.1 (Odonata)	0.73386	0.79554	0.81214	0.73254	0.73253	0.73532	0.7194	0.71307	0.85254	0.63524	0.51431	0.52603	0.79501	0.88028	0.77455	0.84739	0.84464	0.82987	0.64642	0.89644	0.87984	0.89766	0.79133	0	0.84374	0.8447	0.88423	0.81211	0.73818	0.85124	0.80151	0.59796	0.88691	0.81789	0.80524	0.82151	0.72276	0.81857	0.71299	0.62923	0.52841	0.77138	0.87231	0.83888	0.83528	0.83464	0.87177	0.84427	0.77195
Camponotus_fellah__GFBD01036604.1 (Hymenoptera)	0.77747	0.82271	0.81563	0.79577	0.80169	0.79788	0.78549	0.77789	0.86979	0.65753	0.51672	0.5658	0.82821	0.86582	0.81632	0.85869	0.84656	0.83928	0.65303	0.8811	0.86549	0.87442	0.79644	0	0.87776	0.87355	0.87672	0.81733	0.78449	0.90043	0.83233	0.63894	0.9076	0.84319	0.8246	0.86076	0.77437	0.85682	0.78064	0.67203	0.55246	0.80164	0.89262	0.8226	0.83118	0.89021	0.88756	0.8792	0.79874
Camptopoeum_sacrum__GBOI01012207.1 (Hymenoptera)	0.79403	0.8123	0.81054	0.77471	0.78773	0.78949	0.77435	0.76417	0.91618	0.66344	0.526	0.5604	0.84464	0.8569	0.82882	0.8804	0.8607	0.84783	0.66728	0.89365	0.88649	0.91238	0.8182	0	0.89347	0.88604	0.88137	0.84172	0.79653	0.93644	0.84104	0.6441	0.94308	0.85731	0.83181	0.86962	0.77906	0.86132	0.76493	0.67992	0.54986	0.80744	0.93957	0.82526	0.83975	0.9212	0.93179	0.91798	0.8055
Camptopoeum_sacrum__GBOI01011651.1 (Hymenoptera)	0.77842	0.82576	0.8098	0.76902	0.78893	0.79086	0.77729	0.76947	0.87882	0.65442	0.52086	0.56235	0.82101	0.8489	0.80279	0.85474	0.83808	0.8485	0.65252	0.89628	0.87407	0.89293	0.80955	0	0.87011	0.8677	0.87434	0.82352	0.79306	0.89893	0.83562	0.63486	0.91756	0.84406	0.82522	0.8614	0.79277	0.86211	0.75638	0.67084	0.55203	0.81764	0.89317	0.82025	0.82777	0.87916	0.89977	0.87974	0.82096
Carausius_morosus__GFAX01027721.1 (Phasmatodea)	0.77282	0.8266	0.79107	0.77885	0.77703	0.78073	0.76646	0.76501	0.86537	0.68021	0.51807	0.55629	0.80353	0.85041	0.78225	0.8288	0.84408	0.84036	0.64454	0.88347	0.86501	0.88014	0.78716	0	0.85442	0.8478	0.87036	0.80075	0.78675	0.84943	0.83484	0.63721	0.87265	0.83576	0.80859	0.86286	0.78242	0.85242	0.75237	0.66308	0.55713	0.81813	0.86293	0.84915	0.81681	0.84901	0.86854	0.86205	0.81175
Carausius_morosus__GFAX01027722.1 (Phasmatodea)	0.78306	0.79565	0.77142	0.771	0.76526	0.77158	0.79215	0.79177	0.80843	0.62848	0.5178	0.56756	0.80842	0.82446	0.79233	0.8222	0.81374	0.8282	0.64333	0.82908	0.81606	0.82243	0.7795	0	0.81923	0.81257	0.83583	0.80358	0.79215	0.81793	0.80176	0.64106	0.83701	0.82439	0.80316	0.81319	0.83481	0.81739	0.75751	0.67397	0.5634	0.83007	0.82076	0.79957	0.81706	0.82332	0.81832	0.80447	0.82193
Carausius_morosus__GFAX01166879.1 (Phasmatodea)	0.76786	0.80138	0.8255	0.76369	0.75296	0.75198	0.73791	0.73337	0.85589	0.64049	0.53633	0.54323	0.80926	0.8883	0.78972	0.87437	0.85138	0.84774	0.65777	0.90634	0.89344	0.90774	0.81114	0	0.85549	0.84806	0.91512	0.82133	0.77531	0.85764	0.8057	0.61454	0.88727	0.83113	0.814	0.83249	0.74572	0.82576	0.7326	0.65413	0.53053	0.78823	0.87904	0.85659	0.84986	0.85046	0.85835	0.85393	0.77992
Carausius_morosus__GFAX01166878.1 (Phasmatodea)	0.76691	0.81058	0.82822	0.7644	0.75485	0.75633	0.7414	0.73576	0.85751	0.64708	0.53936	0.54794	0.81054	0.88975	0.79169	0.87431	0.85338	0.84801	0.66062	0.90721	0.8943	0.90521	0.8135	0	0.85873	0.84511	0.91416	0.81745	0.77292	0.85864	0.80992	0.61838	0.88702	0.83384	0.81467	0.83537	0.74578	0.82967	0.73825	0.6562	0.5366	0.78934	0.88265	0.86151	0.84962	0.85258	0.86245	0.85202	0.7783
Carausius_morosus__GFAX01166877.1 (Phasmatodea)	0.76081	0.80289	0.82111	0.76137	0.75643	0.75356	0.73664	0.72877	0.85823	0.63504	0.53737	0.54049	0.8176	0.88853	0.79287	0.88329	0.85311	0.85966	0.6641	0.91516	0.88486	0.92157	0.81807	0	0.86514	0.85243	0.91356	0.83265	0.76509	0.87426	0.81448	0.61316	0.89768	0.83722	0.82064	0.82477	0.75498	0.83118	0.73493	0.64824	0.53156	0.79192	0.88441	0.84432	0.86658	0.85321	0.88716	0.85478	0.7894
Carausius_morosus__GFAX01166875.1 (Phasmatodea)	0.76557	0.80588	0.82877	0.76708	0.75238	0.75349	0.73924	0.73319	0.85834	0.64782	0.53663	0.55024	0.80883	0.88854	0.78989	0.87474	0.85128	0.84687	0.65747	0.90373	0.89087	0.9026	0.81205	0	0.85642	0.84332	0.91033	0.81878	0.7714	0.85602	0.80174	0.62201	0.88764	0.83441	0.8194	0.83311	0.73985	0.82564	0.73921	0.65685	0.53826	0.78615	0.88251	0.86117	0.8485	0.85211	0.85951	0.85395	0.77564
Cardiocladius_sp._GF1__GGBD01011877.1 (Diptera)	0.79722	0.82465	0.78284	0.7717	0.79285	0.78851	0.77228	0.76443	0.83774	0.64423	0.50963	0.53975	0.78584	0.85507	0.77205	0.81393	0.84266	0.81236	0.62399	0.85946	0.85255	0.85538	0.76472	0	0.83295	0.82465	0.85885	0.78528	0.81097	0.8255	0.87589	0.62452	0.85273	0.81116	0.77443	0.83255	0.80068	0.85128	0.74719	0.65815	0.53528	0.81907	0.83689	0.8314	0.8163	0.82007	0.82684	0.815	0.82263
Cardiocladius_sp._GF1__GGBD01010732.1 (Diptera)	0.80329	0.82153	0.78845	0.7773	0.80885	0.81334	0.79608	0.79033	0.86066	0.6731	0.50081	0.56198	0.79282	0.84303	0.77918	0.81258	0.8293	0.80409	0.62298	0.87355	0.86424	0.85946	0.76026	0	0.86604	0.86522	0.84858	0.77901	0.8106	0.86686	0.84123	0.6451	0.86482	0.81271	0.78636	0.88813	0.79411	0.86607	0.75852	0.68394	0.55655	0.80674	0.86055	0.83187	0.79835	0.85056	0.85086	0.86571	0.80898
Carposina_sasakii__GFQL01006936.1 (Lepidoptera)	0.7875	0.8076	0.76478	0.78592	0.77529	0.78025	0.77452	0.76257	0.81126	0.63483	0.5321	0.55909	0.78651	0.79923	0.7663	0.82399	0.80487	0.84496	0.63568	0.8412	0.82443	0.84382	0.78023	0	0.82313	0.80458	0.82685	0.79438	0.79717	0.81614	0.83454	0.64948	0.84271	0.8188	0.78828	0.8484	0.82991	0.85795	0.76361	0.65663	0.57673	0.8714	0.8162	0.81646	0.80078	0.81998	0.82197	0.81497	0.85807
Carposina_sasakii__GFQL01008883.1 (Lepidoptera)	0.72868	0.78326	0.78315	0.71009	0.71562	0.71814	0.69996	0.69586	0.84726	0.6202	0.51252	0.511	0.76439	0.86928	0.7441	0.83713	0.83081	0.81902	0.63388	0.89325	0.87314	0.92344	0.7751	0	0.81395	0.82269	0.8911	0.7772	0.74144	0.83073	0.77513	0.58174	0.88987	0.79162	0.77042	0.8022	0.72561	0.81013	0.69085	0.61536	0.50446	0.76111	0.85206	0.82034	0.81888	0.80876	0.83402	0.81376	0.75812
Carposina_sasakii__GGMY01046898.1 (Lepidoptera)	0.73113	0.78663	0.78462	0.71269	0.71453	0.71771	0.70004	0.69528	0.84814	0.62456	0.51465	0.51348	0.76463	0.86836	0.74381	0.83698	0.83179	0.81769	0.6317	0.89548	0.87191	0.91555	0.77646	0	0.81465	0.81926	0.89226	0.77693	0.74269	0.83037	0.77456	0.58106	0.88467	0.79173	0.7717	0.80243	0.72543	0.81224	0.69184	0.61756	0.50573	0.75937	0.85386	0.82903	0.82057	0.80924	0.83318	0.81175	0.754
Celonites_abbreviatus__GBMO01009846.1 (Hymenoptera)	0.78898	0.81025	0.8	0.76815	0.78441	0.78727	0.77312	0.76171	0.88716	0.64554	0.51523	0.56405	0.84296	0.85592	0.82227	0.86758	0.84415	0.83859	0.66462	0.88066	0.87509	0.88967	0.81113	0	0.88454	0.88408	0.86598	0.83097	0.79059	0.9363	0.82531	0.63381	0.93612	0.84787	0.83046	0.86579	0.76897	0.85035	0.75807	0.67466	0.54472	0.79661	0.90984	0.81387	0.83345	0.91212	0.91318	0.90941	0.79147
Cephalonomia_tarsalis__GBQE01026641.1 (Hymenoptera)	0.78144	0.80893	0.78833	0.76474	0.76198	0.7665	0.75378	0.74251	0.91385	0.65966	0.51146	0.55714	0.84665	0.85833	0.82166	0.86527	0.84914	0.84528	0.66278	0.87378	0.86248	0.89255	0.81409	0	0.88339	0.87115	0.87423	0.8349	0.78258	0.91015	0.82061	0.63234	0.92014	0.85379	0.83267	0.85109	0.75963	0.84242	0.74738	0.66866	0.54307	0.78969	0.92471	0.83121	0.83397	0.90804	0.92753	0.89267	0.78958
Cephalonomia_tarsalis__GBQE01026640.1 (Hymenoptera)	0.78058	0.81447	0.79662	0.77125	0.7636	0.7656	0.75456	0.74473	0.91873	0.66856	0.51703	0.55947	0.84861	0.86184	0.82193	0.86569	0.85867	0.84703	0.66614	0.88006	0.86999	0.89782	0.81573	0	0.89119	0.87154	0.8833	0.83783	0.78293	0.91198	0.82744	0.63588	0.92898	0.85866	0.83522	0.8587	0.75949	0.84778	0.75156	0.67306	0.54531	0.79142	0.93506	0.83389	0.83721	0.90475	0.9306	0.89682	0.79019
Cephalonomia_tarsalis__GBQE01024602.1 (Hymenoptera)	0.78154	0.80459	0.81367	0.78304	0.7835	0.78586	0.77507	0.76537	0.91027	0.65415	0.5317	0.5635	0.83824	0.86225	0.82409	0.87195	0.85647	0.84537	0.66321	0.88341	0.87924	0.89696	0.81852	0	0.87279	0.87632	0.87517	0.84013	0.78582	0.91321	0.82697	0.63125	0.92438	0.86702	0.84646	0.85116	0.76075	0.8473	0.75436	0.67889	0.54569	0.79496	0.92447	0.81976	0.83389	0.91057	0.93075	0.91075	0.79333
Cephus_cinctus__GEEY01020131.1 (Hymenoptera)	0.78423	0.7968	0.78416	0.7568	0.7777	0.78123	0.77213	0.76108	0.92116	0.65982	0.5147	0.55908	0.84845	0.8652	0.82139	0.86544	0.84686	0.85352	0.66081	0.87821	0.8727	0.90091	0.81737	0	0.88208	0.88828	0.86734	0.83219	0.78632	0.91617	0.82311	0.63194	0.92298	0.84269	0.83236	0.85381	0.77254	0.84665	0.7474	0.66718	0.54845	0.80087	0.9269	0.81502	0.84506	0.91452	0.93735	0.89164	0.79456
Cephus_cinctus__GEEY01023099.1 (Hymenoptera)	0.85094	0.80705	0.77542	0.82399	0.90049	0.89346	0.89778	0.89952	0.78174	0.80257	0.37147	0.7421	0.84022	0.79682	0.83156	0.80074	0.81722	0.8255	0.83602	0.80719	0.81865	0.80439	0.79058	0	0.82227	0.8172	0.81138	0.79575	0.84537	0.80669	0.82365	0.84744	0.8348	0.82994	0.81564	0.85595	0.84035	0.84516	0.84847	0.90773	0.70828	0.83115	0.79642	0.74314	0.7847	0.81491	0.81535	0.78338	0.83386
Cephus_cinctus__GEFD01012243.1 (Hymenoptera)	0.78755	0.80747	0.81081	0.78037	0.78521	0.78357	0.77271	0.76752	0.91448	0.65868	0.51398	0.56255	0.83943	0.87397	0.82011	0.86852	0.86147	0.84379	0.6609	0.88849	0.87602	0.91259	0.81373	0	0.88945	0.89101	0.88436	0.83465	0.79147	0.92821	0.81603	0.63315	0.94088	0.85392	0.83739	0.86116	0.76255	0.85216	0.75512	0.67511	0.54094	0.78773	0.92997	0.82345	0.83054	0.90717	0.93512	0.89968	0.79006
Cephus_cinctus__GEFD01018372.1 (Hymenoptera)	0.78537	0.80358	0.78947	0.7656	0.78037	0.78378	0.77139	0.76037	0.92283	0.66615	0.5128	0.56234	0.855	0.86413	0.82373	0.8683	0.85519	0.8523	0.66806	0.87937	0.87217	0.89868	0.8154	0	0.88564	0.88708	0.87058	0.83691	0.78642	0.92139	0.82707	0.63738	0.92565	0.85129	0.83125	0.86111	0.77081	0.84946	0.75586	0.67701	0.54987	0.80534	0.9299	0.81699	0.84359	0.91672	0.94501	0.895	0.7974
Cephus_cinctus__GEFG01076326.1 (Hymenoptera)	0.78935	0.81247	0.80272	0.78091	0.78404	0.7843	0.77283	0.7669	0.90869	0.6624	0.51797	0.56628	0.84165	0.86939	0.82207	0.86692	0.86016	0.84524	0.6612	0.88386	0.86748	0.90227	0.81326	0	0.88713	0.88467	0.88062	0.83355	0.79146	0.91714	0.81922	0.63372	0.93636	0.85399	0.83851	0.85637	0.76373	0.84734	0.75748	0.67802	0.54418	0.78929	0.93096	0.82524	0.83503	0.91048	0.93273	0.89765	0.79049
Cephus_cinctus__GEFG01007785.1 (Hymenoptera)	0.78418	0.80205	0.79096	0.76154	0.77923	0.7825	0.77097	0.76046	0.9235	0.66467	0.51152	0.56333	0.85463	0.86802	0.82537	0.87133	0.85569	0.85162	0.6669	0.87897	0.87308	0.89663	0.81754	0	0.88402	0.89018	0.87348	0.83829	0.78468	0.91988	0.82249	0.63625	0.92483	0.85038	0.83345	0.85444	0.76618	0.84827	0.75549	0.67441	0.54897	0.79905	0.93079	0.81586	0.84422	0.91736	0.94466	0.8939	0.79141
Cephus_spinipes__GBVI01009305.1 (Hymenoptera)	0.79299	0.80697	0.7961	0.77478	0.78084	0.78866	0.77602	0.76427	0.90981	0.65723	0.52062	0.5609	0.84877	0.86333	0.82842	0.87861	0.85474	0.8552	0.66919	0.88567	0.87576	0.8988	0.82452	0	0.88225	0.88361	0.87119	0.84128	0.79736	0.90978	0.82912	0.64049	0.91333	0.85488	0.83312	0.85485	0.77952	0.84633	0.76081	0.67543	0.55038	0.79942	0.92865	0.8216	0.84684	0.92806	0.9338	0.90149	0.79913
Cephus_spinipes__GBVI01018316.1 (Hymenoptera)	0.77696	0.80822	0.8128	0.77853	0.77963	0.78289	0.76345	0.75346	0.91915	0.66662	0.52354	0.56094	0.84321	0.86435	0.82059	0.86832	0.85234	0.84469	0.66117	0.88643	0.87067	0.9001	0.81662	0	0.88382	0.88279	0.88137	0.83514	0.7805	0.94312	0.82082	0.63615	0.93465	0.85717	0.83802	0.86119	0.76049	0.86447	0.7582	0.67262	0.54685	0.7925	0.93276	0.82461	0.83187	0.90498	0.93413	0.90408	0.78766
Ceraphron_sp._AD-2014__GBVD01025549.1 (Hymenoptera)	0.80097	0.83748	0.82597	0.79899	0.79544	0.79976	0.78577	0.77612	0.92435	0.67279	0.53852	0.57286	0.86265	0.89344	0.83619	0.89212	0.88526	0.87921	0.68302	0.90663	0.89898	0.92679	0.8383	0	0.90447	0.89503	0.90805	0.86144	0.8037	0.91714	0.85972	0.65556	0.93794	0.87607	0.85227	0.87759	0.79178	0.87212	0.77276	0.68847	0.55839	0.82756	0.93688	0.85488	0.859	0.90797	0.93744	0.9198	0.82425
Ceraphron_sp._AD-2014__GBVD01025548.1 (Hymenoptera)	0.80097	0.83748	0.82597	0.79899	0.79544	0.79976	0.78577	0.77612	0.92435	0.67279	0.53852	0.57286	0.86265	0.89344	0.83619	0.89212	0.88526	0.87921	0.68302	0.90663	0.89898	0.92679	0.8383	0	0.90447	0.89503	0.90805	0.86144	0.8037	0.91714	0.85972	0.65556	0.93794	0.87607	0.85227	0.87759	0.79178	0.87212	0.77276	0.68847	0.55839	0.82756	0.93688	0.85488	0.859	0.90797	0.93744	0.9198	0.82425
Ceraphron_sp._AD-2014__GBVD01025639.1 (Hymenoptera)	0.76039	0.827	0.80429	0.75242	0.7407	0.74143	0.74248	0.72978	0.85694	0.62658	0.51589	0.53285	0.81692	0.88056	0.7919	0.86442	0.85599	0.84937	0.66683	0.8805	0.87111	0.88892	0.81104	0	0.85874	0.84149	0.8927	0.82898	0.76124	0.8462	0.83003	0.6078	0.88481	0.83539	0.81542	0.81745	0.75629	0.80788	0.72743	0.64268	0.52374	0.79281	0.87004	0.87485	0.86715	0.83662	0.86563	0.84277	0.79193
Ceratina_chalybea__GBPU01007976.1 (Hymenoptera)	0.77631	0.8027	0.8052	0.76384	0.78442	0.77886	0.7623	0.75115	0.89605	0.63633	0.51806	0.53886	0.8293	0.86612	0.81281	0.8773	0.84655	0.84475	0.66452	0.88814	0.89091	0.9096	0.80818	0	0.87034	0.88218	0.87116	0.83212	0.7849	0.92406	0.83506	0.61631	0.92159	0.84263	0.82467	0.84951	0.77059	0.84785	0.74406	0.65399	0.53181	0.79628	0.91137	0.81215	0.83976	0.89368	0.91046	0.89707	0.79857
Ceratitis_capitata__GAMC01006282.1 (Diptera)	0.93777	0.78375	0.76819	0.83628	0.82005	0.82762	0.81531	0.81472	0.82886	0.65767	0.52596	0.59346	0.84301	0.85276	0.82758	0.84702	0.85307	0.85738	0.67722	0.8556	0.85337	0.86998	0.82606	0	0.84416	0.83968	0.86017	0.85135	0.94228	0.84344	0.84884	0.66855	0.85822	0.85915	0.82829	0.85403	0.85186	0.85797	0.78886	0.72307	0.57771	0.86772	0.84789	0.83659	0.83874	0.84611	0.84623	0.83267	0.866
Ceratitis_capitata__GAMC01006281.1 (Diptera)	0.93777	0.78375	0.76819	0.83628	0.82005	0.82762	0.81531	0.81472	0.82886	0.65767	0.52596	0.59346	0.84301	0.85276	0.82758	0.84702	0.85307	0.85738	0.67722	0.8556	0.85337	0.86998	0.82606	0	0.84416	0.83968	0.86017	0.85135	0.94228	0.84344	0.84884	0.66855	0.85822	0.85915	0.82829	0.85403	0.85186	0.85797	0.78886	0.72307	0.57771	0.86772	0.84789	0.83659	0.83874	0.84611	0.84623	0.83267	0.866
Cerceris_arenaria__GBNS01018520.1 (Hymenoptera)	0	0	0	0	0	0	0	0	0	0	0	0	0	0	0	0	0	0	0	0	0	0	0	0	0	0	0	0	0	0	0	0	0	0	0	0	0	0	0	0	0	0	0	0	0	0	0	0	0
Cercopis_vulnerata__GAUN02003560.1 (Hemiptera)	0.836	0.82645	0.77602	0.82224	0.80093	0.81437	0.79814	0.78545	0.83799	0.49824	0.59102	0.42447	0.86894	0.85961	0.80932	0.89382	0.88994	0.89011	0.91524	0.90868	0.88126	0.90658	0.90134	0	0.87899	0.84151	0.91257	0.92588	0.82636	0.87085	0.81069	0.52196	0.90455	0.88413	0.86504	0.81498	0.75762	0.8268	0.70857	0.57262	0.4621	0.8478	0.87966	0.86808	0.91267	0.85447	0.86795	0.85012	0.84103
Chalybion_californicum__GBOM01017474.1 (Hymenoptera)	0.7861	0.80543	0.80409	0.76538	0.7849	0.78516	0.77177	0.76215	0.91512	0.65666	0.51258	0.5604	0.84803	0.86182	0.82642	0.87686	0.85665	0.84854	0.66778	0.88241	0.87548	0.90618	0.82148	0	0.8881	0.89147	0.88188	0.83888	0.79044	0.92809	0.8322	0.63376	0.94271	0.85108	0.83383	0.85608	0.7687	0.85403	0.75216	0.6748	0.5428	0.8006	0.92775	0.81835	0.83655	0.91881	0.93831	0.90778	0.80156
Chelostoma_florisomne__GBPN01009021.1 (Hymenoptera)	0.78039	0.8035	0.80043	0.77268	0.78056	0.78234	0.76786	0.7608	0.88859	0.64348	0.52195	0.55757	0.83579	0.84942	0.81889	0.86515	0.84422	0.83885	0.6641	0.87582	0.87263	0.8842	0.80433	0	0.87749	0.87621	0.86775	0.83528	0.78524	0.93813	0.81875	0.63199	0.92637	0.84894	0.82828	0.8665	0.76453	0.84342	0.75457	0.66806	0.5382	0.7964	0.90641	0.81799	0.83394	0.90084	0.91172	0.90721	0.79461
Chilo_suppressalis__GAJS01070319.1 (Lepidoptera)	0.78828	0.79977	0.75894	0.78321	0.7684	0.7757	0.78228	0.7805	0.79627	0.62404	0.54717	0.56676	0.79042	0.80245	0.77739	0.80781	0.80628	0.88587	0.6416	0.82338	0.80493	0.83338	0.77472	0	0.8	0.77939	0.82065	0.80549	0.79601	0.79138	0.83385	0.65184	0.82378	0.82416	0.79376	0.82935	0.83925	0.84594	0.76646	0.66443	0.55631	0.91634	0.79197	0.79645	0.80808	0.80009	0.80429	0.78503	0.92565
Chilo_suppressalis__GAJS01069635.1 (Lepidoptera)	0.73552	0.8233	0.80074	0.74404	0.76287	0.75622	0.74309	0.75157	0.78818	0.8427	0.41377	0.73534	0.76148	0.76664	0.77493	0.7917	0.77621	0.7679	0.55879	0.80308	0.77331	0.77694	0.72646	0	0.82902	0.78064	0.78311	0.73904	0.75226	0.78426	0.80356	0.85346	0.81164	0.77921	0.75321	0.83191	0.79202	0.85885	0.83382	0.7933	0.75149	0.78905	0.79833	0.76233	0.74449	0.80072	0.79843	0.79636	0.77525
Chlorion_hirtum__GBOE01012747.1 (Hymenoptera)	0.78278	0.82293	0.81735	0.77352	0.78062	0.78553	0.76901	0.76579	0.91048	0.65954	0.51447	0.56866	0.85261	0.87281	0.83603	0.87612	0.86386	0.84703	0.67723	0.89134	0.88371	0.90085	0.81323	0	0.90399	0.89661	0.88583	0.84075	0.78963	0.92468	0.83737	0.63877	0.93206	0.85353	0.83017	0.8689	0.76901	0.85694	0.76696	0.67184	0.54714	0.79708	0.93239	0.83066	0.84369	0.91547	0.92487	0.90702	0.79466
Chlorodynerus_chloroticus__GBMZ01021683.1 (Hymenoptera)	0.7901	0.81002	0.79497	0.77626	0.7921	0.79666	0.78138	0.76854	0.9077	0.66588	0.50994	0.56585	0.84477	0.85845	0.82337	0.86349	0.84535	0.84714	0.65825	0.87009	0.87075	0.88968	0.80983	0	0.87918	0.87365	0.87344	0.83866	0.7944	0.91735	0.82121	0.64157	0.92329	0.85115	0.83194	0.86915	0.77129	0.86035	0.76109	0.67725	0.54759	0.80647	0.92206	0.81594	0.83193	0.91027	0.92016	0.89615	0.80783
Chlorodynerus_chloroticus__GBMZ01021681.1 (Hymenoptera)	0.79575	0.81115	0.80097	0.78244	0.79363	0.79455	0.7809	0.76999	0.91392	0.67064	0.51501	0.56784	0.84762	0.86434	0.82574	0.86743	0.85306	0.84883	0.66157	0.87662	0.87119	0.89729	0.81206	0	0.87998	0.8742	0.88185	0.84219	0.80054	0.92636	0.82564	0.64411	0.92693	0.85438	0.83386	0.87372	0.77617	0.86857	0.7655	0.67969	0.55018	0.8118	0.92833	0.8243	0.83134	0.91212	0.92182	0.89612	0.81115
Chlorodynerus_chloroticus__GBMZ01021682.1 (Hymenoptera)	0.79575	0.81115	0.80097	0.78244	0.79363	0.79455	0.7809	0.76999	0.91392	0.67064	0.51501	0.56784	0.84762	0.86434	0.82574	0.86743	0.85306	0.84883	0.66157	0.87662	0.87119	0.89729	0.81206	0	0.87998	0.8742	0.88185	0.84219	0.80054	0.92636	0.82564	0.64411	0.92693	0.85438	0.83386	0.87372	0.77617	0.86857	0.7655	0.67969	0.55018	0.8118	0.92833	0.8243	0.83134	0.91212	0.92182	0.89612	0.81115
Chrysis_viridula__GATY02018950.1 (Hymenoptera)	0.7384	0.78605	0.77371	0.72778	0.72928	0.73606	0.71887	0.71046	0.8544	0.61753	0.49668	0.52443	0.78096	0.83192	0.76614	0.82926	0.82489	0.8119	0.63751	0.85175	0.83315	0.87304	0.77417	0	0.8249	0.81532	0.84249	0.79914	0.74244	0.85592	0.77886	0.59978	0.88774	0.80331	0.7857	0.80758	0.73162	0.80888	0.71128	0.62251	0.51378	0.78019	0.85387	0.79956	0.80588	0.84787	0.8627	0.83918	0.7822
Chrysis_viridula__GATY02018949.1 (Hymenoptera)	0.7384	0.78605	0.77371	0.72778	0.72928	0.73606	0.71887	0.71046	0.8544	0.61753	0.49668	0.52443	0.78096	0.83192	0.76614	0.82926	0.82489	0.8119	0.63751	0.85175	0.83315	0.87304	0.77417	0	0.8249	0.81532	0.84249	0.79914	0.74244	0.85592	0.77886	0.59978	0.88774	0.80331	0.7857	0.80758	0.73162	0.80888	0.71128	0.62251	0.51378	0.78019	0.85387	0.79956	0.80588	0.84787	0.8627	0.83918	0.7822
Chrysis_viridula__GATY02018951.1 (Hymenoptera)	0.74093	0.79172	0.77046	0.72949	0.7291	0.738	0.7197	0.71096	0.85038	0.61813	0.49851	0.52344	0.78134	0.82554	0.76631	0.82926	0.82126	0.81474	0.63818	0.85033	0.83307	0.87002	0.77553	0	0.82361	0.81026	0.84285	0.79836	0.74473	0.85587	0.78273	0.59963	0.88477	0.80501	0.78502	0.81005	0.73533	0.80751	0.71053	0.62276	0.51468	0.78432	0.85321	0.80074	0.80458	0.84649	0.86329	0.84039	0.78504
Chrysis_viridula__GATY02018948.1 (Hymenoptera)	0.7872	0.80875	0.79021	0.763	0.77982	0.78055	0.76782	0.75766	0.89591	0.65364	0.5172	0.55558	0.83568	0.8479	0.81461	0.86457	0.8482	0.84026	0.66519	0.87949	0.87365	0.89187	0.80148	0	0.87874	0.87846	0.86771	0.82357	0.78869	0.9379	0.82982	0.63027	0.92819	0.8474	0.82342	0.86961	0.76629	0.84526	0.74564	0.66622	0.5416	0.79769	0.9194	0.82397	0.8374	0.91486	0.92642	0.90879	0.80285
Chrysis_viridula__GATY02018953.1 (Hymenoptera)	0.72371	0.80275	0.76355	0.7279	0.76471	0.76271	0.76356	0.75676	0.76768	0.78661	0.45834	0.68039	0.75037	0.75149	0.77002	0.77349	0.74778	0.76249	0.57455	0.77934	0.77377	0.77559	0.72975	0	0.79883	0.78613	0.76484	0.73116	0.74136	0.78445	0.75858	0.78288	0.80622	0.7782	0.76022	0.81081	0.78932	0.81253	0.82076	0.77791	0.71589	0.76964	0.78472	0.75179	0.74284	0.78207	0.79134	0.79209	0.75576
Chrysoperla_zastrowi_sillemi__GGKZ01006458.1 (Neuroptera)	0.82314	0.82412	0.82531	0.81904	0.80002	0.80379	0.79948	0.79115	0.8442	0.56884	0.5118	0.50895	0.88586	0.91083	0.85513	0.93059	0.89901	0.91834	0.86522	0.92986	0.90745	0.92131	0.90265	0	0.86554	0.84912	0.9412	0.90857	0.81117	0.86084	0.80897	0.61772	0.90186	0.89952	0.87736	0.82693	0.76781	0.8291	0.75876	0.66603	0.4861	0.84515	0.8827	0.86718	0.90293	0.85925	0.87787	0.84188	0.84388
Chyphotes_mellipes__GAXL01028533.1 (Hymenoptera)	0.78776	0.81579	0.80637	0.77947	0.7837	0.7875	0.77751	0.76639	0.9245	0.66511	0.51631	0.56283	0.83547	0.85392	0.82689	0.86928	0.85397	0.84259	0.65738	0.87823	0.86817	0.89803	0.81428	0	0.87908	0.87515	0.87185	0.83409	0.79748	0.92149	0.8358	0.64399	0.92621	0.8565	0.82594	0.86765	0.77046	0.85267	0.76433	0.67869	0.55019	0.80448	0.92769	0.82516	0.83215	0.91313	0.94336	0.91651	0.79811
Chyphotes_mellipes__GAXL01006233.1 (Hymenoptera)	0.776	0.80454	0.80707	0.77153	0.75608	0.76079	0.75205	0.74166	0.88953	0.64573	0.5176	0.55478	0.83229	0.85785	0.81465	0.86988	0.85735	0.84406	0.67521	0.87468	0.88331	0.88899	0.818	0	0.87797	0.86562	0.87767	0.83864	0.78038	0.89958	0.81946	0.62644	0.91657	0.85915	0.84001	0.85276	0.75925	0.83432	0.74725	0.66224	0.54004	0.79111	0.90545	0.82194	0.82969	0.91145	0.9097	0.89436	0.79388
Chyphotes_mellipes__GAXL01006232.1 (Hymenoptera)	0.776	0.80454	0.80707	0.77153	0.75608	0.76079	0.75205	0.74166	0.88953	0.64573	0.5176	0.55478	0.83229	0.85785	0.81465	0.86988	0.85735	0.84406	0.67521	0.87468	0.88331	0.88899	0.818	0	0.87797	0.86562	0.87767	0.83864	0.78038	0.89958	0.81946	0.62644	0.91657	0.85915	0.84001	0.85276	0.75925	0.83432	0.74725	0.66224	0.54004	0.79111	0.90545	0.82194	0.82969	0.91145	0.9097	0.89436	0.79388
Chyphotes_mellipes__GAXL01006231.1 (Hymenoptera)	0.776	0.80454	0.80707	0.77153	0.75608	0.76079	0.75205	0.74166	0.88953	0.64573	0.5176	0.55478	0.83229	0.85785	0.81465	0.86988	0.85735	0.84406	0.67521	0.87468	0.88331	0.88899	0.818	0	0.87797	0.86562	0.87767	0.83864	0.78038	0.89958	0.81946	0.62644	0.91657	0.85915	0.84001	0.85276	0.75925	0.83432	0.74725	0.66224	0.54004	0.79111	0.90545	0.82194	0.82969	0.91145	0.9097	0.89436	0.79388
Chyphotes_sp._AD-2014__GBLV01020734.1 (Hymenoptera)	0.7828	0.80439	0.80523	0.76371	0.77689	0.77825	0.76643	0.76112	0.919	0.65668	0.51677	0.5606	0.84673	0.86091	0.82722	0.87305	0.85229	0.84473	0.65911	0.88016	0.87471	0.89861	0.8141	0	0.88637	0.88606	0.87502	0.83406	0.78373	0.9307	0.82622	0.6347	0.93215	0.85385	0.82954	0.85437	0.75883	0.8423	0.75455	0.67627	0.54401	0.78904	0.92977	0.824	0.84339	0.91523	0.94459	0.90799	0.78724
Chyphotes_sp._AD-2014__GBLV01015837.1 (Hymenoptera)	0.7375	0.79509	0.7701	0.75034	0.74499	0.74381	0.74815	0.75652	0.75843	0.85404	0.40935	0.77162	0.75664	0.74239	0.76848	0.77092	0.74823	0.75975	0.55287	0.7775	0.76551	0.75646	0.72628	0	0.8052	0.7631	0.7658	0.74618	0.75246	0.76867	0.76586	0.85826	0.78985	0.77079	0.75594	0.80001	0.77686	0.82242	0.82967	0.7766	0.78916	0.77478	0.77333	0.75704	0.73838	0.78289	0.77091	0.77235	0.76385
Cimbex_rubida__GBOL01031382.1 (Hymenoptera)	0.78252	0.8154	0.81357	0.77689	0.80914	0.80515	0.79088	0.78243	0.89876	0.6601	0.50572	0.58095	0.85064	0.85512	0.84005	0.87316	0.84327	0.83612	0.65556	0.88611	0.87078	0.87604	0.80649	0	0.89058	0.87847	0.87491	0.82937	0.78744	0.91597	0.81987	0.65353	0.91145	0.84817	0.826	0.86113	0.76711	0.84895	0.78441	0.68167	0.56087	0.78646	0.91036	0.81821	0.8363	0.8924	0.91051	0.88319	0.79561
Cimbex_rubida__GBOL01031381.1 (Hymenoptera)	0.78252	0.8154	0.81357	0.77689	0.80914	0.80515	0.79089	0.78243	0.89876	0.6601	0.50572	0.58095	0.85064	0.85512	0.84005	0.87316	0.84328	0.83612	0.65556	0.88611	0.87078	0.87604	0.80649	0	0.89058	0.87847	0.87491	0.82937	0.78744	0.91597	0.81987	0.65353	0.91145	0.84817	0.826	0.86113	0.76711	0.84895	0.78441	0.68167	0.56087	0.78646	0.91036	0.81821	0.8363	0.8924	0.91051	0.88319	0.79561
Cimex_lectularius__GBYH01006121.1 (Hemiptera)	0.86563	0.85548	0.83202	0.83499	0.82505	0.82493	0.82313	0.81195	0.90821	0.66295	0.56018	0.59402	0.93177	0.90599	0.91085	0.92152	0.91121	0.91822	0.73671	0.91943	0.91304	0.91514	0.89845	0	0.92843	0.91681	0.92924	0.91937	0.86953	0.93216	0.87955	0.68188	0.93075	0.92212	0.89563	0.8897	0.84007	0.88859	0.82831	0.72543	0.58312	0.88228	0.94138	0.86666	0.90988	0.92251	0.92578	0.92247	0.87928
Clastoptera_arizonana__GEDC01000505.1 (Hemiptera)	0.65413	0.71551	0.72376	0.64998	0.64592	0.64807	0.63908	0.63715	0.74879	0.57173	0.49177	0.47128	0.70161	0.76934	0.68606	0.75445	0.74807	0.7444	0.56566	0.78844	0.78125	0.79723	0.69704	0	0.74608	0.77609	0.77894	0.7073	0.65638	0.7486	0.69588	0.53386	0.77498	0.71915	0.70095	0.73039	0.65114	0.72086	0.63957	0.55842	0.46036	0.70409	0.75487	0.75349	0.73682	0.73637	0.75409	0.74482	0.68949
Cleptes_nitidulus__GBUN01017987.1 (Hymenoptera)	0.78516	0.79383	0.79511	0.77231	0.78869	0.79012	0.7749	0.76674	0.91342	0.67282	0.5047	0.56591	0.84519	0.86189	0.82038	0.86578	0.84652	0.8407	0.65622	0.86853	0.86669	0.88154	0.80414	0	0.87419	0.87777	0.87387	0.82461	0.78597	0.91938	0.82451	0.63581	0.92332	0.85177	0.8299	0.8654	0.76697	0.85471	0.75085	0.67431	0.55064	0.79448	0.92106	0.81117	0.82855	0.90939	0.92674	0.89579	0.79149
Cleptes_nitidulus__GBUN01017986.1 (Hymenoptera)	0.78708	0.79785	0.80189	0.77015	0.78918	0.79117	0.77713	0.76843	0.91296	0.66695	0.50681	0.56775	0.85159	0.86564	0.8252	0.87325	0.84912	0.84562	0.65909	0.87434	0.87414	0.88881	0.80722	0	0.87861	0.88354	0.87284	0.83198	0.78787	0.92302	0.82351	0.6359	0.92696	0.85302	0.8326	0.86588	0.77033	0.85346	0.75693	0.67894	0.54778	0.79779	0.92077	0.81285	0.83864	0.91107	0.92831	0.90043	0.79534
Cleptes_nitidulus__GBUN01011459.1 (Hymenoptera)	0.78968	0.82982	0.81165	0.79444	0.79124	0.79272	0.77895	0.76504	0.90669	0.67228	0.52478	0.56587	0.83893	0.87379	0.81125	0.86349	0.85735	0.8608	0.66517	0.88608	0.87705	0.90407	0.81203	0	0.8819	0.86818	0.88555	0.83326	0.79431	0.90328	0.86165	0.64395	0.92129	0.85535	0.83227	0.86967	0.79534	0.87805	0.76221	0.67548	0.55393	0.82661	0.90779	0.84497	0.84578	0.89802	0.93226	0.88389	0.82332
Clitarchus_hookeri__GDVG01025621.1 (Phasmatodea)	0.76636	0.81854	0.80057	0.762	0.77579	0.77966	0.75947	0.7585	0.86211	0.67205	0.49955	0.55667	0.78845	0.8406	0.77345	0.81431	0.84097	0.81469	0.62688	0.88213	0.85935	0.87952	0.75652	0	0.84292	0.84531	0.85322	0.78271	0.77715	0.84642	0.82452	0.63769	0.89233	0.80877	0.78553	0.86608	0.78062	0.87272	0.74689	0.655	0.54848	0.82439	0.85527	0.82048	0.7839	0.82787	0.84225	0.83931	0.81234
Clitarchus_hookeri__GFVY01087697.1 (Phasmatodea)	0.7775	0.82521	0.82022	0.76456	0.77791	0.77932	0.76282	0.75433	0.90129	0.6606	0.52431	0.56204	0.8362	0.88588	0.80953	0.8666	0.86485	0.86028	0.67266	0.90167	0.88891	0.91539	0.81524	0	0.87978	0.87905	0.90005	0.83548	0.77983	0.89624	0.84778	0.6341	0.9243	0.8512	0.82545	0.8679	0.77815	0.86568	0.74768	0.66959	0.54517	0.814	0.90548	0.84638	0.83795	0.87388	0.9024	0.88398	0.80963
Clitarchus_hookeri__GFVY01089618.1 (Phasmatodea)	0.77551	0.82675	0.82303	0.76625	0.77781	0.77954	0.76291	0.75451	0.90172	0.65767	0.52628	0.56216	0.83749	0.88713	0.81018	0.86655	0.86661	0.86271	0.6725	0.90326	0.8923	0.91659	0.81537	0	0.87905	0.87745	0.90043	0.83531	0.77884	0.89668	0.84587	0.63381	0.92488	0.8518	0.8273	0.86636	0.77792	0.86443	0.74881	0.66978	0.54418	0.81277	0.90635	0.84624	0.83887	0.87264	0.90199	0.88252	0.80872
Clitarchus_hookeri__GFVY01089619.1 (Phasmatodea)	0.77665	0.82626	0.81542	0.76107	0.77888	0.78199	0.7638	0.75511	0.89916	0.65485	0.52385	0.56063	0.83585	0.8833	0.80785	0.86315	0.86193	0.8599	0.67082	0.89853	0.88617	0.9139	0.81152	0	0.87739	0.87759	0.89785	0.83313	0.78098	0.89498	0.84558	0.6307	0.92388	0.84852	0.82322	0.86797	0.779	0.86176	0.74472	0.66809	0.54314	0.81425	0.90465	0.8463	0.83451	0.87077	0.90145	0.88426	0.81024
Clitarchus_hookeri__GFVY01089620.1 (Phasmatodea)	0.77819	0.8242	0.82111	0.76828	0.77716	0.77889	0.76321	0.75431	0.89592	0.65588	0.5295	0.56165	0.8371	0.89323	0.8075	0.86838	0.87001	0.86227	0.6747	0.90461	0.89314	0.91804	0.81556	0	0.88169	0.8786	0.90327	0.83826	0.78022	0.89617	0.84667	0.63305	0.92432	0.85507	0.82998	0.86685	0.77651	0.86262	0.74758	0.66979	0.54481	0.81124	0.90573	0.85203	0.84238	0.87217	0.90127	0.88202	0.80941
Clitarchus_hookeri__GFVY01087696.1 (Phasmatodea)	0.77551	0.82675	0.82303	0.76625	0.77781	0.77954	0.76291	0.75451	0.90172	0.65767	0.52628	0.56216	0.83749	0.88713	0.81018	0.86655	0.86661	0.86271	0.6725	0.90326	0.8923	0.91659	0.81537	0	0.87905	0.87745	0.90043	0.83531	0.77884	0.89668	0.84587	0.63381	0.92488	0.8518	0.8273	0.86636	0.77792	0.86444	0.74881	0.66978	0.54418	0.81277	0.90635	0.84624	0.83887	0.87264	0.90199	0.88252	0.80872
Clitarchus_hookeri__GFVY01040642.1 (Phasmatodea)	0.76636	0.81855	0.80057	0.762	0.77579	0.77966	0.75948	0.7585	0.86211	0.67205	0.49955	0.55667	0.78845	0.8406	0.77345	0.81431	0.84097	0.8147	0.62689	0.88213	0.85935	0.87952	0.75653	0	0.84293	0.84531	0.85322	0.78271	0.77715	0.84642	0.82452	0.63769	0.89233	0.80877	0.78554	0.86608	0.78062	0.87272	0.74689	0.655	0.54848	0.82439	0.85527	0.82048	0.7839	0.82787	0.84225	0.83931	0.81234
Clitarchus_hookeri__GFVY01031110.1 (Phasmatodea)	0	0	0	0	0	0	0	0	0	0	0	0	0	0	0	0	0	0	0	0	0	0	0	0	0	0	0	0	0	0	0	0	0	0	0	0	0	0	0	0	0	0	0	0	0	0	0	0	0
Clitarchus_hookeri__GFVY01064366.1 (Phasmatodea)	0.81128	0.83838	0.82033	0.79507	0.77715	0.78569	0.77919	0.77344	0.7899	0.53137	0.54652	0.44683	0.82821	0.86493	0.77724	0.87994	0.83669	0.89672	0.85962	0.89968	0.86886	0.88185	0.84803	0	0.83054	0.78568	0.90153	0.85194	0.79469	0.80332	0.79429	0.57191	0.83928	0.83399	0.81394	0.78969	0.7622	0.81638	0.73031	0.59457	0.42648	0.83869	0.81115	0.90687	0.90474	0.81397	0.81337	0.7787	0.83379
Clitarchus_hookeri__GFVY01241730.1 (Phasmatodea)	0.80858	0.83916	0.82315	0.79731	0.77917	0.78678	0.78047	0.77693	0.78797	0.53031	0.54908	0.34388	0.8284	0.86467	0.77745	0.87538	0.83625	0.89511	0.85694	0.89852	0.87017	0.8792	0.84365	0	0.83112	0.782	0.90099	0.85094	0.79363	0.80225	0.79518	0.571	0.83751	0.83438	0.81152	0.79013	0.76433	0.81499	0.73187	0.5941	0.42718	0.83793	0.8086	0.9037	0.90383	0.81224	0.81238	0.77582	0.83533
Clitarchus_hookeri__GFVY01064367.1 (Phasmatodea)	0.80996	0.84088	0.82483	0.79768	0.77921	0.78711	0.78134	0.77757	0.79001	0.52983	0.54671	0.44933	0.83045	0.86827	0.7792	0.88094	0.84016	0.89955	0.86226	0.90164	0.87152	0.88416	0.84851	0	0.83375	0.78744	0.90423	0.85499	0.79335	0.80446	0.79487	0.57324	0.84046	0.83491	0.81467	0.7905	0.76396	0.81705	0.73276	0.59627	0.42724	0.83873	0.81247	0.90524	0.90811	0.81449	0.81481	0.77801	0.83627
Clitarchus_hookeri__GFVY01158282.1 (Phasmatodea)	0.75645	0.79995	0.79561	0.74529	0.74484	0.73998	0.7279	0.71922	0.85327	0.63813	0.53205	0.5503	0.81452	0.86629	0.78967	0.87055	0.84591	0.86447	0.66154	0.88853	0.87404	0.89519	0.81174	0	0.85457	0.84218	0.88497	0.82464	0.76098	0.86369	0.80771	0.61597	0.88986	0.83576	0.81516	0.83203	0.7531	0.81745	0.72608	0.65109	0.54146	0.7936	0.87082	0.82765	0.8523	0.8515	0.88266	0.84738	0.79503
Clitarchus_hookeri__GFVY01108568.1 (Phasmatodea)	0.75602	0.81265	0.80519	0.74476	0.7522	0.74666	0.73693	0.72954	0.85571	0.64267	0.52974	0.55266	0.8177	0.87082	0.79551	0.87524	0.84547	0.86707	0.6627	0.89231	0.87569	0.8948	0.81431	0	0.85761	0.84289	0.88841	0.8241	0.76287	0.86383	0.80773	0.61907	0.89112	0.83595	0.81932	0.83441	0.75669	0.82541	0.73446	0.6564	0.54552	0.80047	0.87162	0.83016	0.85182	0.85183	0.88629	0.84884	0.79899
Coelioxys_conoidea__GBPZ01021502.1 (Hymenoptera)	0.78255	0.81063	0.79649	0.76671	0.77771	0.78176	0.77031	0.76398	0.90113	0.65878	0.51505	0.56338	0.85225	0.86077	0.82935	0.86286	0.84784	0.84872	0.66003	0.87843	0.86462	0.88261	0.81549	0	0.88302	0.87607	0.8693	0.83422	0.78312	0.92102	0.82172	0.63703	0.93413	0.85059	0.83595	0.85271	0.76432	0.84394	0.75862	0.67523	0.5491	0.79618	0.9202	0.82001	0.84276	0.92522	0.93486	0.89594	0.79186
Colaphellus_bowringi__GBHN01000653.1 (Coleoptera)	0.79285	0.82123	0.79243	0.78418	0.78972	0.78387	0.76887	0.77113	0.84516	0.66455	0.50923	0.57267	0.80401	0.84615	0.78558	0.82265	0.84102	0.83853	0.63357	0.86861	0.85699	0.86016	0.77253	0	0.85281	0.82961	0.87192	0.80256	0.79979	0.83078	0.88885	0.64091	0.86175	0.82308	0.79579	0.84921	0.82497	0.86673	0.75922	0.66889	0.57348	0.84862	0.84169	0.83774	0.81891	0.82269	0.85287	0.81858	0.84501
Colaphellus_bowringi__GBHN01008325.1 (Coleoptera)	0.74238	0.76101	0.72286	0.73262	0.72946	0.73549	0.75523	0.75159	0.73952	0.60779	0.53055	0.54755	0.74817	0.76708	0.73281	0.77247	0.75608	0.79604	0.58148	0.78288	0.77333	0.78289	0.72708	0	0.76015	0.7416	0.78844	0.73996	0.74972	0.74037	0.7933	0.6228	0.76985	0.77126	0.7495	0.76083	0.84733	0.78958	0.72225	0.6417	0.56842	0.80625	0.74327	0.77984	0.77388	0.74799	0.75045	0.73236	0.80062
Colias_eurytheme__GGJZ01025685.1 (Lepidoptera)	0.77505	0.80181	0.7501	0.76095	0.754	0.75997	0.76544	0.76039	0.78114	0.61137	0.53833	0.55642	0.78096	0.78891	0.76791	0.80219	0.79499	0.87217	0.64157	0.81922	0.8041	0.829	0.76409	0	0.79523	0.7742	0.80911	0.78839	0.78323	0.78178	0.81881	0.63414	0.8168	0.80671	0.77505	0.81664	0.83077	0.82874	0.75435	0.65809	0.53836	0.9042	0.78053	0.78804	0.8045	0.79619	0.79004	0.77639	0.91691
Colias_eurytheme__GGJZ01040282.1 (Lepidoptera)	0.73924	0.7754	0.73435	0.74733	0.72637	0.73341	0.74516	0.74032	0.75553	0.60587	0.49917	0.53994	0.75579	0.76298	0.7467	0.77132	0.76555	0.80779	0.60978	0.78229	0.75971	0.79581	0.73738	0	0.75351	0.74838	0.78923	0.75597	0.75705	0.74578	0.78095	0.6122	0.78572	0.7733	0.76037	0.77233	0.84689	0.7896	0.72194	0.62349	0.5538	0.83052	0.75371	0.75443	0.75647	0.7652	0.76942	0.74054	0.84788
Colias_eurytheme__GGJZ01022991.1 (Lepidoptera)	0.77286	0.77696	0.74389	0.77001	0.75624	0.76704	0.7763	0.7763	0.78519	0.63426	0.51938	0.56526	0.77586	0.76567	0.7643	0.78308	0.77635	0.80936	0.60373	0.79131	0.78502	0.79512	0.74237	0	0.78165	0.77473	0.79129	0.76742	0.79107	0.78395	0.80602	0.66036	0.80211	0.79686	0.77261	0.8086	0.88468	0.81363	0.76562	0.68055	0.58147	0.83096	0.78217	0.76145	0.76399	0.79761	0.78793	0.79215	0.8467
Colletes_cunicularius__GBUJ01028677.1 (Hymenoptera)	0.78232	0.82853	0.80559	0.77717	0.79664	0.79744	0.78131	0.77384	0.90834	0.67349	0.51392	0.56714	0.84249	0.85641	0.82458	0.86087	0.85522	0.84651	0.65978	0.89303	0.86706	0.88903	0.81143	0	0.88963	0.87656	0.87915	0.83537	0.79151	0.9164	0.84248	0.6455	0.92316	0.85324	0.83119	0.88213	0.7868	0.86587	0.76863	0.67892	0.5585	0.81645	0.92057	0.83585	0.83199	0.90417	0.92908	0.90245	0.81528
Colletes_cunicularius__GBUJ01027505.1 (Hymenoptera)	0.73257	0.82455	0.79253	0.75142	0.75614	0.75068	0.75807	0.76288	0.77593	0.79534	0.45045	0.68427	0.76512	0.76139	0.77678	0.7882	0.76916	0.78231	0.57447	0.79186	0.77712	0.77432	0.73696	0	0.82799	0.77855	0.78814	0.75403	0.75293	0.77914	0.78272	0.80236	0.80076	0.7828	0.76637	0.82634	0.7979	0.83956	0.839	0.76881	0.71398	0.79075	0.78564	0.78875	0.75746	0.79629	0.78688	0.78124	0.77339
Colpa_sexmaculata__GBQM01019918.1 (Hymenoptera)	0.78617	0.8074	0.7935	0.76222	0.77089	0.77827	0.76771	0.75531	0.88951	0.65775	0.50863	0.55762	0.84027	0.85563	0.8205	0.86206	0.84266	0.84154	0.67051	0.87459	0.87263	0.88188	0.81198	0	0.88378	0.88644	0.86653	0.82872	0.79071	0.92783	0.82208	0.6314	0.92466	0.84494	0.82847	0.86854	0.76607	0.84209	0.74905	0.66897	0.54322	0.79096	0.9115	0.80976	0.84225	0.92601	0.91633	0.91674	0.79493
Conwentzia_psociformis__GAYH02022870.1 (Neuroptera)	0.79543	0.82002	0.80279	0.77906	0.80665	0.80365	0.79382	0.78488	0.90109	0.64671	0.50978	0.55978	0.86702	0.87633	0.83894	0.87645	0.85844	0.86445	0.67198	0.88807	0.8632	0.89806	0.82379	0	0.88941	0.88237	0.87158	0.84658	0.80017	0.89874	0.85158	0.64902	0.8944	0.86154	0.83643	0.86996	0.79169	0.86612	0.77771	0.68193	0.55747	0.82152	0.89882	0.8252	0.87646	0.88881	0.90592	0.87917	0.82103
Conwentzia_psociformis__GAYH02022869.1 (Neuroptera)	0.79543	0.82002	0.80279	0.77906	0.80665	0.80365	0.79382	0.78488	0.90109	0.64671	0.50978	0.55978	0.86702	0.87633	0.83894	0.87645	0.85844	0.86445	0.67198	0.88807	0.8632	0.89806	0.82379	0	0.88941	0.88237	0.87158	0.84658	0.80017	0.89874	0.85158	0.64902	0.8944	0.86154	0.83643	0.86996	0.79169	0.86612	0.77771	0.68193	0.55747	0.82152	0.89882	0.8252	0.87646	0.88881	0.90592	0.87917	0.82103
Coptotermes_gestroi__GCET01006343.1 (Blattodea)	0.7089	0.79564	0.75923	0.70446	0.73528	0.73207	0.73022	0.72947	0.76469	0.7851	0.4182	0.69446	0.73919	0.73472	0.74599	0.75481	0.74024	0.73847	0.5464	0.78488	0.75867	0.75057	0.70626	0	0.78328	0.75061	0.75204	0.71751	0.7202	0.75593	0.74573	0.77452	0.78212	0.74727	0.72507	0.80052	0.75727	0.7967	0.7927	0.73559	0.7015	0.75299	0.77117	0.73871	0.71644	0.77251	0.76459	0.77308	0.75672
Cordulegaster_boltonii__GAYO02029355.1 (Odonata)	0.46724	0.48935	0.48529	0.45596	0.44947	0.45634	0.46157	0.45704	0.47495	0.36396	0.38362	0.33528	0.48241	0.50018	0.46502	0.50694	0.49479	0.56394	0.39805	0.5258	0.51365	0.5186	0.49296	0	0.48997	0.47626	0.5183	0.48518	0.4694	0.483	0.48194	0.37611	0.49492	0.50065	0.48542	0.47928	0.47982	0.48718	0.44925	0.39149	0.3205	0.52699	0.48767	0.53149	0.51494	0.48338	0.4854	0.48008	0.52108
Cordulegaster_boltonii__GAYO02026537.1 (Odonata)	0.73322	0.78888	0.75986	0.71143	0.72194	0.7216	0.71031	0.70176	0.84658	0.63995	0.49743	0.52716	0.77086	0.82639	0.75217	0.8175	0.81018	0.81356	0.62632	0.85019	0.83776	0.87158	0.76982	0	0.81084	0.81832	0.84581	0.78348	0.73877	0.84034	0.79316	0.59387	0.89128	0.79377	0.77994	0.80774	0.73202	0.80955	0.69625	0.62401	0.5185	0.7743	0.84937	0.79586	0.80088	0.82834	0.85145	0.82528	0.76867
Corethrella_appendiculata__GANO01003569.1 (Diptera)	0.90886	0.76599	0.73217	0.88779	0.82917	0.85238	0.82617	0.8214	0.78864	0.45355	0.49247	0.42638	0.829	0.81239	0.77751	0.8159	0.84486	0.83595	0.83399	0.85495	0.82136	0.82588	0.83847	0	0.83606	0.81747	0.85287	0.86312	0.87127	0.82897	0.78255	0.51951	0.85163	0.83077	0.81042	0.82441	0.72151	0.82758	0.71177	0.56011	0.47274	0.82212	0.84534	0.81086	0.82421	0.84296	0.80337	0.824	0.83419
Corethrella_appendiculata__GANO01002481.1 (Diptera)	0.9313	0.7817	0.75569	0.89088	0.87609	0.8778	0.87612	0.87656	0.8283	0.6194	0.39509	0.53634	0.85153	0.85343	0.82384	0.83572	0.84986	0.84993	0.84738	0.8502	0.85176	0.84149	0.84179	0	0.84399	0.82578	0.8627	0.85053	0.9047	0.83229	0.82043	0.63145	0.85722	0.86248	0.83484	0.8425	0.78832	0.8463	0.77889	0.69039	0.49336	0.83894	0.84959	0.81397	0.83289	0.84426	0.83517	0.81701	0.82759
Corethrella_calathicola__GGBJ01002259.1 (Diptera)	0.9007	0.87489	0.8373	0.89628	0.88435	0.88806	0.88287	0.88184	0.86679	0.68453	0.54858	0.62514	0.90074	0.87196	0.88326	0.87447	0.88846	0.89985	0.6955	0.88624	0.87844	0.87988	0.85187	0	0.8946	0.86951	0.90762	0.88205	0.90747	0.87581	0.89967	0.72114	0.89694	0.905	0.86921	0.90579	0.88819	0.93265	0.86679	0.754	0.62182	0.92735	0.88374	0.85606	0.86152	0.88913	0.87715	0.85582	0.92822
Corethrella_calathicola__GGBJ01004246.1 (Diptera)	0.84874	0.83215	0.78678	0.81692	0.83808	0.84758	0.83188	0.83261	0.85964	0.66847	0.51541	0.58846	0.84042	0.85045	0.824	0.8489	0.8436	0.84269	0.65721	0.86718	0.86918	0.86053	0.80097	0	0.86363	0.8533	0.87265	0.82527	0.85582	0.86275	0.87608	0.66571	0.87487	0.84458	0.82123	0.87764	0.82932	0.87614	0.79577	0.71475	0.57068	0.85285	0.86853	0.8472	0.84904	0.86633	0.86256	0.85521	0.84961
Cosmioperla_kuna__GAYL02031824.1 (Plecoptera)	0.84342	0.8755	0.86712	0.8311	0.83102	0.82805	0.83823	0.82982	0.89978	0.68956	0.54866	0.62374	0.92843	0.89845	0.92028	0.91693	0.8998	0.9254	0.72121	0.91414	0.90682	0.90454	0.88297	0	0.94284	0.91492	0.92007	0.90748	0.85352	0.92579	0.86107	0.7093	0.93349	0.9173	0.89925	0.88577	0.83011	0.89866	0.87014	0.74574	0.60151	0.86608	0.93294	0.8471	0.89166	0.92022	0.92844	0.90914	0.85946
Cosmocomoidea_morgani__GBLO01012943.1 (Hymenoptera)	0.77822	0.79697	0.79877	0.75617	0.77571	0.77157	0.76617	0.75578	0.91167	0.66463	0.5108	0.55377	0.8339	0.84954	0.82066	0.86256	0.84082	0.83699	0.65371	0.86875	0.87454	0.89144	0.80505	0	0.87071	0.8738	0.86095	0.82292	0.78167	0.92517	0.82275	0.63691	0.93488	0.84241	0.82314	0.86517	0.7649	0.84504	0.75545	0.67061	0.54715	0.79799	0.91638	0.8075	0.8328	0.90957	0.9253	0.90944	0.79826
Cosmocomoidea_morgani__GBLO01008899.1 (Hymenoptera)	0.64854	0.76846	0.70095	0.64177	0.65278	0.656	0.63271	0.63119	0.74438	0.53991	0.44622	0.45772	0.68318	0.76	0.66752	0.71331	0.72642	0.7224	0.54308	0.7567	0.73659	0.77581	0.66744	0	0.72708	0.70508	0.78039	0.68239	0.6615	0.71238	0.73309	0.51602	0.76805	0.70367	0.68299	0.70195	0.66949	0.69756	0.61696	0.54548	0.44132	0.69042	0.72719	0.73055	0.73229	0.70894	0.72396	0.71407	0.68666
Cosmocomoidea_morgani__GBLO01008764.1 (Hymenoptera)	0.8076	0.80202	0.80108	0.7857	0.78938	0.78325	0.79209	0.78181	0.90975	0.64691	0.53393	0.58031	0.87535	0.8661	0.86151	0.89236	0.86468	0.8692	0.68273	0.88166	0.88823	0.90321	0.84312	0	0.88046	0.89288	0.8741	0.86744	0.80836	0.92386	0.83026	0.65499	0.92052	0.8794	0.85609	0.8635	0.79048	0.84148	0.77975	0.70312	0.55561	0.81616	0.92012	0.8216	0.86083	0.90601	0.92017	0.91207	0.81822
Cosmocomoidea_morrilli__GBLN01013875.1 (Hymenoptera)	0.77868	0.80589	0.80442	0.77381	0.7919	0.79149	0.78286	0.7751	0.90109	0.65814	0.50678	0.5512	0.82389	0.8363	0.81307	0.84938	0.83878	0.82694	0.64679	0.85942	0.86699	0.86957	0.79806	0	0.86232	0.86701	0.85799	0.82082	0.78278	0.91102	0.81902	0.63984	0.91853	0.84118	0.82135	0.86219	0.76217	0.84406	0.76211	0.678	0.53903	0.79347	0.91467	0.8166	0.82553	0.90267	0.91672	0.90068	0.7909
Cosmocomoidea_morrilli__GBLN01012450.1 (Hymenoptera)	0.62783	0.67658	0.68248	0.62461	0.66013	0.66117	0.63684	0.63216	0.76434	0.55978	0.42825	0.46257	0.66456	0.71465	0.66394	0.69719	0.70614	0.67737	0.52101	0.71819	0.72651	0.74015	0.65326	0	0.71364	0.71351	0.71334	0.65764	0.64036	0.74751	0.69786	0.52644	0.77587	0.69018	0.67359	0.71552	0.63597	0.69406	0.62448	0.56033	0.45258	0.65144	0.73846	0.67438	0.67176	0.73467	0.75157	0.75524	0.64566
Cosmocomoidea_triguttata__GBLM01011275.1 (Hymenoptera)	0.78293	0.81672	0.8066	0.77591	0.79165	0.79113	0.78332	0.77396	0.90508	0.67652	0.51329	0.56625	0.84108	0.85633	0.82761	0.86169	0.84956	0.83921	0.65948	0.87304	0.87161	0.88903	0.80986	0	0.88317	0.88061	0.87163	0.83322	0.78656	0.93062	0.82108	0.6464	0.93675	0.85541	0.83413	0.87509	0.77301	0.85461	0.76467	0.67801	0.55332	0.80344	0.92792	0.82641	0.83551	0.91038	0.92293	0.9103	0.79507
Cotesia_glomerata__GDJO01034896.1 (Hymenoptera)	0.77752	0.82789	0.80935	0.77646	0.77908	0.78485	0.77327	0.76609	0.89285	0.67472	0.51121	0.57879	0.84864	0.86007	0.82541	0.86173	0.85298	0.85174	0.66451	0.8832	0.8657	0.88394	0.8197	0	0.89443	0.87716	0.87508	0.83458	0.78282	0.89999	0.83099	0.64879	0.90885	0.8457	0.83216	0.86236	0.7651	0.86021	0.77438	0.67278	0.55515	0.79611	0.92018	0.82628	0.84285	0.9015	0.9222	0.87863	0.79339
Cotesia_rubecula__GDJM01033594.1 (Hymenoptera)	0.78819	0.82156	0.80494	0.77441	0.79024	0.79649	0.77836	0.76941	0.90347	0.673	0.51933	0.57431	0.85451	0.87368	0.82935	0.87723	0.85886	0.85498	0.66888	0.89285	0.8746	0.89795	0.82443	0	0.90289	0.89114	0.89087	0.84216	0.79353	0.91871	0.82759	0.64466	0.92526	0.85064	0.84399	0.8615	0.76742	0.85943	0.76761	0.67526	0.55528	0.80328	0.92529	0.82801	0.84635	0.9024	0.93334	0.88761	0.8028
Cotesia_rubecula__GDJM01033593.1 (Hymenoptera)	0.78971	0.82497	0.80949	0.77593	0.79122	0.79728	0.77936	0.77212	0.90419	0.66951	0.51756	0.57191	0.85743	0.87038	0.83101	0.87701	0.86036	0.85434	0.67169	0.89242	0.87498	0.89659	0.82365	0	0.90376	0.88726	0.89165	0.84171	0.79558	0.91965	0.83001	0.64284	0.92469	0.85163	0.84357	0.8654	0.77015	0.86168	0.76797	0.67498	0.55266	0.80659	0.92559	0.8341	0.84782	0.90432	0.93159	0.88856	0.80343
Cotesia_vestalis__GFAF01032274.1 (Hymenoptera)	0.78796	0.81079	0.82214	0.77471	0.78518	0.78713	0.77242	0.76536	0.91106	0.67245	0.51813	0.56777	0.85568	0.8769	0.83634	0.88022	0.8675	0.84573	0.67021	0.89851	0.88345	0.91076	0.81972	0	0.91	0.89738	0.88996	0.84156	0.79349	0.91982	0.83889	0.65193	0.92762	0.85115	0.83186	0.86127	0.76946	0.87321	0.76946	0.67963	0.56137	0.80081	0.92909	0.8384	0.84748	0.90936	0.93079	0.89636	0.79877
Crabro_peltarius__GBWG01013804.1 (Hymenoptera)	0.78968	0.81307	0.79499	0.77721	0.7838	0.78983	0.7727	0.76107	0.9061	0.66449	0.52134	0.56792	0.85195	0.8609	0.83125	0.87566	0.85407	0.85662	0.66733	0.88438	0.86988	0.899	0.81658	0	0.88154	0.87797	0.87921	0.84302	0.79358	0.92707	0.82379	0.64329	0.93303	0.85944	0.83715	0.87094	0.77481	0.8602	0.76195	0.67368	0.55194	0.81376	0.92128	0.82551	0.83229	0.90613	0.92388	0.90096	0.80578
Crematogaster_osakensis__IABS01015843.1 (Hymenoptera)	0.78364	0.8065	0.79883	0.7708	0.77929	0.78627	0.77047	0.76252	0.91771	0.66625	0.50893	0.56145	0.84747	0.86365	0.82501	0.86281	0.85082	0.84092	0.65333	0.87634	0.85532	0.88844	0.80457	0	0.87935	0.87565	0.87653	0.83343	0.7898	0.91572	0.83285	0.63813	0.92119	0.85978	0.83338	0.86854	0.76527	0.85328	0.7509	0.67836	0.54706	0.79719	0.92851	0.8259	0.83315	0.91454	0.93707	0.9089	0.79495
Cricotopus_draysoni__GFNI01016331.1 (Diptera)	0.88397	0.77331	0.7068	0.82259	0.79825	0.81512	0.7894	0.79188	0.75132	0.44576	0.44221	0.42531	0.80094	0.8069	0.76019	0.79025	0.82965	0.81366	0.81527	0.83947	0.81356	0.81283	0.80905	0	0.80803	0.77717	0.82845	0.84734	0.87984	0.79025	0.79493	0.51406	0.83979	0.82121	0.77961	0.79984	0.74272	0.81181	0.68517	0.57153	0.46956	0.82513	0.80225	0.81223	0.81041	0.80362	0.7731	0.75095	0.84345
Cricotopus_draysoni__GFNI01016330.1 (Diptera)	0.81006	0.83837	0.78151	0.792	0.80304	0.80721	0.79108	0.78389	0.85334	0.6588	0.50147	0.5577	0.79247	0.84906	0.77832	0.81623	0.83168	0.82119	0.63746	0.8514	0.837	0.85554	0.77201	0	0.84164	0.82568	0.86037	0.79479	0.82648	0.83983	0.84432	0.63619	0.87103	0.81798	0.79287	0.84964	0.79071	0.85608	0.75394	0.66893	0.54386	0.82288	0.85109	0.8349	0.80979	0.83648	0.84637	0.833	0.82075
Cricotopus_draysoni__GFNI01007742.1 (Diptera)	0.78915	0.8355	0.78091	0.77242	0.76386	0.7648	0.75523	0.74743	0.82533	0.62823	0.51407	0.53705	0.77993	0.84469	0.76412	0.82714	0.82786	0.82662	0.62302	0.85813	0.84208	0.86221	0.77077	0	0.81488	0.7991	0.86467	0.7825	0.79524	0.81191	0.85803	0.61975	0.8468	0.80146	0.77707	0.81667	0.79508	0.84962	0.74304	0.65227	0.53224	0.83351	0.82037	0.85055	0.83156	0.80536	0.81816	0.79497	0.82843
Cricotopus_draysoni__GFNI01016329.1 (Diptera)	0.69047	0.68525	0.69322	0.70699	0.6919	0.68669	0.69383	0.69611	0.73577	0.77806	0.38322	0.77201	0.71764	0.72763	0.72547	0.69841	0.70242	0.72257	0.41442	0.71363	0.70014	0.6994	0.65854	0	0.72599	0.70285	0.7228	0.67863	0.71044	0.71663	0.70229	0.74057	0.74937	0.73938	0.71304	0.73787	0.72478	0.73776	0.74046	0.74927	0.81934	0.71883	0.73806	0.66199	0.66703	0.73265	0.741	0.7171	0.70214
Cricotopus_draysoni__GFNI01004404.1 (Diptera)	0.6217	0.60068	0.6063	0.63116	0.52953	0.61377	0.6127	0.60927	0.60966	0.66395	0.51699	0.71633	0.6447	0.62884	0.65007	0.59305	0.61978	0.64186	0.34586	0.63114	0.60733	0.57738	0.55727	0	0.61467	0.60789	0.64219	0.58886	0.6319	0.5984	0.60462	0.65954	0.62673	0.6216	0.60947	0.60516	0.65309	0.63622	0.65503	0.69006	0.69494	0.60269	0.62886	0.59484	0.56868	0.5993	0.60846	0.58452	0.60418
Crioscolia_alcione__GAXT01027947.1 (Hymenoptera)	0.7847	0.82013	0.80585	0.77218	0.78526	0.78874	0.77313	0.76869	0.91	0.66358	0.52197	0.56552	0.84514	0.85537	0.83028	0.86802	0.85427	0.84545	0.66427	0.88031	0.86823	0.89483	0.81634	0	0.88857	0.87914	0.87116	0.83728	0.78772	0.92854	0.82265	0.64031	0.93107	0.85461	0.83779	0.86003	0.76898	0.85379	0.76442	0.67564	0.54661	0.79633	0.92456	0.82752	0.84595	0.91225	0.93893	0.90804	0.79546
Crossocerus_quadrimaculatus__GBWH01006939.1 (Hymenoptera)	0.79065	0.8142	0.81346	0.77401	0.79511	0.79958	0.78008	0.77129	0.91439	0.65548	0.5119	0.55734	0.8493	0.86854	0.83265	0.87786	0.8539	0.85244	0.6643	0.89384	0.89429	0.90836	0.8215	0	0.88786	0.88797	0.88047	0.83654	0.79727	0.93369	0.83565	0.64239	0.93287	0.85578	0.82952	0.86627	0.77464	0.86793	0.76643	0.6755	0.54864	0.79993	0.92944	0.82598	0.84136	0.92166	0.93038	0.91108	0.80128
Cryptocercus_wrighti__GAZN02035687.1 (Blattodea)	0.67171	0.67716	0.63922	0.65975	0.65217	0.65708	0.65118	0.64736	0.65972	0.51408	0.49839	0.46932	0.66655	0.67563	0.65756	0.68044	0.68677	0.7374	0.54297	0.69146	0.68652	0.69934	0.65905	0	0.66919	0.66379	0.69495	0.67492	0.683	0.66795	0.69589	0.53867	0.69024	0.69055	0.66624	0.6876	0.71068	0.70625	0.64358	0.56927	0.46337	0.7705	0.65826	0.66777	0.67526	0.66123	0.67038	0.66085	0.75736
Cryptocercus_wrighti__GAZN02032153.1 (Blattodea)	0.75715	0.77137	0.76642	0.75181	0.7385	0.74373	0.75678	0.75231	0.79683	0.59846	0.55602	0.53762	0.78835	0.83464	0.76637	0.84141	0.81149	0.84679	0.64427	0.84691	0.8488	0.84423	0.79909	0	0.80348	0.80266	0.86353	0.80217	0.76222	0.81098	0.7808	0.61256	0.83443	0.81537	0.79911	0.78394	0.79581	0.78775	0.73454	0.64095	0.53946	0.80775	0.81963	0.81235	0.82933	0.80597	0.8184	0.80714	0.79833
Cryptocercus_wrighti__GAZN02034658.1 (Blattodea)	0.65433	0.6492	0.62255	0.64421	0.64041	0.64492	0.65744	0.6529	0.67291	0.51816	0.45949	0.47685	0.66845	0.6678	0.65711	0.66943	0.66794	0.72474	0.52552	0.67825	0.66551	0.68447	0.64223	0	0.67084	0.66616	0.67406	0.65663	0.66077	0.66858	0.67682	0.53683	0.68064	0.67867	0.65721	0.67695	0.67004	0.69158	0.63391	0.55856	0.45828	0.72243	0.6746	0.6477	0.66026	0.6755	0.67778	0.66366	0.71574
Ctenopseustis_herana__GGET01018195.1 (Lepidoptera)	0.89115	0.86351	0.78879	0.86095	0.86127	0.86588	0.85569	0.86127	0.85472	0.59681	0.50284	0.50621	0.88687	0.85744	0.86805	0.86856	0.89488	0.88505	0.90776	0.87914	0.87608	0.89061	0.85033	0	0.90827	0.86128	0.88716	0.89887	0.86936	0.85121	0.89694	0.6413	0.88832	0.87761	0.83622	0.89503	0.82765	0.92491	0.80466	0.69393	0.48019	0.91988	0.85236	0.84391	0.88172	0.88225	0.85826	0.84295	0.90984
Ctenopseustis_herana__GGET01013589.1 (Lepidoptera)	0.80878	0.8479	0.81775	0.80034	0.82073	0.81868	0.81479	0.80671	0.89603	0.70456	0.50553	0.59041	0.8352	0.86282	0.82477	0.8545	0.85083	0.84364	0.65041	0.89323	0.87405	0.89361	0.79408	0	0.901	0.87565	0.88618	0.8188	0.81803	0.89061	0.86722	0.66796	0.90668	0.85073	0.82268	0.93394	0.81863	0.90299	0.79078	0.69706	0.57567	0.8479	0.89596	0.84737	0.82513	0.8849	0.89044	0.88601	0.84992
Ctenopseustis_herana__GGET01013588.1 (Lepidoptera)	0.7991	0.83197	0.79732	0.7843	0.80865	0.8074	0.79959	0.79572	0.8858	0.70381	0.50838	0.58299	0.81054	0.83833	0.7999	0.83562	0.84664	0.82714	0.63533	0.86809	0.85765	0.88423	0.7787	0	0.86345	0.85521	0.86421	0.7984	0.81028	0.87925	0.86474	0.6708	0.90165	0.83658	0.80603	0.9077	0.82494	0.89903	0.77049	0.69472	0.58111	0.8535	0.87344	0.83138	0.80354	0.86939	0.8799	0.87796	0.84971
Ctenopseustis_herana__GGET01016357.1 (Lepidoptera)	0.80376	0.83626	0.81203	0.79779	0.81381	0.80768	0.7959	0.78659	0.88979	0.68507	0.52134	0.58389	0.82388	0.85563	0.81762	0.84142	0.855	0.84891	0.64138	0.89734	0.86021	0.89994	0.79232	0	0.87624	0.85772	0.87749	0.80897	0.81291	0.88701	0.86699	0.67245	0.89316	0.83978	0.80559	0.90914	0.81386	0.91433	0.7912	0.68725	0.58251	0.85255	0.89395	0.83122	0.82142	0.86693	0.88159	0.86988	0.86346
Ctenopseustis_obliquana__GGEO01010807.1 (Lepidoptera)	0.8105	0.8401	0.81777	0.80059	0.82902	0.8333	0.81783	0.8107	0.90422	0.69165	0.51128	0.58362	0.83373	0.85531	0.82239	0.85249	0.8526	0.84045	0.64962	0.88093	0.86777	0.88897	0.79536	0	0.88769	0.87375	0.87483	0.82071	0.82323	0.8997	0.86424	0.67112	0.9056	0.84998	0.82592	0.91293	0.81537	0.90399	0.7966	0.70453	0.57724	0.85563	0.89981	0.82746	0.8219	0.89638	0.89946	0.89259	0.84949
Ctenopseustis_obliquana__GGEO01008299.1 (Lepidoptera)	0.80286	0.83116	0.78812	0.8049	0.81263	0.81772	0.81615	0.80879	0.84828	0.67527	0.51113	0.59609	0.81997	0.83782	0.81115	0.82375	0.82997	0.83632	0.63583	0.84606	0.82193	0.84062	0.78278	0	0.84759	0.82948	0.84815	0.80604	0.8143	0.84065	0.84341	0.67668	0.85665	0.84296	0.81819	0.87724	0.81982	0.86734	0.80197	0.7116	0.58042	0.84676	0.84508	0.81997	0.82655	0.86018	0.85153	0.84147	0.85059
Ctenopseustis_obliquana__GGEO01001751.1 (Lepidoptera)	0.80072	0.82487	0.79024	0.7977	0.80444	0.80124	0.80869	0.79708	0.87238	0.7063	0.51002	0.58978	0.82431	0.83775	0.81573	0.83486	0.84193	0.84274	0.63949	0.87772	0.86543	0.87321	0.78539	0	0.86516	0.85106	0.84975	0.81082	0.81382	0.8603	0.85764	0.67597	0.87634	0.8418	0.81231	0.91273	0.82208	0.87478	0.78778	0.69043	0.59076	0.8553	0.86812	0.81714	0.80991	0.87121	0.87429	0.88049	0.84831
Cucujus_clavipes__GDNW01017337.1 (Coleoptera)	0	0	0	0	0	0	0	0	0	0	0	0	0	0	0	0	0	0	0	0	0	0	0	0	0	0	0	0	0	0	0	0	0	0	0	0	0	0	0	0	0	0	0	0	0	0	0	0	0
Cucujus_clavipes__GDNW01017336.1 (Coleoptera)	0	0	0	0	0	0	0	0	0	0	0	0	0	0	0	0	0	0	0	0	0	0	0	0	0	0	0	0	0	0	0	0	0	0	0	0	0	0	0	0	0	0	0	0	0	0	0	0	0
Cucujus_clavipes__GDNW01009527.1 (Coleoptera)	0.80826	0.83709	0.79108	0.77572	0.79235	0.78708	0.78035	0.77251	0.87285	0.68094	0.50058	0.57497	0.8127	0.85116	0.80014	0.82482	0.8594	0.81556	0.62771	0.87775	0.85818	0.86901	0.7752	0	0.86577	0.85425	0.87843	0.79588	0.81045	0.84821	0.9199	0.6575	0.8705	0.81513	0.78561	0.86553	0.80594	0.87584	0.7665	0.69071	0.57797	0.83118	0.8524	0.86365	0.83862	0.83734	0.8458	0.84467	0.82859
Cuerna_arida__GECZ01010414.1 (Hemiptera)	0.64821	0.72915	0.69427	0.64074	0.6707	0.67205	0.6472	0.64562	0.69236	0.54597	0.46904	0.45262	0.65834	0.75619	0.64265	0.71719	0.73291	0.70199	0.54179	0.75864	0.74774	0.74797	0.67331	0	0.71279	0.69485	0.76444	0.67218	0.65253	0.68792	0.71198	0.53544	0.72664	0.68473	0.65851	0.68867	0.65558	0.71008	0.6332	0.54392	0.45887	0.67887	0.69817	0.78811	0.71827	0.68581	0.69571	0.67568	0.66875
Cuerna_arida__GECZ01010319.1 (Hemiptera)	0.66034	0.72418	0.70986	0.64068	0.66964	0.67024	0.6429	0.64199	0.70273	0.53656	0.46718	0.44883	0.67766	0.75867	0.65829	0.73368	0.74459	0.70983	0.54956	0.76701	0.75836	0.75692	0.68025	0	0.72135	0.70686	0.77784	0.68445	0.66092	0.7039	0.71875	0.52571	0.73202	0.69309	0.67397	0.6894	0.65339	0.71194	0.63762	0.54831	0.45414	0.67958	0.70888	0.776	0.72853	0.69195	0.70999	0.69169	0.67516
Cuerna_arida__GECZ01010508.1 (Hemiptera)	0.85187	0.84116	0.8436	0.83891	0.81215	0.8153	0.81568	0.80477	0.89555	0.63638	0.36355	0.58576	0.91999	0.91326	0.90057	0.92167	0.91995	0.92758	0.74458	0.92137	0.90588	0.91675	0.90025	0	0.89903	0.89509	0.93444	0.93151	0.86483	0.90876	0.86239	0.67439	0.93249	0.92291	0.90425	0.86471	0.82443	0.87227	0.8135	0.71915	0.56959	0.87218	0.91785	0.86581	0.90776	0.90998	0.91665	0.88897	0.8819
Cuerna_arida__GECZ01009823.1 (Hemiptera)	0.77075	0.80256	0.77796	0.75288	0.7427	0.7438	0.73723	0.72741	0.84057	0.6186	0.50183	0.53289	0.82188	0.85373	0.8008	0.83892	0.84845	0.81415	0.65026	0.85194	0.83498	0.85481	0.78768	0	0.84845	0.84676	0.85463	0.80631	0.77384	0.84183	0.82737	0.6072	0.85704	0.80486	0.78563	0.80635	0.75767	0.81734	0.74315	0.64703	0.51518	0.77213	0.85464	0.83366	0.8494	0.8345	0.84007	0.82574	0.77346
Cuerna_arida__GECZ01000272.1 (Hemiptera)	0.77682	0.82988	0.81401	0.76934	0.76948	0.76541	0.75356	0.74951	0.8557	0.63676	0.5167	0.54635	0.82863	0.89131	0.79856	0.86617	0.86739	0.86091	0.66991	0.8908	0.87341	0.88554	0.8112	0	0.88438	0.85796	0.90469	0.82757	0.79036	0.85752	0.85249	0.62147	0.89504	0.84137	0.82282	0.84537	0.78519	0.85052	0.74943	0.65203	0.54193	0.81267	0.86791	0.83582	0.84343	0.84759	0.871	0.84611	0.81351
Culex_tarsalis__GFDL01003487.1 (Diptera)	0.76885	0.87573	0.87289	0.78571	0.82468	0.81174	0.79411	0.79688	0.84097	0.68277	0.50482	0.61398	0.83541	0.84298	0.8583	0.85952	0.84218	0.82681	0.64219	0.86557	0.84832	0.84835	0.78723	0	0.89539	0.85513	0.86667	0.80973	0.78359	0.86392	0.82976	0.7095	0.86739	0.83641	0.80842	0.84901	0.78341	0.88882	0.87616	0.71607	0.5963	0.80212	0.86491	0.81841	0.81106	0.8543	0.85411	0.84569	0.79657
Culex_tarsalis__GFDL01004309.1 (Diptera)	0.83869	0.81167	0.78329	0.81169	0.79567	0.79588	0.78959	0.7954	0.86276	0.58029	0.46434	0.51987	0.91929	0.89709	0.88145	0.90974	0.9108	0.8956	0.92176	0.91039	0.89745	0.90656	0.90286	0	0.89148	0.87296	0.91265	0.9291	0.83227	0.87882	0.83023	0.61751	0.90395	0.89397	0.88231	0.83329	0.77126	0.83611	0.75747	0.69129	0.48895	0.84157	0.89494	0.82273	0.89025	0.87236	0.89146	0.85699	0.83029
Culicoides_sonorensis__GAWM01014462.1 (Diptera)	0.8747	0.84011	0.82497	0.85042	0.8383	0.83585	0.83668	0.82964	0.90467	0.64971	0.55816	0.59839	0.93352	0.91208	0.91045	0.90856	0.90875	0.92329	0.73432	0.91244	0.91044	0.90978	0.89587	0	0.9182	0.91027	0.9295	0.91912	0.8833	0.91981	0.86099	0.67475	0.92836	0.92102	0.90611	0.88251	0.82529	0.87281	0.82515	0.73698	0.57081	0.86842	0.93945	0.855	0.89307	0.91352	0.92967	0.90646	0.85973
Culicoides_sonorensis__GAWM01000740.1 (Diptera)	0.91854	0.85685	0.84157	0.92262	0.87825	0.8835	0.87755	0.87672	0.87684	0.68907	0.54703	0.62582	0.90054	0.8968	0.88646	0.88003	0.89735	0.90268	0.70366	0.8945	0.88645	0.88619	0.86754	0	0.89695	0.87692	0.91146	0.89471	0.92757	0.88055	0.88986	0.70761	0.90344	0.90562	0.87586	0.90378	0.8712	0.91945	0.85656	0.75356	0.60223	0.91079	0.89272	0.86306	0.87831	0.90149	0.887	0.87262	0.90993
Culicoides_sonorensis__GAWM01018023.1 (Diptera)	0.90109	0.86831	0.84074	0.91764	0.87896	0.88269	0.87646	0.87407	0.87824	0.69261	0.55574	0.6264	0.90789	0.88532	0.89614	0.88329	0.90232	0.90833	0.70693	0.89864	0.8937	0.88657	0.86739	0	0.90613	0.87808	0.91116	0.89703	0.9173	0.88871	0.90381	0.72054	0.90631	0.91094	0.87768	0.92239	0.87833	0.92873	0.8724	0.75759	0.61499	0.92259	0.89557	0.86485	0.87411	0.90847	0.88738	0.87934	0.91092
Culicoides_sonorensis__GAWM01000853.1 (Diptera)	0.86736	0.84907	0.81165	0.84689	0.85907	0.86256	0.86692	0.86451	0.88795	0.70054	0.53461	0.61853	0.8648	0.86396	0.85665	0.86588	0.86312	0.88119	0.67613	0.88075	0.86714	0.89307	0.8262	0	0.88863	0.87442	0.88729	0.8553	0.88138	0.88994	0.86745	0.70417	0.90141	0.88432	0.85711	0.91606	0.85613	0.91055	0.8214	0.73981	0.59563	0.89253	0.89231	0.8402	0.85077	0.89432	0.89765	0.88305	0.8843
Culicoides_sonorensis__GAWM01012888.1 (Diptera)	0.90221	0.86145	0.8449	0.93196	0.87848	0.88144	0.87968	0.87825	0.88333	0.69156	0.55178	0.62874	0.905	0.89557	0.89262	0.87638	0.89703	0.90562	0.70528	0.8941	0.88532	0.88376	0.8635	0	0.90108	0.87854	0.9122	0.89251	0.91775	0.89056	0.88784	0.71158	0.90289	0.90759	0.87917	0.90951	0.87352	0.91561	0.86071	0.75955	0.60317	0.90893	0.89777	0.86527	0.87564	0.90289	0.88667	0.88121	0.90503
Culicoides_sonorensis__GAWM01018249.1 (Diptera)	0.91065	0.86425	0.8306	0.89742	0.88655	0.89	0.88337	0.88657	0.87947	0.6951	0.37836	0.62408	0.90087	0.89175	0.89437	0.87399	0.896	0.89813	0.69907	0.89367	0.88427	0.89116	0.85701	0	0.8991	0.87768	0.91197	0.89222	0.92235	0.88258	0.90412	0.71488	0.89895	0.90697	0.87455	0.91855	0.89662	0.92825	0.85661	0.76912	0.61389	0.93254	0.88834	0.85962	0.87484	0.8946	0.88395	0.87409	0.92847
Culicoides_sonorensis__GAWM01013982.1 (Diptera)	0.90176	0.85349	0.81643	0.86737	0.86579	0.87245	0.87794	0.87949	0.86954	0.67939	0.54349	0.6288	0.87937	0.86741	0.86767	0.86193	0.86507	0.8957	0.67794	0.88001	0.866	0.87761	0.82985	0	0.87646	0.85768	0.88378	0.85861	0.91916	0.87101	0.88613	0.71263	0.88447	0.89297	0.85325	0.90562	0.88257	0.90919	0.84423	0.74743	0.60635	0.91159	0.87774	0.84926	0.85397	0.89015	0.87498	0.86749	0.91052
Culicoides_sonorensis__GAWM01010915.1 (Diptera)	0.87306	0.83261	0.83232	0.85704	0.83178	0.83166	0.8312	0.82591	0.90497	0.65208	0.55964	0.59237	0.92804	0.914	0.89664	0.90685	0.91614	0.91864	0.72641	0.91242	0.90867	0.91072	0.88471	0	0.90887	0.90173	0.92834	0.91601	0.88027	0.9136	0.86873	0.66893	0.91894	0.91282	0.90483	0.87889	0.84659	0.87401	0.81176	0.73206	0.56668	0.86946	0.9268	0.86237	0.89723	0.90735	0.92181	0.9048	0.86329
Cylas_formicarius__GEOI01016050.1 (Coleoptera)	0.76387	0.78286	0.74458	0.7612	0.73829	0.74139	0.76208	0.75823	0.76745	0.61742	0.53299	0.56208	0.77649	0.78614	0.75729	0.77803	0.77591	0.80942	0.60346	0.80362	0.78135	0.78875	0.74979	0	0.78769	0.76537	0.79843	0.77286	0.77514	0.76476	0.82512	0.63873	0.79262	0.8034	0.78024	0.79618	0.85983	0.81886	0.74637	0.65536	0.57917	0.83917	0.7651	0.79472	0.78413	0.77087	0.77536	0.76002	0.84022
Cylas_formicarius__GEOI01016049.1 (Coleoptera)	0.75934	0.77005	0.74336	0.74112	0.73292	0.74263	0.75837	0.7547	0.75941	0.61809	0.54013	0.5563	0.76118	0.76713	0.74707	0.77874	0.76509	0.8018	0.59377	0.79685	0.77844	0.78381	0.73517	0	0.77035	0.75496	0.79507	0.75603	0.77092	0.75577	0.81687	0.63454	0.78147	0.78819	0.76564	0.78314	0.87074	0.80272	0.73799	0.65749	0.57382	0.833	0.75105	0.79152	0.77641	0.75714	0.76188	0.75231	0.83663
Cylas_formicarius__GEOI01020883.1 (Coleoptera)	0.78077	0.78695	0.74765	0.7574	0.74629	0.75209	0.76648	0.76802	0.75667	0.6276	0.53671	0.55704	0.76112	0.78285	0.74552	0.79176	0.77299	0.81205	0.60667	0.80959	0.79237	0.80474	0.74861	0	0.78804	0.75968	0.81544	0.76412	0.79271	0.76215	0.82019	0.6396	0.79291	0.78375	0.76298	0.78966	0.87374	0.81932	0.74017	0.65769	0.57335	0.84234	0.7578	0.80433	0.79967	0.76935	0.76884	0.75593	0.83919
Cylas_formicarius__GEOI01014082.1 (Coleoptera)	0.60153	0.60058	0.61665	0.62316	0.59855	0.58788	0.59246	0.58904	0.61335	0.66763	0.46516	0.68354	0.63678	0.62426	0.64142	0.60239	0.61556	0.61704	0.35268	0.62557	0.61139	0.57277	0.55281	0	0.63694	0.61311	0.62264	0.59448	0.6222	0.6114	0.61946	0.663	0.62873	0.62327	0.60958	0.61822	0.66834	0.65192	0.66786	0.68067	0.72183	0.62123	0.63513	0.5871	0.57905	0.61514	0.61516	0.59172	0.59589
Cylas_formicarius__GEOI01014081.1 (Coleoptera)	0.60153	0.60058	0.61665	0.62316	0.59855	0.58788	0.59246	0.58904	0.61335	0.66763	0.46516	0.68354	0.63678	0.62426	0.64142	0.60239	0.61556	0.61704	0.35268	0.62557	0.61139	0.57277	0.55281	0	0.63694	0.61311	0.62264	0.59448	0.6222	0.6114	0.61946	0.663	0.62873	0.62327	0.60958	0.61822	0.66834	0.65192	0.66786	0.68067	0.72183	0.62123	0.63513	0.5871	0.57905	0.61514	0.61516	0.59172	0.59589
Cylas_formicarius__GEOI01025303.1 (Coleoptera)	0.80391	0.84124	0.78931	0.79136	0.798	0.80214	0.78723	0.78235	0.85278	0.67619	0.50794	0.58009	0.80237	0.84399	0.78709	0.81152	0.8417	0.81387	0.6285	0.86811	0.84619	0.85067	0.76485	0	0.86715	0.83758	0.8561	0.79569	0.80903	0.83633	0.91746	0.66534	0.85711	0.81244	0.77961	0.86241	0.81915	0.89305	0.77207	0.68362	0.58337	0.84365	0.85446	0.87311	0.8311	0.83183	0.84817	0.83378	0.83861
Cylas_formicarius__GEOI01016051.1 (Coleoptera)	0.89141	0.83043	0.75986	0.84784	0.85109	0.85709	0.84361	0.84261	0.82698	0.61018	0.38955	0.52829	0.85291	0.83833	0.83007	0.84747	0.8547	0.87131	0.8692	0.86124	0.86407	0.86815	0.83444	0	0.85243	0.83364	0.85944	0.85418	0.87451	0.82716	0.90675	0.63792	0.86759	0.85725	0.81824	0.85434	0.84378	0.896	0.77255	0.68399	0.50411	0.91382	0.83241	0.82675	0.86553	0.85048	0.83784	0.80692	0.91026
Cylindromyia_sp._CylindSp011__GGHB01001952.1 (Diptera)	0.93234	0.82343	0.80259	0.8926	0.84203	0.84359	0.83736	0.84137	0.84043	0.66262	0.54266	0.60244	0.86206	0.879	0.85336	0.85318	0.86806	0.86891	0.69135	0.87114	0.85869	0.86776	0.83737	0	0.86187	0.83828	0.88341	0.87784	0.94017	0.84963	0.85616	0.67663	0.88462	0.88384	0.85376	0.86008	0.85347	0.87257	0.81397	0.72993	0.57902	0.88218	0.8644	0.84715	0.85295	0.86422	0.85418	0.83946	0.87845
Dacnusa_sibirica__GBTF01024109.1 (Hymenoptera)	0.78731	0.81833	0.80544	0.77726	0.78746	0.78495	0.76494	0.75824	0.90291	0.66711	0.53652	0.55193	0.82725	0.86337	0.80884	0.87176	0.86161	0.85564	0.66609	0.89846	0.88286	0.92478	0.81378	0	0.87118	0.87429	0.87991	0.83209	0.78936	0.91901	0.85128	0.63687	0.92765	0.85528	0.82347	0.86164	0.78339	0.87243	0.75608	0.66928	0.54798	0.826	0.91922	0.83073	0.83577	0.89899	0.92778	0.89242	0.81847
Dastarcus_helophoroides__GBCX01001132.1 (Coleoptera)	0.80778	0.83677	0.78203	0.79225	0.81686	0.80625	0.7944	0.78632	0.86598	0.67346	0.5135	0.58267	0.82151	0.85343	0.81256	0.84296	0.85879	0.8284	0.64173	0.87622	0.86237	0.86629	0.78604	0	0.87224	0.85318	0.86953	0.81249	0.81699	0.86419	0.93094	0.67043	0.87167	0.837	0.8016	0.8703	0.81518	0.88231	0.77896	0.70094	0.5798	0.84279	0.86327	0.8554	0.85024	0.85845	0.86158	0.84929	0.83367
Dastarcus_helophoroides__GBCX01001131.1 (Coleoptera)	0.80778	0.83677	0.78203	0.79225	0.81686	0.80625	0.7944	0.78632	0.86598	0.67346	0.5135	0.58267	0.82151	0.85343	0.81256	0.84296	0.85879	0.8284	0.64173	0.87622	0.86237	0.86629	0.78604	0	0.87224	0.85318	0.86953	0.81249	0.81699	0.86419	0.93094	0.67043	0.87167	0.837	0.8016	0.8703	0.81518	0.88231	0.77896	0.70094	0.5798	0.84279	0.86327	0.8554	0.85024	0.85845	0.86158	0.84929	0.83367
Dasyhelea_sp._Cera_B11__GGAN01015104.1 (Diptera)	0.83025	0.83221	0.82985	0.89507	0.82832	0.81905	0.8268	0.83434	0.81877	0.84578	0.44379	0.77301	0.84643	0.82052	0.84412	0.81256	0.83728	0.84271	0.61726	0.82354	0.82736	0.80774	0.80384	0	0.84909	0.8342	0.8466	0.83592	0.84159	0.81815	0.83706	0.89008	0.84785	0.84541	0.82054	0.85409	0.83398	0.87899	0.88801	0.86673	0.74268	0.84583	0.83229	0.8029	0.81467	0.83465	0.82186	0.80195	0.83248
Dasyhelea_sp._Cera_B11__GGAN01000912.1 (Diptera)	0.71838	0.74644	0.74129	0.7489	0.73232	0.73141	0.72789	0.73485	0.76163	0.82208	0.38535	0.73427	0.72328	0.73555	0.72243	0.72843	0.72912	0.72553	0.49867	0.76451	0.75474	0.73064	0.69598	0	0.775	0.75266	0.75117	0.70853	0.72166	0.75942	0.75821	0.76237	0.77799	0.75207	0.72532	0.78698	0.734	0.77913	0.74153	0.75272	0.77881	0.7174	0.78149	0.72181	0.71585	0.77382	0.77163	0.78396	0.74519
Dasyhelea_sp._Cera_B11__GGAN01007214.1 (Diptera)	0.85796	0.75366	0.72723	0.80013	0.77841	0.78704	0.77782	0.77946	0.76843	0.6059	0.49587	0.55647	0.78859	0.79232	0.77235	0.77644	0.78726	0.79138	0.62042	0.78703	0.77914	0.78446	0.76555	0	0.77845	0.77156	0.80034	0.78086	0.84024	0.77627	0.78169	0.61964	0.79988	0.81789	0.79778	0.78546	0.77907	0.7988	0.74141	0.66922	0.53464	0.80087	0.78604	0.77203	0.77069	0.78712	0.77852	0.76564	0.79895
Dasymutilla_gloriosa__GBOQ01025675.1 (Hymenoptera)	0.78825	0.81909	0.81355	0.77245	0.77904	0.78125	0.77369	0.76622	0.91418	0.67074	0.5239	0.56541	0.84176	0.87452	0.82392	0.86553	0.85773	0.84846	0.65865	0.90313	0.88536	0.90725	0.8103	0	0.89486	0.88702	0.88336	0.83148	0.79636	0.9186	0.83233	0.63533	0.93171	0.85109	0.8353	0.88107	0.76949	0.85822	0.76015	0.67078	0.54734	0.8057	0.92947	0.83996	0.83019	0.91148	0.91773	0.92075	0.79926
Dasypoda_hirtipes__GBMP01018411.1 (Hymenoptera)	0.78053	0.81219	0.7887	0.76139	0.78164	0.77522	0.75887	0.74613	0.86832	0.65114	0.51995	0.55765	0.8263	0.85652	0.80444	0.87329	0.84093	0.8551	0.66909	0.88149	0.86734	0.8888	0.82041	0	0.86299	0.864	0.86607	0.83179	0.78493	0.88168	0.83175	0.63864	0.90154	0.84874	0.82557	0.84197	0.77142	0.8531	0.7503	0.66341	0.54604	0.81256	0.88854	0.82261	0.84139	0.87097	0.89894	0.86861	0.80559
Dasypoda_hirtipes__GBMP01020147.1 (Hymenoptera)	0.78964	0.80828	0.81464	0.77838	0.78483	0.7854	0.77069	0.76106	0.91836	0.66252	0.51977	0.56066	0.84694	0.86789	0.82476	0.87323	0.86882	0.84848	0.66448	0.89923	0.88674	0.90986	0.81831	0	0.88973	0.89009	0.88771	0.83999	0.7906	0.92867	0.82969	0.63999	0.93217	0.85752	0.83485	0.87043	0.76359	0.85903	0.76286	0.68291	0.54446	0.79333	0.93764	0.82859	0.83916	0.90437	0.93034	0.90587	0.79538
Delia_antiqua__GAWI01007683.1 (Diptera)	0.93538	0.81722	0.78498	0.87324	0.83704	0.83908	0.83331	0.83712	0.83951	0.65515	0.5421	0.59992	0.86116	0.87039	0.84886	0.85698	0.86423	0.87444	0.69025	0.8817	0.86565	0.87074	0.84397	0	0.85602	0.84965	0.88665	0.87112	0.93777	0.85479	0.8495	0.66967	0.88236	0.87576	0.84816	0.85272	0.84019	0.86173	0.80591	0.72956	0.57387	0.86707	0.86754	0.84224	0.85254	0.86076	0.85764	0.85004	0.86477
Delta_sp._AD-2014__GBMR01029235.1 (Hymenoptera)	0.79393	0.81614	0.81701	0.77694	0.79069	0.79343	0.77656	0.76837	0.91987	0.65701	0.51058	0.56551	0.85479	0.86853	0.83268	0.8714	0.86624	0.85573	0.66424	0.89193	0.89216	0.91079	0.81486	0	0.89024	0.88956	0.88245	0.8368	0.79993	0.93175	0.84165	0.64271	0.94006	0.85762	0.83096	0.87364	0.78562	0.87118	0.76305	0.6803	0.55255	0.81184	0.93591	0.82293	0.83586	0.91719	0.9304	0.90191	0.81256
Dendrocerus_carpenteri__GBLL01018871.1 (Hymenoptera)	0.78496	0.83384	0.8207	0.77942	0.78004	0.78428	0.77111	0.76114	0.91031	0.66192	0.51795	0.55546	0.84534	0.88186	0.824	0.87592	0.87266	0.85736	0.67169	0.89929	0.88322	0.9144	0.81907	0	0.89315	0.8937	0.89422	0.84523	0.78666	0.89504	0.84974	0.63755	0.91882	0.85912	0.83232	0.86873	0.77836	0.86051	0.75698	0.67003	0.53929	0.81103	0.91725	0.84956	0.84903	0.87826	0.91358	0.90144	0.81021
Dendroctonus_frontalis__GAFI01016516.1 (Coleoptera)	0.78515	0.83481	0.78868	0.76984	0.76664	0.77133	0.75082	0.74956	0.83382	0.65033	0.50978	0.55058	0.78405	0.85528	0.77018	0.82093	0.84493	0.81772	0.62932	0.87749	0.85712	0.85846	0.76922	0	0.84314	0.82823	0.8736	0.79251	0.79416	0.82641	0.89335	0.6355	0.86161	0.80744	0.77739	0.8424	0.79911	0.87372	0.74499	0.66643	0.55451	0.83932	0.83902	0.85666	0.83037	0.81562	0.83081	0.81466	0.83364
Dendroctonus_frontalis__GAFI01014964.1 (Coleoptera)	0.79247	0.83051	0.78429	0.77534	0.78497	0.77794	0.76479	0.76053	0.83022	0.64992	0.50565	0.56314	0.7973	0.83819	0.78377	0.81858	0.84046	0.81696	0.63258	0.8556	0.84329	0.85057	0.7676	0	0.84629	0.82312	0.86411	0.79283	0.79844	0.8271	0.93437	0.64704	0.86044	0.81262	0.77826	0.84314	0.81232	0.86888	0.75971	0.67744	0.56186	0.83482	0.82675	0.83874	0.83724	0.82385	0.83236	0.82211	0.84151
Dendroctonus_ponderosae__GAFW01013168.1 (Coleoptera)	0.7849	0.83786	0.81695	0.76802	0.81536	0.80602	0.78924	0.79104	0.84578	0.73015	0.47504	0.63464	0.80523	0.82314	0.7997	0.83619	0.81949	0.80369	0.59918	0.84979	0.81894	0.83303	0.74689	0	0.86464	0.83258	0.83886	0.7739	0.7945	0.83943	0.85202	0.72569	0.85718	0.80512	0.77233	0.86857	0.81803	0.88693	0.82259	0.74	0.64106	0.82814	0.84354	0.79532	0.7846	0.83063	0.84813	0.81714	0.82566
Dendroctonus_ponderosae__GAFW01003120.1 (Coleoptera)	0.78519	0.83007	0.77735	0.77465	0.77529	0.77055	0.75698	0.75726	0.83837	0.64913	0.5047	0.55871	0.80129	0.83836	0.78851	0.81529	0.84155	0.82281	0.62647	0.85386	0.84537	0.85236	0.77071	0	0.84379	0.82315	0.85978	0.79405	0.79354	0.83003	0.98788	0.64338	0.85658	0.82371	0.7822	0.84776	0.80806	0.86155	0.75582	0.67181	0.55621	0.83575	0.83697	0.82729	0.82664	0.83311	0.84416	0.8287	0.83248
Dendroctonus_ponderosae__GAFW01003119.1 (Coleoptera)	0.78633	0.8183	0.773	0.77153	0.76673	0.76138	0.7476	0.74377	0.83289	0.63878	0.5119	0.56035	0.79862	0.84177	0.79024	0.81658	0.84075	0.81745	0.63104	0.84383	0.83291	0.85529	0.76569	0	0.83962	0.81306	0.85403	0.79401	0.79078	0.82054	0.95565	0.634	0.85356	0.81516	0.77679	0.83777	0.80906	0.86207	0.74855	0.66273	0.55214	0.84173	0.8326	0.8241	0.83111	0.82612	0.83796	0.81714	0.84087
Dendroctonus_ponderosae__GAFW01011485.1 (Coleoptera)	0.79044	0.84591	0.77473	0.76869	0.77377	0.78097	0.76412	0.7636	0.83711	0.6506	0.49539	0.55734	0.78699	0.83866	0.77497	0.81084	0.83171	0.81032	0.62851	0.86029	0.84676	0.85055	0.76811	0	0.84108	0.81081	0.8571	0.79103	0.8003	0.81349	0.88737	0.64333	0.86311	0.81064	0.78484	0.84093	0.81161	0.85899	0.75217	0.66398	0.56526	0.84114	0.84176	0.85681	0.82603	0.81639	0.83074	0.81449	0.83532
Dendroctonus_ponderosae__GAFX01006379.1 (Coleoptera)	0.7869	0.81878	0.77037	0.77156	0.7692	0.7631	0.74788	0.74744	0.82547	0.63529	0.51228	0.56225	0.79455	0.83296	0.78438	0.81337	0.83594	0.81147	0.63061	0.84521	0.83149	0.85018	0.76107	0	0.84205	0.81147	0.84977	0.79265	0.79336	0.81981	0.95873	0.63659	0.85298	0.81429	0.77122	0.8366	0.81068	0.86562	0.74405	0.6665	0.55431	0.83965	0.82764	0.82963	0.82944	0.82843	0.8332	0.81287	0.83909
Dendroctonus_ponderosae__GAFX01006378.1 (Coleoptera)	0.7869	0.81878	0.77036	0.77156	0.7692	0.7631	0.74787	0.74744	0.82547	0.63529	0.51228	0.56225	0.79455	0.83296	0.78438	0.81337	0.83594	0.81147	0.63061	0.84521	0.83149	0.85018	0.76107	0	0.84205	0.81147	0.84977	0.79265	0.79336	0.81981	0.95873	0.63659	0.85298	0.81429	0.77122	0.8366	0.81068	0.86562	0.74405	0.6665	0.55431	0.83965	0.82764	0.82963	0.82944	0.82843	0.8332	0.81287	0.83909
Dendroctonus_ponderosae__GAFX01006380.1 (Coleoptera)	0.78444	0.83921	0.77763	0.76733	0.7694	0.77887	0.76017	0.76112	0.83585	0.65563	0.50454	0.55317	0.78852	0.85044	0.77459	0.81544	0.84356	0.81551	0.63328	0.87011	0.85782	0.86429	0.7722	0	0.8481	0.82687	0.86661	0.79427	0.79312	0.81826	0.88309	0.63972	0.86511	0.81148	0.78111	0.84603	0.81004	0.86038	0.74745	0.66944	0.55363	0.83464	0.84347	0.86218	0.82664	0.81746	0.83323	0.8228	0.82421
Dendroctonus_ponderosae__GDAR01021593.1 (Coleoptera)	0.80376	0.82148	0.78747	0.78203	0.78195	0.78133	0.76781	0.76287	0.84328	0.66281	0.50774	0.5703	0.81254	0.85487	0.79108	0.82991	0.85487	0.82707	0.63877	0.87537	0.85772	0.86258	0.77233	0	0.8676	0.85763	0.85976	0.80262	0.80324	0.83376	0.89892	0.64207	0.85544	0.81718	0.7857	0.86175	0.80846	0.86901	0.75624	0.67349	0.55561	0.83824	0.84232	0.85271	0.8435	0.8368	0.84568	0.84092	0.83344
Dendroctonus_ponderosae__GDAR01000242.1 (Coleoptera)	0.7869	0.81878	0.77037	0.77156	0.7692	0.7631	0.74788	0.74744	0.82547	0.63529	0.51228	0.56225	0.79455	0.83296	0.78438	0.81337	0.83594	0.81147	0.63061	0.84521	0.83149	0.85018	0.76107	0	0.84205	0.81147	0.84977	0.79265	0.79336	0.81981	0.95873	0.63659	0.85298	0.81429	0.77122	0.8366	0.81068	0.86562	0.74405	0.6665	0.55431	0.83965	0.82764	0.82963	0.82944	0.82843	0.8332	0.81287	0.83909
Dendroctonus_ponderosae__GGKQ01096745.1 (Coleoptera)	0.7869	0.81878	0.77037	0.77156	0.7692	0.7631	0.74788	0.74744	0.82547	0.63529	0.51228	0.56225	0.79455	0.83296	0.78438	0.81337	0.83594	0.81147	0.63061	0.84521	0.83149	0.85018	0.76107	0	0.84205	0.81147	0.84977	0.79265	0.79336	0.81981	0.95873	0.63659	0.85298	0.81429	0.77122	0.8366	0.81068	0.86562	0.74405	0.6665	0.55431	0.83965	0.82764	0.82963	0.82944	0.82843	0.8332	0.81287	0.83909
Dendroctonus_ponderosae__GGKQ01096743.1 (Coleoptera)	0.78739	0.81851	0.77384	0.77284	0.76947	0.76395	0.7465	0.7426	0.82563	0.63794	0.51693	0.55869	0.79556	0.83296	0.78556	0.81251	0.83818	0.81593	0.62927	0.84728	0.83175	0.8508	0.76414	0	0.83737	0.81294	0.85045	0.79371	0.79105	0.81852	0.95308	0.63628	0.84918	0.8127	0.77308	0.83538	0.81027	0.86363	0.74925	0.66505	0.54902	0.83742	0.83015	0.82742	0.83259	0.82414	0.83622	0.81453	0.83656
Dendroctonus_ponderosae__GGKQ01096742.1 (Coleoptera)	0.7869	0.81878	0.77036	0.77156	0.7692	0.7631	0.74787	0.74744	0.82547	0.63529	0.51228	0.56225	0.79455	0.83296	0.78438	0.81337	0.83594	0.81147	0.63061	0.84521	0.83149	0.85018	0.76107	0	0.84205	0.81147	0.84977	0.79265	0.79336	0.81981	0.95873	0.63659	0.85298	0.81429	0.77122	0.8366	0.81068	0.86562	0.74405	0.6665	0.55431	0.83965	0.82764	0.82963	0.82944	0.82843	0.8332	0.81287	0.83909
Dendroctonus_ponderosae__GGKQ01096741.1 (Coleoptera)	0.7869	0.81878	0.77036	0.77156	0.7692	0.7631	0.74787	0.74744	0.82547	0.63529	0.51228	0.56225	0.79455	0.83296	0.78438	0.81337	0.83594	0.81147	0.63061	0.84521	0.83149	0.85018	0.76107	0	0.84205	0.81147	0.84977	0.79265	0.79336	0.81981	0.95873	0.63659	0.85298	0.81429	0.77122	0.8366	0.81068	0.86562	0.74405	0.6665	0.55431	0.83965	0.82764	0.82963	0.82944	0.82843	0.8332	0.81287	0.83909
Dendroctonus_ponderosae__GGKQ01096740.1 (Coleoptera)	0.7869	0.81878	0.77036	0.77156	0.7692	0.7631	0.74787	0.74744	0.82547	0.63529	0.51228	0.56225	0.79455	0.83296	0.78438	0.81337	0.83594	0.81147	0.63061	0.84521	0.83149	0.85018	0.76107	0	0.84205	0.81147	0.84977	0.79265	0.79336	0.81981	0.95873	0.63659	0.85298	0.81429	0.77122	0.8366	0.81068	0.86562	0.74405	0.6665	0.55431	0.83965	0.82764	0.82963	0.82944	0.82843	0.8332	0.81287	0.83909
Dendroctonus_ponderosae__GGKQ01096739.1 (Coleoptera)	0.7869	0.81878	0.77036	0.77156	0.7692	0.7631	0.74787	0.74744	0.82547	0.63529	0.51228	0.56225	0.79455	0.83296	0.78438	0.81337	0.83594	0.81147	0.63061	0.84521	0.83149	0.85018	0.76107	0	0.84205	0.81147	0.84977	0.79265	0.79336	0.81981	0.95873	0.63659	0.85298	0.81429	0.77122	0.8366	0.81068	0.86562	0.74405	0.6665	0.55431	0.83965	0.82764	0.82963	0.82944	0.82843	0.8332	0.81287	0.83909
Dendroctonus_ponderosae__GGKQ01096744.1 (Coleoptera)	0.78683	0.83782	0.7848	0.76854	0.77186	0.78021	0.76209	0.76278	0.83627	0.65149	0.5	0.55222	0.79349	0.85244	0.77723	0.81951	0.84739	0.81726	0.63583	0.871	0.84953	0.86589	0.77317	0	0.85445	0.82838	0.8695	0.80004	0.79585	0.82305	0.88351	0.63752	0.8702	0.80921	0.77949	0.8458	0.80826	0.86332	0.74838	0.6669	0.55446	0.83305	0.84638	0.86151	0.82993	0.81832	0.8397	0.81857	0.82711
Dendroctonus_ponderosae__GGKQ01096746.1 (Coleoptera)	0.78952	0.83574	0.78547	0.76907	0.77506	0.7842	0.76324	0.76493	0.83096	0.64963	0.50313	0.55502	0.7935	0.8509	0.77543	0.81706	0.84748	0.81476	0.63547	0.87198	0.8479	0.86284	0.77118	0	0.84779	0.82241	0.86919	0.79466	0.79765	0.8205	0.88338	0.63575	0.86694	0.8072	0.77685	0.84098	0.81181	0.86423	0.74828	0.66662	0.5538	0.83385	0.84296	0.85768	0.82669	0.81455	0.83446	0.81159	0.82895
Diabrotica_virgifera_virgifera__GBSB01004532.1 (Coleoptera)	0.79651	0.85051	0.79128	0.78732	0.7787	0.77142	0.77947	0.77148	0.87716	0.68148	0.51412	0.57303	0.82139	0.85023	0.81273	0.81949	0.8563	0.83409	0.62884	0.8606	0.85259	0.86622	0.78162	0	0.86737	0.84361	0.87683	0.80315	0.8031	0.84312	0.91659	0.65972	0.87365	0.83521	0.79521	0.8644	0.81342	0.87597	0.77668	0.68728	0.57145	0.84218	0.86162	0.85255	0.8304	0.83933	0.85197	0.84595	0.8363
Diabrotica_virgifera_virgifera__GBSB01004531.1 (Coleoptera)	0.79585	0.84919	0.7839	0.7835	0.77999	0.77684	0.78088	0.77316	0.87161	0.67889	0.51106	0.57344	0.81892	0.84262	0.81216	0.81277	0.84946	0.83115	0.62687	0.85501	0.84789	0.86173	0.77727	0	0.86756	0.83482	0.87095	0.80098	0.80454	0.8376	0.91553	0.65943	0.87092	0.83245	0.79059	0.85964	0.81426	0.87281	0.77612	0.68818	0.57424	0.83917	0.85817	0.8487	0.82681	0.83639	0.84652	0.8404	0.83187
Diabrotica_virgifera_virgifera__GBSB01004530.1 (Coleoptera)	0.79585	0.84919	0.7839	0.7835	0.77999	0.77684	0.78088	0.77316	0.87161	0.67889	0.51106	0.57344	0.81892	0.84262	0.81216	0.81277	0.84946	0.83115	0.62687	0.85501	0.84789	0.86173	0.77727	0	0.86756	0.83482	0.87095	0.80098	0.80454	0.8376	0.91553	0.65943	0.87092	0.83245	0.79059	0.85964	0.81426	0.87281	0.77612	0.68818	0.57424	0.83917	0.85817	0.8487	0.82681	0.83639	0.84652	0.8404	0.83187
Diabrotica_virgifera_virgifera__GBSB01004529.1 (Coleoptera)	0.79816	0.86334	0.79214	0.78938	0.78532	0.77857	0.78541	0.77641	0.87539	0.6808	0.50893	0.57552	0.82521	0.86291	0.8175	0.82406	0.8615	0.8299	0.633	0.86641	0.85855	0.86746	0.78699	0	0.8753	0.84977	0.88026	0.80986	0.80576	0.84521	0.91433	0.66786	0.88259	0.83688	0.7962	0.86855	0.80758	0.88105	0.78666	0.69298	0.57759	0.83815	0.8622	0.85353	0.83806	0.84569	0.8519	0.84708	0.83226
Diabrotica_virgifera_virgifera__GBSB01018813.1 (Coleoptera)	0.78163	0.85059	0.78176	0.76817	0.77154	0.77234	0.76427	0.75926	0.86461	0.67373	0.4953	0.55763	0.79378	0.84025	0.7806	0.81195	0.84234	0.81664	0.62597	0.86025	0.84305	0.85868	0.76534	0	0.85458	0.83668	0.85831	0.79297	0.78608	0.82362	0.89883	0.64463	0.86629	0.8125	0.78284	0.84695	0.80472	0.85928	0.75388	0.66488	0.56028	0.83496	0.83937	0.85771	0.82958	0.81907	0.83373	0.83177	0.82825
Diacamma_sp._Okinawa-2006a__IACE01081493.1 (Hymenoptera)	0	0	0	0	0	0	0	0	0	0	0	0	0	0	0	0	0	0	0	0	0	0	0	0	0	0	0	0	0	0	0	0	0	0	0	0	0	0	0	0	0	0	0	0	0	0	0	0	0
Diacamma_sp._Okinawa-2006a__IACE01081490.1 (Hymenoptera)	0.71957	0.73403	0.7417	0.73123	0.72425	0.72399	0.7274	0.71582	0.81431	0.57463	0.53395	0.53842	0.7623	0.76614	0.75808	0.78594	0.76201	0.75862	0.5651	0.78784	0.78902	0.7997	0.72239	0	0.78281	0.79795	0.77178	0.75035	0.73181	0.83749	0.75889	0.58507	0.82587	0.79676	0.76076	0.80504	0.72164	0.77014	0.71677	0.63113	0.51093	0.75209	0.80902	0.71866	0.74473	0.82408	0.81525	0.84573	0.74506
Diacamma_sp._Okinawa-2006a__IACE01081488.1 (Hymenoptera)	0.79596	0.82633	0.81762	0.77587	0.79447	0.80212	0.77918	0.77649	0.92345	0.67425	0.51481	0.57376	0.85079	0.87365	0.83361	0.87714	0.8654	0.85304	0.66425	0.89353	0.87928	0.9031	0.82036	0	0.8939	0.88712	0.89221	0.8356	0.79776	0.92321	0.83739	0.65333	0.93107	0.86131	0.83616	0.87015	0.77458	0.87173	0.7738	0.68917	0.55769	0.8051	0.94103	0.8405	0.84373	0.9138	0.9269	0.9132	0.80186
Diacamma_sp._Okinawa-2006a__IACE01081492.1 (Hymenoptera)	0.79596	0.82633	0.81762	0.77587	0.79447	0.80212	0.77918	0.77649	0.92345	0.67425	0.51481	0.57376	0.85079	0.87365	0.83361	0.87714	0.8654	0.85304	0.66425	0.89353	0.87928	0.9031	0.82036	0	0.8939	0.88712	0.89221	0.8356	0.79776	0.92321	0.83739	0.65333	0.93107	0.86131	0.83616	0.87015	0.77458	0.87173	0.7738	0.68917	0.55769	0.8051	0.94103	0.8405	0.84373	0.9138	0.9269	0.9132	0.80186
Diacamma_sp._Okinawa-2006a__IACE01081489.1 (Hymenoptera)	0.80156	0.82752	0.81718	0.78084	0.81017	0.8178	0.79223	0.78713	0.9214	0.67893	0.51348	0.5792	0.85246	0.86957	0.83109	0.87609	0.85671	0.85807	0.6621	0.89131	0.87775	0.90123	0.81606	0	0.88824	0.88668	0.88914	0.83064	0.80267	0.9243	0.84218	0.65626	0.93057	0.85984	0.83617	0.87624	0.78778	0.87978	0.77609	0.68885	0.56415	0.81593	0.93674	0.84391	0.83972	0.91402	0.92642	0.908	0.81135
Diacamma_sp._Okinawa-2006a__IACE01081487.1 (Hymenoptera)	0.79405	0.82083	0.82244	0.7773	0.80184	0.80709	0.7843	0.7783	0.92569	0.66727	0.51188	0.57041	0.85657	0.87851	0.83568	0.8808	0.86582	0.85505	0.66408	0.8937	0.8818	0.90327	0.81907	0	0.89207	0.8927	0.89449	0.83516	0.79642	0.9291	0.83708	0.65009	0.93381	0.86438	0.84033	0.87087	0.77694	0.87212	0.77033	0.68653	0.55606	0.80671	0.94123	0.83719	0.83875	0.91282	0.92993	0.91171	0.80572
Diacamma_sp._Okinawa-2006a__IACE01081491.1 (Hymenoptera)	0.79481	0.82031	0.81359	0.77799	0.79737	0.80622	0.78026	0.7754	0.92048	0.66749	0.51429	0.56659	0.85472	0.87489	0.83411	0.87758	0.86269	0.85432	0.66477	0.89269	0.87772	0.9051	0.8172	0	0.89102	0.89105	0.89224	0.83574	0.79677	0.92774	0.84045	0.64803	0.93356	0.86523	0.83893	0.87033	0.77587	0.8731	0.76613	0.68353	0.55444	0.80788	0.93641	0.83932	0.84147	0.91456	0.93453	0.9107	0.80644
Diachasma_alloeum__GECN01078333.1 (Hymenoptera)	0.77109	0.80772	0.80875	0.75817	0.76277	0.76462	0.74969	0.74263	0.89815	0.65541	0.51992	0.55071	0.83079	0.87118	0.80807	0.86674	0.853	0.84116	0.6626	0.88766	0.88042	0.90805	0.81264	0	0.87786	0.87298	0.87788	0.83648	0.77707	0.92118	0.82626	0.62974	0.94511	0.84699	0.83337	0.85163	0.75784	0.85045	0.74412	0.66487	0.54145	0.79617	0.91819	0.82059	0.84001	0.89669	0.91946	0.89329	0.79627
Diachasmimorpha_longicaudata__GELG01002816.1 (Hymenoptera)	0.78759	0.80889	0.80382	0.77776	0.77723	0.78412	0.76958	0.76481	0.89057	0.65419	0.51858	0.56284	0.84031	0.86639	0.81637	0.87043	0.85706	0.84699	0.6665	0.88338	0.86938	0.89122	0.81443	0	0.88091	0.87008	0.88069	0.83922	0.79369	0.89971	0.82483	0.63477	0.92925	0.84847	0.83811	0.84874	0.77123	0.8534	0.75478	0.67008	0.54223	0.79791	0.91691	0.8293	0.83983	0.90402	0.92399	0.87199	0.79542
Diadromus_collaris__GEZZ01038984.1 (Hymenoptera)	0.80999	0.80229	0.79086	0.77949	0.77878	0.77803	0.78081	0.77183	0.88905	0.64053	0.53712	0.57323	0.8595	0.86887	0.84337	0.88929	0.86711	0.8759	0.69107	0.89353	0.8855	0.91574	0.84239	0	0.86894	0.88482	0.88491	0.86675	0.81128	0.9076	0.82782	0.64312	0.92899	0.8808	0.85838	0.85785	0.7904	0.84702	0.76008	0.68813	0.55063	0.82561	0.9064	0.8143	0.85723	0.90053	0.91851	0.89857	0.82789
Diadromus_collaris__GEZZ01039788.1 (Hymenoptera)	0.73999	0.80501	0.77598	0.75105	0.76904	0.76398	0.7708	0.77005	0.788	0.82187	0.44452	0.71432	0.77981	0.77357	0.79589	0.79866	0.77949	0.78952	0.59247	0.80872	0.79706	0.79485	0.74784	0	0.82158	0.81065	0.79284	0.7632	0.76328	0.81215	0.79058	0.81254	0.82353	0.8089	0.78072	0.84166	0.80816	0.834	0.83605	0.81295	0.73591	0.795	0.8021	0.76848	0.76074	0.80717	0.80784	0.81855	0.78213
Diceroprocta_semicincta__GGPH01013955.1 (Hemiptera)	0.8584	0.85137	0.84232	0.86006	0.82636	0.82471	0.82852	0.81975	0.89358	0.66184	0.56965	0.59848	0.92564	0.9212	0.90683	0.92796	0.92905	0.94198	0.74923	0.92648	0.92397	0.92631	0.91785	0	0.91715	0.91038	0.94302	0.94512	0.86527	0.91419	0.87848	0.69089	0.94697	0.94096	0.91744	0.8898	0.83988	0.88113	0.82622	0.73866	0.58048	0.8793	0.92355	0.87247	0.91396	0.91565	0.92908	0.90836	0.87756
Diceroprocta_semicincta__GGPH01131714.1 (Hemiptera)	0.64262	0.71724	0.70768	0.634	0.6491	0.64278	0.62303	0.6199	0.73423	0.55828	0.4538	0.46464	0.68273	0.78985	0.66846	0.73355	0.76047	0.72228	0.55387	0.79228	0.78558	0.78933	0.68459	0	0.74059	0.74065	0.76097	0.69069	0.64942	0.73883	0.68893	0.52258	0.77488	0.69631	0.68014	0.70998	0.65137	0.71919	0.62529	0.54609	0.45264	0.68361	0.74181	0.72417	0.72101	0.72208	0.73887	0.72912	0.6868
Diglyphus_isaea__GBLP01023893.1 (Hymenoptera)	0.77506	0.80931	0.79413	0.75704	0.77729	0.77953	0.77006	0.75396	0.90724	0.65756	0.49777	0.55944	0.83789	0.86218	0.81113	0.85063	0.83806	0.83332	0.65233	0.86848	0.86262	0.89082	0.79821	0	0.87876	0.89113	0.86829	0.82259	0.77713	0.90893	0.81682	0.62431	0.91181	0.83567	0.82914	0.87162	0.76032	0.84152	0.73542	0.66209	0.5438	0.79575	0.9096	0.81331	0.81831	0.88628	0.90835	0.90353	0.79608
Dinetus_pictus__GBLS01016627.1 (Hymenoptera)	0.78559	0.79589	0.79582	0.77301	0.79378	0.79602	0.78258	0.77925	0.89056	0.64864	0.50675	0.56386	0.84796	0.85216	0.82466	0.86585	0.83544	0.84741	0.6621	0.8665	0.86303	0.8787	0.80955	0	0.87016	0.87356	0.8651	0.82931	0.79348	0.92053	0.81875	0.63757	0.92102	0.852	0.8328	0.85816	0.78185	0.85291	0.761	0.67942	0.54754	0.80375	0.90566	0.80999	0.83715	0.90176	0.91039	0.89202	0.79772
Dinetus_pictus__GBLS01016626.1 (Hymenoptera)	0.78546	0.80442	0.78758	0.77246	0.77501	0.78493	0.76911	0.76318	0.8929	0.65109	0.51348	0.55666	0.84341	0.84432	0.82258	0.85604	0.84078	0.84529	0.66189	0.86942	0.86915	0.8791	0.80884	0	0.87541	0.87093	0.85927	0.83502	0.78843	0.91838	0.81608	0.63357	0.92716	0.85295	0.82807	0.85429	0.76942	0.84227	0.75302	0.67312	0.54185	0.80005	0.90691	0.81381	0.84402	0.91096	0.92162	0.89504	0.79798
Dinetus_pictus__GBLS01008643.1 (Hymenoptera)	0.28342	0.31938	0.31837	0.2618	0.29882	0.29807	0.30233	0.30853	0.29897	0.3209	0.33281	0.32825	0.29306	0.29965	0.29938	0.30678	0.28629	0.34834	0.26956	0.30068	0.30049	0.29978	0.31229	0	0.31421	0.3039	0.29974	0.27809	0.31478	0.30551	0.29393	0.31703	0.31084	0.29823	0.29629	0.30155	0.32401	0.31661	0.30462	0.29747	0.3302	0.32201	0.28803	0.28981	0.29661	0.30317	0.30307	0.2983	0.32134
Dinoponera_quadriceps__GANS01000649.1 (Hymenoptera)	0.90331	0.86081	0.85181	0.88155	0.84227	0.84012	0.84291	0.83976	0.92626	0.67115	0.5596	0.60632	0.9546	0.93659	0.93797	0.94471	0.94482	0.95393	0.77288	0.94171	0.93826	0.95693	0.92969	0	0.94583	0.94398	0.96194	0.9654	0.89986	0.94294	0.88986	0.70046	0.95963	0.94727	0.92129	0.89806	0.86065	0.90947	0.84766	0.75215	0.59394	0.89531	0.9585	0.88064	0.92596	0.94782	0.95513	0.926	0.89446
Diodontus_minutus__GBMA01021103.1 (Hymenoptera)	0.78006	0.80893	0.80745	0.77818	0.78819	0.78916	0.77789	0.77392	0.91762	0.66748	0.51866	0.56379	0.84172	0.85793	0.8153	0.86069	0.84639	0.84629	0.65496	0.87867	0.87548	0.89248	0.80983	0	0.8828	0.87589	0.87081	0.83047	0.78429	0.93693	0.82088	0.64361	0.93684	0.84666	0.83505	0.86435	0.76297	0.85427	0.76051	0.68262	0.5492	0.79424	0.92675	0.82526	0.8287	0.91011	0.94167	0.90579	0.78779
Diodontus_minutus__GBMA01013892.1 (Hymenoptera)	0.7907	0.82241	0.80735	0.77433	0.78898	0.78816	0.77881	0.76845	0.9268	0.66904	0.52079	0.56364	0.84877	0.87286	0.83063	0.88415	0.87294	0.85158	0.6733	0.89685	0.88563	0.9165	0.82853	0	0.89971	0.90058	0.89522	0.84373	0.7942	0.92002	0.844	0.64011	0.93096	0.86379	0.83929	0.87914	0.77238	0.86466	0.75863	0.6878	0.55122	0.80622	0.94526	0.84232	0.8396	0.90345	0.92994	0.92085	0.80374
Dioxys_cincta__GBPP01018112.1 (Hymenoptera)	0.78814	0.81034	0.80747	0.77688	0.79108	0.79268	0.78039	0.77101	0.92045	0.66353	0.51639	0.56562	0.85288	0.85946	0.82626	0.87215	0.854	0.8558	0.66412	0.88156	0.87293	0.90343	0.81454	0	0.88884	0.87723	0.87686	0.84108	0.79373	0.93116	0.83404	0.6433	0.95081	0.85801	0.83878	0.86971	0.7783	0.86474	0.76372	0.68109	0.55364	0.80947	0.9323	0.8299	0.84147	0.91932	0.93796	0.90635	0.80316
Diprion_pini__GBUO01021845.1 (Hymenoptera)	0.78097	0.81133	0.80528	0.77973	0.7821	0.78402	0.77053	0.76165	0.90202	0.66466	0.52086	0.56113	0.84187	0.85246	0.8297	0.86464	0.8462	0.85221	0.66067	0.87399	0.87004	0.88933	0.81702	0	0.8793	0.87184	0.87716	0.8323	0.78964	0.92268	0.82322	0.64154	0.92586	0.85458	0.82987	0.86895	0.77023	0.85332	0.76192	0.67122	0.54434	0.80402	0.92194	0.81714	0.82282	0.91113	0.91807	0.90018	0.7974
Discoelius_zonalis__GBMF01020561.1 (Hymenoptera)	0.79096	0.8178	0.81218	0.77521	0.78974	0.78726	0.77552	0.7704	0.89989	0.65394	0.51485	0.56184	0.85048	0.8681	0.82282	0.87067	0.85344	0.85621	0.66735	0.89498	0.88494	0.90496	0.8138	0	0.88799	0.88051	0.88283	0.83907	0.7919	0.93157	0.82825	0.6411	0.94706	0.85381	0.83171	0.86027	0.77535	0.86593	0.76448	0.67566	0.54649	0.80448	0.9239	0.82874	0.85188	0.92073	0.92437	0.89192	0.80799
Dixa_sp._Dix1__GGBH01015489.1 (Diptera)	0.78846	0.8278	0.7764	0.75653	0.78264	0.79382	0.76832	0.76559	0.83234	0.63762	0.50726	0.54083	0.76685	0.8297	0.75746	0.80976	0.82104	0.81448	0.61801	0.86169	0.83654	0.85885	0.75318	0	0.81995	0.8007	0.8537	0.77606	0.80154	0.81125	0.8525	0.6258	0.85172	0.79677	0.76301	0.83277	0.80728	0.85211	0.73904	0.65143	0.53886	0.84195	0.83377	0.83542	0.80003	0.80372	0.82914	0.80413	0.8341
Dolichurus_corniculus__GBNO01018035.1 (Hymenoptera)	0.78856	0.80851	0.79061	0.77456	0.77639	0.77971	0.76851	0.75825	0.92512	0.66994	0.5005	0.56007	0.84762	0.86084	0.81607	0.86041	0.84995	0.84274	0.65263	0.87257	0.86156	0.89176	0.80019	0	0.87449	0.87194	0.87129	0.82545	0.79077	0.91998	0.84133	0.64029	0.92266	0.84856	0.82598	0.86303	0.76919	0.85528	0.74867	0.66929	0.54757	0.79983	0.91843	0.82683	0.83581	0.90748	0.93063	0.89319	0.80157
Drosophila_ercepeae__GADP01002822.1 (Diptera)	0.97942	0.81104	0.82049	0.91373	0.86442	0.85178	0.85009	0.85559	0.87082	0.81788	0.46805	0.74548	0.89218	0.87847	0.88769	0.86429	0.87243	0.88209	0.66399	0.87789	0.86477	0.87913	0.84314	0	0.88582	0.87271	0.88975	0.88942	0.96385	0.8716	0.87469	0.84857	0.89986	0.89029	0.86511	0.88295	0.8721	0.89924	0.86918	0.89449	0.72413	0.88878	0.88766	0.84074	0.85961	0.90055	0.88231	0.85427	0.88907
Drosophila_malerkotliana_malerkotliana__GADM01003024.1 (Diptera)	0.9788	0.81558	0.79283	0.89006	0.84988	0.85442	0.84533	0.8484	0.84879	0.65369	0.53775	0.59816	0.86936	0.86828	0.85016	0.85954	0.87214	0.87603	0.69754	0.87591	0.86715	0.87297	0.84492	0	0.86367	0.84963	0.88634	0.87234	0.93686	0.85671	0.8653	0.67606	0.8787	0.878	0.8495	0.86275	0.85022	0.88099	0.81167	0.72564	0.58032	0.88129	0.87355	0.84961	0.85375	0.87819	0.85964	0.8476	0.87789
Drosophila_malerkotliana_pallens__GADQ01000973.1 (Diptera)	0.9788	0.81558	0.79283	0.89006	0.84988	0.85442	0.84533	0.8484	0.84879	0.65369	0.53775	0.59816	0.86936	0.86828	0.85016	0.85954	0.87215	0.87603	0.69754	0.87591	0.86715	0.87297	0.84492	0	0.86367	0.84963	0.88634	0.87234	0.93686	0.85671	0.8653	0.67606	0.8787	0.878	0.8495	0.86275	0.85022	0.88099	0.81167	0.72564	0.58032	0.88129	0.87355	0.84961	0.85375	0.87819	0.85964	0.8476	0.87789
Drosophila_miranda__GALP01000598.1 (Diptera)	0.97862	0.81718	0.79622	0.88428	0.85346	0.85783	0.84804	0.84887	0.84955	0.66088	0.5307	0.60308	0.87068	0.8676	0.8537	0.86306	0.86987	0.87656	0.70101	0.87431	0.86397	0.87434	0.84824	0	0.86899	0.85238	0.88811	0.88059	0.93582	0.85973	0.85939	0.67531	0.88707	0.88302	0.85408	0.86427	0.84817	0.88108	0.81224	0.72732	0.58152	0.88494	0.87271	0.85227	0.85447	0.87652	0.86591	0.84744	0.87952
Drosophila_serrata__GAHN01004710.1 (Diptera)	0.97875	0.81322	0.79761	0.89002	0.8507	0.85504	0.84469	0.84806	0.84872	0.65021	0.53049	0.60181	0.87475	0.86326	0.85655	0.85758	0.86924	0.87272	0.69858	0.86783	0.85597	0.86807	0.84339	0	0.86765	0.84798	0.8837	0.87648	0.93492	0.85641	0.85812	0.67356	0.88489	0.88291	0.85358	0.86067	0.83937	0.8735	0.81134	0.72621	0.57858	0.87411	0.87552	0.84663	0.8484	0.87857	0.86438	0.84626	0.86993
Dryadaula_visaliella__GENH01109484.1 (Lepidoptera)	0.75274	0.76898	0.72988	0.74554	0.74538	0.7553	0.75994	0.75403	0.74484	0.61146	0.51075	0.54919	0.76084	0.75979	0.74042	0.75867	0.75928	0.79661	0.59127	0.77054	0.76805	0.76811	0.72771	0	0.76295	0.75213	0.77725	0.75308	0.76115	0.74326	0.79252	0.61704	0.7763	0.77813	0.75954	0.77656	0.86814	0.80109	0.73201	0.64027	0.56706	0.82424	0.74728	0.75185	0.75362	0.74732	0.75281	0.72733	0.82672
Dryadaula_visaliella__GENH01080852.1 (Lepidoptera)	0.74664	0.76553	0.7345	0.74746	0.74303	0.75254	0.75866	0.74925	0.7498	0.61154	0.51278	0.54701	0.76086	0.76206	0.74089	0.76293	0.76007	0.79735	0.59202	0.7662	0.76777	0.76698	0.7307	0	0.75941	0.75611	0.77813	0.75488	0.75397	0.74599	0.78634	0.61774	0.77806	0.78195	0.76524	0.77324	0.86069	0.79436	0.72943	0.63454	0.56331	0.81621	0.75045	0.75247	0.7512	0.74776	0.75479	0.73202	0.8174
Dryadaula_visaliella__GENH01044747.1 (Lepidoptera)	0.7517	0.76592	0.73102	0.74913	0.74464	0.75534	0.75963	0.75292	0.74421	0.61567	0.5108	0.54985	0.75916	0.75752	0.73873	0.75885	0.7601	0.79269	0.59192	0.76999	0.76839	0.76688	0.72641	0	0.7587	0.7524	0.77509	0.75214	0.75931	0.74267	0.7929	0.6215	0.77232	0.78084	0.76153	0.77568	0.86855	0.79663	0.73082	0.64145	0.56776	0.82081	0.74566	0.74912	0.75241	0.74833	0.75172	0.72724	0.82324
Dryadaula_visaliella__GENH01153434.1 (Lepidoptera)	0.84771	0.80936	0.75905	0.82939	0.79191	0.8103	0.79602	0.78507	0.81301	0.50143	0.60219	0.42862	0.83329	0.83459	0.76653	0.87237	0.85795	0.8902	0.87505	0.88605	0.87729	0.88093	0.87246	0	0.82259	0.80939	0.90241	0.88974	0.83525	0.83478	0.82292	0.53908	0.87736	0.86099	0.84975	0.81915	0.79293	0.83241	0.72408	0.58365	0.45896	0.85014	0.8356	0.88432	0.87749	0.81728	0.83489	0.81958	0.8583
Dryadaula_visaliella__GENH01150949.1 (Lepidoptera)	0.68472	0.71036	0.71679	0.70679	0.68423	0.68611	0.69687	0.69733	0.761	0.79563	0.39734	0.77052	0.73029	0.73268	0.73537	0.7124	0.71698	0.72864	0.43484	0.72012	0.72137	0.71975	0.65487	0	0.73951	0.73557	0.73154	0.69696	0.69735	0.75609	0.71591	0.74693	0.78051	0.75149	0.7166	0.76276	0.72592	0.74652	0.74598	0.75416	0.79065	0.73435	0.76105	0.66359	0.6921	0.7518	0.75803	0.74955	0.72433
Dryadaula_visaliella__GEOD01072709.1 (Lepidoptera)	0.74664	0.76553	0.7345	0.74746	0.74303	0.75254	0.75866	0.74925	0.7498	0.61154	0.51278	0.54701	0.76086	0.76206	0.74089	0.76293	0.76007	0.79735	0.59202	0.7662	0.76777	0.76698	0.7307	0	0.75941	0.75611	0.77813	0.75488	0.75397	0.74599	0.78634	0.61774	0.77806	0.78195	0.76524	0.77324	0.86069	0.79436	0.72943	0.63454	0.56331	0.81621	0.75045	0.75247	0.7512	0.74776	0.75479	0.73202	0.8174
Dryadaula_visaliella__GEOD01075883.1 (Lepidoptera)	0.84778	0.81157	0.77708	0.82265	0.7922	0.80792	0.79464	0.78526	0.81796	0.50194	0.60038	0.43023	0.84116	0.83929	0.77305	0.87762	0.86235	0.88991	0.87862	0.88498	0.8772	0.89119	0.87631	0	0.8278	0.81189	0.89902	0.89237	0.83751	0.83661	0.81903	0.54628	0.88212	0.86187	0.84595	0.82869	0.79422	0.8351	0.73716	0.59152	0.45496	0.85432	0.839	0.89054	0.88851	0.81963	0.83839	0.8209	0.86334
Dryops_sp._AD-2015__GDMY01027874.1 (Coleoptera)	0.76068	0.77052	0.76496	0.7466	0.72696	0.72972	0.75061	0.74323	0.79503	0.59158	0.54138	0.53739	0.80735	0.83564	0.77305	0.8446	0.81775	0.84327	0.65811	0.84381	0.83612	0.84839	0.79528	0	0.81955	0.79951	0.84572	0.8129	0.75804	0.80565	0.78914	0.60945	0.82645	0.81924	0.79945	0.78084	0.80688	0.7883	0.72636	0.64334	0.53494	0.80489	0.80738	0.81539	0.85038	0.80042	0.81487	0.7925	0.7979
Dryops_sp._AD-2015__GDMY01029690.1 (Coleoptera)	0.76819	0.82389	0.80617	0.75962	0.74728	0.74595	0.73954	0.72805	0.85705	0.62313	0.52471	0.5303	0.82547	0.8851	0.79982	0.86833	0.86651	0.85498	0.66878	0.88804	0.87454	0.8895	0.81494	0	0.86175	0.84449	0.8986	0.84012	0.77443	0.85076	0.86009	0.60797	0.89621	0.8412	0.82167	0.82305	0.76331	0.82279	0.73393	0.65027	0.52175	0.80294	0.87658	0.85802	0.87182	0.8485	0.8702	0.84858	0.8029
Dryudella_pinguis__GBON01010129.1 (Hymenoptera)	0.78531	0.81746	0.79601	0.77112	0.78006	0.78665	0.77149	0.76164	0.9051	0.66531	0.52247	0.56108	0.84193	0.85706	0.82596	0.87476	0.85564	0.84845	0.6665	0.8904	0.87817	0.90086	0.81905	0	0.88942	0.88108	0.87355	0.83478	0.78865	0.92137	0.82797	0.63871	0.92615	0.85535	0.83269	0.86461	0.76918	0.84481	0.75936	0.67503	0.5475	0.79971	0.92735	0.82327	0.83719	0.92523	0.9292	0.91129	0.79587
Dryudella_pinguis__GBON01015975.1 (Hymenoptera)	0.76371	0.81811	0.81678	0.77079	0.78841	0.78623	0.78701	0.78664	0.83777	0.70687	0.49651	0.62669	0.81233	0.81106	0.82968	0.84067	0.81574	0.81371	0.61957	0.84437	0.82539	0.82108	0.78285	0	0.85196	0.84464	0.83977	0.80304	0.78018	0.85714	0.80031	0.71715	0.85941	0.84587	0.81112	0.84505	0.78626	0.8318	0.82863	0.74173	0.6222	0.79776	0.8533	0.78833	0.7947	0.84596	0.8563	0.85496	0.79538
Dufourea_dentiventris__GBTY01031561.1 (Hymenoptera)	0.71334	0.79476	0.75563	0.70862	0.73097	0.72799	0.72924	0.73375	0.74182	0.85282	0.36387	0.77482	0.73816	0.7293	0.75987	0.76202	0.73689	0.74817	0.52625	0.76101	0.74792	0.74944	0.7112	0	0.78434	0.75616	0.7513	0.71632	0.72981	0.74836	0.76086	0.87155	0.77333	0.76048	0.73495	0.79588	0.78855	0.8268	0.83225	0.77122	0.87121	0.76908	0.74976	0.73021	0.71172	0.75914	0.74903	0.74555	0.7524
Dyseriocrania_griseocapitella__GEOC01050095.1 (Lepidoptera)	0.79344	0.82742	0.79057	0.77763	0.80526	0.79999	0.78583	0.78836	0.87384	0.692	0.5007	0.57148	0.8038	0.84084	0.79863	0.82696	0.84765	0.81549	0.62716	0.87298	0.86373	0.88774	0.76782	0	0.86993	0.8694	0.85975	0.79445	0.80353	0.86071	0.85791	0.65982	0.88088	0.8269	0.79004	0.90833	0.82292	0.89334	0.76756	0.68942	0.5702	0.84764	0.86511	0.82485	0.794	0.85071	0.85549	0.87787	0.84297
Dyseriocrania_subpurpurella__GASY02015201.1 (Lepidoptera)	0.79182	0.76844	0.72544	0.77489	0.75666	0.76055	0.76437	0.75919	0.78939	0.60487	0.53974	0.54834	0.79554	0.79355	0.78054	0.78693	0.79537	0.85415	0.62687	0.80345	0.79118	0.82009	0.75758	0	0.79584	0.78717	0.80448	0.79251	0.79739	0.79146	0.81542	0.62384	0.80979	0.80685	0.77709	0.8134	0.8145	0.83419	0.74751	0.66082	0.53891	0.8686	0.78831	0.76431	0.78976	0.79646	0.80197	0.782	0.88705
Dyseriocrania_subpurpurella__GASY02033720.1 (Lepidoptera)	0.78694	0.79043	0.76116	0.75993	0.77594	0.77662	0.78937	0.78663	0.79194	0.63933	0.49943	0.55743	0.78646	0.79829	0.77732	0.79396	0.81095	0.79393	0.61553	0.82982	0.80703	0.81725	0.74961	0	0.83796	0.79103	0.80916	0.77716	0.79761	0.79079	0.8277	0.64476	0.81878	0.79468	0.76411	0.82819	0.85223	0.83442	0.77073	0.66945	0.58604	0.83319	0.7964	0.78644	0.78807	0.79366	0.78981	0.79333	0.84596
Ecdyonurus_insignis__GCCL01023965.1 (Ephemeroptera)	0.64868	0.68651	0.71081	0.64718	0.63915	0.63906	0.6344	0.62699	0.72988	0.55338	0.48317	0.46554	0.69339	0.73167	0.66951	0.7462	0.71731	0.73895	0.56569	0.76163	0.74782	0.7814	0.69982	0	0.71705	0.70709	0.77134	0.70188	0.65147	0.73358	0.68174	0.52784	0.76129	0.71606	0.70269	0.71081	0.65229	0.7046	0.6257	0.55137	0.45665	0.69334	0.73737	0.72443	0.74092	0.73199	0.74543	0.72506	0.6837
Ectopsocus_briggsi__GAPT02025166.1 (Psocoptera)	0.50306	0.57729	0.5856	0.49678	0.51304	0.51182	0.49983	0.49327	0.59062	0.44216	0.37077	0.35642	0.54034	0.61652	0.52326	0.58471	0.59839	0.5648	0.43968	0.61715	0.61936	0.61975	0.54452	0	0.58873	0.58259	0.60597	0.54392	0.50471	0.57133	0.54183	0.40123	0.60571	0.55179	0.54234	0.54261	0.51656	0.54846	0.487	0.42219	0.34786	0.51935	0.58207	0.58549	0.57282	0.56676	0.57668	0.56463	0.52335
Elampus_spina__GBWX01020628.1 (Hymenoptera)	0.78123	0.78848	0.79724	0.77215	0.78138	0.78694	0.77312	0.76526	0.89807	0.63901	0.52217	0.55438	0.84131	0.84316	0.82241	0.86578	0.83361	0.84377	0.65814	0.86521	0.87697	0.88705	0.8148	0	0.85902	0.87024	0.86048	0.82914	0.78986	0.90855	0.81558	0.63241	0.91797	0.85451	0.83176	0.84648	0.76277	0.83977	0.7538	0.67354	0.53631	0.79133	0.90764	0.80395	0.83203	0.90748	0.90612	0.90331	0.78995
Elasmus_sp._AD-2014__GCUU01022920.1 (Hymenoptera)	0.79191	0.80977	0.79636	0.7694	0.79651	0.79701	0.78278	0.77453	0.89273	0.6478	0.50835	0.56507	0.84411	0.85596	0.82948	0.86405	0.84448	0.84016	0.6581	0.87507	0.87483	0.89048	0.80483	0	0.8863	0.8825	0.86946	0.82763	0.79962	0.92598	0.82127	0.64049	0.93382	0.85229	0.8296	0.86478	0.78225	0.84861	0.75479	0.67632	0.55244	0.80037	0.9124	0.81228	0.83558	0.90314	0.91657	0.8879	0.8006
Enallagma_hageni__GAEQ01007488.1 (Odonata)	0.80284	0.82069	0.80893	0.78883	0.77527	0.77997	0.77972	0.76828	0.88237	0.64916	0.54187	0.56613	0.8589	0.88285	0.82832	0.89575	0.86866	0.892	0.70113	0.9004	0.90406	0.92278	0.84826	0	0.8704	0.87926	0.89482	0.87875	0.80023	0.90132	0.83028	0.64406	0.93664	0.87758	0.86146	0.85155	0.7978	0.84968	0.75799	0.67723	0.5469	0.84231	0.893	0.83563	0.88229	0.88856	0.90954	0.88738	0.84482
Enallagma_hageni__GAEQ01007487.1 (Odonata)	0.79788	0.81772	0.80832	0.78567	0.77456	0.78108	0.78191	0.76625	0.89517	0.64493	0.54862	0.57102	0.85476	0.88302	0.83338	0.90688	0.86866	0.89541	0.70257	0.89708	0.90604	0.92356	0.85818	0	0.86743	0.88113	0.89438	0.87237	0.79936	0.90801	0.82915	0.64324	0.93379	0.88636	0.86429	0.85836	0.78536	0.84445	0.76534	0.69215	0.55045	0.83633	0.90251	0.83447	0.87281	0.8953	0.91241	0.90343	0.83776
Enallagma_hageni__GAEQ01007486.1 (Odonata)	0.80084	0.8209	0.80947	0.78963	0.77496	0.78083	0.78563	0.77137	0.89144	0.64815	0.54884	0.57012	0.85333	0.87891	0.83438	0.90504	0.86417	0.89575	0.70019	0.89368	0.89941	0.91842	0.85619	0	0.86438	0.8773	0.89314	0.87205	0.80042	0.90256	0.82626	0.64506	0.92789	0.88363	0.86189	0.85653	0.7885	0.84291	0.7724	0.69077	0.55039	0.83708	0.89939	0.83724	0.87539	0.89656	0.90842	0.899	0.84056
Enallagma_hageni__GAEQ01007485.1 (Odonata)	0.82081	0.81898	0.8171	0.80879	0.79731	0.79583	0.80783	0.79515	0.91594	0.66879	0.53833	0.59446	0.88949	0.88636	0.87054	0.89975	0.87726	0.88738	0.69813	0.89366	0.88939	0.91361	0.86102	0	0.89837	0.90727	0.89146	0.88607	0.82102	0.93784	0.83138	0.67399	0.94774	0.89909	0.88188	0.88519	0.79759	0.86281	0.80187	0.71659	0.57404	0.82646	0.92935	0.83534	0.8747	0.91974	0.94301	0.92801	0.82715
Encarsia_formosa__GBVN01046499.1 (Hymenoptera)	0.89327	0.83231	0.80044	0.85578	0.86673	0.8692	0.86479	0.85397	0.92653	0.63013	0.47519	0.54884	0.95534	0.92184	0.91934	0.94365	0.93719	0.94067	0.94341	0.93151	0.93684	0.94115	0.94308	0	0.92863	0.93332	0.95006	0.95357	0.88225	0.94386	0.86466	0.66349	0.95763	0.94654	0.92566	0.8915	0.81097	0.87912	0.80156	0.73312	0.52273	0.88087	0.95972	0.86236	0.91035	0.93471	0.95612	0.91828	0.86434
Encarsia_formosa__GBVN01046488.1 (Hymenoptera)	0.79208	0.79697	0.79509	0.77512	0.78247	0.78346	0.7707	0.76041	0.9164	0.66043	0.52164	0.56698	0.85754	0.86928	0.83972	0.89214	0.85582	0.8641	0.67332	0.88437	0.87193	0.90566	0.83053	0	0.88238	0.89306	0.87761	0.84841	0.79864	0.92359	0.82336	0.64596	0.92463	0.8652	0.84739	0.8673	0.77678	0.85717	0.76244	0.67713	0.55502	0.80927	0.92896	0.82113	0.84481	0.91142	0.92603	0.91049	0.80266
Epeolus_variegatus__GBPW01011986.1 (Hymenoptera)	0.78985	0.80652	0.80396	0.77647	0.78994	0.78971	0.77222	0.76131	0.91838	0.66027	0.51726	0.56399	0.85772	0.86782	0.83367	0.88227	0.85308	0.85655	0.67005	0.8873	0.86861	0.90763	0.82263	0	0.88158	0.88681	0.88121	0.84607	0.79407	0.9307	0.82689	0.64293	0.93082	0.85533	0.83734	0.85852	0.76991	0.86147	0.76258	0.67991	0.55197	0.79781	0.92567	0.81852	0.84454	0.91271	0.93483	0.90607	0.79969
Ephemera_danica__GAUK02011286.1 (Ephemeroptera)	0.6644	0.73669	0.75053	0.66473	0.68199	0.68003	0.6633	0.65605	0.77003	0.58576	0.48609	0.48792	0.71204	0.78368	0.69698	0.7614	0.74982	0.74775	0.57533	0.83131	0.82439	0.82162	0.70814	0	0.75482	0.76032	0.80191	0.71243	0.6741	0.77721	0.71085	0.54158	0.81005	0.72676	0.71176	0.74908	0.67089	0.73384	0.64776	0.57098	0.46818	0.69763	0.77124	0.75369	0.75368	0.74889	0.76406	0.77447	0.6996
Ephemera_danica__GAUK02001307.1 (Ephemeroptera)	0.64687	0.64684	0.64774	0.65865	0.65826	0.65579	0.65665	0.65862	0.63749	0.72624	0.4029	0.72083	0.66063	0.6563	0.66971	0.63878	0.65256	0.66067	0.489	0.6548	0.64115	0.62018	0.59739	0	0.65834	0.65081	0.65634	0.62335	0.66628	0.63216	0.64482	0.69894	0.64908	0.64697	0.63972	0.65019	0.69345	0.68165	0.71033	0.69673	0.74566	0.6533	0.6436	0.61848	0.61142	0.63319	0.6303	0.6303	0.6367
Ephemera_danica__GAUK02012573.1 (Ephemeroptera)	0.71672	0.84529	0.82061	0.74889	0.75342	0.75097	0.7687	0.77044	0.75261	0.65773	0.48893	0.61811	0.77486	0.75274	0.80343	0.7833	0.76488	0.77771	0.59284	0.78356	0.76178	0.76139	0.74032	0	0.8183	0.76621	0.77654	0.74561	0.73926	0.77359	0.75001	0.71376	0.78446	0.78841	0.75883	0.79015	0.75653	0.81118	0.87085	0.68935	0.59303	0.75107	0.77292	0.75698	0.75143	0.78125	0.76586	0.76968	0.74936
Epiophlebia_superstes__GAVW02021286.1 (Odonata)	0.72837	0.79218	0.78626	0.72341	0.73209	0.73473	0.72101	0.71713	0.82743	0.61624	0.49891	0.51878	0.76796	0.84827	0.752	0.81569	0.83062	0.80464	0.62502	0.86266	0.86496	0.86657	0.76621	0	0.81605	0.8167	0.84105	0.77451	0.73624	0.84258	0.77831	0.5894	0.89893	0.80134	0.78169	0.80417	0.73768	0.80138	0.69857	0.63298	0.5046	0.76842	0.83861	0.78664	0.78849	0.82243	0.84279	0.83314	0.76778
Epiophlebia_superstes__GAVW02015803.1 (Odonata)	0.73216	0.76492	0.795	0.71874	0.7342	0.73603	0.71882	0.71016	0.8347	0.59827	0.51578	0.51282	0.78516	0.85125	0.76726	0.84355	0.81213	0.82145	0.6407	0.87044	0.85776	0.88242	0.77928	0	0.80752	0.81783	0.86158	0.79137	0.73673	0.83619	0.7782	0.57705	0.85518	0.80519	0.77752	0.78723	0.73011	0.78794	0.69519	0.61897	0.49559	0.76339	0.84658	0.79866	0.82036	0.83223	0.84758	0.82849	0.76219
Epiophlebia_superstes__GAVW02018551.1 (Odonata)	0.5512	0.56717	0.60179	0.54741	0.51948	0.52504	0.51964	0.51577	0.55178	0.30127	0.38341	0.30385	0.56259	0.61098	0.53704	0.61277	0.59235	0.60885	0.59615	0.63373	0.61876	0.623	0.59174	0	0.56952	0.55164	0.62066	0.59224	0.54558	0.55873	0.54415	0.38045	0.5802	0.57831	0.56974	0.53963	0.52475	0.54514	0.49505	0.40464	0.26771	0.56786	0.56694	0.61287	0.62721	0.56062	0.56447	0.55199	0.55983
Epiophlebia_superstes__GAVW02028141.1 (Odonata)	0.72273	0.79478	0.79922	0.72646	0.70768	0.70781	0.6958	0.69265	0.82269	0.6285	0.52101	0.51589	0.76974	0.85809	0.74121	0.82221	0.82583	0.81852	0.62751	0.87645	0.85672	0.8902	0.77116	0	0.82627	0.80409	0.88153	0.78197	0.72255	0.80378	0.78361	0.59123	0.8507	0.7928	0.77188	0.79603	0.71886	0.80172	0.69973	0.60612	0.51622	0.75802	0.83448	0.84244	0.83469	0.80303	0.83409	0.80135	0.75185
Epiophlebia_superstes__GAVW02028140.1 (Odonata)	0.73072	0.79344	0.80216	0.73071	0.71278	0.71275	0.70023	0.69734	0.83038	0.63176	0.52199	0.51996	0.77064	0.85953	0.74635	0.82703	0.83102	0.81891	0.63024	0.88493	0.86108	0.89627	0.77213	0	0.82618	0.80874	0.88538	0.78505	0.72957	0.81016	0.78457	0.59715	0.85425	0.79621	0.77588	0.79916	0.72236	0.80695	0.7042	0.61501	0.52188	0.76291	0.83463	0.84328	0.83863	0.80487	0.83227	0.80699	0.76072
Episyron_rufipes__GBQL01014033.1 (Hymenoptera)	0.85749	0.83149	0.8	0.84997	0.85469	0.85608	0.85127	0.844	0.9113	0.60585	0.4724	0.52665	0.94404	0.90718	0.90785	0.92837	0.92079	0.92157	0.94205	0.90764	0.91735	0.92163	0.92858	0	0.92657	0.90874	0.93607	0.94745	0.85214	0.93194	0.8538	0.64567	0.94062	0.94053	0.9199	0.88294	0.79271	0.86468	0.78974	0.70766	0.49843	0.8647	0.94419	0.85621	0.9074	0.9278	0.93883	0.90807	0.85308
Episyron_rufipes__GBQL01014029.1 (Hymenoptera)	0.85749	0.83149	0.8	0.84997	0.85469	0.85608	0.85127	0.844	0.9113	0.60585	0.4724	0.52665	0.94404	0.90718	0.90785	0.92837	0.92079	0.92157	0.94205	0.90764	0.91735	0.92163	0.92858	0	0.92657	0.90874	0.93607	0.94745	0.85214	0.93194	0.8538	0.64567	0.94062	0.94053	0.9199	0.88294	0.79271	0.86468	0.78974	0.70766	0.49843	0.8647	0.94419	0.85621	0.9074	0.9278	0.93883	0.90807	0.85308
Episyron_rufipes__GBQL01014028.1 (Hymenoptera)	0.85749	0.83149	0.8	0.84997	0.85469	0.85608	0.85127	0.844	0.9113	0.60585	0.4724	0.52665	0.94404	0.90718	0.90785	0.92837	0.92079	0.92157	0.94205	0.90764	0.91735	0.92163	0.92858	0	0.92657	0.90874	0.93607	0.94745	0.85214	0.93194	0.8538	0.64567	0.94062	0.94053	0.9199	0.88294	0.79271	0.86468	0.78974	0.70766	0.49843	0.8647	0.94419	0.85621	0.9074	0.9278	0.93883	0.90807	0.85308
Episyron_rufipes__GBQL01013235.1 (Hymenoptera)	0.77373	0.81217	0.8113	0.7594	0.76281	0.75991	0.75293	0.74282	0.89034	0.6506	0.52144	0.55311	0.83077	0.87824	0.80628	0.8727	0.86378	0.86057	0.66809	0.90432	0.89486	0.91414	0.825	0	0.87901	0.88872	0.88996	0.84247	0.77633	0.89147	0.81778	0.6244	0.93246	0.85087	0.84052	0.86096	0.76064	0.85364	0.74328	0.65955	0.5414	0.80235	0.90203	0.842	0.83977	0.87331	0.90701	0.88881	0.79923
Episyron_rufipes__GBQL01013234.1 (Hymenoptera)	0.77373	0.81217	0.8113	0.7594	0.76281	0.75991	0.75293	0.74282	0.89034	0.6506	0.52144	0.55311	0.83077	0.87824	0.80628	0.8727	0.86378	0.86057	0.66809	0.90432	0.89486	0.91414	0.825	0	0.87901	0.88872	0.88996	0.84247	0.77633	0.89147	0.81778	0.6244	0.93246	0.85087	0.84052	0.86096	0.76064	0.85364	0.74328	0.65955	0.5414	0.80235	0.90203	0.842	0.83977	0.87331	0.90701	0.88881	0.79923
Episyron_rufipes__GBQL01013233.1 (Hymenoptera)	0.77244	0.81861	0.80753	0.76356	0.76296	0.76373	0.75895	0.7487	0.89501	0.654	0.51285	0.55299	0.83668	0.87532	0.80743	0.87021	0.85746	0.8636	0.66747	0.89288	0.88441	0.91009	0.81855	0	0.87448	0.88004	0.88536	0.84504	0.77857	0.88768	0.82777	0.63061	0.93038	0.85083	0.83905	0.86276	0.77195	0.84828	0.74806	0.6593	0.54683	0.81024	0.89053	0.8429	0.84161	0.87759	0.90921	0.88819	0.8103
Episyrphus_balteatus__GCFM01004833.1 (Diptera)	0.95442	0.8078	0.78552	0.88284	0.83918	0.84018	0.83265	0.83718	0.83327	0.6547	0.52891	0.59351	0.8518	0.85455	0.84057	0.8473	0.85263	0.85867	0.68895	0.8576	0.8517	0.8603	0.83402	0	0.85406	0.83625	0.87422	0.86796	0.92222	0.83908	0.85337	0.66784	0.87376	0.87621	0.84191	0.8536	0.83746	0.86236	0.80054	0.71391	0.57206	0.86844	0.85748	0.84009	0.83587	0.86655	0.84759	0.83612	0.86684
Eriocrania_semipurpurella__GFQP01015951.1 (Lepidoptera)	0.80413	0.79841	0.77251	0.7814	0.7994	0.79343	0.80871	0.80707	0.81342	0.65217	0.52918	0.59367	0.81735	0.81349	0.81434	0.8151	0.81777	0.8615	0.63325	0.82919	0.80512	0.82822	0.77492	0	0.82862	0.81926	0.8235	0.80435	0.8086	0.82059	0.82873	0.67221	0.83366	0.8249	0.79587	0.84906	0.82733	0.85862	0.79769	0.69311	0.58342	0.91425	0.81748	0.78651	0.81314	0.82489	0.81775	0.80402	0.89528
Eriocrania_semipurpurella__GFQP01017488.1 (Lepidoptera)	0.80413	0.79841	0.77251	0.7814	0.7994	0.79343	0.80871	0.80707	0.81342	0.65217	0.52918	0.59367	0.81735	0.81349	0.81434	0.8151	0.81777	0.8615	0.63325	0.82919	0.80512	0.82822	0.77492	0	0.82862	0.81926	0.8235	0.80435	0.8086	0.82059	0.82873	0.67221	0.83366	0.8249	0.79587	0.84906	0.82733	0.85862	0.79769	0.69311	0.58342	0.91425	0.81748	0.78651	0.81314	0.82489	0.81775	0.80402	0.89528
Eriocrania_semipurpurella__GFQP01013915.1 (Lepidoptera)	0.80372	0.84565	0.81973	0.80047	0.81131	0.81084	0.79841	0.7932	0.88559	0.6852	0.52299	0.56911	0.81895	0.86073	0.812	0.8404	0.8603	0.83461	0.63863	0.89065	0.87903	0.88871	0.788	0	0.89333	0.8668	0.87358	0.81135	0.8095	0.87834	0.87339	0.66716	0.89397	0.83333	0.7971	0.90539	0.81811	0.90346	0.79367	0.68438	0.57563	0.84727	0.89582	0.85141	0.82803	0.87554	0.86437	0.88064	0.85202
Eristalis_pertinax__GCGL01016872.1 (Diptera)	0.94765	0.82013	0.80159	0.89486	0.84381	0.84585	0.84043	0.83967	0.8554	0.6617	0.5335	0.60363	0.87693	0.87544	0.86051	0.86273	0.87268	0.88183	0.70417	0.87755	0.86365	0.87416	0.8536	0	0.86888	0.85249	0.89006	0.88937	0.9293	0.86168	0.85844	0.68248	0.89621	0.8926	0.86166	0.871	0.84037	0.87944	0.81455	0.72969	0.58182	0.87531	0.88031	0.8571	0.85617	0.87452	0.86701	0.85417	0.87444
Eucera_malvae__GBNI01017185.1 (Hymenoptera)	0.73425	0.82324	0.78184	0.73867	0.75848	0.75596	0.75632	0.75685	0.77315	0.85037	0.40903	0.74615	0.75738	0.75989	0.78227	0.79323	0.76001	0.76778	0.56572	0.77831	0.77587	0.77588	0.73377	0	0.81178	0.78555	0.76928	0.74338	0.75446	0.7801	0.77699	0.88049	0.80893	0.7834	0.76183	0.82009	0.78478	0.83981	0.85293	0.79471	0.78381	0.78346	0.78282	0.74851	0.74284	0.78339	0.78773	0.77888	0.77112
Eucera_malvae__GBNI01018950.1 (Hymenoptera)	0.79091	0.8175	0.81284	0.77809	0.80063	0.80105	0.78298	0.77603	0.90327	0.65255	0.51786	0.56294	0.84588	0.86297	0.82746	0.87081	0.85038	0.84984	0.66331	0.89474	0.88639	0.90639	0.816	0	0.88458	0.88678	0.87799	0.84153	0.79924	0.94456	0.83139	0.64211	0.94776	0.85539	0.83566	0.87077	0.78826	0.87241	0.76702	0.67886	0.55109	0.8109	0.92015	0.82188	0.83769	0.90446	0.92291	0.90509	0.80781
Eucera_nigrescens__GBPG01013077.1 (Hymenoptera)	0.86939	0.84651	0.8321	0.85963	0.85333	0.84167	0.84525	0.8364	0.91178	0.63118	0.42145	0.55094	0.94958	0.90579	0.93803	0.93753	0.93489	0.92943	0.94371	0.92134	0.93535	0.93075	0.93212	0	0.93417	0.9078	0.93205	0.94722	0.8738	0.92637	0.85349	0.69409	0.93905	0.9373	0.91082	0.88312	0.80297	0.88351	0.85457	0.73791	0.5352	0.86468	0.93706	0.84537	0.91154	0.92355	0.92485	0.89472	0.85741
Eucera_nigrescens__GBPG01022447.1 (Hymenoptera)	0.7877	0.80538	0.79723	0.77179	0.77546	0.78626	0.76962	0.75967	0.91579	0.65299	0.51841	0.55523	0.8496	0.85814	0.82818	0.87081	0.84792	0.84898	0.66611	0.88119	0.87225	0.8993	0.818	0	0.8802	0.87806	0.87821	0.84192	0.79181	0.93132	0.82605	0.63722	0.94118	0.85424	0.83621	0.86261	0.77116	0.85666	0.7572	0.67337	0.54242	0.80241	0.93171	0.82426	0.84768	0.91327	0.93436	0.9026	0.79769
Eucera_nigriceps__GBVJ01016984.1 (Hymenoptera)	0.73552	0.86991	0.86354	0.77019	0.78831	0.78753	0.77759	0.77517	0.81517	0.68841	0.5087	0.61263	0.79431	0.79339	0.82108	0.83508	0.7902	0.80088	0.60919	0.83303	0.81914	0.81366	0.76981	0	0.86321	0.81786	0.81658	0.77917	0.75623	0.83618	0.78609	0.72144	0.84553	0.81923	0.78661	0.83943	0.77343	0.8638	0.87962	0.69629	0.61106	0.78921	0.83221	0.79512	0.78398	0.83808	0.82577	0.83	0.7709
Eucera_nigriceps__GBVJ01021836.1 (Hymenoptera)	0.78145	0.80536	0.80147	0.76907	0.7955	0.79722	0.78214	0.77252	0.91247	0.66164	0.50714	0.56579	0.8346	0.85349	0.82252	0.87282	0.84128	0.8357	0.65334	0.87806	0.8769	0.88909	0.8055	0	0.87381	0.88198	0.87087	0.82658	0.78671	0.93451	0.82906	0.6435	0.93565	0.84992	0.82549	0.87387	0.77333	0.86248	0.75667	0.6843	0.55335	0.80417	0.92311	0.81699	0.83122	0.90326	0.92042	0.90345	0.79631
Eucera_nigriceps__GBVJ01021835.1 (Hymenoptera)	0.78659	0.80571	0.80129	0.77575	0.79535	0.79773	0.78623	0.77499	0.91038	0.66647	0.50843	0.56772	0.83343	0.85405	0.82061	0.87128	0.83787	0.83912	0.65324	0.87612	0.87574	0.88658	0.80705	0	0.87426	0.87919	0.86837	0.82668	0.79099	0.92997	0.82614	0.64475	0.93714	0.84986	0.82761	0.87222	0.77147	0.85923	0.76088	0.68341	0.55402	0.80208	0.92736	0.82082	0.83226	0.90755	0.91982	0.90421	0.79429
Eucera_plumigera__GBLY01016042.1 (Hymenoptera)	0.77918	0.82585	0.82434	0.78529	0.81545	0.81047	0.7953	0.78907	0.88067	0.69064	0.40006	0.597	0.82312	0.82948	0.8297	0.86048	0.83314	0.82747	0.63624	0.87252	0.85301	0.8655	0.80095	0	0.86134	0.86243	0.85268	0.81636	0.79102	0.90283	0.81835	0.68601	0.90152	0.85655	0.82026	0.8739	0.78705	0.87317	0.81795	0.71991	0.58526	0.80722	0.8886	0.80138	0.81433	0.87659	0.89875	0.88857	0.80857
Eucera_plumigera__GBLY01021222.1 (Hymenoptera)	0.88371	0.84025	0.81614	0.85734	0.83402	0.83278	0.83221	0.82123	0.91599	0.6384	0.42366	0.56024	0.94335	0.91495	0.91937	0.93964	0.92576	0.92874	0.88508	0.92277	0.93712	0.9304	0.9276	0	0.93639	0.94209	0.93744	0.95038	0.87626	0.95826	0.87655	0.66803	0.94618	0.9352	0.91488	0.90494	0.81798	0.88097	0.80928	0.72743	0.54206	0.88028	0.94463	0.85638	0.9219	0.94821	0.94135	0.94031	0.87557
Eucera_plumigera__GBLY01021221.1 (Hymenoptera)	0.87338	0.83246	0.80441	0.85236	0.85346	0.85753	0.85237	0.83983	0.92195	0.62232	0.46785	0.53481	0.94938	0.91236	0.91312	0.93576	0.93824	0.92791	0.95474	0.92142	0.92874	0.93374	0.93484	0	0.92736	0.92069	0.94322	0.95297	0.86351	0.93937	0.85601	0.6508	0.94835	0.94014	0.91658	0.8861	0.79567	0.87246	0.79343	0.71561	0.50425	0.86878	0.95142	0.85545	0.91223	0.93081	0.9479	0.91775	0.86122
Eucera_sp._Tetraloniella_AD-2014__GBQV01019021.1 (Hymenoptera)	0.78579	0.81085	0.80545	0.77929	0.79052	0.78738	0.77701	0.76603	0.91092	0.66606	0.52221	0.56339	0.85367	0.86912	0.83046	0.8815	0.86014	0.85414	0.66975	0.8832	0.8807	0.89989	0.82851	0	0.89606	0.89048	0.88522	0.84823	0.7901	0.93535	0.82352	0.64444	0.94219	0.86478	0.84743	0.86811	0.77468	0.85957	0.76542	0.68262	0.55382	0.80153	0.93286	0.82347	0.84799	0.91441	0.93191	0.90959	0.79693
Eucera_sp._Tetraloniella_AD-2014__GBQV01019776.1 (Hymenoptera)	0.77773	0.80049	0.80285	0.77025	0.78137	0.78345	0.77045	0.76068	0.89983	0.65442	0.50805	0.55722	0.85111	0.86382	0.82608	0.86247	0.84303	0.84819	0.65759	0.87596	0.86974	0.88024	0.81412	0	0.87209	0.87428	0.86984	0.83716	0.77962	0.92364	0.81501	0.63606	0.93475	0.85012	0.83607	0.85353	0.76275	0.85253	0.75849	0.67138	0.54012	0.79478	0.9211	0.80277	0.83381	0.9043	0.91279	0.8918	0.78716
Eucera_syriaca__GBLZ01000487.1 (Hymenoptera)	0.73103	0.85362	0.82883	0.75031	0.76566	0.76046	0.75178	0.75616	0.77564	0.76128	0.4782	0.67192	0.78234	0.77112	0.80381	0.80674	0.7789	0.79393	0.5874	0.80813	0.7848	0.7888	0.75663	0	0.83396	0.7969	0.7999	0.76471	0.76018	0.79497	0.78099	0.79401	0.8104	0.80964	0.77864	0.80874	0.79311	0.8309	0.87244	0.76466	0.71504	0.78099	0.80056	0.78052	0.76526	0.80284	0.80707	0.7894	0.77119
Eucera_syriaca__GBLZ01024822.1 (Hymenoptera)	0.88823	0.84899	0.82432	0.86737	0.85052	0.85046	0.84962	0.83718	0.93121	0.63989	0.41383	0.56836	0.95889	0.92703	0.92447	0.95643	0.94263	0.93843	0.88547	0.93372	0.9377	0.93874	0.94423	0	0.93983	0.93246	0.9502	0.96136	0.88209	0.94062	0.87818	0.67792	0.95078	0.95192	0.92629	0.90349	0.82994	0.89156	0.81915	0.74201	0.546	0.89077	0.96027	0.87185	0.9178	0.93903	0.95715	0.92632	0.87486
Eucera_syriaca__GBLZ01024823.1 (Hymenoptera)	0.77287	0.79927	0.8003	0.7786	0.78043	0.7787	0.76653	0.75636	0.91802	0.64931	0.51235	0.55472	0.8415	0.86122	0.8193	0.86205	0.84465	0.84358	0.65267	0.87406	0.86851	0.89428	0.80452	0	0.87091	0.87557	0.86755	0.83274	0.78374	0.93935	0.81892	0.63219	0.92864	0.84866	0.83188	0.86797	0.763	0.85377	0.7522	0.66786	0.54254	0.79431	0.92172	0.80785	0.82693	0.91106	0.92712	0.90107	0.78716
Eucharis_adscendens__GCUN01013649.1 (Hymenoptera)	0.78714	0.81222	0.80113	0.77313	0.77016	0.77396	0.7592	0.74912	0.88764	0.65399	0.52241	0.56259	0.83311	0.86645	0.81442	0.86963	0.85352	0.85135	0.6699	0.88252	0.87989	0.8999	0.81479	0	0.87236	0.87398	0.87534	0.83456	0.79369	0.9145	0.83189	0.63003	0.92852	0.85269	0.8358	0.86671	0.77635	0.8503	0.74609	0.66828	0.5437	0.80828	0.90778	0.82001	0.83556	0.91288	0.9111	0.89948	0.80812
Eudarcia_simulatricella__GENR01004511.1 (Lepidoptera)	0.87008	0.82625	0.73855	0.83768	0.83099	0.84035	0.82766	0.82767	0.80802	0.59152	0.47955	0.49421	0.83245	0.82432	0.80494	0.82557	0.85116	0.85369	0.86118	0.85932	0.84791	0.86101	0.82709	0	0.8507	0.80764	0.85879	0.858	0.86179	0.81323	0.87476	0.60915	0.842	0.82659	0.79872	0.84675	0.8306	0.88531	0.76084	0.64872	0.4712	0.90335	0.81076	0.83243	0.86355	0.82815	0.80814	0.79773	0.89505
Eudarcia_simulatricella__GENR01088692.1 (Lepidoptera)	0.87008	0.82625	0.73855	0.83768	0.83099	0.84035	0.82766	0.82767	0.80802	0.59152	0.47955	0.49421	0.83245	0.82432	0.80494	0.82557	0.85116	0.85369	0.86118	0.85932	0.84791	0.86101	0.82709	0	0.8507	0.80764	0.85879	0.858	0.86179	0.81323	0.87476	0.60915	0.842	0.82659	0.79872	0.84675	0.8306	0.88531	0.76084	0.64872	0.4712	0.90335	0.81076	0.83243	0.86355	0.82815	0.80814	0.79773	0.89505
Eudarcia_simulatricella__GENR01074877.1 (Lepidoptera)	0.87023	0.835	0.74413	0.83843	0.82835	0.8377	0.82518	0.82644	0.80688	0.58749	0.47855	0.48621	0.82916	0.82978	0.80376	0.82254	0.85257	0.85561	0.85759	0.85795	0.84634	0.86356	0.82829	0	0.85288	0.80234	0.85858	0.85696	0.86212	0.811	0.87673	0.60765	0.84169	0.82754	0.80382	0.84971	0.8308	0.88093	0.76107	0.64029	0.46687	0.89851	0.81218	0.83572	0.86272	0.82713	0.8075	0.79615	0.89599
Eudarcia_simulatricella__GEOF01021135.1 (Lepidoptera)	0.77709	0.78339	0.73402	0.76297	0.7569	0.76546	0.77537	0.77377	0.77102	0.61561	0.52781	0.5623	0.77589	0.77085	0.76329	0.77911	0.78861	0.80903	0.60831	0.79652	0.79116	0.80295	0.74383	0	0.79085	0.77119	0.79411	0.76138	0.78682	0.7791	0.82452	0.6403	0.79282	0.79707	0.76316	0.81361	0.88653	0.82287	0.75271	0.65608	0.56976	0.85278	0.77884	0.76829	0.77687	0.79024	0.77689	0.77327	0.85886
Euglossa_dilemma__GBNP01025235.1 (Hymenoptera)	0.73772	0.79375	0.80937	0.73993	0.72608	0.72491	0.7143	0.71381	0.84778	0.62021	0.53262	0.52223	0.79326	0.86561	0.76703	0.84529	0.83276	0.83853	0.64201	0.90037	0.87156	0.90543	0.789	0	0.83387	0.82183	0.89626	0.81482	0.74273	0.8497	0.79362	0.60005	0.88509	0.81894	0.79664	0.81447	0.735	0.8241	0.71487	0.62833	0.51965	0.77901	0.8591	0.83546	0.84567	0.83131	0.85397	0.82574	0.77406
Eumenes_papillarius__GBMG01031981.1 (Hymenoptera)	0.79452	0.8213	0.80427	0.77682	0.80399	0.81322	0.78963	0.78019	0.90756	0.66554	0.50394	0.57582	0.8543	0.87242	0.83198	0.86544	0.85932	0.85539	0.66451	0.88861	0.86999	0.90227	0.80739	0	0.89187	0.8887	0.88266	0.83599	0.79917	0.92331	0.84336	0.64774	0.93326	0.85731	0.83197	0.87463	0.79074	0.86982	0.76697	0.68316	0.55354	0.8169	0.92691	0.81723	0.8353	0.91859	0.93512	0.90163	0.81604
Euodynerus_quadrifasciatus__GBNU01014828.1 (Hymenoptera)	0.79155	0.80223	0.79719	0.77636	0.77509	0.77707	0.76755	0.76185	0.89115	0.65185	0.50998	0.56306	0.84772	0.86585	0.83187	0.87286	0.85356	0.84143	0.66266	0.87664	0.86963	0.89388	0.81357	0	0.87861	0.8819	0.87616	0.84085	0.79746	0.911	0.82267	0.63467	0.92571	0.84976	0.82768	0.86023	0.7725	0.8476	0.75913	0.67609	0.54177	0.79859	0.9176	0.82093	0.8473	0.92737	0.91303	0.89583	0.79823
Eupelmus_urozonus__GBMN01034067.1 (Hymenoptera)	0.78255	0.81297	0.81157	0.7654	0.77168	0.7718	0.76512	0.75506	0.9143	0.65972	0.5152	0.55729	0.84272	0.86248	0.82355	0.87018	0.84938	0.84704	0.65972	0.89362	0.87989	0.90865	0.81194	0	0.88992	0.88511	0.8751	0.83835	0.78869	0.92293	0.82526	0.63647	0.92594	0.84215	0.82874	0.87067	0.76908	0.85233	0.76096	0.66368	0.54964	0.80019	0.92719	0.83655	0.84243	0.89883	0.92219	0.9103	0.79747
Eupelmus_urozonus__GBMN01034069.1 (Hymenoptera)	0.77924	0.797	0.7985	0.75614	0.76936	0.76823	0.76193	0.75121	0.91007	0.65581	0.50903	0.55895	0.84212	0.8709	0.82333	0.87223	0.84949	0.85122	0.66619	0.88729	0.87998	0.9133	0.81523	0	0.88307	0.90168	0.87278	0.83741	0.78141	0.93258	0.80968	0.63066	0.93296	0.84534	0.83044	0.86046	0.75397	0.84311	0.74514	0.66265	0.54357	0.78497	0.92282	0.81166	0.83245	0.89612	0.91625	0.92077	0.79014
Eurychaeta_muscaria__GGHD01011313.1 (Diptera)	0.94028	0.81945	0.80276	0.89046	0.84515	0.8487	0.84092	0.84583	0.84081	0.64811	0.5203	0.59747	0.86589	0.86621	0.85298	0.85467	0.86428	0.86891	0.69729	0.86584	0.86024	0.85945	0.84618	0	0.86033	0.83855	0.88678	0.87865	0.91539	0.85366	0.84597	0.66798	0.8858	0.8827	0.8565	0.85382	0.83023	0.86639	0.80911	0.71967	0.57347	0.86932	0.86655	0.84338	0.85078	0.86772	0.8571	0.83791	0.86733
Eurylophella_sp._AD-2013__GAZG02025001.1 (Ephemeroptera)	0.7141	0.76177	0.7502	0.71464	0.73349	0.7203	0.71659	0.71418	0.82062	0.61985	0.47769	0.52819	0.76866	0.80976	0.76302	0.79175	0.8128	0.7721	0.60058	0.81579	0.82599	0.82551	0.74209	0	0.82416	0.82463	0.8052	0.76281	0.72233	0.83366	0.75635	0.59875	0.85419	0.78708	0.76504	0.80894	0.71079	0.78793	0.71112	0.6299	0.51696	0.73449	0.83485	0.75932	0.76271	0.83066	0.82521	0.82049	0.7308
Eurylophella_sp._AD-2013__GAZG02005626.1 (Ephemeroptera)	0.77528	0.78337	0.78381	0.76575	0.72964	0.73575	0.73042	0.72834	0.79776	0.49388	0.52067	0.42542	0.83455	0.88488	0.78079	0.88892	0.86173	0.88608	0.86545	0.8938	0.87701	0.88818	0.86268	0	0.82831	0.7967	0.89169	0.8738	0.75905	0.81163	0.75119	0.52644	0.84844	0.84239	0.82349	0.74978	0.69065	0.76528	0.68845	0.57242	0.40461	0.78428	0.82544	0.8446	0.89789	0.81042	0.8256	0.79339	0.77475
Eurylophella_sp._AD-2013__GAZG02025984.1 (Ephemeroptera)	0.49211	0.5193	0.52622	0.48207	0.47205	0.47599	0.48108	0.47739	0.50129	0.39547	0.40256	0.36308	0.50347	0.53431	0.49202	0.53367	0.51964	0.57744	0.42067	0.55139	0.54394	0.55073	0.51757	0	0.51525	0.50753	0.55431	0.51133	0.49597	0.51197	0.5076	0.40663	0.52715	0.52532	0.51252	0.5098	0.51015	0.51406	0.4771	0.4168	0.34744	0.56104	0.5132	0.54258	0.54178	0.51122	0.51463	0.51285	0.54902
Eurylophella_sp._AD-2013__GAZG02025872.1 (Ephemeroptera)	0.49232	0.51843	0.52319	0.49067	0.4731	0.47828	0.48317	0.48065	0.50315	0.39429	0.40702	0.36468	0.50421	0.53767	0.49309	0.53393	0.52032	0.57944	0.42027	0.54802	0.54224	0.54923	0.51643	0	0.51588	0.50645	0.55284	0.51396	0.49843	0.51124	0.50627	0.41086	0.52757	0.52824	0.51337	0.51242	0.51311	0.51589	0.48166	0.41698	0.34975	0.56216	0.51038	0.54695	0.53847	0.50923	0.51445	0.51314	0.54613
Eurytoma_brunniventris__GBQC01015005.1 (Hymenoptera)	0.71335	0.76763	0.74643	0.7125	0.7214	0.72499	0.71439	0.70972	0.84146	0.62675	0.46533	0.51715	0.77325	0.81219	0.74919	0.79311	0.80469	0.7773	0.60391	0.81105	0.81029	0.82008	0.73961	0	0.85449	0.82858	0.80426	0.7641	0.71633	0.83776	0.75966	0.58657	0.86123	0.78088	0.76274	0.82103	0.70606	0.78517	0.69603	0.61771	0.50157	0.7298	0.83553	0.76352	0.76259	0.83375	0.84308	0.83677	0.72832
Euscelidius_variegatus__GFTU01003243.1 (Hemiptera)	0.84445	0.83268	0.82934	0.82534	0.81417	0.80109	0.80796	0.79729	0.89295	0.66088	0.55033	0.59293	0.91927	0.90206	0.90112	0.90174	0.89901	0.91177	0.72452	0.91047	0.89758	0.89549	0.89254	0	0.90783	0.90703	0.91936	0.90116	0.84338	0.91729	0.84198	0.67534	0.91691	0.90841	0.88974	0.86661	0.80137	0.85533	0.82031	0.72946	0.57406	0.83943	0.92064	0.83967	0.88932	0.90792	0.91654	0.89698	0.84494
Euura_ribesii__GBQB01013629.1 (Hymenoptera)	0.78366	0.80586	0.80249	0.7631	0.77278	0.77637	0.76807	0.75714	0.91519	0.66444	0.50592	0.55594	0.84311	0.86334	0.81846	0.86667	0.85506	0.84298	0.65998	0.892	0.88515	0.91394	0.80767	0	0.88281	0.89435	0.87615	0.83083	0.78634	0.91149	0.82386	0.63076	0.93293	0.84494	0.83353	0.86934	0.77191	0.85943	0.74954	0.66921	0.54759	0.80379	0.90735	0.83073	0.83398	0.89053	0.91497	0.90891	0.80273
Euura_ribesii__GBQB01020362.1 (Hymenoptera)	0.88747	0.84129	0.81725	0.86405	0.86196	0.85391	0.85991	0.85407	0.91755	0.62209	0.47646	0.55616	0.95166	0.93324	0.93272	0.93977	0.94765	0.92503	0.94129	0.93311	0.9345	0.93517	0.93557	0	0.93772	0.92247	0.94677	0.95304	0.88286	0.93245	0.84971	0.6603	0.94552	0.94361	0.92594	0.88864	0.79574	0.87185	0.8142	0.7341	0.52017	0.86487	0.94849	0.84615	0.91721	0.92773	0.93398	0.90738	0.85403
Euura_ribesii__GBQB01020359.1 (Hymenoptera)	0	0	0	0	0	0	0	0	0	0	0	0	0	0	0	0	0	0	0	0	0	0	0	0	0	0	0	0	0	0	0	0	0	0	0	0	0	0	0	0	0	0	0	0	0	0	0	0	0
Euura_ribesii__GBQB01020363.1 (Hymenoptera)	0.87838	0.82915	0.80513	0.85565	0.86026	0.8561	0.85776	0.84796	0.91859	0.61734	0.46706	0.54136	0.94943	0.9197	0.91163	0.91813	0.92078	0.92156	0.92932	0.91714	0.91496	0.90944	0.91648	0	0.91705	0.89889	0.92183	0.93412	0.87012	0.92549	0.85535	0.64762	0.93258	0.92443	0.9114	0.88848	0.79706	0.86108	0.80179	0.72649	0.5067	0.85801	0.93345	0.83277	0.90924	0.92833	0.93274	0.91017	0.84937
Euura_ribesii__GBQB01020361.1 (Hymenoptera)	0	0	0	0	0	0	0	0	0	0	0	0	0	0	0	0	0	0	0	0	0	0	0	0	0	0	0	0	0	0	0	0	0	0	0	0	0	0	0	0	0	0	0	0	0	0	0	0	0
Euwallacea_fornicatus__GBYD01035352.1 (Coleoptera)	0.76731	0.82265	0.78077	0.76042	0.75454	0.75047	0.73942	0.73423	0.84008	0.6485	0.49037	0.54254	0.77353	0.82871	0.76027	0.7914	0.82871	0.78559	0.61075	0.82982	0.82253	0.83301	0.74279	0	0.82538	0.80734	0.84921	0.76704	0.7726	0.8072	0.8918	0.62458	0.84644	0.788	0.75551	0.81929	0.77429	0.84652	0.73474	0.64734	0.54407	0.804	0.82011	0.82577	0.80974	0.8058	0.81503	0.79845	0.80013
Euwallacea_fornicatus__GBYD01035344.1 (Coleoptera)	0.76691	0.82487	0.78197	0.76133	0.75876	0.75492	0.74232	0.73642	0.84499	0.64759	0.48929	0.54336	0.77564	0.83005	0.76036	0.79398	0.82952	0.78893	0.61226	0.82898	0.82264	0.83194	0.7475	0	0.82741	0.80753	0.85162	0.76846	0.77243	0.81018	0.89262	0.62568	0.85219	0.78951	0.75625	0.82061	0.77147	0.84692	0.73634	0.6487	0.54469	0.80309	0.82561	0.8301	0.81123	0.81026	0.81801	0.80031	0.80011
Euwallacea_fornicatus__GBYD01035354.1 (Coleoptera)	0.7986	0.84095	0.7868	0.78913	0.79434	0.78906	0.77266	0.76489	0.83215	0.64858	0.50806	0.5694	0.80356	0.83675	0.78472	0.82517	0.83526	0.82377	0.6365	0.85131	0.83703	0.84187	0.77204	0	0.84727	0.82244	0.85329	0.80123	0.80203	0.83014	0.92358	0.65382	0.85901	0.81879	0.78609	0.83904	0.81593	0.87861	0.769	0.67304	0.56689	0.84326	0.82933	0.86153	0.8414	0.831	0.83741	0.81436	0.83795
Euwallacea_fornicatus__GBYD01035350.1 (Coleoptera)	0.7986	0.84095	0.7868	0.78913	0.79434	0.78906	0.77266	0.76489	0.83215	0.64858	0.50806	0.5694	0.80356	0.83675	0.78472	0.82517	0.83526	0.82377	0.6365	0.85131	0.83703	0.84187	0.77204	0	0.84727	0.82244	0.85329	0.80123	0.80203	0.83014	0.92358	0.65382	0.85901	0.81879	0.78609	0.83904	0.81593	0.87861	0.769	0.67304	0.56689	0.84326	0.82933	0.86153	0.8414	0.831	0.83741	0.81436	0.83795
Euwallacea_fornicatus__GBYD01035353.1 (Coleoptera)	0.79953	0.84216	0.79352	0.79128	0.79513	0.78842	0.77374	0.76509	0.83737	0.65025	0.50315	0.56803	0.80922	0.84564	0.78979	0.83055	0.84531	0.83096	0.64213	0.85522	0.84245	0.84887	0.78051	0	0.85138	0.82579	0.8596	0.80778	0.80046	0.83493	0.92376	0.65516	0.86445	0.82475	0.79386	0.84404	0.8132	0.87785	0.77117	0.67258	0.56685	0.84123	0.83639	0.85985	0.84525	0.83397	0.84185	0.81702	0.83744
Euwallacea_fornicatus__GBYD01035347.1 (Coleoptera)	0.7986	0.84095	0.7868	0.78913	0.79434	0.78906	0.77266	0.76489	0.83215	0.64858	0.50806	0.5694	0.80356	0.83675	0.78472	0.82517	0.83526	0.82377	0.6365	0.85131	0.83703	0.84187	0.77204	0	0.84727	0.82244	0.85329	0.80123	0.80203	0.83014	0.92358	0.65382	0.85901	0.81879	0.78609	0.83904	0.81593	0.87861	0.769	0.67304	0.56689	0.84326	0.82933	0.86153	0.8414	0.831	0.83741	0.81436	0.83795
Euwallacea_fornicatus__GBYD01035346.1 (Coleoptera)	0.75322	0.81281	0.77338	0.7416	0.76742	0.765	0.74715	0.74553	0.80088	0.62808	0.50315	0.52684	0.76247	0.80358	0.74759	0.7964	0.80268	0.79466	0.60857	0.84023	0.82456	0.80897	0.74678	0	0.80745	0.79089	0.83523	0.76403	0.76658	0.80116	0.85861	0.61569	0.82189	0.78785	0.76042	0.81328	0.7905	0.84889	0.72427	0.64445	0.53959	0.81521	0.79562	0.80376	0.79959	0.79151	0.79943	0.78453	0.82131
Euwallacea_fornicatus__GBYD01035348.1 (Coleoptera)	0.70008	0.75574	0.74473	0.69416	0.7311	0.72447	0.70929	0.71451	0.74639	0.81161	0.35771	0.73321	0.72679	0.7244	0.74548	0.7555	0.73905	0.72785	0.51447	0.76294	0.7475	0.74089	0.69389	0	0.77837	0.75706	0.74815	0.70337	0.72026	0.7512	0.76636	0.81505	0.76702	0.75559	0.72271	0.79778	0.77862	0.81344	0.79865	0.76497	0.8375	0.75599	0.75424	0.71948	0.69824	0.76475	0.75458	0.74716	0.73871
Extatosoma_tiaratum__GAWG01100589.1 (Phasmatodea)	0.75285	0.7484	0.69911	0.73219	0.71808	0.72189	0.73025	0.72949	0.75148	0.58242	0.5329	0.53555	0.74974	0.75996	0.72942	0.76207	0.76289	0.82984	0.60382	0.7773	0.75797	0.7914	0.72468	0	0.76591	0.74936	0.77223	0.7479	0.7615	0.75651	0.79475	0.6075	0.77503	0.76937	0.73293	0.78256	0.79937	0.79814	0.71823	0.6231	0.53039	0.86442	0.74958	0.76534	0.76205	0.766	0.7664	0.74166	0.85037
Extatosoma_tiaratum__GAWG01101190.1 (Phasmatodea)	0.77068	0.81949	0.80968	0.7627	0.77562	0.7712	0.7543	0.74235	0.8801	0.63128	0.53059	0.54126	0.82083	0.87875	0.79699	0.89265	0.85158	0.86557	0.66811	0.90992	0.88156	0.92205	0.8134	0	0.85819	0.85718	0.8989	0.83042	0.77656	0.89314	0.82412	0.61778	0.90943	0.84815	0.82333	0.84044	0.76539	0.83921	0.73267	0.65265	0.53165	0.80673	0.89041	0.84659	0.85889	0.86099	0.90116	0.87172	0.80712
Ferdinandea_cuprea__GCHQ01014041.1 (Diptera)	0.95299	0.81307	0.79317	0.89161	0.84953	0.8524	0.84696	0.84513	0.85409	0.65443	0.52887	0.60121	0.867	0.86824	0.85324	0.86007	0.86111	0.87685	0.69535	0.87508	0.86647	0.86855	0.8486	0	0.86134	0.84659	0.88584	0.8794	0.92706	0.85713	0.85791	0.67313	0.88614	0.87949	0.84735	0.86373	0.83636	0.87076	0.8055	0.72279	0.57334	0.8723	0.87023	0.8503	0.85157	0.87537	0.86158	0.85308	0.87158
Ferdinandea_cuprea__GCHQ01014030.1 (Diptera)	0.95299	0.81307	0.79317	0.89161	0.84953	0.8524	0.84696	0.84513	0.85409	0.65443	0.52887	0.60121	0.867	0.86824	0.85324	0.86007	0.86111	0.87685	0.69535	0.87508	0.86647	0.86855	0.8486	0	0.86134	0.84659	0.88584	0.8794	0.92706	0.85713	0.85791	0.67313	0.88614	0.87949	0.84735	0.86373	0.83636	0.87076	0.8055	0.72279	0.57334	0.8723	0.87023	0.8503	0.85157	0.87537	0.86158	0.85308	0.87158
Folsomia_candida__GAMN01027218.1 (Entomobryomorpha)	0.69416	0.79671	0.76018	0.69171	0.70326	0.70302	0.68521	0.67876	0.82023	0.62347	0.47146	0.50657	0.74122	0.78555	0.72223	0.77639	0.78675	0.75572	0.59719	0.809	0.80043	0.82412	0.72488	0	0.80577	0.78187	0.8072	0.74787	0.70025	0.79602	0.77077	0.57009	0.86683	0.76027	0.744	0.77041	0.69939	0.77313	0.67448	0.59573	0.48906	0.7241	0.8063	0.77043	0.75975	0.79825	0.80512	0.7922	0.72423
Folsomia_candida__GAMN01036954.1 (Entomobryomorpha)	0.88182	0.84108	0.84045	0.86801	0.82844	0.83107	0.82697	0.82027	0.92028	0.66494	0.57498	0.59412	0.94727	0.93216	0.91524	0.93348	0.93669	0.94245	0.75126	0.92795	0.92273	0.93951	0.91574	0	0.91577	0.92117	0.95372	0.95289	0.88703	0.93076	0.89264	0.6836	0.94961	0.94435	0.92276	0.88677	0.84785	0.89275	0.81943	0.74384	0.58112	0.8922	0.93986	0.87571	0.92295	0.92707	0.9565	0.91396	0.89463
Folsomia_candida__GAMN01001122.1 (Entomobryomorpha)	0.88182	0.84108	0.84045	0.86801	0.82844	0.83107	0.82697	0.82027	0.92028	0.66494	0.57498	0.59412	0.94727	0.93216	0.91524	0.93348	0.93669	0.94245	0.75126	0.92795	0.92273	0.93951	0.91574	0	0.91577	0.92117	0.95372	0.95289	0.88703	0.93076	0.89264	0.6836	0.94961	0.94435	0.92276	0.88677	0.84785	0.89275	0.81943	0.74384	0.58112	0.8922	0.93986	0.87571	0.92295	0.92707	0.9565	0.91396	0.89463
Folsomia_candida__GAMN01003017.1 (Entomobryomorpha)	0.87822	0.85972	0.83912	0.86564	0.8523	0.84165	0.84792	0.8396	0.90721	0.6907	0.55956	0.61453	0.92461	0.92002	0.91528	0.91484	0.92406	0.94233	0.7388	0.92553	0.92551	0.92801	0.9006	0	0.93096	0.91891	0.93527	0.92337	0.89597	0.91758	0.89204	0.71454	0.93095	0.92517	0.90173	0.91028	0.86456	0.91041	0.85	0.75049	0.61167	0.90466	0.92112	0.87807	0.90317	0.91684	0.91676	0.90006	0.89604
Folsomia_candida__GASX02037184.1 (Entomobryomorpha)	0.69367	0.79424	0.75669	0.69294	0.70489	0.70741	0.6897	0.68136	0.81621	0.62066	0.46799	0.50795	0.7404	0.79315	0.72018	0.7698	0.78337	0.7547	0.59644	0.80331	0.7988	0.81478	0.721	0	0.79828	0.77689	0.80364	0.74561	0.70065	0.79546	0.77456	0.57137	0.86822	0.76162	0.74354	0.77165	0.70242	0.77376	0.67404	0.59588	0.48978	0.72459	0.80237	0.76564	0.7527	0.79583	0.80657	0.78721	0.72651
Folsomia_candida__GASX02032512.1 (Entomobryomorpha)	0.87716	0.86421	0.8461	0.86688	0.85822	0.84532	0.85141	0.84715	0.90492	0.69278	0.56291	0.62098	0.92932	0.92193	0.92268	0.9178	0.93317	0.94097	0.7408	0.93289	0.92802	0.92993	0.89955	0	0.93028	0.91677	0.93835	0.92623	0.89186	0.91865	0.89136	0.71938	0.92863	0.9263	0.90295	0.9126	0.87146	0.91356	0.85753	0.75982	0.6136	0.90924	0.92047	0.87789	0.91018	0.9127	0.9127	0.90238	0.9029
Fopius_arisanus__GBYB01014428.1 (Hymenoptera)	0.78029	0.81464	0.81085	0.77774	0.77828	0.77679	0.76224	0.74888	0.90171	0.66248	0.52134	0.55962	0.8399	0.87036	0.81343	0.87291	0.85907	0.85032	0.66578	0.89273	0.88674	0.91147	0.81728	0	0.88278	0.87857	0.88944	0.8395	0.78347	0.92386	0.83165	0.63583	0.93436	0.85191	0.83712	0.86017	0.76721	0.86533	0.74969	0.66704	0.54336	0.8018	0.91556	0.82393	0.83801	0.89212	0.92074	0.88927	0.80047
Fopius_arisanus__GBYB01012888.1 (Hymenoptera)	0.7835	0.81152	0.80399	0.7752	0.77838	0.77997	0.76328	0.75034	0.90075	0.66172	0.52144	0.55647	0.83676	0.86481	0.81043	0.87221	0.85592	0.85045	0.66499	0.89054	0.88076	0.91278	0.81562	0	0.87822	0.87682	0.88632	0.83995	0.78604	0.92241	0.83409	0.63516	0.93788	0.85147	0.83324	0.86104	0.77016	0.86565	0.74782	0.66626	0.54192	0.8072	0.90994	0.82543	0.83751	0.89478	0.92464	0.89131	0.8047
Forficula_auricularia__GAAX01001314.1 (Dermaptera)	0.79218	0.88711	0.84319	0.79642	0.79637	0.79186	0.80547	0.81448	0.7922	0.8888	0.44193	0.82862	0.81197	0.79832	0.83094	0.82606	0.80099	0.82556	0.60117	0.82615	0.80767	0.8024	0.78886	0	0.85033	0.81448	0.82329	0.79015	0.80316	0.81008	0.83442	0.96917	0.83781	0.83545	0.81042	0.85856	0.83636	0.89441	0.92108	0.84613	0.82984	0.84053	0.81232	0.80062	0.78599	0.81668	0.80886	0.80936	0.82898
Forficula_auricularia__GAAX01025303.1 (Dermaptera)	0	0	0	0	0	0	0	0	0	0	0	0	0	0	0	0	0	0	0	0	0	0	0	0	0	0	0	0	0	0	0	0	0	0	0	0	0	0	0	0	0	0	0	0	0	0	0	0	0
Forficula_auricularia__GAYQ02028711.1 (Dermaptera)	0.77755	0.80204	0.7991	0.77392	0.78022	0.78627	0.77142	0.76304	0.89396	0.64865	0.50826	0.56351	0.84752	0.86033	0.82307	0.86184	0.84545	0.84683	0.66274	0.86979	0.85457	0.87712	0.80663	0	0.87469	0.86956	0.8709	0.83416	0.78291	0.9053	0.81066	0.63161	0.92697	0.84903	0.83793	0.84074	0.762	0.84168	0.75295	0.67079	0.5418	0.79352	0.9078	0.8087	0.8349	0.90226	0.92213	0.88006	0.79441
Forficula_auricularia__GAYQ02030411.1 (Dermaptera)	0.82799	0.87825	0.88608	0.82703	0.79909	0.80065	0.80541	0.80158	0.87353	0.66287	0.55253	0.6136	0.90136	0.90242	0.89865	0.92384	0.89946	0.90572	0.71795	0.90972	0.89861	0.89824	0.87385	0	0.93422	0.8973	0.9198	0.89663	0.83318	0.89884	0.84745	0.70212	0.92186	0.91352	0.89211	0.85866	0.82087	0.87804	0.84743	0.71682	0.59709	0.85023	0.89809	0.85674	0.8952	0.89995	0.89888	0.87876	0.85104
Formica_exsecta__GFLV01029374.1 (Hymenoptera)	0.7757	0.81502	0.7901	0.78104	0.79046	0.78372	0.78574	0.78948	0.80026	0.85922	0.42839	0.73644	0.78493	0.78591	0.79596	0.79932	0.78889	0.78081	0.57707	0.79433	0.79663	0.79364	0.7498	0	0.83297	0.80086	0.79961	0.77332	0.79496	0.79788	0.80182	0.85226	0.82603	0.81132	0.78646	0.83955	0.80628	0.8529	0.84049	0.82478	0.75923	0.80941	0.80667	0.76479	0.76855	0.80634	0.80685	0.80329	0.79959
Frankliniella_cephalica__GAYE02016246.1 (Thysanoptera)	0.77739	0.79771	0.80359	0.77271	0.72954	0.73835	0.73256	0.72339	0.7814	0.51298	0.54724	0.42005	0.80616	0.86079	0.77012	0.87682	0.844	0.87099	0.84881	0.9074	0.8647	0.89876	0.84782	0	0.81761	0.78406	0.89656	0.85041	0.76267	0.79026	0.76197	0.53993	0.83114	0.82456	0.80834	0.75956	0.71912	0.778	0.70186	0.57413	0.38128	0.80537	0.80999	0.86942	0.90485	0.79898	0.80454	0.77321	0.78518
Frankliniella_cephalica__GAYE02009592.1 (Thysanoptera)	0.8662	0.81559	0.81584	0.83698	0.79357	0.78293	0.78415	0.78336	0.88865	0.7035	0.41404	0.63864	0.93013	0.92542	0.92687	0.92456	0.92144	0.91796	0.77456	0.90968	0.89915	0.92248	0.90395	0	0.90291	0.91397	0.91639	0.9213	0.86882	0.90023	0.85122	0.74281	0.90997	0.90399	0.86156	0.86382	0.82727	0.85982	0.85518	0.7905	0.62004	0.85615	0.90999	0.81464	0.8971	0.91202	0.91136	0.88221	0.85124
Galloisiana_yuasai__GAWN02041648.1 (Grylloblattodea)	0.72012	0.79686	0.75233	0.72036	0.75006	0.74488	0.74833	0.74629	0.75944	0.81226	0.43134	0.7176	0.74545	0.73997	0.76323	0.77378	0.74297	0.75418	0.56004	0.7656	0.75606	0.75894	0.7135	0	0.79256	0.76316	0.75092	0.72722	0.74181	0.76337	0.75896	0.82472	0.78364	0.76329	0.74274	0.80429	0.78432	0.81995	0.82575	0.78256	0.73169	0.77515	0.76261	0.73798	0.72965	0.77496	0.76911	0.77642	0.75663
Gampsocleis_gratiosa__GFSE01016737.1 (Orthoptera)	0.74237	0.7916	0.78045	0.72151	0.73479	0.73887	0.72089	0.70989	0.84345	0.62116	0.50392	0.53029	0.79312	0.86348	0.76861	0.85214	0.81746	0.83714	0.64417	0.86376	0.83781	0.88437	0.78011	0	0.8186	0.82612	0.85893	0.79333	0.74462	0.84173	0.79125	0.59922	0.87037	0.80103	0.78585	0.80017	0.73948	0.80709	0.7095	0.6278	0.52016	0.7793	0.84859	0.80787	0.8357	0.83097	0.85868	0.82726	0.77885
Gampsocleis_gratiosa__GFSE01016738.1 (Orthoptera)	0.73781	0.7933	0.7863	0.7244	0.73463	0.73117	0.72192	0.7136	0.85804	0.62801	0.50904	0.52332	0.79183	0.85342	0.77178	0.85678	0.81416	0.84343	0.64521	0.87194	0.8569	0.88485	0.78897	0	0.82097	0.82878	0.87082	0.79817	0.74264	0.85718	0.79598	0.60053	0.87734	0.81409	0.79452	0.80947	0.73684	0.81207	0.70947	0.62694	0.52046	0.77828	0.85403	0.82026	0.8373	0.83884	0.86382	0.83723	0.77507
Ganaspis_sp._G1__GAIW01015334.1 (Hymenoptera)	0.78515	0.82455	0.82251	0.77805	0.80117	0.79866	0.78972	0.77938	0.92542	0.67754	0.51563	0.56795	0.84272	0.86554	0.83049	0.86736	0.85905	0.84349	0.65787	0.89526	0.881	0.90238	0.81346	0	0.89488	0.88705	0.8883	0.83089	0.79162	0.92826	0.83947	0.64854	0.93227	0.8488	0.82689	0.88887	0.77764	0.87124	0.77356	0.68626	0.55765	0.80798	0.93859	0.83791	0.83194	0.90333	0.92651	0.90953	0.79864
Ganaspis_sp._G1__GAIW01015333.1 (Hymenoptera)	0.78362	0.82205	0.82161	0.77031	0.79513	0.7956	0.78469	0.77378	0.93255	0.67573	0.51191	0.56133	0.84643	0.86668	0.83248	0.87284	0.85762	0.84561	0.65972	0.89558	0.87827	0.90498	0.81489	0	0.89167	0.89607	0.88873	0.83512	0.7892	0.93321	0.83917	0.64501	0.9353	0.84798	0.83017	0.88122	0.77532	0.86554	0.76733	0.68058	0.55005	0.8015	0.94252	0.83823	0.83666	0.90561	0.93336	0.91243	0.79878
Gasteruption_tournieri__GBVG01020266.1 (Hymenoptera)	0.78946	0.81482	0.80893	0.773	0.78396	0.78765	0.76827	0.76017	0.89911	0.66482	0.51237	0.56145	0.84046	0.86748	0.82256	0.86816	0.85357	0.85321	0.66731	0.89182	0.87032	0.90359	0.81993	0	0.88485	0.87783	0.8819	0.84181	0.79187	0.92144	0.83038	0.63578	0.93556	0.85555	0.83553	0.859	0.77104	0.86927	0.7596	0.66818	0.55111	0.80844	0.92493	0.82556	0.83945	0.90461	0.94029	0.89248	0.80515
Gasteruption_tournieri__GBVG01020265.1 (Hymenoptera)	0.78946	0.81482	0.80893	0.773	0.78396	0.78765	0.76827	0.76017	0.89911	0.66482	0.51237	0.56145	0.84046	0.86748	0.82256	0.86816	0.85357	0.85321	0.66731	0.89182	0.87032	0.90359	0.81993	0	0.88485	0.87783	0.8819	0.84181	0.79187	0.92144	0.83038	0.63578	0.93556	0.85555	0.83553	0.859	0.77104	0.86927	0.7596	0.66818	0.55111	0.80844	0.92493	0.82556	0.83945	0.90461	0.94029	0.89248	0.80515
Gasteruption_tournieri__GBVG01020264.1 (Hymenoptera)	0.78893	0.81262	0.80292	0.7694	0.7807	0.78505	0.76348	0.75794	0.902	0.66467	0.51566	0.56039	0.83686	0.86554	0.8204	0.86673	0.85397	0.85248	0.66689	0.89072	0.86697	0.90474	0.81972	0	0.88184	0.87785	0.88098	0.84194	0.79131	0.91709	0.82848	0.63693	0.93436	0.85404	0.83363	0.85628	0.77014	0.86724	0.75569	0.6668	0.54673	0.80956	0.92098	0.82651	0.84119	0.90385	0.94148	0.89335	0.80399
Glossina_palpalis_gambiensis__GBRX01007109.1 (Diptera)	0.9098	0.86812	0.83749	0.89529	0.8466	0.84739	0.84232	0.83974	0.87456	0.66396	0.55843	0.60531	0.90171	0.91078	0.88258	0.90557	0.91341	0.92257	0.73966	0.92091	0.89949	0.91857	0.87985	0	0.89459	0.87128	0.92467	0.92166	0.90538	0.87536	0.90475	0.69777	0.91755	0.91129	0.88059	0.88688	0.88825	0.91965	0.83818	0.74003	0.59879	0.94472	0.88737	0.88296	0.90445	0.88805	0.88947	0.85842	0.93127
Gorytes_laticinctus__GBNR01016586.1 (Hymenoptera)	0.79064	0.82461	0.81714	0.78304	0.79732	0.79903	0.77826	0.77619	0.91056	0.67031	0.51916	0.56254	0.84248	0.86555	0.82759	0.86931	0.85458	0.848	0.66051	0.89079	0.87634	0.90169	0.81827	0	0.89261	0.88681	0.89462	0.84189	0.79371	0.92079	0.8388	0.6437	0.93102	0.85852	0.83325	0.87354	0.77627	0.86711	0.76267	0.67858	0.54898	0.80628	0.93508	0.83432	0.83477	0.90134	0.9336	0.9098	0.79993
Graphocephala_atropunctata__GEBQ01019268.1 (Hemiptera)	0.71657	0.69464	0.6658	0.7229	0.5394	0.65535	0.64404	0.64025	0.67571	0.46114	0.53407	0.38495	0.70118	0.74603	0.64327	0.75094	0.73975	0.7651	0.73621	0.79986	0.76024	0.79681	0.72465	0	0.70167	0.67631	0.81473	0.74207	0.691	0.69805	0.69335	0.45843	0.72407	0.71896	0.69371	0.68841	0.65248	0.69719	0.58016	0.48159	0.39764	0.72145	0.69062	0.7753	0.8532	0.69085	0.69131	0.67532	0.73654
Graphocephala_fennahi__GDEF01024817.1 (Hemiptera)	0.70542	0.75806	0.78501	0.70401	0.70508	0.70578	0.69496	0.69103	0.78749	0.58679	0.51669	0.50265	0.7502	0.81361	0.73173	0.81724	0.79353	0.80006	0.61283	0.86311	0.82407	0.86022	0.75827	0	0.79523	0.78745	0.85962	0.76087	0.70974	0.79709	0.76292	0.57493	0.82362	0.77428	0.75893	0.77511	0.70387	0.77806	0.68302	0.6063	0.49703	0.7429	0.81077	0.80212	0.81154	0.78879	0.80071	0.79533	0.74617
Graphocephala_fennahi__GDEF01019796.1 (Hemiptera)	0.73671	0.83589	0.82494	0.74675	0.75249	0.74476	0.73544	0.7488	0.78405	0.71819	0.4914	0.66002	0.79914	0.80344	0.81739	0.83674	0.81367	0.80761	0.61223	0.84617	0.82215	0.82305	0.78203	0	0.84953	0.82718	0.82703	0.78569	0.75698	0.81619	0.78119	0.7559	0.82764	0.81851	0.78832	0.81448	0.77584	0.82874	0.84473	0.7583	0.64764	0.77081	0.81776	0.77178	0.78826	0.8142	0.81456	0.80862	0.76845
Graphocephala_fennahi__GDEF01031011.1 (Hemiptera)	0.85934	0.84301	0.82691	0.83779	0.81638	0.81613	0.81989	0.81146	0.89396	0.64115	0.55782	0.58813	0.93052	0.92559	0.89961	0.92854	0.91716	0.94163	0.74459	0.93383	0.92315	0.92709	0.90596	0	0.90391	0.90447	0.94016	0.93258	0.86688	0.91481	0.87142	0.66874	0.93772	0.92596	0.90575	0.88062	0.84345	0.8753	0.80534	0.73249	0.5727	0.88081	0.91761	0.85684	0.90795	0.909	0.92531	0.89227	0.88481
Graphocephala_fennahi__GDEF01020476.1 (Hemiptera)	0.77691	0.82033	0.7862	0.77745	0.77443	0.80383	0.75841	0.75478	0.80803	0.6182	0.52212	0.5431	0.79801	0.85784	0.77711	0.84613	0.84476	0.83971	0.64858	0.86763	0.8456	0.86459	0.7962	0	0.84045	0.82092	0.86869	0.80848	0.78846	0.82608	0.82859	0.62364	0.85336	0.81592	0.80589	0.81651	0.80123	0.84763	0.75681	0.63862	0.53481	0.81773	0.82942	0.82187	0.82758	0.82284	0.82878	0.80607	0.81568
Gryllotalpa_sp._AD-2013__GAWZ02010513.1 (Orthoptera)	0.74864	0.81235	0.80273	0.74756	0.75172	0.75925	0.74023	0.73264	0.89595	0.64854	0.51084	0.53472	0.80656	0.86114	0.78433	0.84475	0.84693	0.82475	0.65149	0.8837	0.87294	0.89512	0.79477	0	0.85383	0.8531	0.877	0.81955	0.75415	0.87844	0.80376	0.60676	0.91901	0.8308	0.81771	0.84424	0.74375	0.83406	0.72579	0.65101	0.52144	0.78442	0.89519	0.83289	0.81557	0.85992	0.89199	0.87196	0.78296
Gryllotalpa_sp._AD-2013__GAWZ02014473.1 (Orthoptera)	0.73064	0.79154	0.80355	0.73528	0.72684	0.73021	0.71492	0.71596	0.82499	0.61883	0.51676	0.53222	0.78163	0.85899	0.76546	0.83479	0.83062	0.81601	0.63418	0.88372	0.86019	0.88088	0.78737	0	0.82648	0.80981	0.88196	0.80283	0.7364	0.8303	0.79997	0.60246	0.87983	0.81498	0.78831	0.80284	0.71732	0.80595	0.71329	0.63499	0.52836	0.76204	0.85231	0.82715	0.82557	0.82347	0.84838	0.8239	0.76154
Gryllus_bimaculatus__GFMG01355251.1 (Orthoptera)	0.69977	0.75835	0.76519	0.70602	0.70086	0.69781	0.69614	0.68974	0.81287	0.61042	0.52206	0.52109	0.76487	0.82446	0.73794	0.80639	0.79555	0.8091	0.62022	0.82376	0.81866	0.83651	0.76629	0	0.79032	0.78155	0.83175	0.76764	0.70366	0.81323	0.76	0.58585	0.84529	0.78625	0.78329	0.7665	0.7062	0.77094	0.68791	0.61014	0.50236	0.73523	0.81617	0.79072	0.79242	0.80633	0.83941	0.79932	0.73329
Gryllus_bimaculatus__GFMG01355249.1 (Orthoptera)	0.7332	0.74429	0.75882	0.72774	0.70625	0.70534	0.72508	0.71222	0.7892	0.58662	0.55417	0.53357	0.78979	0.82919	0.76402	0.82713	0.80168	0.88333	0.64018	0.83486	0.81285	0.84638	0.78499	0	0.78977	0.79348	0.83769	0.80122	0.74049	0.79535	0.75559	0.59787	0.82449	0.81228	0.7971	0.76695	0.74337	0.76789	0.709	0.62773	0.50885	0.82171	0.80451	0.78521	0.81407	0.78799	0.81751	0.78546	0.82255
Gryllus_bimaculatus__GFMG01341077.1 (Orthoptera)	0.7336	0.74734	0.75763	0.72756	0.70704	0.70685	0.72676	0.71285	0.78784	0.58461	0.554	0.53019	0.78931	0.83104	0.7637	0.82874	0.80294	0.88716	0.64193	0.83749	0.81823	0.84994	0.78673	0	0.79018	0.79573	0.83892	0.8045	0.7407	0.79753	0.75461	0.59464	0.82685	0.81203	0.79938	0.76795	0.74706	0.76613	0.70832	0.62753	0.50364	0.82339	0.8052	0.78761	0.81696	0.78805	0.82058	0.78902	0.82563
Gryllus_bimaculatus__GFMG01341076.1 (Orthoptera)	0.7332	0.74429	0.75882	0.72774	0.70625	0.70534	0.72508	0.71222	0.7892	0.58662	0.55417	0.53357	0.78979	0.82919	0.76402	0.82713	0.80168	0.88333	0.64018	0.83487	0.81285	0.84638	0.78499	0	0.78977	0.79348	0.83769	0.80122	0.74049	0.79535	0.75559	0.59787	0.82449	0.81228	0.7971	0.76695	0.74337	0.76789	0.709	0.62773	0.50885	0.82171	0.80451	0.78521	0.81407	0.78799	0.81751	0.78546	0.82255
Gryllus_bimaculatus__GFMG01341075.1 (Orthoptera)	0.73434	0.74468	0.7581	0.72632	0.70548	0.70499	0.72417	0.71045	0.78636	0.58515	0.55504	0.52833	0.78716	0.83077	0.7627	0.82719	0.8026	0.88184	0.64146	0.83698	0.81695	0.84759	0.78437	0	0.79036	0.7945	0.83661	0.8019	0.74173	0.79644	0.75388	0.59438	0.82622	0.81105	0.79725	0.765	0.74493	0.7658	0.70805	0.6256	0.50359	0.82363	0.80386	0.78355	0.81649	0.78719	0.81646	0.78681	0.82564
Gryllus_bimaculatus__GFMG01254168.1 (Orthoptera)	0.73471	0.78931	0.7786	0.72338	0.72959	0.73479	0.71679	0.70901	0.85162	0.62939	0.48612	0.52911	0.78146	0.84304	0.75991	0.82443	0.82786	0.80519	0.63516	0.85295	0.84926	0.88512	0.77284	0	0.82851	0.83147	0.84658	0.79406	0.73846	0.85466	0.77461	0.59217	0.91789	0.79603	0.78332	0.7994	0.72253	0.81049	0.70658	0.62624	0.50798	0.75922	0.85751	0.79364	0.79525	0.83732	0.85414	0.83842	0.75469
Gryllus_bimaculatus__GFMG01254171.1 (Orthoptera)	0.7367	0.77979	0.76884	0.72331	0.75092	0.74778	0.72528	0.72022	0.82434	0.60929	0.49073	0.52258	0.77078	0.82894	0.74774	0.81931	0.82778	0.79841	0.62382	0.84897	0.86617	0.85714	0.75911	0	0.8189	0.82301	0.83261	0.77404	0.74224	0.84119	0.78676	0.59232	0.88197	0.79503	0.77322	0.80594	0.73564	0.81077	0.70302	0.63413	0.5126	0.77016	0.8421	0.77992	0.78952	0.84189	0.83368	0.82658	0.76341
Gryllus_bimaculatus__GFMG01254169.1 (Orthoptera)	0.73534	0.78529	0.77488	0.72509	0.74943	0.74438	0.72226	0.71695	0.82917	0.61204	0.49213	0.52114	0.77321	0.83624	0.74913	0.82417	0.82923	0.80132	0.62633	0.85493	0.86937	0.86265	0.76447	0	0.82135	0.8291	0.83487	0.77641	0.73863	0.84263	0.7836	0.59277	0.88715	0.79817	0.77596	0.80317	0.73092	0.81204	0.7059	0.63309	0.51138	0.76676	0.84256	0.78213	0.79098	0.84256	0.84074	0.82725	0.76246
Gryllus_veletis__GGSD01039675.1 (Orthoptera)	0.74014	0.74365	0.75156	0.72514	0.69312	0.69364	0.7102	0.70262	0.78495	0.58711	0.57389	0.528	0.79278	0.82858	0.76045	0.82842	0.80596	0.87747	0.64761	0.838	0.81823	0.84941	0.7844	0	0.7908	0.78647	0.83651	0.8068	0.73993	0.79718	0.75497	0.59806	0.82556	0.80727	0.79316	0.76205	0.7368	0.77005	0.70923	0.62142	0.50272	0.82622	0.8013	0.79458	0.8302	0.79001	0.81564	0.78265	0.82433
Gryllus_veletis__GGSD01075269.1 (Orthoptera)	0.72581	0.77157	0.76708	0.71787	0.72303	0.72809	0.70195	0.69472	0.84216	0.60965	0.49567	0.51955	0.77815	0.8246	0.75385	0.81637	0.82094	0.80107	0.62936	0.84453	0.84334	0.86283	0.77351	0	0.8097	0.80542	0.83597	0.78858	0.72681	0.83675	0.78691	0.58505	0.89733	0.80334	0.78147	0.78603	0.71247	0.79208	0.69689	0.626	0.50225	0.75409	0.86145	0.78671	0.79057	0.83735	0.84857	0.82646	0.74833
Gymnomerus_laevipes__GBTN01016079.1 (Hymenoptera)	0.79059	0.81152	0.80078	0.77671	0.78538	0.79376	0.78193	0.77115	0.90434	0.6624	0.51372	0.56948	0.84748	0.86556	0.82743	0.86447	0.85595	0.85053	0.66256	0.8796	0.87325	0.88809	0.81661	0	0.88221	0.87882	0.87766	0.84091	0.79306	0.92033	0.82185	0.64332	0.93355	0.85506	0.83606	0.86611	0.77329	0.85386	0.76256	0.67763	0.55473	0.80285	0.92421	0.82903	0.83706	0.9158	0.92612	0.89853	0.79531
Gymnosoma_nitens__GGHC01007844.1 (Diptera)	0.92252	0.81266	0.79261	0.86423	0.84238	0.8441	0.83681	0.83617	0.84773	0.64726	0.53776	0.58789	0.86632	0.87012	0.84627	0.8535	0.85953	0.87781	0.69217	0.88222	0.85871	0.86242	0.84016	0	0.8522	0.8433	0.89155	0.87691	0.91545	0.85495	0.84537	0.6596	0.88526	0.87962	0.85803	0.86239	0.82832	0.85949	0.78894	0.71561	0.57078	0.8707	0.8711	0.83344	0.84419	0.86186	0.86015	0.84801	0.87901
Gynaikothrips_ficorum__GAXG02101880.1 (Thysanoptera)	0.85434	0.82792	0.82788	0.84322	0.814	0.80187	0.81043	0.80129	0.91075	0.65899	0.55206	0.59754	0.93406	0.9164	0.92475	0.91689	0.91341	0.92093	0.74379	0.92233	0.92308	0.91699	0.90435	0	0.92147	0.91357	0.93179	0.93619	0.86522	0.9329	0.86025	0.68149	0.92597	0.92186	0.90574	0.88792	0.81946	0.86483	0.82106	0.73281	0.58105	0.85621	0.93061	0.85934	0.90931	0.92	0.92764	0.91452	0.85988
Gyrinus_marinus__GAUY02021306.1 (Coleoptera)	0.77152	0.81422	0.80902	0.74842	0.7659	0.7743	0.75634	0.74817	0.8924	0.64725	0.51113	0.54548	0.82461	0.87983	0.79804	0.86224	0.85554	0.84611	0.66158	0.89691	0.88604	0.91878	0.80082	0	0.85558	0.8663	0.8875	0.82422	0.77214	0.89087	0.82402	0.62108	0.92531	0.8378	0.81436	0.85222	0.76119	0.84926	0.73629	0.65513	0.53057	0.80181	0.89893	0.83625	0.83693	0.8641	0.89321	0.87113	0.80354
Haematobia_irritans__GGLM01010476.1 (Diptera)	0.9438	0.81196	0.79001	0.88024	0.84584	0.84787	0.84206	0.84624	0.8427	0.65735	0.5317	0.60282	0.86547	0.8702	0.84954	0.85908	0.8657	0.87234	0.69854	0.87451	0.86145	0.86929	0.85254	0	0.85481	0.8462	0.88659	0.87978	0.93209	0.84925	0.84793	0.67055	0.88463	0.87699	0.84925	0.85158	0.84341	0.87118	0.80609	0.72542	0.57366	0.87322	0.86923	0.8425	0.84923	0.8626	0.85702	0.83897	0.8698
Halictus_quadricinctus__GBQP01020763.1 (Hymenoptera)	0.77637	0.79505	0.80293	0.7756	0.78437	0.78899	0.77879	0.76936	0.88007	0.64238	0.51805	0.56607	0.84957	0.84519	0.82816	0.86466	0.83685	0.83832	0.65649	0.86047	0.85276	0.86504	0.8107	0	0.86308	0.87164	0.86706	0.83421	0.78308	0.90481	0.80994	0.63865	0.90271	0.85165	0.84005	0.84918	0.76177	0.84427	0.76034	0.67627	0.54788	0.78683	0.89815	0.79908	0.82814	0.8922	0.90166	0.88165	0.78845
Halictus_quadricinctus__GBQP01017002.1 (Hymenoptera)	0.70213	0.75525	0.74209	0.73278	0.73073	0.73212	0.73041	0.74205	0.724	0.82213	0.37521	0.81077	0.72034	0.72448	0.74366	0.75071	0.72063	0.73021	0.47861	0.7354	0.71996	0.70413	0.68471	0	0.75647	0.73435	0.73644	0.7034	0.72474	0.72463	0.72647	0.82344	0.76063	0.76222	0.73466	0.76604	0.76239	0.79376	0.80548	0.76548	0.86466	0.73988	0.74107	0.69632	0.68743	0.74451	0.73648	0.72372	0.71556
Halyomorpha_halys__GDCO01091034.1 (Hemiptera)	0.70069	0.7546	0.76522	0.68609	0.68966	0.69227	0.67423	0.66853	0.78107	0.59582	0.50334	0.49194	0.74358	0.86087	0.72357	0.80777	0.82966	0.78315	0.60438	0.85592	0.85013	0.85497	0.7399	0	0.8066	0.80344	0.83571	0.75459	0.70043	0.79575	0.74203	0.55788	0.83151	0.76313	0.74702	0.76571	0.69656	0.77134	0.67404	0.58767	0.49025	0.72621	0.80942	0.79505	0.7874	0.77506	0.80023	0.78514	0.72438
Haploembia_palaui__GAZA02093773.1 (Embioptera)	0.74577	0.79466	0.7926	0.73813	0.73251	0.73207	0.72273	0.71248	0.84339	0.65039	0.5222	0.53979	0.79216	0.85924	0.77219	0.84747	0.83094	0.84033	0.64072	0.8892	0.87429	0.89857	0.78696	0	0.83444	0.85232	0.874	0.80637	0.74628	0.84492	0.79089	0.60624	0.88094	0.81552	0.79088	0.83323	0.74676	0.82489	0.71551	0.64237	0.52519	0.78955	0.84982	0.82321	0.82207	0.8318	0.85226	0.84669	0.78827
Harpactus_elegans__GBNF01011061.1 (Hymenoptera)	0.77798	0.81392	0.81251	0.76792	0.77933	0.78511	0.76371	0.7581	0.91774	0.66761	0.51563	0.56277	0.84949	0.87654	0.83396	0.87577	0.86255	0.84499	0.66272	0.89279	0.88026	0.90558	0.81921	0	0.89446	0.89472	0.89239	0.84183	0.78671	0.92392	0.82516	0.63801	0.92642	0.85725	0.84063	0.86314	0.76219	0.85477	0.75835	0.67993	0.54928	0.78678	0.93827	0.82454	0.84131	0.90136	0.93057	0.90732	0.7837
Harpactus_elegans__GBNF01019193.1 (Hymenoptera)	0.77402	0.81255	0.80787	0.75276	0.75749	0.76147	0.74725	0.73593	0.8905	0.63606	0.51709	0.54103	0.81832	0.87669	0.79838	0.87364	0.85443	0.85521	0.66964	0.89356	0.87403	0.91958	0.81248	0	0.85846	0.86168	0.886	0.83618	0.77564	0.89203	0.81328	0.6126	0.92446	0.84351	0.82691	0.83152	0.75418	0.83961	0.72839	0.64562	0.5254	0.80689	0.89996	0.8382	0.84567	0.87665	0.92292	0.87284	0.80375
Hebecnema_umbratica__GGHN01003675.1 (Diptera)	0.9119	0.80208	0.78387	0.85205	0.81482	0.8199	0.80933	0.81534	0.82014	0.63987	0.5429	0.58432	0.83937	0.85456	0.82087	0.84217	0.85648	0.86766	0.68466	0.8763	0.86282	0.86457	0.82779	0	0.83821	0.82216	0.8789	0.85674	0.91016	0.8339	0.84065	0.65472	0.86692	0.86269	0.83216	0.83906	0.83709	0.84405	0.78102	0.71414	0.55792	0.86127	0.85168	0.84199	0.8414	0.8472	0.8404	0.8258	0.86336
Heliconius_cydno__GGKC01037615.1-1 (Lepidoptera)	0.79464	0.8002	0.74794	0.78132	0.76056	0.76634	0.77409	0.77276	0.78742	0.62353	0.55105	0.56203	0.78537	0.79203	0.77322	0.80366	0.80492	0.87443	0.6344	0.82075	0.80077	0.82648	0.77016	0	0.79294	0.77967	0.81984	0.7991	0.80547	0.78586	0.82797	0.65051	0.81778	0.81608	0.78811	0.82373	0.84125	0.84293	0.75937	0.66655	0.55386	0.91861	0.78613	0.78606	0.79621	0.79449	0.79414	0.77861	0.92561
Heliconius_cydno__GGKC01037614.1 (Lepidoptera)	0.79464	0.8002	0.74794	0.78132	0.76056	0.76634	0.77409	0.77276	0.78742	0.62353	0.55105	0.56203	0.78537	0.79203	0.77322	0.80366	0.80492	0.87443	0.6344	0.82075	0.80077	0.82648	0.77016	0	0.79294	0.77967	0.81984	0.7991	0.80547	0.78586	0.82797	0.65051	0.81778	0.81608	0.78811	0.82373	0.84125	0.84293	0.75937	0.66655	0.55386	0.91861	0.78613	0.78606	0.79621	0.79449	0.79414	0.77861	0.92561
Heliconius_cydno__GGKC01037613.1 (Lepidoptera)	0.79509	0.80607	0.74802	0.7804	0.76432	0.7683	0.77593	0.77568	0.78855	0.63004	0.55062	0.56861	0.79144	0.7952	0.77596	0.80445	0.80789	0.88247	0.63881	0.82729	0.80698	0.82972	0.77312	0	0.80254	0.78101	0.82311	0.80335	0.80483	0.78693	0.83646	0.65302	0.82345	0.81681	0.78766	0.83034	0.84088	0.8516	0.76439	0.66862	0.55812	0.92186	0.79074	0.79641	0.80563	0.79673	0.79703	0.78011	0.92624
Heliconius_cydno__GGKC01043579.1 (Lepidoptera)	0.77572	0.79037	0.75	0.76066	0.75679	0.76493	0.77445	0.77755	0.76697	0.62564	0.53852	0.56587	0.76885	0.78598	0.75522	0.7895	0.78622	0.81217	0.61659	0.81406	0.79653	0.80633	0.75166	0	0.7964	0.76737	0.80968	0.77115	0.78784	0.77548	0.81575	0.65015	0.80758	0.7936	0.76974	0.80254	0.89686	0.82475	0.75774	0.65943	0.5856	0.85855	0.77424	0.79231	0.78852	0.7781	0.77681	0.76003	0.85642
Heliconius_cydno__GGKC01043574.1 (Lepidoptera)	0.77572	0.79037	0.75	0.76066	0.75679	0.76493	0.77445	0.77755	0.76697	0.62564	0.53852	0.56587	0.76885	0.78598	0.75522	0.7895	0.78622	0.81217	0.61659	0.81406	0.79653	0.80633	0.75166	0	0.7964	0.76737	0.80968	0.77115	0.78784	0.77548	0.81575	0.65015	0.80758	0.7936	0.76974	0.80254	0.89686	0.82475	0.75774	0.65943	0.5856	0.85855	0.77424	0.79231	0.78852	0.7781	0.77681	0.76003	0.85642
Helicoverpa_armigera__GBDM01018462.1 (Lepidoptera)	0.77327	0.79927	0.74977	0.77058	0.75617	0.76187	0.76958	0.76157	0.79011	0.61827	0.55065	0.55923	0.78756	0.79494	0.77405	0.80595	0.80114	0.8799	0.63418	0.82138	0.80217	0.82839	0.76663	0	0.79202	0.77902	0.81547	0.79173	0.78781	0.78652	0.82547	0.63989	0.81765	0.81254	0.77945	0.82314	0.82316	0.82999	0.75442	0.65369	0.54496	0.90382	0.78939	0.79549	0.79725	0.79653	0.79557	0.78256	0.92182
Helicoverpa_armigera__GBXD01017307.1-1 (Lepidoptera)	0.77327	0.79927	0.74977	0.77058	0.75617	0.76187	0.76958	0.76157	0.79011	0.61827	0.55065	0.55923	0.78756	0.79494	0.77405	0.80595	0.80114	0.8799	0.63418	0.82138	0.80217	0.82839	0.76663	0	0.79202	0.77902	0.81547	0.79173	0.78781	0.78652	0.82547	0.63989	0.81765	0.81254	0.77945	0.82314	0.82316	0.82999	0.75442	0.65369	0.54496	0.90382	0.78939	0.79549	0.79725	0.79653	0.79557	0.78256	0.92182
Helicoverpa_armigera__GBXD01015596.1 (Lepidoptera)	0.77327	0.79927	0.74977	0.77058	0.75617	0.76187	0.76958	0.76157	0.79011	0.61827	0.55065	0.55923	0.78756	0.79494	0.77405	0.80595	0.80114	0.8799	0.63418	0.82138	0.80217	0.82839	0.76663	0	0.79202	0.77902	0.81547	0.79173	0.78781	0.78652	0.82547	0.63989	0.81765	0.81254	0.77944	0.82314	0.82316	0.82998	0.75441	0.65369	0.54496	0.90382	0.78939	0.79548	0.79725	0.79653	0.79557	0.78256	0.92182
Helicoverpa_armigera__GFNP01006545.1 (Lepidoptera)	0.77327	0.79927	0.74977	0.77058	0.75617	0.76187	0.76958	0.76157	0.79011	0.61827	0.55065	0.55923	0.78756	0.79494	0.77405	0.80595	0.80114	0.8799	0.63418	0.82138	0.80217	0.82839	0.76663	0	0.79202	0.77902	0.81547	0.79173	0.78781	0.78652	0.82547	0.63989	0.81765	0.81254	0.77944	0.82314	0.82316	0.82998	0.75441	0.65369	0.54496	0.90382	0.78939	0.79548	0.79725	0.79653	0.79557	0.78256	0.92182
Helicoverpa_armigera__GFWI01189204.1 (Lepidoptera)	0.77327	0.79927	0.74977	0.77058	0.75617	0.76187	0.76958	0.76157	0.79011	0.61827	0.55065	0.55923	0.78756	0.79494	0.77405	0.80595	0.80114	0.8799	0.63418	0.82138	0.80217	0.82839	0.76663	0	0.79202	0.77902	0.81547	0.79173	0.78781	0.78652	0.82547	0.63989	0.81765	0.81254	0.77944	0.82314	0.82316	0.82998	0.75441	0.65369	0.54496	0.90382	0.78939	0.79548	0.79725	0.79653	0.79557	0.78256	0.92182
Helicoverpa_assulta__GBTA01027434.1 (Lepidoptera)	0.76568	0.79357	0.73708	0.74488	0.75572	0.76516	0.76866	0.76358	0.77527	0.63437	0.54219	0.55292	0.76044	0.7813	0.75269	0.79367	0.77906	0.81614	0.61004	0.81101	0.79965	0.81821	0.75071	0	0.78326	0.78088	0.80304	0.76865	0.78043	0.78014	0.81642	0.64986	0.80978	0.80073	0.76903	0.81631	0.87484	0.81313	0.7431	0.66019	0.56603	0.85657	0.78106	0.77891	0.77662	0.78103	0.78831	0.79278	0.85102
Helicoverpa_assulta__GBTA01027433.1 (Lepidoptera)	0.76568	0.79357	0.73708	0.74488	0.75572	0.76516	0.76866	0.76358	0.77527	0.63437	0.54219	0.55292	0.76044	0.7813	0.75269	0.79367	0.77906	0.81614	0.61004	0.81101	0.79965	0.81821	0.75071	0	0.78326	0.78088	0.80304	0.76865	0.78043	0.78014	0.81642	0.64986	0.80978	0.80073	0.76903	0.81631	0.87484	0.81313	0.7431	0.66019	0.56603	0.85657	0.78106	0.77891	0.77662	0.78103	0.78831	0.79278	0.85102
Heliothis_virescens__GEBL01002913.1 (Lepidoptera)	0.80418	0.8202	0.77992	0.81233	0.75673	0.76503	0.75679	0.75616	0.79915	0.55198	0.52702	0.44543	0.82068	0.83365	0.77002	0.85993	0.85902	0.86458	0.86883	0.87676	0.86179	0.87276	0.85557	0	0.82265	0.78616	0.87429	0.8651	0.79513	0.80767	0.8001	0.57812	0.84818	0.82834	0.80697	0.80511	0.75904	0.81351	0.71875	0.59275	0.43646	0.85114	0.8181	0.86356	0.88591	0.80678	0.80512	0.78361	0.84776
Hemideina_crassidens__GFBX01001472.1 (Orthoptera)	0.66942	0.69966	0.66344	0.66965	0.65888	0.66206	0.67154	0.66613	0.67487	0.5399	0.49886	0.49008	0.67809	0.69053	0.66451	0.69778	0.69755	0.76339	0.54879	0.7082	0.70427	0.70381	0.66931	0	0.69532	0.68055	0.70351	0.68164	0.67656	0.68423	0.70313	0.55889	0.70209	0.71034	0.67751	0.69919	0.70973	0.71058	0.6565	0.57676	0.47732	0.77101	0.68088	0.68617	0.6878	0.67992	0.68518	0.6773	0.75492
Heriades_truncorum__GBQK01016006.1 (Hymenoptera)	0.78425	0.79782	0.79075	0.76912	0.7878	0.79417	0.78138	0.77141	0.90517	0.66126	0.51657	0.5572	0.82343	0.8324	0.80896	0.85	0.82918	0.83705	0.64311	0.85838	0.85723	0.87931	0.79852	0	0.8586	0.86175	0.85692	0.81953	0.79252	0.92409	0.81768	0.63905	0.92895	0.85026	0.82899	0.86682	0.77021	0.84156	0.74947	0.6747	0.54927	0.80012	0.91033	0.82125	0.81188	0.89811	0.92771	0.90901	0.793
Heterochelus_sp._AD-2015__GDNJ01031891.1 (Coleoptera)	0.79939	0.85166	0.82655	0.78332	0.77354	0.77648	0.76848	0.75795	0.88338	0.65218	0.53168	0.54961	0.84497	0.89488	0.82595	0.87338	0.88322	0.8697	0.68755	0.91286	0.89008	0.91677	0.83466	0	0.90151	0.87871	0.91089	0.86007	0.80397	0.87888	0.86605	0.6355	0.91374	0.86355	0.8472	0.86905	0.78842	0.85477	0.7633	0.67135	0.54574	0.82827	0.89832	0.88419	0.88046	0.87069	0.89403	0.88301	0.83152
Heterochelus_sp._AD-2015__GDNJ01032757.1 (Coleoptera)	0.79252	0.83474	0.8197	0.78683	0.77301	0.77661	0.76788	0.75912	0.87124	0.64095	0.5443	0.55055	0.84645	0.89421	0.82167	0.88369	0.8857	0.86837	0.68346	0.90413	0.90299	0.90201	0.84023	0	0.88889	0.86419	0.91027	0.866	0.79623	0.88401	0.86511	0.63329	0.90886	0.86949	0.8503	0.85254	0.78397	0.84625	0.75635	0.67487	0.54835	0.82326	0.89348	0.87592	0.88729	0.86775	0.90227	0.87332	0.82319
Heterodontonyx_sp._AD-2014__GBNZ01010736.1 (Hymenoptera)	0.76641	0.80851	0.79546	0.75644	0.77082	0.76875	0.75686	0.74709	0.92183	0.65711	0.50023	0.54907	0.82756	0.86075	0.80566	0.85157	0.84933	0.82495	0.64548	0.88621	0.87228	0.89546	0.79452	0	0.87865	0.87479	0.87398	0.81748	0.77093	0.92154	0.81328	0.62152	0.92175	0.83618	0.81328	0.85347	0.75454	0.84855	0.73817	0.66099	0.53655	0.78285	0.91521	0.82064	0.81712	0.88276	0.90457	0.89055	0.77602
Heteropelma_amictum__GBPJ01016033.1 (Hymenoptera)	0.75534	0.81809	0.79077	0.73747	0.74739	0.754	0.73994	0.73206	0.87294	0.6422	0.52404	0.54189	0.80863	0.85772	0.79137	0.86955	0.83585	0.85439	0.66194	0.87362	0.86902	0.89692	0.80786	0	0.84103	0.84361	0.87229	0.81924	0.76141	0.87619	0.80748	0.61523	0.90172	0.8363	0.81819	0.83602	0.74889	0.82386	0.72579	0.65457	0.53195	0.80568	0.881	0.82621	0.83917	0.87738	0.89499	0.87742	0.79715
Heteropelma_amictum__GBPJ01015151.1 (Hymenoptera)	0.82594	0.82992	0.82031	0.8046	0.80796	0.8041	0.81215	0.80257	0.92254	0.66332	0.53206	0.58751	0.89377	0.87747	0.87211	0.90782	0.87451	0.89286	0.70078	0.90715	0.89607	0.9236	0.85757	0	0.90719	0.90594	0.89678	0.88622	0.82773	0.94193	0.84378	0.67156	0.95016	0.89455	0.87619	0.89429	0.81341	0.87507	0.80062	0.71229	0.57568	0.84664	0.93534	0.84153	0.88123	0.92631	0.93691	0.92376	0.84333
Heteropsilopus_ingenuus__GCGO01023201.1 (Diptera)	0.89904	0.862	0.83264	0.89288	0.8643	0.8671	0.86293	0.86644	0.85536	0.66988	0.55231	0.61239	0.88234	0.87764	0.87484	0.86996	0.88497	0.89379	0.70429	0.8935	0.8781	0.87884	0.85743	0	0.87681	0.852	0.91055	0.89005	0.91129	0.86168	0.88432	0.69527	0.89765	0.90236	0.86769	0.88842	0.88073	0.90397	0.83848	0.74751	0.5938	0.91687	0.87201	0.85497	0.87129	0.87559	0.87077	0.85131	0.91497
Heteropsilopus_ingenuus__GCGO01015762.1 (Diptera)	0.8443	0.812	0.78141	0.8257	0.87097	0.86483	0.86085	0.85632	0.7934	0.86712	0.39345	0.86603	0.82542	0.80125	0.83902	0.78053	0.80723	0.82307	0.59092	0.80976	0.80083	0.77644	0.77273	0	0.82099	0.80817	0.82536	0.7862	0.84727	0.79504	0.81885	0.85976	0.834	0.83135	0.80457	0.8263	0.80815	0.83725	0.85117	0.87526	0.8347	0.8239	0.80685	0.75567	0.76206	0.81017	0.79981	0.79219	0.80295
Holacanthella_duospinosa__GFPE01017498.1 (Poduromorpha)	0.86203	0.86105	0.84184	0.83494	0.8249	0.82674	0.82871	0.81692	0.9046	0.66094	0.5488	0.603	0.9213	0.91724	0.88909	0.9245	0.90848	0.93526	0.73741	0.92231	0.91403	0.92703	0.887	0	0.90795	0.90718	0.9307	0.91585	0.86374	0.9178	0.87471	0.68584	0.94473	0.92617	0.90809	0.87996	0.85814	0.89092	0.8224	0.7325	0.5849	0.88988	0.91579	0.86673	0.91081	0.90683	0.93002	0.89848	0.88693
Holacanthella_duospinosa__GFPE01017497.1 (Poduromorpha)	0.85725	0.86365	0.85134	0.84235	0.82629	0.82816	0.83264	0.82296	0.91019	0.66398	0.55628	0.60664	0.92245	0.9196	0.89266	0.93051	0.91169	0.93768	0.73318	0.9245	0.91529	0.92166	0.8943	0	0.91033	0.90681	0.93644	0.92041	0.86056	0.92002	0.87579	0.6949	0.94811	0.93147	0.9129	0.88088	0.85489	0.89304	0.83101	0.73828	0.5925	0.88632	0.92034	0.8744	0.90627	0.91065	0.93365	0.90269	0.8798
Homalodisca_liturata__GECU01025125.1 (Hemiptera)	0.86879	0.83551	0.82551	0.84212	0.82138	0.82112	0.82219	0.81159	0.9064	0.65327	0.56263	0.59154	0.92315	0.92323	0.90176	0.92666	0.92058	0.92972	0.74367	0.92379	0.92127	0.92556	0.91405	0	0.91148	0.91304	0.9421	0.93353	0.87917	0.91719	0.88163	0.6815	0.93155	0.93099	0.91153	0.8861	0.84279	0.88439	0.81149	0.73144	0.58051	0.88685	0.92783	0.8684	0.90547	0.91991	0.93298	0.90788	0.88271
Homalodisca_liturata__GECU01025033.1 (Hemiptera)	0.86873	0.83683	0.82882	0.84194	0.82149	0.81983	0.82181	0.81125	0.90395	0.6494	0.5658	0.59395	0.92407	0.92477	0.90073	0.93145	0.92324	0.93373	0.7474	0.93218	0.92031	0.93301	0.91764	0	0.91162	0.91172	0.94466	0.93318	0.87742	0.91458	0.87888	0.67992	0.93086	0.93348	0.91361	0.8822	0.84034	0.88598	0.81318	0.72964	0.58202	0.88569	0.92724	0.87828	0.90898	0.91689	0.93369	0.90231	0.88053
Homalodisca_liturata__GECU01006263.1 (Hemiptera)	0.6299	0.67417	0.64597	0.61114	0.6119	0.62114	0.63535	0.62599	0.63411	0.49834	0.49298	0.45365	0.63531	0.66541	0.61647	0.68628	0.65358	0.77643	0.52209	0.71067	0.67664	0.70622	0.65402	0	0.65618	0.63982	0.70675	0.64688	0.63215	0.6407	0.65347	0.51623	0.6605	0.66723	0.64334	0.64505	0.66907	0.66094	0.60565	0.51414	0.43566	0.69956	0.64344	0.72758	0.69647	0.64371	0.6517	0.64011	0.7178
Homalodisca_liturata__GECU01017252.1 (Hemiptera)	0.77703	0.80993	0.7927	0.76041	0.75154	0.75238	0.74113	0.73783	0.85333	0.64224	0.52292	0.54406	0.81163	0.87536	0.79682	0.85166	0.8778	0.83751	0.66	0.88193	0.86361	0.89076	0.80219	0	0.86332	0.85797	0.89227	0.82729	0.78579	0.85094	0.85468	0.61861	0.88178	0.83553	0.80793	0.83778	0.78277	0.84026	0.73861	0.65263	0.53625	0.80131	0.85888	0.83915	0.8451	0.8351	0.85294	0.84317	0.81476
Hydrochara_caraboides__GDPR01017967.1 (Coleoptera)	0.77379	0.82313	0.80433	0.76858	0.75438	0.76308	0.74891	0.74345	0.81782	0.64453	0.55083	0.54017	0.78641	0.84463	0.76579	0.85281	0.82682	0.84881	0.64291	0.88664	0.8495	0.88745	0.79116	0	0.84165	0.81702	0.88375	0.80118	0.77738	0.82132	0.83415	0.63019	0.85386	0.81822	0.78682	0.82615	0.78319	0.84546	0.74839	0.64052	0.54381	0.81708	0.83316	0.91409	0.85014	0.82388	0.84029	0.81885	0.80744
Hydrochara_caraboides__GDPR01017966.1 (Coleoptera)	0.77379	0.82313	0.80433	0.76858	0.75438	0.76308	0.74891	0.74345	0.81782	0.64453	0.55083	0.54017	0.78641	0.84463	0.76579	0.85281	0.82682	0.84881	0.64291	0.88664	0.8495	0.88745	0.79116	0	0.84165	0.81702	0.88375	0.80118	0.77738	0.82132	0.83415	0.63019	0.85386	0.81822	0.78682	0.82615	0.78319	0.84546	0.74839	0.64052	0.54381	0.81708	0.83316	0.91409	0.85014	0.82388	0.8403	0.81885	0.80744
Hydrochara_caraboides__GDPR01001396.1 (Coleoptera)	0.70105	0.75753	0.74222	0.69651	0.68696	0.69019	0.67759	0.671	0.74757	0.58299	0.49886	0.50308	0.72109	0.76749	0.70089	0.7829	0.7596	0.77376	0.59641	0.81456	0.79294	0.80252	0.73314	0	0.77587	0.73947	0.80532	0.73234	0.70331	0.76213	0.75998	0.57836	0.78362	0.7524	0.73196	0.75155	0.70644	0.77115	0.68548	0.58846	0.51066	0.73517	0.77546	0.81412	0.77999	0.75264	0.77348	0.74493	0.73014
Hydroptila_sp._AD-2013__GAVM02014718.1 (Trichoptera)	0.76047	0.77832	0.75424	0.7673	0.73462	0.73886	0.7393	0.73641	0.76353	0.5926	0.51248	0.54299	0.7835	0.78223	0.77519	0.77256	0.78254	0.79534	0.60893	0.79229	0.78682	0.7771	0.75849	0	0.78862	0.76184	0.7966	0.77234	0.76741	0.76623	0.79992	0.62334	0.78619	0.7878	0.76419	0.77636	0.82219	0.79993	0.75497	0.64056	0.5452	0.80103	0.77004	0.76434	0.77591	0.77677	0.77146	0.75883	0.79984
Hydroptila_sp._AD-2013__GAVM02014811.1 (Trichoptera)	0.80181	0.84829	0.79734	0.78748	0.81138	0.81706	0.792	0.78629	0.87363	0.67891	0.51575	0.57132	0.80855	0.85661	0.79397	0.84203	0.84995	0.82956	0.64367	0.87659	0.85893	0.87275	0.77967	0	0.86314	0.84481	0.87	0.80235	0.81024	0.84858	0.88681	0.66079	0.88433	0.82882	0.79308	0.8708	0.82841	0.88898	0.77859	0.68349	0.57596	0.85808	0.88497	0.83791	0.8228	0.85445	0.85746	0.84717	0.85479
Hylaeus_variegatus__GBPS01013299.1 (Hymenoptera)	0.77508	0.80377	0.79682	0.76082	0.78455	0.77943	0.76825	0.76027	0.90056	0.63851	0.52121	0.55542	0.83312	0.85397	0.8178	0.86574	0.84125	0.83824	0.65786	0.87624	0.88	0.88845	0.81004	0	0.87373	0.87396	0.86372	0.82739	0.7782	0.9339	0.81384	0.62726	0.91965	0.84852	0.82771	0.85552	0.75827	0.8427	0.75033	0.67158	0.53914	0.78867	0.9198	0.80142	0.82908	0.90102	0.91185	0.90073	0.78746
Hylaeus_variegatus__GBPS01005203.1 (Hymenoptera)	0.88249	0.83532	0.81578	0.87476	0.93022	0.92411	0.92927	0.93444	0.84526	0.81651	0.35947	0.7352	0.88651	0.84176	0.86841	0.84596	0.85562	0.86794	0.86785	0.8426	0.84864	0.84442	0.84524	0	0.85414	0.84507	0.86316	0.8467	0.87267	0.83698	0.84754	0.879	0.88412	0.88451	0.86629	0.87847	0.86805	0.87438	0.87332	0.93228	0.67331	0.85982	0.85162	0.79438	0.82526	0.85152	0.86739	0.8221	0.85742
Hyles_euphorbiae__GCDK01017465.1 (Lepidoptera)	0.75697	0.77593	0.73472	0.7543	0.73731	0.74285	0.75442	0.75318	0.7566	0.60978	0.52383	0.55374	0.76576	0.77076	0.75795	0.77435	0.78216	0.8085	0.60357	0.79537	0.78928	0.79203	0.74358	0	0.77107	0.75094	0.78957	0.76118	0.76682	0.76157	0.80526	0.63457	0.78725	0.78608	0.7597	0.79043	0.87333	0.80424	0.74626	0.65838	0.55889	0.84595	0.76491	0.76599	0.77883	0.76814	0.75812	0.74956	0.84482
Hypocaccus_fitchi__GDLI01011944.1 (Coleoptera)	0.82053	0.84189	0.81902	0.80284	0.77613	0.78316	0.79249	0.77909	0.87829	0.63491	0.54589	0.56324	0.87643	0.88763	0.84946	0.88849	0.87388	0.89479	0.70155	0.90176	0.88453	0.89846	0.85947	0	0.89008	0.88075	0.89891	0.88612	0.82637	0.89696	0.87825	0.65694	0.90961	0.89039	0.87226	0.85541	0.81382	0.85613	0.78527	0.68998	0.55524	0.84202	0.90169	0.86129	0.90691	0.8874	0.89676	0.8843	0.84984
Hyposoter_didymator__GBPE01011586.1 (Hymenoptera)	0.74454	0.79539	0.76957	0.73584	0.73394	0.74327	0.73299	0.72778	0.81877	0.62715	0.52125	0.53485	0.77928	0.83389	0.75578	0.83643	0.79716	0.83229	0.62912	0.86209	0.82563	0.87555	0.76987	0	0.81038	0.80461	0.87436	0.78564	0.75466	0.82095	0.77758	0.60669	0.85692	0.8006	0.78397	0.8038	0.7469	0.79763	0.71753	0.63314	0.52386	0.78513	0.83111	0.82173	0.84727	0.8352	0.83824	0.81702	0.7789
Hyposoter_didymator__GBPE01020175.1 (Hymenoptera)	0.82303	0.84838	0.83024	0.81945	0.79702	0.80325	0.79653	0.78856	0.89409	0.67269	0.54856	0.58944	0.88207	0.88531	0.86246	0.89711	0.88274	0.89732	0.71594	0.90798	0.90069	0.91939	0.85076	0	0.90898	0.90011	0.90427	0.88617	0.8317	0.92079	0.86371	0.66833	0.9384	0.89305	0.86625	0.8987	0.81733	0.88869	0.799	0.70006	0.56566	0.85591	0.91211	0.84715	0.87495	0.91722	0.92551	0.90898	0.85705
Hyposoter_didymator__GBPE01020176.1 (Hymenoptera)	0.77691	0.8614	0.82072	0.78171	0.78985	0.78644	0.79911	0.80769	0.78696	0.79807	0.46379	0.75588	0.7969	0.77724	0.81863	0.81303	0.78331	0.80831	0.60015	0.80595	0.78919	0.78653	0.7715	0	0.82757	0.80052	0.80263	0.77555	0.79812	0.79688	0.80625	0.87396	0.8196	0.81557	0.79212	0.84122	0.81423	0.87402	0.90538	0.81252	0.73358	0.82703	0.79962	0.78926	0.77021	0.8073	0.79405	0.80588	0.80976
Hypothenemus_hampei__GDLS01000530.1 (Coleoptera)	0.78185	0.84137	0.7905	0.76957	0.77962	0.78039	0.76052	0.75481	0.83235	0.64288	0.51573	0.55218	0.78236	0.84095	0.76727	0.81758	0.83337	0.81849	0.62429	0.86672	0.84711	0.85528	0.76418	0	0.83545	0.81796	0.86538	0.78845	0.78771	0.8289	0.90005	0.63677	0.85703	0.81739	0.7829	0.83628	0.81131	0.87047	0.74658	0.66168	0.55355	0.84141	0.83023	0.84635	0.83212	0.82172	0.83332	0.81143	0.84933
Ibalia_leucospoides_ensiger__GBVM01028250.1 (Hymenoptera)	0.78397	0.79988	0.79857	0.77249	0.78073	0.77953	0.77955	0.76681	0.91859	0.67108	0.51007	0.55821	0.8442	0.86152	0.82196	0.85666	0.84261	0.84289	0.65317	0.87337	0.87331	0.89122	0.80455	0	0.87523	0.86945	0.86471	0.82465	0.78877	0.92198	0.81982	0.63421	0.92238	0.84945	0.83586	0.87154	0.76509	0.83773	0.75203	0.67862	0.5503	0.78896	0.9178	0.82533	0.82733	0.90923	0.92964	0.91279	0.78779
Ichneumon_albiger__GBWC01001383.1 (Hymenoptera)	0.79698	0.813	0.81877	0.79281	0.79173	0.79164	0.788	0.77983	0.90448	0.65248	0.53999	0.58012	0.86177	0.87325	0.84016	0.89458	0.85913	0.87528	0.68108	0.88971	0.89669	0.90803	0.84229	0	0.87971	0.87863	0.8826	0.86021	0.80246	0.91169	0.83496	0.65809	0.94147	0.88412	0.86232	0.85508	0.781	0.85935	0.77778	0.69672	0.56477	0.82129	0.91858	0.82399	0.85374	0.9188	0.92202	0.90467	0.81529
Inocellia_crassicornis__GAZH02009168.1 (Raphidioptera)	0.74152	0.78578	0.79397	0.73004	0.7326	0.73172	0.71842	0.71116	0.84263	0.62221	0.50453	0.53644	0.7883	0.85639	0.77256	0.84462	0.83944	0.82524	0.64597	0.88189	0.87543	0.88257	0.79236	0	0.84407	0.83919	0.86293	0.8034	0.74494	0.86046	0.77153	0.60144	0.90121	0.81092	0.79719	0.80553	0.73158	0.81135	0.71603	0.6296	0.51948	0.7675	0.86503	0.79895	0.81332	0.8556	0.85898	0.8463	0.7607
Inocellia_crassicornis__GAZH02006893.1 (Raphidioptera)	0.77163	0.81768	0.81542	0.74988	0.76322	0.76854	0.75131	0.7435	0.88143	0.65181	0.50531	0.54876	0.81808	0.87899	0.79679	0.84977	0.85592	0.84296	0.65959	0.91385	0.87066	0.90853	0.80282	0	0.86364	0.87051	0.8922	0.82649	0.77436	0.87499	0.81291	0.6149	0.92161	0.83099	0.81816	0.84439	0.76029	0.84989	0.72999	0.6508	0.53248	0.7959	0.8917	0.8255	0.8236	0.85809	0.88364	0.87187	0.80509
Inostemma_sp._AD-2014__GBVB01032293.1 (Hymenoptera)	0.78797	0.80074	0.80817	0.78089	0.79448	0.79027	0.77708	0.76773	0.90946	0.65961	0.51552	0.56977	0.84503	0.86349	0.82746	0.86722	0.85264	0.84482	0.66017	0.87768	0.87759	0.89316	0.81939	0	0.87309	0.88455	0.87125	0.84045	0.79154	0.93218	0.82302	0.64379	0.93938	0.86156	0.84196	0.86252	0.77386	0.86012	0.75834	0.68772	0.5534	0.80816	0.92145	0.80673	0.83043	0.91023	0.92439	0.90996	0.80196
Inostemma_sp._AD-2014__GBVB01032292.1 (Hymenoptera)	0.78624	0.79874	0.80528	0.77941	0.79818	0.79509	0.77838	0.76971	0.90883	0.65588	0.51534	0.56963	0.84625	0.86534	0.82895	0.86995	0.85151	0.84547	0.66174	0.87756	0.87753	0.89459	0.82103	0	0.87495	0.88617	0.87193	0.84108	0.7922	0.93238	0.81878	0.64173	0.94042	0.86017	0.84101	0.86079	0.76893	0.85717	0.76105	0.6858	0.55197	0.80139	0.92221	0.80289	0.83258	0.91055	0.92728	0.90976	0.7963
Ips_typographus__GACR01008220.1 (Coleoptera)	0.78379	0.83797	0.7903	0.78501	0.78076	0.77314	0.76734	0.76186	0.83366	0.64614	0.49689	0.56578	0.81175	0.83272	0.79743	0.83333	0.82754	0.82573	0.6418	0.84415	0.84332	0.83988	0.78439	0	0.8551	0.83101	0.85908	0.81166	0.78799	0.83809	0.91407	0.64821	0.8616	0.82995	0.79519	0.84515	0.79739	0.86085	0.7599	0.6719	0.55702	0.8259	0.8417	0.84398	0.83832	0.84112	0.84837	0.82618	0.82704
Ischnura_elegans__GFWX01077744.1 (Odonata)	0.61951	0.60948	0.64909	0.61329	0.57312	0.57441	0.5743	0.57041	0.63207	0.452	0.43306	0.40398	0.648	0.68692	0.62584	0.66673	0.65425	0.67711	0.55885	0.6828	0.66698	0.68423	0.66408	0	0.63775	0.63211	0.6864	0.66506	0.61528	0.64362	0.6133	0.47207	0.66081	0.65283	0.64066	0.60365	0.59239	0.61898	0.58181	0.50226	0.3952	0.62882	0.64463	0.64609	0.68567	0.64009	0.65134	0.62781	0.62626
Ischnura_elegans__GFWX01083918.1 (Odonata)	0.61731	0.72458	0.70873	0.60493	0.61047	0.61028	0.60266	0.6003	0.70997	0.54308	0.44277	0.44094	0.65223	0.7352	0.63322	0.69217	0.70229	0.69817	0.52564	0.73931	0.72751	0.7617	0.65048	0	0.69353	0.69095	0.73799	0.6558	0.62787	0.68534	0.68074	0.49771	0.73265	0.66428	0.65418	0.68524	0.62507	0.67156	0.59246	0.52377	0.42731	0.65772	0.69912	0.72683	0.69316	0.69196	0.70538	0.69237	0.65508
Ischnura_elegans__GFWX01003313.1 (Odonata)	0.70678	0.74245	0.7559	0.70478	0.70162	0.70324	0.69295	0.68625	0.81355	0.60391	0.51423	0.50834	0.76162	0.83798	0.73689	0.81623	0.80191	0.8	0.6153	0.85044	0.84469	0.86579	0.76437	0	0.80701	0.79028	0.84646	0.77041	0.7113	0.80889	0.75886	0.57071	0.83786	0.78932	0.77254	0.78561	0.69322	0.77559	0.68147	0.61745	0.50866	0.73867	0.818	0.7913	0.82033	0.81966	0.82338	0.80773	0.73914
Ischnura_elegans__GFWX01060134.1 (Odonata)	0.71871	0.77767	0.78309	0.71744	0.72654	0.72082	0.71222	0.70458	0.82962	0.61071	0.49944	0.52408	0.77195	0.82471	0.75637	0.82388	0.81132	0.80864	0.62471	0.85554	0.87044	0.85937	0.77307	0	0.82065	0.81852	0.83985	0.78262	0.72327	0.84035	0.7749	0.58443	0.88534	0.7986	0.7813	0.78693	0.71909	0.79155	0.69553	0.62418	0.50909	0.75339	0.84718	0.78034	0.78978	0.82527	0.84636	0.8235	0.74947
Isodontia_mexicana__GBPY01026519.1 (Hymenoptera)	0.78056	0.81659	0.80995	0.76999	0.78781	0.7921	0.78506	0.76773	0.91999	0.67361	0.50553	0.56705	0.8502	0.8629	0.82778	0.87174	0.84918	0.8479	0.66337	0.88353	0.86587	0.89259	0.81446	0	0.88826	0.88546	0.87578	0.83485	0.78764	0.91156	0.82994	0.64579	0.92291	0.84554	0.83396	0.86594	0.77296	0.86578	0.76451	0.67475	0.55052	0.80949	0.91823	0.82327	0.83644	0.90702	0.93208	0.89018	0.80791
Isodontia_mexicana__GBPY01023676.1 (Hymenoptera)	0.8009	0.83858	0.80715	0.77997	0.78726	0.79693	0.77983	0.77094	0.91643	0.68028	0.51354	0.5732	0.85014	0.88062	0.83225	0.86633	0.86708	0.8493	0.66652	0.89765	0.88779	0.91075	0.81404	0	0.89756	0.88963	0.88975	0.83659	0.8004	0.91764	0.84118	0.64688	0.93343	0.85343	0.83146	0.87564	0.77657	0.87016	0.76943	0.68219	0.55547	0.80617	0.94672	0.84435	0.84441	0.90773	0.92223	0.90743	0.80616
Isonychia_bicolor__GAXA02012931.1 (Ephemeroptera)	0.59309	0.62033	0.60753	0.58885	0.56243	0.56559	0.57681	0.56778	0.61552	0.48285	0.48523	0.43044	0.62118	0.65064	0.59503	0.64981	0.62729	0.72269	0.51205	0.66413	0.65647	0.66888	0.62739	0	0.62454	0.61172	0.66525	0.62571	0.59313	0.62244	0.61207	0.48668	0.64356	0.64299	0.62483	0.61014	0.60275	0.6191	0.56896	0.50151	0.40487	0.67048	0.62738	0.65422	0.65909	0.61996	0.64267	0.61859	0.65961
Katamenes_arbustorum__GBQQ01024914.1 (Hymenoptera)	0.75675	0.79798	0.81356	0.76213	0.77802	0.78776	0.76455	0.75855	0.87459	0.63049	0.48764	0.55649	0.83796	0.85013	0.81836	0.85486	0.83606	0.81309	0.64185	0.87365	0.83759	0.85627	0.791	0	0.86845	0.86797	0.85852	0.81939	0.76226	0.88052	0.81076	0.63766	0.89024	0.83713	0.81547	0.83248	0.74547	0.83761	0.75284	0.66634	0.54143	0.76821	0.87933	0.79402	0.81225	0.86851	0.88576	0.85494	0.77907
Kerria_lacca__GBDO01007114.1 (Hemiptera)	0.8495	0.852	0.84305	0.83771	0.82068	0.82143	0.82979	0.8196	0.92081	0.67743	0.54861	0.61067	0.93206	0.91759	0.9034	0.92982	0.9164	0.92411	0.7261	0.9227	0.90843	0.91854	0.8897	0	0.93032	0.9232	0.92859	0.92176	0.85027	0.9354	0.86519	0.69616	0.94691	0.93145	0.90596	0.8903	0.82992	0.88906	0.837	0.73234	0.58611	0.86855	0.94099	0.85623	0.90679	0.92684	0.94765	0.91895	0.86499
Kerria_lacca__GBDO01051596.1 (Hemiptera)	0.80295	0.79069	0.79722	0.80234	0.75832	0.76353	0.76026	0.75574	0.84181	0.52193	0.51622	0.45782	0.88102	0.91944	0.83649	0.92358	0.9186	0.90571	0.91832	0.92172	0.90903	0.92205	0.90317	0	0.86862	0.85314	0.92669	0.93265	0.79251	0.86491	0.77548	0.54667	0.90392	0.89569	0.88459	0.79291	0.70841	0.78838	0.71769	0.61778	0.42933	0.81426	0.8796	0.84816	0.90519	0.86075	0.87631	0.84757	0.80431
Kerria_lacca__GBDO01030668.1 (Hemiptera)	0.65049	0.65903	0.64535	0.62855	0.62159	0.62505	0.63929	0.6361	0.67776	0.50592	0.49196	0.46025	0.68417	0.70763	0.66208	0.70771	0.69345	0.77927	0.54875	0.71507	0.70385	0.71244	0.68078	0	0.68664	0.68632	0.71547	0.68973	0.65193	0.68819	0.66188	0.51892	0.71339	0.69612	0.68653	0.66091	0.65739	0.66585	0.61818	0.54521	0.44462	0.71494	0.68691	0.6739	0.71044	0.68633	0.69361	0.67906	0.71892
Kerria_lacca__GBDP01024494.1 (Hemiptera)	0.85241	0.85534	0.84708	0.8426	0.82414	0.82649	0.83262	0.82662	0.91647	0.66977	0.55455	0.60568	0.93641	0.91078	0.90573	0.92901	0.90775	0.92166	0.72429	0.92022	0.89885	0.91363	0.88268	0	0.92307	0.915	0.92796	0.91336	0.85305	0.92728	0.86961	0.69708	0.94242	0.93068	0.90452	0.88573	0.83976	0.89367	0.84157	0.72847	0.58359	0.87278	0.93719	0.86364	0.90634	0.92521	0.94155	0.90751	0.86921
Kerria_lacca__GBDP01004301.1 (Hemiptera)	0.85091	0.85276	0.84644	0.84226	0.81891	0.82197	0.82936	0.82351	0.91393	0.66831	0.55255	0.60455	0.93413	0.90969	0.90421	0.92762	0.90812	0.91915	0.71912	0.91868	0.90066	0.90836	0.88094	0	0.92385	0.91373	0.92839	0.91238	0.85016	0.92303	0.8685	0.69588	0.93892	0.92723	0.90446	0.88116	0.83705	0.88894	0.83783	0.72803	0.58446	0.86579	0.93541	0.85908	0.9021	0.92244	0.93735	0.90447	0.8603
Kerria_lacca__GBDP01016007.1 (Hemiptera)	0.85069	0.85061	0.84221	0.8407	0.81826	0.81905	0.82578	0.82021	0.91502	0.66591	0.55294	0.60091	0.93504	0.91019	0.9022	0.92833	0.90702	0.92215	0.72156	0.91688	0.901	0.91493	0.88214	0	0.92216	0.9168	0.92894	0.91375	0.85064	0.92656	0.86748	0.6931	0.94017	0.92595	0.90201	0.88381	0.83671	0.88906	0.83605	0.72637	0.57994	0.8657	0.93694	0.86003	0.90484	0.92216	0.94058	0.90577	0.86294
Kerria_lacca__GBDP01019878.1 (Hemiptera)	0.80295	0.79069	0.79722	0.80234	0.75832	0.76353	0.76026	0.75574	0.84181	0.52193	0.51622	0.45782	0.88102	0.91944	0.83649	0.92358	0.9186	0.90571	0.91832	0.92172	0.90903	0.92205	0.90317	0	0.86862	0.85314	0.92669	0.93265	0.79251	0.86491	0.77548	0.54667	0.90392	0.89569	0.88459	0.79291	0.70841	0.78838	0.71769	0.61778	0.42933	0.81426	0.8796	0.84816	0.90519	0.86075	0.87631	0.84757	0.80431
Kerria_lacca__GBDP01002432.1 (Hemiptera)	0.64675	0.65919	0.64435	0.62613	0.61995	0.62219	0.63738	0.63431	0.67898	0.50915	0.48874	0.46386	0.68583	0.70424	0.66285	0.70359	0.68975	0.77747	0.54977	0.70754	0.69948	0.70513	0.67602	0	0.69093	0.68852	0.70914	0.68851	0.64647	0.69037	0.66023	0.52025	0.70821	0.69188	0.68165	0.66214	0.65608	0.66365	0.61567	0.54958	0.44473	0.71926	0.68787	0.67179	0.7088	0.68331	0.69379	0.68146	0.71984
Kerria_lacca__GBDY01036184.1 (Hemiptera)	0.73128	0.75337	0.75341	0.71986	0.69029	0.69303	0.69742	0.68882	0.75827	0.56458	0.51973	0.51473	0.7765	0.80161	0.74987	0.81994	0.78068	0.82056	0.63806	0.82066	0.8129	0.81718	0.77718	0	0.79284	0.77091	0.82946	0.78629	0.73355	0.78659	0.75097	0.58214	0.80008	0.8018	0.78209	0.75187	0.72129	0.75218	0.70288	0.61911	0.49237	0.75582	0.78564	0.7907	0.80631	0.77697	0.79281	0.77273	0.7546
Kerria_lacca__GBDY01003548.1 (Hemiptera)	0.73128	0.75337	0.75341	0.71986	0.69029	0.69303	0.69742	0.68882	0.75827	0.56458	0.51973	0.51473	0.7765	0.80161	0.74987	0.81994	0.78068	0.82056	0.63806	0.82066	0.8129	0.81718	0.77718	0	0.79284	0.77091	0.82946	0.78629	0.73355	0.78659	0.75097	0.58214	0.80008	0.8018	0.78209	0.75187	0.72129	0.75218	0.70288	0.61911	0.49237	0.75582	0.78564	0.7907	0.80631	0.77697	0.79281	0.77273	0.7546
Kerria_lacca__GBDY01014850.1 (Hemiptera)	0.70378	0.73917	0.74916	0.69305	0.69234	0.68732	0.6811	0.67948	0.75673	0.57505	0.49521	0.49555	0.74637	0.8044	0.7252	0.79607	0.79469	0.77952	0.61697	0.83692	0.8125	0.8273	0.75285	0	0.77983	0.77174	0.83829	0.76127	0.70672	0.76962	0.7421	0.55826	0.8027	0.76052	0.74453	0.74501	0.68527	0.74007	0.67129	0.5961	0.48875	0.71889	0.78162	0.78186	0.78743	0.75711	0.78006	0.7632	0.71725
Kerria_lacca__GBDY01022085.1 (Hemiptera)	0.72487	0.75049	0.75664	0.71441	0.68106	0.68222	0.68799	0.68091	0.757	0.56257	0.52011	0.51001	0.77259	0.80237	0.75094	0.82121	0.78319	0.81476	0.63844	0.82537	0.81231	0.81697	0.78026	0	0.79337	0.77202	0.82855	0.78905	0.72817	0.78625	0.74498	0.58038	0.80236	0.79996	0.78133	0.74809	0.71226	0.74687	0.70142	0.6171	0.49011	0.74822	0.78662	0.78364	0.80763	0.77734	0.7923	0.77547	0.74619
Kiefferophyes_invenustulus__GGBE01003022.1 (Diptera)	0.91176	0.79225	0.72651	0.85106	0.80928	0.82218	0.81262	0.81809	0.79646	0.54884	0.43053	0.38423	0.82396	0.83151	0.78319	0.83435	0.83985	0.84876	0.83362	0.85114	0.84589	0.84441	0.82395	0	0.82863	0.8124	0.84836	0.85006	0.90661	0.81045	0.81573	0.5733	0.84421	0.82973	0.80507	0.81635	0.76327	0.83224	0.73052	0.61795	0.40178	0.83356	0.82421	0.81853	0.83295	0.82841	0.81238	0.79474	0.81177
Kiefferophyes_invenustulus__GGBE01021739.1 (Diptera)	0.80037	0.84356	0.80494	0.78418	0.7957	0.80406	0.7874	0.77892	0.85708	0.66438	0.51923	0.55811	0.79759	0.86093	0.78581	0.83273	0.84709	0.8327	0.64005	0.88717	0.86643	0.88024	0.78345	0	0.85748	0.84606	0.87516	0.79938	0.81072	0.83987	0.83958	0.63452	0.87625	0.83282	0.79954	0.86135	0.78977	0.8561	0.75773	0.67584	0.545	0.83342	0.84997	0.85197	0.82143	0.83149	0.8446	0.8465	0.82475
Kiefferophyes_invenustulus__GGBE01035673.1 (Diptera)	0.73587	0.75579	0.75052	0.71975	0.73125	0.72537	0.73859	0.74018	0.81657	0.73934	0.44001	0.63203	0.76834	0.76696	0.78302	0.78285	0.76593	0.76708	0.5754	0.77801	0.7846	0.79572	0.74003	0	0.79261	0.79563	0.77666	0.75995	0.75003	0.81835	0.74473	0.71156	0.83123	0.79923	0.7809	0.80586	0.75422	0.76189	0.74919	0.76158	0.62511	0.74838	0.81807	0.74464	0.75397	0.81188	0.82827	0.84682	0.73946
Lagria_hirta__GDPQ01036279.1 (Coleoptera)	0.77507	0.82763	0.78107	0.76042	0.77797	0.77359	0.74849	0.74411	0.81978	0.6375	0.51206	0.55166	0.78271	0.8365	0.76551	0.80746	0.81175	0.82157	0.61802	0.8426	0.84568	0.84624	0.76279	0	0.82796	0.80501	0.84479	0.78063	0.78409	0.81687	0.88636	0.63285	0.84634	0.8116	0.78165	0.82143	0.79784	0.84097	0.74592	0.66043	0.54464	0.81628	0.82088	0.82866	0.82049	0.80525	0.82629	0.80308	0.82238
Lagria_hirta__GDPQ01038338.1 (Coleoptera)	0.80892	0.7968	0.75457	0.78309	0.78398	0.77505	0.78814	0.79176	0.8188	0.66311	0.52674	0.60424	0.81146	0.79251	0.8104	0.79622	0.80333	0.85887	0.62313	0.81856	0.79664	0.82552	0.76174	0	0.8301	0.80675	0.80858	0.79718	0.81067	0.81354	0.85224	0.67827	0.82586	0.81646	0.78339	0.8421	0.8211	0.86769	0.7846	0.69266	0.58621	0.8959	0.80712	0.78217	0.80738	0.82363	0.81863	0.80124	0.8921
Larinus_minutus__GDLA01027167.1 (Coleoptera)	0.63977	0.65937	0.66052	0.66552	0.66591	0.66218	0.65914	0.66093	0.65715	0.74209	0.39542	0.73703	0.66672	0.66915	0.67505	0.64919	0.65678	0.65904	0.43304	0.65607	0.64626	0.63217	0.60377	0	0.67449	0.65653	0.66581	0.62868	0.66482	0.64946	0.64154	0.71416	0.68326	0.6546	0.65112	0.65837	0.66652	0.69424	0.71174	0.6935	0.78318	0.6652	0.66975	0.63429	0.60914	0.65297	0.65883	0.63387	0.63455
Larinus_minutus__GDLA01027166.1 (Coleoptera)	0.63977	0.65937	0.66052	0.66552	0.66591	0.66218	0.65914	0.66093	0.65715	0.74209	0.39542	0.73703	0.66672	0.66915	0.67505	0.64919	0.65678	0.65904	0.43304	0.65607	0.64626	0.63217	0.60377	0	0.67449	0.65653	0.66581	0.62868	0.66482	0.64946	0.64154	0.71416	0.68326	0.6546	0.65112	0.65837	0.66652	0.69424	0.71174	0.6935	0.78318	0.6652	0.66975	0.63429	0.60914	0.65297	0.65883	0.63387	0.63455
Larinus_minutus__GDLA01010528.1 (Coleoptera)	0.79236	0.83644	0.78469	0.77207	0.77779	0.78324	0.76402	0.76328	0.83146	0.65349	0.50943	0.56191	0.78325	0.84636	0.77095	0.8121	0.83952	0.80697	0.63059	0.86613	0.8479	0.85082	0.76346	0	0.8479	0.82002	0.86056	0.79206	0.80275	0.82003	0.89039	0.64491	0.85683	0.80934	0.78093	0.84133	0.81718	0.86531	0.7525	0.6682	0.56358	0.84034	0.83562	0.85638	0.82438	0.80944	0.82784	0.81504	0.83404
Lariophagus_distinguendus__GBVR01017277.1 (Hymenoptera)	0.77954	0.81506	0.80837	0.77429	0.78796	0.78755	0.78077	0.76976	0.90735	0.66855	0.52298	0.56671	0.83135	0.85128	0.81957	0.85963	0.85791	0.85085	0.6561	0.88139	0.88994	0.90317	0.81094	0	0.88182	0.87913	0.87446	0.83078	0.78766	0.927	0.83654	0.64349	0.93493	0.84906	0.82179	0.88022	0.77161	0.86037	0.76438	0.67871	0.55341	0.80439	0.91824	0.8244	0.82007	0.90198	0.92394	0.91559	0.80356
Lasioglossum_xanthopus__GBPT01018977.1 (Hymenoptera)	0.77533	0.79639	0.80196	0.77703	0.77759	0.7817	0.77113	0.76628	0.88991	0.65266	0.50908	0.56667	0.84663	0.8397	0.82331	0.86482	0.8421	0.84448	0.6573	0.87255	0.86733	0.87567	0.81558	0	0.86076	0.87072	0.86713	0.83765	0.7857	0.9076	0.81347	0.64302	0.91173	0.85043	0.83647	0.85948	0.77063	0.85078	0.76361	0.67439	0.55152	0.79936	0.89983	0.8032	0.83311	0.9056	0.90844	0.88553	0.79741
Lasioglossum_xanthopus__GBPT01018976.1 (Hymenoptera)	0.78897	0.79456	0.79135	0.77272	0.77466	0.77427	0.77249	0.76253	0.87585	0.6494	0.51762	0.57351	0.8417	0.8358	0.82854	0.87137	0.8357	0.84361	0.66461	0.86921	0.87171	0.88382	0.8233	0	0.86553	0.86579	0.85742	0.83645	0.79229	0.89596	0.81555	0.64877	0.90736	0.84935	0.82376	0.8536	0.77088	0.84899	0.76778	0.68164	0.55279	0.80489	0.89629	0.80911	0.83828	0.89991	0.8907	0.88965	0.79598
Lasioglossum_xanthopus__GBPT01018975.1 (Hymenoptera)	0.78287	0.80136	0.79902	0.77481	0.78929	0.79185	0.76887	0.76456	0.88512	0.65263	0.52566	0.56452	0.84571	0.85538	0.82372	0.86654	0.8418	0.85482	0.66012	0.88453	0.8701	0.88378	0.82164	0	0.87297	0.88796	0.87587	0.84133	0.7899	0.91166	0.82261	0.64209	0.91244	0.8528	0.84233	0.85134	0.76439	0.86206	0.76	0.67144	0.55326	0.80161	0.90395	0.81043	0.83243	0.89008	0.91313	0.88708	0.79785
Lasius_niger__GFNO01011136.1 (Hymenoptera)	0.79129	0.84272	0.81861	0.77458	0.78265	0.78368	0.77213	0.77012	0.91546	0.67723	0.51527	0.56291	0.85679	0.87486	0.836	0.86545	0.87163	0.84945	0.66233	0.88863	0.8786	0.89766	0.81169	0	0.90153	0.89091	0.89593	0.8371	0.79381	0.90387	0.84173	0.64326	0.91561	0.85828	0.83213	0.8611	0.77992	0.85287	0.77308	0.68284	0.55197	0.81104	0.914	0.84338	0.84746	0.88483	0.91551	0.8964	0.80566
Laupala_cerasina__GGFB01007942.1 (Orthoptera)	0.74866	0.81488	0.80617	0.73741	0.74276	0.74319	0.72732	0.72092	0.86417	0.64407	0.5196	0.53746	0.79337	0.87553	0.76734	0.85071	0.84003	0.84063	0.64185	0.9041	0.87323	0.91173	0.78525	0	0.84688	0.84163	0.8876	0.80252	0.75328	0.85076	0.79866	0.6106	0.89805	0.81645	0.79515	0.82457	0.74357	0.83062	0.71997	0.63521	0.52285	0.78594	0.86105	0.84221	0.83377	0.83521	0.86401	0.84698	0.77768
Laupala_cerasina__GGFB01007919.1 (Orthoptera)	0.74293	0.80823	0.81065	0.75309	0.75328	0.75413	0.73591	0.72838	0.89838	0.64091	0.50549	0.53438	0.80515	0.86855	0.79104	0.84403	0.85285	0.82038	0.64306	0.88223	0.86044	0.89031	0.7928	0	0.86155	0.85199	0.87474	0.81842	0.74913	0.88201	0.80294	0.6077	0.91431	0.82966	0.81116	0.83658	0.73863	0.83584	0.73183	0.64249	0.52563	0.77824	0.89462	0.81387	0.8121	0.85775	0.8858	0.87025	0.77334
Laupala_cerasina__GGFB01007911.1 (Orthoptera)	0.46054	0.58009	0.50734	0.44851	0.46428	0.4714	0.45374	0.45397	0.49975	0.39771	0.34498	0.3358	0.4668	0.53964	0.45582	0.50741	0.51578	0.49177	0.37512	0.52331	0.50978	0.51862	0.47166	0	0.50748	0.49353	0.51756	0.469	0.46485	0.49803	0.49993	0.38004	0.51591	0.50109	0.49056	0.48545	0.47614	0.50561	0.44621	0.39056	0.32895	0.48183	0.49303	0.51528	0.49539	0.49382	0.50096	0.48655	0.49269
Lenophila_dentipes__GCFT01016746.1 (Diptera)	0.94435	0.81249	0.79532	0.87763	0.84569	0.85019	0.83881	0.84202	0.84918	0.65738	0.52876	0.60619	0.87267	0.87604	0.85749	0.8645	0.88201	0.88212	0.70259	0.87578	0.86971	0.87528	0.84852	0	0.86668	0.85241	0.89011	0.88345	0.94336	0.85935	0.85774	0.67374	0.89067	0.8893	0.85958	0.86466	0.84705	0.87166	0.80487	0.72634	0.58473	0.8804	0.87587	0.84904	0.85298	0.87534	0.86862	0.84979	0.8784
Lenophila_dentipes__GCFT01016747.1 (Diptera)	0.94314	0.81987	0.79247	0.87727	0.84925	0.85273	0.84429	0.84739	0.84713	0.66192	0.53454	0.60508	0.87111	0.88142	0.85747	0.86854	0.88073	0.88997	0.70559	0.88243	0.87692	0.88203	0.85632	0	0.8721	0.86391	0.89569	0.88059	0.95491	0.86305	0.86506	0.67912	0.8923	0.88805	0.84965	0.87134	0.84988	0.87508	0.81129	0.73027	0.58115	0.88022	0.87493	0.85408	0.85551	0.8768	0.86808	0.85596	0.87276
Lenophila_dentipes__GCFT01012398.1 (Diptera)	0.95826	0.8498	0.82505	0.9088	0.86553	0.87023	0.86299	0.85951	0.89012	0.68129	0.55491	0.61935	0.90316	0.9023	0.88685	0.89473	0.89958	0.90931	0.72449	0.90847	0.89761	0.90379	0.87645	0	0.89695	0.88477	0.91892	0.91219	0.96126	0.89856	0.90301	0.70289	0.9251	0.91831	0.88908	0.90005	0.88272	0.91449	0.83707	0.75616	0.60792	0.91917	0.90304	0.88009	0.8871	0.9082	0.89993	0.89142	0.91686
Lepicerus_sp._AD-2013__GAZB02084595.1 (Coleoptera)	0.77249	0.81864	0.81869	0.76701	0.78707	0.77992	0.76597	0.76227	0.90625	0.67925	0.50144	0.56704	0.82372	0.86656	0.81819	0.84884	0.85682	0.82462	0.64987	0.88835	0.88043	0.89759	0.7963	0	0.88793	0.87355	0.88063	0.81759	0.77451	0.90767	0.8143	0.63832	0.93204	0.83749	0.81643	0.8675	0.75299	0.85632	0.76206	0.67411	0.54935	0.78447	0.92122	0.83719	0.82112	0.88145	0.90731	0.90038	0.77801
Lepicerus_sp._AD-2013__GAZB02085895.1-1 (Coleoptera)	0.6456	0.70717	0.7128	0.66515	0.68772	0.67645	0.66845	0.68102	0.69489	0.77988	0.33467	0.74387	0.66189	0.67849	0.68209	0.69787	0.68055	0.6646	0.45679	0.70545	0.70113	0.67793	0.635	0	0.72888	0.69884	0.69256	0.63871	0.66785	0.69892	0.68135	0.76141	0.72186	0.68334	0.65627	0.73162	0.69106	0.76573	0.74974	0.69788	0.80062	0.67256	0.70691	0.65779	0.63538	0.70637	0.68989	0.68648	0.65104
Lepidotrigona_ventralis__GFOP01007857.1 (Hymenoptera)	0.78681	0.83372	0.81799	0.76916	0.77814	0.77847	0.77078	0.76119	0.90017	0.66641	0.5228	0.56237	0.83612	0.87813	0.81606	0.8762	0.87288	0.85806	0.6761	0.90527	0.89093	0.91666	0.82114	0	0.89045	0.90368	0.89449	0.83945	0.79303	0.90698	0.84361	0.63959	0.93011	0.85282	0.83746	0.88023	0.785	0.87127	0.75822	0.67283	0.54787	0.82398	0.91166	0.85027	0.84349	0.88083	0.90665	0.90029	0.8201
Lepidotrigona_ventralis__GFOP01007858.1 (Hymenoptera)	0.74913	0.81067	0.78279	0.76147	0.76066	0.75433	0.76248	0.76981	0.76994	0.86607	0.42049	0.76794	0.75895	0.76329	0.77683	0.7904	0.77491	0.77651	0.55876	0.79523	0.78088	0.77823	0.73698	0	0.81167	0.78387	0.78146	0.75482	0.76447	0.76818	0.77984	0.88004	0.79618	0.78555	0.76401	0.81839	0.79608	0.84055	0.85095	0.79448	0.79901	0.78818	0.78086	0.7615	0.75163	0.7866	0.77997	0.77689	0.77763
Lepidotrigona_ventralis__GFOP01007856.1 (Hymenoptera)	0.74913	0.81067	0.78279	0.76147	0.76066	0.75433	0.76248	0.76981	0.76994	0.86607	0.42049	0.76794	0.75895	0.76329	0.77683	0.7904	0.77491	0.77651	0.55876	0.79523	0.78088	0.77823	0.73698	0	0.81167	0.78387	0.78146	0.75482	0.76447	0.76818	0.77984	0.88004	0.79618	0.78555	0.76401	0.81839	0.79608	0.84055	0.85095	0.79448	0.79901	0.78818	0.78086	0.7615	0.75163	0.7866	0.77997	0.77689	0.77763
Leptinotarsa_decemlineata__GEEF01158485.1 (Coleoptera)	0.82477	0.86305	0.79288	0.79845	0.79611	0.80606	0.80099	0.79528	0.84075	0.66591	0.53523	0.59037	0.82499	0.86593	0.81198	0.86408	0.84737	0.87254	0.65514	0.88761	0.87496	0.87961	0.80719	0	0.86181	0.84243	0.87889	0.83194	0.83014	0.84287	0.9024	0.67617	0.87315	0.85196	0.82172	0.85955	0.844	0.88313	0.77954	0.69635	0.59295	0.88884	0.84636	0.87068	0.88157	0.84999	0.85012	0.83432	0.88657
Leptinotarsa_decemlineata__GEEF01158482.1 (Coleoptera)	0.82345	0.86354	0.79232	0.80507	0.79518	0.80304	0.80075	0.79572	0.83742	0.66427	0.54342	0.58904	0.82615	0.86473	0.81124	0.85866	0.84382	0.87376	0.65399	0.88576	0.87733	0.88053	0.80778	0	0.86108	0.83889	0.88276	0.83411	0.83021	0.84	0.90735	0.67829	0.87283	0.85734	0.82249	0.86251	0.84743	0.8841	0.78174	0.69782	0.5892	0.8898	0.84436	0.87841	0.88085	0.85116	0.84956	0.83323	0.88798
Leptinotarsa_decemlineata__GEEF01158483.1 (Coleoptera)	0.82345	0.86354	0.79232	0.80507	0.79518	0.80304	0.80075	0.79572	0.83742	0.66427	0.54342	0.58904	0.82615	0.86473	0.81124	0.85866	0.84382	0.87376	0.65399	0.88576	0.87733	0.88053	0.80778	0	0.86108	0.83889	0.88276	0.83411	0.83021	0.84	0.90735	0.67829	0.87283	0.85734	0.82249	0.86251	0.84743	0.8841	0.78174	0.69782	0.5892	0.8898	0.84436	0.87841	0.88085	0.85116	0.84956	0.83323	0.88798
Leptinotarsa_decemlineata__GEEF01158488.1 (Coleoptera)	0.82478	0.8667	0.79392	0.80359	0.79488	0.80392	0.79939	0.7958	0.83632	0.66441	0.53993	0.59115	0.82465	0.86475	0.81133	0.86266	0.84539	0.87548	0.65345	0.88725	0.87602	0.87902	0.80858	0	0.86152	0.83975	0.88135	0.8327	0.83008	0.84209	0.90716	0.67723	0.87222	0.85352	0.82136	0.86065	0.84698	0.88847	0.78325	0.6966	0.59128	0.88806	0.84457	0.87848	0.88436	0.85059	0.84948	0.83308	0.88667
Leptinotarsa_decemlineata__GEEF01071413.1 (Coleoptera)	0.77899	0.79234	0.74982	0.7533	0.75082	0.75701	0.76914	0.77141	0.77948	0.62982	0.52225	0.56672	0.77307	0.7889	0.76238	0.79226	0.78079	0.81276	0.61433	0.81167	0.81108	0.80985	0.75404	0	0.80283	0.78192	0.81148	0.77694	0.79312	0.78594	0.8433	0.64857	0.81959	0.80033	0.78335	0.80815	0.8567	0.82052	0.75013	0.66579	0.58241	0.83378	0.78499	0.79438	0.801	0.79016	0.79144	0.78467	0.83202
Leptinotarsa_decemlineata__GEEF01071410.1 (Coleoptera)	0.77174	0.78751	0.74453	0.75824	0.74859	0.75642	0.76809	0.77209	0.76524	0.62761	0.52336	0.56782	0.76196	0.7791	0.75289	0.77636	0.77242	0.80611	0.601	0.79906	0.79327	0.79341	0.73832	0	0.78843	0.76562	0.80155	0.76504	0.78831	0.77228	0.83696	0.64752	0.80665	0.78899	0.77557	0.80046	0.86299	0.81521	0.74404	0.6594	0.58241	0.83168	0.77224	0.78616	0.78379	0.77892	0.77894	0.76491	0.8302
Leptinotarsa_decemlineata__GEEF01071409.1 (Coleoptera)	0.77253	0.78683	0.74397	0.75737	0.74983	0.75759	0.76753	0.76956	0.76324	0.62465	0.51973	0.56902	0.76515	0.78328	0.75426	0.7774	0.77399	0.80714	0.60114	0.80307	0.79543	0.7925	0.73915	0	0.78967	0.76625	0.80257	0.7661	0.78866	0.77169	0.83599	0.64705	0.80762	0.79018	0.77636	0.80119	0.86284	0.81405	0.74642	0.65928	0.58112	0.82897	0.77391	0.78466	0.78469	0.77739	0.78098	0.76375	0.82969
Leptinotarsa_decemlineata__GEEF01071408.1 (Coleoptera)	0.77385	0.79259	0.74463	0.76248	0.75372	0.76181	0.76961	0.77356	0.77002	0.62801	0.52099	0.56913	0.76604	0.78319	0.75739	0.78246	0.77545	0.8044	0.60298	0.80217	0.79866	0.7959	0.73833	0	0.79593	0.76947	0.80527	0.76764	0.79455	0.77828	0.84234	0.65182	0.81108	0.79505	0.77846	0.80582	0.86408	0.81921	0.74908	0.66533	0.58593	0.83657	0.77683	0.78781	0.78641	0.78293	0.78191	0.77275	0.82981
Leptinotarsa_decemlineata__GGNV01350593.1 (Coleoptera)	0.87607	0.84873	0.80595	0.85474	0.81727	0.81837	0.81297	0.80607	0.87205	0.6451	0.39355	0.57778	0.89016	0.90385	0.86206	0.91228	0.88382	0.93025	0.81863	0.91552	0.90255	0.91851	0.88057	0	0.88438	0.8661	0.92668	0.90496	0.86887	0.86395	0.90751	0.68302	0.90689	0.89705	0.85702	0.86658	0.83561	0.89682	0.79308	0.71062	0.56876	0.92765	0.87296	0.8854	0.9052	0.87588	0.87986	0.84953	0.90915
Leptinotarsa_decemlineata__GGNV01350580.1 (Coleoptera)	0.82645	0.88321	0.85288	0.82189	0.82391	0.8187	0.82724	0.82723	0.8548	0.75759	0.49801	0.69265	0.86407	0.84643	0.87282	0.8785	0.84758	0.86375	0.65164	0.88288	0.85081	0.86388	0.81776	0	0.90515	0.86605	0.8565	0.83417	0.83534	0.8615	0.88365	0.79291	0.88149	0.86701	0.83003	0.88554	0.84657	0.92118	0.90456	0.77498	0.68725	0.86999	0.85886	0.82622	0.85185	0.87468	0.85997	0.84997	0.86478
Leptochilus_alpestris__GBTI01029738.1 (Hymenoptera)	0.78916	0.80586	0.80458	0.77897	0.78191	0.78484	0.77266	0.7674	0.88832	0.65737	0.51646	0.57044	0.83925	0.8581	0.82961	0.86241	0.84403	0.84753	0.66891	0.87856	0.87522	0.88406	0.80945	0	0.8845	0.88374	0.86999	0.83645	0.79583	0.92233	0.81898	0.63967	0.92951	0.85487	0.83312	0.86813	0.76707	0.84903	0.76258	0.67297	0.55309	0.80218	0.9073	0.81608	0.83574	0.91222	0.90942	0.90288	0.79594
Leptomastix_dactylopii__GBNE01004084.1 (Hymenoptera)	0.78156	0.80069	0.80652	0.76496	0.76626	0.76618	0.75573	0.74363	0.91033	0.66496	0.50326	0.55159	0.84376	0.86685	0.82289	0.86869	0.85181	0.84325	0.66512	0.88722	0.88716	0.90682	0.81554	0	0.88756	0.89426	0.87497	0.83723	0.78484	0.92279	0.82355	0.63366	0.93567	0.84666	0.82659	0.8643	0.76488	0.84928	0.74749	0.65997	0.54475	0.79372	0.92264	0.82973	0.83267	0.90288	0.91929	0.91826	0.79346
Leptopilina_boulardi__GAJA01007849.1 (Hymenoptera)	0.77576	0.79106	0.78741	0.76231	0.78817	0.78862	0.7799	0.76858	0.91118	0.6709	0.49342	0.56817	0.83298	0.84487	0.81256	0.85819	0.83611	0.8329	0.65264	0.85816	0.85377	0.8705	0.79995	0	0.87322	0.86359	0.85926	0.82404	0.77799	0.91176	0.80996	0.64569	0.92398	0.8406	0.82404	0.86527	0.76452	0.83934	0.75816	0.68012	0.54799	0.78727	0.91626	0.81413	0.82367	0.9031	0.91467	0.8877	0.78443
Leptopilina_boulardi__GGGI01015272.1 (Hymenoptera)	0.77822	0.7954	0.78737	0.7658	0.79041	0.79073	0.78081	0.7709	0.91057	0.67098	0.49445	0.5711	0.83596	0.84654	0.8185	0.86113	0.83871	0.83463	0.65496	0.85689	0.85625	0.87118	0.80191	0	0.87651	0.86303	0.86363	0.82638	0.78352	0.91346	0.81448	0.64741	0.92532	0.84349	0.82546	0.8699	0.76567	0.84199	0.76017	0.67996	0.55101	0.79038	0.91645	0.81263	0.82407	0.90805	0.91456	0.88793	0.78859
Leptopilina_clavipes__GAXY02009628.1 (Hymenoptera)	0.77416	0.79573	0.79599	0.76505	0.78065	0.78564	0.77548	0.76453	0.91365	0.67339	0.51568	0.56347	0.82164	0.8478	0.81415	0.85177	0.84058	0.8255	0.638	0.85437	0.85837	0.87082	0.80096	0	0.86203	0.8663	0.85833	0.81641	0.77906	0.91233	0.81875	0.64216	0.91039	0.84596	0.83034	0.86464	0.76274	0.83869	0.75218	0.68711	0.55129	0.78831	0.91751	0.80971	0.82012	0.9032	0.9256	0.91919	0.78495
Leptopilina_heterotoma__GAJC01007195.1 (Hymenoptera)	0.78124	0.80147	0.80217	0.77962	0.79562	0.79357	0.78421	0.77064	0.91477	0.67428	0.50948	0.56206	0.83216	0.85138	0.8205	0.86328	0.84353	0.835	0.6527	0.8681	0.86679	0.88086	0.8097	0	0.87443	0.87899	0.87118	0.83	0.78693	0.9302	0.82002	0.64947	0.93456	0.84639	0.82657	0.8777	0.76634	0.85036	0.76538	0.6796	0.55146	0.78964	0.92365	0.81838	0.82368	0.90313	0.9226	0.91274	0.78633
Lestica_clypeata__GBTQ01007416.1 (Hymenoptera)	0.79332	0.81123	0.79928	0.7734	0.79803	0.80075	0.77642	0.762	0.91206	0.65869	0.5075	0.56277	0.84636	0.87083	0.82837	0.86999	0.85355	0.84491	0.66099	0.89398	0.86859	0.90382	0.80884	0	0.88115	0.88982	0.87076	0.83188	0.795	0.93084	0.83831	0.64148	0.9287	0.84768	0.83026	0.87001	0.77981	0.87474	0.76319	0.67554	0.55262	0.80781	0.92471	0.81771	0.84329	0.90378	0.92145	0.8993	0.80636
Leucospis_dorsigera__GBWK01030609.1 (Hymenoptera)	0.77709	0.80869	0.80437	0.76285	0.78141	0.78498	0.77573	0.76886	0.9109	0.66034	0.51118	0.56448	0.84868	0.86561	0.8231	0.87011	0.8513	0.85455	0.66449	0.87581	0.87521	0.89462	0.81847	0	0.88867	0.88124	0.87682	0.83392	0.78389	0.91986	0.82859	0.6367	0.92903	0.84588	0.83495	0.86224	0.77106	0.85134	0.75689	0.67179	0.55389	0.79672	0.92131	0.81318	0.83162	0.90519	0.9348	0.90265	0.79253
Leucozona_lucorum__GCME01020321.1 (Diptera)	0.95102	0.81943	0.7888	0.87836	0.84524	0.84979	0.84241	0.84372	0.84007	0.66114	0.52858	0.59947	0.85816	0.85904	0.85118	0.84959	0.85302	0.86787	0.69494	0.8615	0.86016	0.85668	0.83955	0	0.85783	0.84322	0.87474	0.86549	0.92534	0.85234	0.85312	0.67821	0.87371	0.87789	0.84379	0.86331	0.84677	0.86632	0.81108	0.72364	0.57588	0.8683	0.86425	0.84684	0.84324	0.87083	0.85021	0.84633	0.86196
Leuctra_sp._AD-2013__GAUF02023208.1 (Plecoptera)	0.75387	0.8101	0.80183	0.73864	0.7337	0.73678	0.72709	0.71748	0.88074	0.65299	0.52138	0.53787	0.8035	0.86226	0.78457	0.86703	0.8473	0.8475	0.65332	0.89825	0.88575	0.91808	0.80525	0	0.85885	0.8517	0.88782	0.8204	0.75889	0.85895	0.78787	0.60247	0.90766	0.82657	0.81032	0.83618	0.73454	0.81532	0.71908	0.64628	0.52394	0.78566	0.88383	0.83383	0.82777	0.85627	0.88019	0.87144	0.78589
Lipara_lucens__GAZD02033200.1 (Diptera)	0.95755	0.80788	0.78162	0.86867	0.82979	0.83024	0.82429	0.82926	0.83689	0.6521	0.53626	0.59586	0.85655	0.86424	0.84978	0.85072	0.85912	0.86418	0.68506	0.86584	0.85939	0.86488	0.83605	0	0.85506	0.84041	0.87613	0.8665	0.93809	0.84738	0.85659	0.67413	0.87171	0.87296	0.8408	0.84853	0.84148	0.86289	0.8035	0.72722	0.57865	0.86503	0.86397	0.83776	0.84904	0.86513	0.84947	0.83858	0.85852
Liposcelis_bostrychophila__GAYV02008575.1 (Psocoptera)	0.53998	0.67367	0.67826	0.56073	0.58721	0.58325	0.54369	0.55521	0.63674	0.5521	0.39787	0.47046	0.58427	0.61858	0.59998	0.61345	0.61949	0.64468	0.44699	0.64947	0.63235	0.64002	0.5676	0	0.64977	0.62992	0.64054	0.57136	0.55812	0.6362	0.608	0.54258	0.64945	0.59824	0.58074	0.62838	0.56826	0.65997	0.63699	0.52621	0.46718	0.5997	0.6409	0.62023	0.58302	0.61332	0.62405	0.621	0.59683
Liris_sp._AD-2014__GBOU01014732.1 (Hymenoptera)	0.7853	0.82864	0.80707	0.7765	0.78236	0.78817	0.77828	0.76652	0.89813	0.68123	0.51429	0.56163	0.83212	0.85695	0.81472	0.86314	0.85732	0.84577	0.65693	0.89637	0.8863	0.90316	0.80149	0	0.88773	0.88803	0.87617	0.82492	0.79791	0.90872	0.84173	0.643	0.91854	0.84236	0.82941	0.89352	0.79315	0.8722	0.76195	0.6737	0.55644	0.82019	0.90311	0.83908	0.82707	0.89549	0.90066	0.91873	0.81823
Lithurgus_chrysurus__GBMJ01017824.1 (Hymenoptera)	0.77216	0.82102	0.81358	0.77266	0.78373	0.78459	0.77234	0.76654	0.90764	0.66291	0.50523	0.55468	0.84135	0.85359	0.82091	0.85971	0.84979	0.8443	0.66104	0.88043	0.86867	0.88897	0.80864	0	0.89168	0.88534	0.88281	0.83377	0.77144	0.92144	0.82886	0.63476	0.91941	0.8491	0.82774	0.87227	0.76374	0.85226	0.75711	0.65888	0.53686	0.79437	0.9228	0.83943	0.83031	0.89612	0.92894	0.89184	0.78851
Lithurgus_chrysurus__GBMJ01017823.1 (Hymenoptera)	0.78432	0.82094	0.81509	0.77283	0.79473	0.79735	0.7826	0.77516	0.91948	0.66519	0.51208	0.55788	0.85075	0.85819	0.83015	0.87431	0.85812	0.84451	0.66754	0.89025	0.87582	0.89889	0.81461	0	0.89511	0.89343	0.88637	0.83859	0.78579	0.93462	0.8315	0.63688	0.93383	0.85431	0.83871	0.87008	0.76852	0.85738	0.765	0.67553	0.54581	0.79836	0.92717	0.82775	0.83689	0.90882	0.93606	0.91054	0.79962
Locusta_migratoria_manilensis__GBDZ01032245.1 (Orthoptera)	0.76199	0.82317	0.82924	0.75655	0.77378	0.76656	0.74732	0.73892	0.8586	0.64863	0.51856	0.55132	0.81766	0.87599	0.79596	0.86405	0.85967	0.83536	0.66375	0.88443	0.87624	0.89222	0.80761	0	0.86627	0.85554	0.89747	0.82859	0.76607	0.86218	0.84259	0.6291	0.9153	0.83714	0.81979	0.82724	0.76377	0.8496	0.7429	0.65829	0.53881	0.79595	0.87539	0.82687	0.82631	0.84531	0.87269	0.84218	0.79223
Locusta_migratoria_manilensis__GCGJ01004995.1 (Orthoptera)	0.68265	0.78043	0.75774	0.68809	0.71015	0.70404	0.69781	0.70883	0.72454	0.83364	0.35737	0.7459	0.70648	0.70296	0.72169	0.73845	0.71184	0.71275	0.50057	0.7529	0.71824	0.71773	0.67354	0	0.77185	0.73468	0.73567	0.68574	0.69731	0.7292	0.73565	0.82376	0.75333	0.72617	0.69885	0.77667	0.7441	0.79538	0.79414	0.73207	0.79916	0.73164	0.73845	0.70705	0.68395	0.74745	0.7354	0.7385	0.73588
Locusta_migratoria_manilensis__GDIO01001770.1 (Orthoptera)	0.7413	0.79466	0.77835	0.735	0.73979	0.73735	0.72053	0.71621	0.82937	0.62566	0.51129	0.52209	0.77641	0.8375	0.75776	0.81683	0.8223	0.81014	0.63476	0.86123	0.84565	0.84894	0.77673	0	0.83551	0.81946	0.84571	0.789	0.75024	0.84044	0.79962	0.59466	0.88157	0.80587	0.79204	0.81291	0.73181	0.80215	0.70142	0.61821	0.51475	0.76301	0.85404	0.8044	0.79554	0.84655	0.8431	0.83652	0.77406
Locusta_migratoria_manilensis__GDIO01001769.1 (Orthoptera)	0.74967	0.80562	0.78075	0.73442	0.74585	0.74882	0.73239	0.72576	0.8423	0.6338	0.50741	0.53001	0.78723	0.83579	0.77044	0.8319	0.82973	0.8148	0.64298	0.86461	0.84856	0.85179	0.78137	0	0.83685	0.82178	0.85052	0.79906	0.75536	0.84723	0.80877	0.60207	0.88521	0.81237	0.7911	0.82261	0.73805	0.81113	0.7085	0.63236	0.52111	0.77214	0.86515	0.80854	0.80389	0.85098	0.85514	0.84562	0.78304
Locusta_migratoria_manilensis__GETS01013866.1 (Orthoptera)	0.76697	0.81457	0.82422	0.75501	0.77022	0.76708	0.7507	0.74531	0.85275	0.63	0.51277	0.55906	0.81573	0.85751	0.79528	0.86291	0.8536	0.83627	0.66036	0.89252	0.87869	0.88334	0.80174	0	0.86924	0.85235	0.87128	0.82799	0.77524	0.86883	0.80898	0.63246	0.91859	0.83203	0.81935	0.82289	0.75561	0.84747	0.74753	0.65904	0.54449	0.79523	0.87614	0.80889	0.8271	0.86303	0.8745	0.84135	0.7912
Lonchoptera_bifurcata__GCMR01017259.1 (Diptera)	0.85013	0.8306	0.82652	0.88068	0.84997	0.84405	0.84004	0.84785	0.80823	0.88368	0.43489	0.9122	0.85055	0.83265	0.87997	0.80783	0.8388	0.84825	0.54269	0.84204	0.81675	0.78453	0.78478	0	0.85106	0.81675	0.85549	0.83122	0.86939	0.81557	0.84352	0.90958	0.86088	0.8656	0.83868	0.85598	0.84247	0.88016	0.90592	0.90729	0.89695	0.84777	0.82871	0.78861	0.78777	0.8365	0.82835	0.80124	0.82986
Lophocorona_astiptica__GEOJ01475033.1 (Lepidoptera)	0.85691	0.86863	0.82232	0.8587	0.82388	0.83242	0.82176	0.81907	0.85499	0.56514	0.5202	0.4539	0.88708	0.88146	0.83898	0.88318	0.90489	0.89675	0.91132	0.92941	0.90087	0.90095	0.88557	0	0.88678	0.84645	0.91907	0.91427	0.84119	0.86631	0.86135	0.59157	0.88818	0.87884	0.8462	0.86502	0.78164	0.88112	0.76788	0.62019	0.41032	0.89437	0.87279	0.86371	0.91431	0.8763	0.86934	0.85242	0.88791
Loxostege_sticticalis__GFCJ01031343.1-1 (Lepidoptera)	0.7916	0.80201	0.75049	0.78029	0.76625	0.77397	0.77927	0.7745	0.79423	0.62128	0.55368	0.56386	0.78724	0.79563	0.7737	0.80706	0.80397	0.88481	0.63993	0.81684	0.80064	0.83352	0.77335	0	0.79566	0.78062	0.81531	0.79677	0.80095	0.78904	0.83225	0.6461	0.82011	0.81631	0.78422	0.82329	0.83389	0.84242	0.76241	0.66001	0.54979	0.91355	0.79341	0.78587	0.79831	0.80113	0.80185	0.78571	0.93894
Loxostege_sticticalis__GFCJ01031650.1 (Lepidoptera)	0.78656	0.83424	0.7953	0.7657	0.78279	0.78739	0.77	0.76437	0.84346	0.6659	0.50619	0.55957	0.79185	0.84266	0.77386	0.83506	0.84001	0.83864	0.63777	0.87803	0.85959	0.89107	0.76992	0	0.85227	0.83837	0.86417	0.79442	0.79301	0.84118	0.86262	0.63845	0.87718	0.81499	0.78742	0.86706	0.82906	0.87653	0.75082	0.65307	0.56455	0.85844	0.84647	0.83456	0.81651	0.82845	0.85182	0.84444	0.86641
Lygus_hesperus__GBHO01021839.1 (Hemiptera)	0.73631	0.80685	0.77731	0.71444	0.71324	0.71619	0.70715	0.704	0.78934	0.59312	0.49464	0.50051	0.74732	0.81969	0.72294	0.79918	0.81406	0.79522	0.61701	0.82436	0.81706	0.851	0.7336	0	0.78142	0.77259	0.83984	0.74968	0.74041	0.76151	0.82344	0.57663	0.79693	0.75675	0.72585	0.76927	0.75091	0.79227	0.68889	0.61461	0.48328	0.77223	0.77323	0.84825	0.81678	0.76021	0.77073	0.75622	0.77434
Lygus_hesperus__GBRD01016815.1 (Hemiptera)	0.81593	0.88169	0.864	0.84555	0.81585	0.80628	0.81061	0.81608	0.80349	0.74772	0.50808	0.70105	0.84215	0.82013	0.86529	0.8168	0.82961	0.83996	0.62966	0.83255	0.81891	0.82036	0.8178	0	0.85368	0.81238	0.84402	0.83157	0.83614	0.81789	0.83909	0.82684	0.83174	0.8484	0.80816	0.84817	0.84561	0.89187	0.93354	0.79991	0.69621	0.8507	0.81639	0.82701	0.80598	0.81772	0.81184	0.80321	0.82799
Lygus_hesperus__GBRD01016816.1 (Hemiptera)	0.71344	0.80198	0.79262	0.72881	0.73831	0.73919	0.74447	0.74742	0.74238	0.69373	0.47285	0.68271	0.7513	0.73186	0.76266	0.76033	0.73585	0.77198	0.56459	0.75273	0.7351	0.73406	0.72243	0	0.77964	0.73815	0.75819	0.7271	0.73275	0.74374	0.75056	0.75801	0.76113	0.76095	0.73917	0.77682	0.74949	0.81102	0.8363	0.70847	0.64076	0.78682	0.74604	0.75365	0.72491	0.75278	0.74764	0.74724	0.77099
Lygus_hesperus__GDHC01014831.1 (Hemiptera)	0.85157	0.86308	0.82991	0.83125	0.80793	0.8105	0.80475	0.8078	0.83188	0.64243	0.56271	0.57435	0.85011	0.85773	0.83992	0.86252	0.8707	0.89011	0.68767	0.89369	0.87211	0.87928	0.83473	0	0.85265	0.82798	0.89095	0.8652	0.86491	0.8373	0.87823	0.67464	0.8624	0.86151	0.82961	0.85772	0.86024	0.88543	0.80745	0.71225	0.56815	0.90703	0.83088	0.85808	0.87414	0.8379	0.83636	0.8292	0.92438
Lygus_lineolaris__GDAW01007909.1 (Hemiptera)	0.8725	0.86647	0.82384	0.84619	0.838	0.84104	0.83405	0.83581	0.83269	0.66101	0.53512	0.59874	0.84975	0.87002	0.84383	0.8739	0.87027	0.91061	0.68991	0.89612	0.88122	0.88786	0.83727	0	0.85504	0.83661	0.90263	0.86649	0.88343	0.83702	0.892	0.70046	0.87198	0.87128	0.8352	0.87353	0.88805	0.9016	0.82307	0.73124	0.59623	0.92989	0.83441	0.86863	0.87904	0.84309	0.83897	0.82983	0.92374
Lymantria_dispar__GDCN01006234.1 (Lepidoptera)	0.77967	0.78916	0.73292	0.76254	0.75225	0.75806	0.76218	0.75902	0.78772	0.61069	0.54124	0.55164	0.77519	0.7907	0.76673	0.80399	0.80167	0.87471	0.63835	0.81853	0.81101	0.82894	0.76732	0	0.78113	0.77515	0.80949	0.78832	0.79954	0.77883	0.8136	0.6307	0.80957	0.8038	0.77283	0.8054	0.82568	0.81798	0.74158	0.65948	0.53336	0.90821	0.78456	0.77176	0.78722	0.78453	0.78449	0.78499	0.92132
Macrocentrus_marginator__GBWD01016433.1 (Hymenoptera)	0.77977	0.82055	0.82185	0.77589	0.78668	0.78424	0.7745	0.76821	0.91556	0.66753	0.51588	0.56817	0.85568	0.87938	0.8269	0.8706	0.86201	0.856	0.66627	0.89432	0.88129	0.91151	0.81809	0	0.90102	0.89061	0.8869	0.84317	0.78325	0.93017	0.83399	0.64267	0.93911	0.85613	0.84491	0.86464	0.76656	0.86943	0.77022	0.67763	0.55405	0.79842	0.9297	0.83519	0.8409	0.90657	0.94233	0.89495	0.79445
Macropis_fulvipes__GBNX01011217.1 (Hymenoptera)	0.77633	0.82898	0.84502	0.78063	0.80768	0.79604	0.78895	0.78517	0.87521	0.67023	0.5088	0.58628	0.84131	0.85038	0.84219	0.86818	0.83959	0.83933	0.6472	0.89831	0.87077	0.86762	0.8107	0	0.87663	0.87705	0.87347	0.82756	0.7865	0.90443	0.80761	0.66848	0.90849	0.84708	0.82497	0.86197	0.76085	0.86121	0.80827	0.69395	0.56968	0.7925	0.89336	0.81556	0.81907	0.87794	0.88536	0.87844	0.79628
Macrosiagon_limbatum__GDPU01016306.1 (Coleoptera)	0.78489	0.85395	0.78262	0.7685	0.77187	0.77505	0.76379	0.76179	0.84195	0.667	0.49357	0.56462	0.79517	0.84066	0.78117	0.79392	0.85264	0.80715	0.61604	0.85828	0.84566	0.85808	0.75537	0	0.85338	0.83412	0.85009	0.7801	0.78452	0.81833	0.90675	0.64491	0.85062	0.80303	0.76412	0.84991	0.80189	0.86031	0.76001	0.67278	0.55911	0.81983	0.83568	0.85703	0.81907	0.82066	0.8272	0.82255	0.82548
Macrosiphum_euphorbiae__GAOM01004924.1 (Hemiptera)	0.89315	0.8556	0.8512	0.87108	0.85254	0.84461	0.85075	0.84249	0.93282	0.68009	0.56011	0.62246	0.9624	0.94187	0.93643	0.93728	0.94215	0.95129	0.74877	0.94285	0.93367	0.93928	0.92143	0	0.94207	0.94156	0.95994	0.9446	0.89332	0.94226	0.89434	0.70542	0.95136	0.94703	0.92314	0.91271	0.86069	0.90933	0.85215	0.76624	0.59814	0.89839	0.95481	0.87547	0.92162	0.93416	0.95033	0.92631	0.8941
Macrosiphum_euphorbiae__GAOM01004060.1 (Hemiptera)	0.62797	0.71632	0.70572	0.61832	0.62875	0.6361	0.61697	0.61384	0.74774	0.57332	0.45478	0.4647	0.67628	0.77609	0.66132	0.72841	0.75137	0.70652	0.54073	0.76867	0.75541	0.78317	0.67457	0	0.71765	0.75236	0.78069	0.68041	0.63323	0.71251	0.67969	0.51912	0.76999	0.69502	0.68022	0.6891	0.62968	0.69692	0.61096	0.54478	0.45101	0.6573	0.73733	0.7297	0.7153	0.71068	0.729	0.7139	0.65617
Macrosiphum_euphorbiae__GAOM01010471.1 (Hemiptera)	0.825	0.81798	0.79186	0.8234	0.80007	0.80336	0.80283	0.79713	0.87178	0.60435	0.39865	0.54493	0.89445	0.88315	0.86323	0.89042	0.88422	0.88403	0.8212	0.87078	0.87422	0.87841	0.87036	0	0.87889	0.85877	0.8945	0.89873	0.82341	0.87303	0.84115	0.64285	0.89334	0.91826	0.88652	0.8436	0.77935	0.83953	0.7687	0.69589	0.52386	0.84977	0.88216	0.83646	0.87299	0.87645	0.88873	0.85262	0.84094
Manduca_sexta__GETI01121385.1 (Lepidoptera)	0.7331	0.75103	0.71713	0.72131	0.73185	0.73663	0.75331	0.74904	0.73741	0.62945	0.4947	0.56482	0.7381	0.73149	0.73411	0.73544	0.74165	0.76541	0.56502	0.75178	0.73919	0.74848	0.70317	0	0.75138	0.73484	0.74622	0.72088	0.75251	0.74443	0.77342	0.65898	0.75529	0.76206	0.74819	0.77618	0.86682	0.785	0.74585	0.66867	0.58267	0.80095	0.73222	0.73135	0.73823	0.74582	0.7344	0.73592	0.81142
Manduca_sexta__GETI01121384.1 (Lepidoptera)	0.77945	0.79529	0.75369	0.77174	0.77052	0.77663	0.79432	0.7865	0.77311	0.61466	0.52344	0.5509	0.78649	0.79186	0.77119	0.80429	0.79765	0.8242	0.62342	0.81695	0.79988	0.81334	0.76479	0	0.80363	0.78632	0.81784	0.78844	0.79036	0.78832	0.82132	0.64286	0.81907	0.81143	0.78507	0.80771	0.88851	0.82144	0.76136	0.66428	0.56877	0.84919	0.78133	0.79108	0.79573	0.78681	0.78458	0.77316	0.8535
Masaris_aegyptiacus_aegyptiacus__GBOH01010559.1 (Hymenoptera)	0.78201	0.79617	0.81512	0.77092	0.80716	0.8046	0.77445	0.76651	0.88301	0.64163	0.49204	0.56072	0.84978	0.85471	0.82775	0.86818	0.84279	0.82261	0.66014	0.87651	0.86614	0.86969	0.80198	0	0.86754	0.87903	0.86645	0.83042	0.78383	0.90896	0.81033	0.639	0.91085	0.84544	0.82811	0.84204	0.75274	0.85278	0.76021	0.67509	0.54498	0.78277	0.89186	0.79207	0.8288	0.8819	0.90211	0.86864	0.78972
Mastotermes_darwiniensis__GAZE02159040.1 (Blattodea)	0.75464	0.80904	0.80371	0.74746	0.75603	0.75634	0.74297	0.7371	0.8624	0.65	0.52643	0.55253	0.80452	0.85005	0.78566	0.86219	0.84566	0.84332	0.65855	0.8799	0.88547	0.88517	0.80632	0	0.85225	0.8362	0.87072	0.82096	0.7566	0.87326	0.80543	0.6318	0.90766	0.83522	0.81064	0.83487	0.75525	0.83635	0.73666	0.65878	0.54316	0.79791	0.8787	0.81327	0.82918	0.86729	0.88396	0.85761	0.79094
Medauroidea_extradentata__GAWD01019316.1 (Phasmatodea)	0.74203	0.76345	0.73083	0.75038	0.72617	0.73203	0.74978	0.74783	0.76599	0.59807	0.49455	0.53219	0.76699	0.76159	0.75671	0.77456	0.76898	0.7943	0.6038	0.77747	0.76946	0.77786	0.73949	0	0.77271	0.76468	0.78083	0.75287	0.74963	0.76555	0.79197	0.61623	0.77839	0.7799	0.75091	0.77421	0.8528	0.79836	0.73507	0.6349	0.55375	0.80123	0.76594	0.76334	0.76639	0.77089	0.76727	0.7568	0.80611
Medauroidea_extradentata__GAWD01074736.1 (Phasmatodea)	0.7556	0.80171	0.8109	0.76499	0.76769	0.76544	0.75437	0.74316	0.89332	0.64082	0.52375	0.5477	0.81653	0.86742	0.79254	0.8814	0.84111	0.86016	0.66094	0.88731	0.88161	0.90464	0.80726	0	0.84727	0.83732	0.88291	0.81936	0.76085	0.89277	0.80504	0.61579	0.90588	0.84795	0.82428	0.83714	0.75172	0.82824	0.73272	0.65705	0.53049	0.795	0.89443	0.82797	0.84183	0.89129	0.90014	0.8746	0.79241
Megachile_willughbiella__GBQN01025707.1 (Hymenoptera)	0.78692	0.81612	0.80262	0.78163	0.78275	0.78365	0.7729	0.76647	0.90365	0.66549	0.52425	0.56413	0.85354	0.85628	0.82542	0.86528	0.85188	0.85505	0.66019	0.87967	0.86915	0.88627	0.82	0	0.88068	0.8706	0.8741	0.83994	0.7919	0.91641	0.82864	0.64548	0.92643	0.85865	0.83325	0.86345	0.77243	0.85422	0.76764	0.68039	0.55173	0.80211	0.91844	0.82943	0.84649	0.9204	0.93725	0.89019	0.79903
Megachile_willughbiella__GBQN01025706.1 (Hymenoptera)	0.86913	0.84799	0.81876	0.86683	0.85532	0.85587	0.8522	0.845	0.91245	0.61021	0.48242	0.52978	0.95301	0.91327	0.91239	0.93831	0.93756	0.93249	0.94532	0.92919	0.9286	0.92551	0.93775	0	0.93698	0.90828	0.95081	0.95699	0.86487	0.9286	0.85533	0.65225	0.94797	0.94386	0.92473	0.88407	0.80196	0.87819	0.80875	0.71429	0.5063	0.87084	0.94396	0.87124	0.91043	0.92045	0.94203	0.89922	0.85684
Megalodontes_cephalotes__GBQG01017451.1 (Hymenoptera)	0.77249	0.82453	0.80806	0.76855	0.77193	0.77197	0.75104	0.74518	0.87788	0.65029	0.541	0.55661	0.82325	0.88103	0.80792	0.86439	0.87139	0.84595	0.6624	0.88907	0.87694	0.89423	0.81139	0	0.87539	0.85792	0.89017	0.82928	0.78294	0.87742	0.8409	0.63654	0.89933	0.85704	0.82629	0.83183	0.76654	0.8432	0.76015	0.66525	0.54708	0.80718	0.90012	0.84004	0.83506	0.85752	0.90125	0.86173	0.79649
Megalodontes_cephalotes__GBQG01017450.1 (Hymenoptera)	0.86184	0.84243	0.83822	0.85372	0.81197	0.81102	0.81422	0.80243	0.91016	0.65137	0.57538	0.58946	0.92942	0.93166	0.90392	0.92802	0.92595	0.93392	0.74748	0.92978	0.92659	0.92507	0.91174	0	0.90857	0.90903	0.94403	0.9388	0.87144	0.91775	0.86813	0.6709	0.93731	0.94163	0.92484	0.87073	0.82893	0.87548	0.80971	0.73472	0.57431	0.87732	0.9283	0.8643	0.90594	0.90985	0.93325	0.90328	0.87516
Megalodontes_cephalotes__GBQG01017452.1 (Hymenoptera)	0.8612	0.84086	0.83117	0.8529	0.81261	0.81161	0.81446	0.80226	0.90777	0.65013	0.57417	0.58569	0.92836	0.93166	0.89928	0.9238	0.92252	0.93396	0.74727	0.92656	0.92526	0.92455	0.90819	0	0.90572	0.9089	0.94195	0.93728	0.87302	0.91626	0.86896	0.66729	0.93727	0.93995	0.92509	0.8718	0.8287	0.8754	0.80536	0.73207	0.57092	0.87757	0.92693	0.85824	0.90094	0.90771	0.93519	0.90208	0.87583
Megaloprepus_caerulatus__GEXY01026843.1 (Odonata)	0.82319	0.83296	0.84089	0.81938	0.78643	0.78945	0.79175	0.78037	0.85327	0.62941	0.57019	0.56909	0.8885	0.90821	0.85778	0.92378	0.90201	0.91602	0.72829	0.92405	0.91773	0.91367	0.88761	0	0.88639	0.87976	0.93461	0.90146	0.82849	0.88965	0.83543	0.65011	0.9079	0.90398	0.88127	0.85306	0.79901	0.84039	0.79175	0.69704	0.54929	0.84646	0.88978	0.88543	0.9084	0.88798	0.88954	0.87589	0.84522
Megalopta_genalis__GELL01026037.1 (Hymenoptera)	0.68724	0.68868	0.69087	0.69766	0.69538	0.69091	0.69616	0.69005	0.72339	0.76029	0.3893	0.75891	0.7281	0.71529	0.73775	0.71235	0.7153	0.71433	0.45726	0.70803	0.71693	0.68994	0.66421	0	0.72071	0.71819	0.72425	0.68765	0.70181	0.70695	0.71757	0.73894	0.73582	0.73086	0.71065	0.71544	0.73676	0.71883	0.74625	0.76151	0.80241	0.68945	0.72602	0.65563	0.67623	0.71054	0.72354	0.70444	0.68053
Megalopta_genalis__GELL01026036.1 (Hymenoptera)	0.68942	0.69176	0.69366	0.70183	0.7004	0.69372	0.69707	0.69348	0.71747	0.7654	0.42841	0.75888	0.72295	0.71462	0.73318	0.70453	0.71453	0.71155	0.45749	0.71065	0.71646	0.68175	0.66177	0	0.72577	0.71505	0.72471	0.6856	0.70391	0.70611	0.71623	0.74385	0.73628	0.7337	0.71166	0.71957	0.73345	0.72257	0.74581	0.76398	0.8066	0.69392	0.72568	0.65593	0.67089	0.71057	0.7206	0.70238	0.67779
Megalopta_genalis__GELL01026035.1 (Hymenoptera)	0.68724	0.68868	0.69087	0.69766	0.69538	0.69091	0.69616	0.69005	0.72339	0.76029	0.3893	0.75891	0.7281	0.71529	0.73775	0.71235	0.7153	0.71433	0.45726	0.70803	0.71693	0.68994	0.66421	0	0.72071	0.71819	0.72425	0.68765	0.70181	0.70695	0.71757	0.73894	0.73582	0.73086	0.71065	0.71544	0.73676	0.71883	0.74625	0.76151	0.80241	0.68945	0.72602	0.65563	0.67623	0.71054	0.72354	0.70444	0.68053
Megaselia_abdita__GCMU01006968.1 (Diptera)	0.94271	0.84168	0.81752	0.89019	0.86809	0.87379	0.86405	0.86345	0.87068	0.67238	0.54845	0.6174	0.89138	0.89299	0.88023	0.88075	0.89273	0.89547	0.70917	0.89454	0.88692	0.88926	0.86692	0	0.88461	0.86515	0.90794	0.897	0.95426	0.87956	0.88291	0.6916	0.90849	0.90713	0.88076	0.88614	0.87186	0.89791	0.82686	0.74946	0.59373	0.9085	0.89238	0.86318	0.87629	0.88782	0.88399	0.86814	0.90559
Megastigmus_spermotrophus__GCPB01033515.1 (Hymenoptera)	0.78629	0.81268	0.79512	0.76853	0.78762	0.79626	0.77423	0.7663	0.90803	0.65921	0.50919	0.5661	0.84179	0.86275	0.82506	0.87085	0.84741	0.84408	0.66345	0.88106	0.87211	0.89328	0.81647	0	0.88498	0.88238	0.87624	0.83262	0.78845	0.92812	0.82435	0.64101	0.93533	0.85004	0.82934	0.85912	0.7692	0.85353	0.75763	0.67989	0.54866	0.798	0.92783	0.81626	0.83663	0.91457	0.924	0.90494	0.79298
Melanaphis_sacchari__GFXV01006864.1 (Hemiptera)	0.89665	0.84088	0.83177	0.86721	0.85081	0.84481	0.84873	0.83656	0.92029	0.67724	0.55037	0.61584	0.95325	0.9264	0.9285	0.92997	0.93141	0.92863	0.73968	0.92165	0.92	0.9302	0.9077	0	0.92788	0.92692	0.94335	0.93464	0.89123	0.92548	0.89793	0.70645	0.93592	0.93195	0.90101	0.90356	0.85094	0.90421	0.8401	0.75795	0.59967	0.88976	0.93268	0.86212	0.91147	0.92741	0.93132	0.90654	0.89611
Melanaphis_sacchari__GFXV01005035.1 (Hemiptera)	0.83507	0.81052	0.79901	0.81288	0.82178	0.82936	0.83183	0.81627	0.88017	0.62976	0.53447	0.5827	0.87957	0.8839	0.84733	0.89461	0.8746	0.90119	0.72068	0.87867	0.87506	0.89638	0.85696	0	0.85961	0.86879	0.89268	0.87619	0.83686	0.88165	0.84548	0.65629	0.89916	0.91084	0.91232	0.85545	0.82151	0.85496	0.78687	0.7046	0.56287	0.86923	0.88721	0.8438	0.8689	0.87818	0.89359	0.86964	0.8648
Melanostoma_scalare__GCGT01012291.1 (Diptera)	0.9678	0.80269	0.78567	0.88143	0.84167	0.84638	0.83665	0.83447	0.84791	0.65448	0.37679	0.59601	0.86519	0.86621	0.84833	0.85736	0.86149	0.86533	0.69819	0.86519	0.85198	0.86624	0.84488	0	0.85926	0.84978	0.87809	0.87503	0.92895	0.85517	0.85577	0.66644	0.87984	0.87944	0.85129	0.85568	0.83746	0.87007	0.80121	0.71821	0.57341	0.87285	0.86771	0.83884	0.84961	0.86902	0.85926	0.84742	0.87319
Melitta_haemorrhoidalis__GBVK01024393.1 (Hymenoptera)	0.78532	0.79973	0.80362	0.77253	0.77877	0.78175	0.76338	0.75698	0.90463	0.6445	0.51502	0.54682	0.84149	0.86142	0.81879	0.86676	0.84004	0.84541	0.65332	0.87332	0.8721	0.89274	0.80763	0	0.8753	0.87847	0.86804	0.8261	0.78719	0.92836	0.81408	0.62687	0.93202	0.84539	0.83158	0.85474	0.76577	0.85043	0.75149	0.66277	0.53665	0.79438	0.91325	0.81061	0.83933	0.90437	0.91879	0.90229	0.78802
Melitta_haemorrhoidalis__GBVK01021001.1 (Hymenoptera)	0.86304	0.81213	0.79042	0.82301	0.82254	0.82288	0.82023	0.805	0.88403	0.59686	0.48224	0.52667	0.92022	0.91914	0.88216	0.94098	0.92489	0.93005	0.93392	0.92325	0.92631	0.94084	0.9394	0	0.89491	0.89938	0.9398	0.94396	0.84491	0.89906	0.83556	0.62871	0.93103	0.9205	0.90736	0.84481	0.78695	0.84783	0.76365	0.69283	0.49806	0.86441	0.91398	0.84778	0.91147	0.89585	0.91497	0.88102	0.85497
Mellinus_arvensis__GBOY01021388.1 (Hymenoptera)	0.7826	0.82028	0.80447	0.76643	0.77956	0.78597	0.77055	0.75936	0.89961	0.66204	0.51151	0.55762	0.84801	0.85574	0.82293	0.86215	0.84907	0.84242	0.66003	0.88492	0.86965	0.8835	0.807	0	0.88438	0.87082	0.87262	0.82925	0.78511	0.92648	0.82739	0.63139	0.92894	0.84786	0.83639	0.86345	0.76811	0.84964	0.75375	0.67659	0.54718	0.79208	0.92464	0.82577	0.83984	0.90783	0.93507	0.90012	0.79276
Meloe_violaceus__GATA02008624.1 (Coleoptera)	0.74075	0.81704	0.78864	0.74759	0.76882	0.76405	0.7524	0.75831	0.78528	0.84159	0.43088	0.72235	0.75949	0.76746	0.77559	0.79392	0.77726	0.77054	0.56693	0.7998	0.78114	0.78329	0.73212	0	0.82221	0.78954	0.78067	0.74281	0.76157	0.78641	0.79718	0.84705	0.81116	0.78161	0.76233	0.83066	0.79775	0.86036	0.83754	0.78733	0.76724	0.79237	0.78806	0.76442	0.74192	0.79463	0.79082	0.79294	0.774
Menopon_gallinae__GAWR02009420.1 (Phthiraptera)	0.79535	0.77583	0.78863	0.77019	0.75821	0.76148	0.75758	0.75199	0.83118	0.51831	0.52337	0.45005	0.87392	0.91286	0.82418	0.9152	0.89184	0.90922	0.89776	0.92795	0.90259	0.9347	0.89083	0	0.84891	0.8388	0.93505	0.90775	0.78136	0.84963	0.76365	0.55262	0.88696	0.87636	0.85725	0.77852	0.70166	0.78555	0.70726	0.61839	0.42112	0.80586	0.86007	0.84896	0.91939	0.84422	0.86621	0.83182	0.78779
Meria_tripunctata__GBOK01016120.1 (Hymenoptera)	0.77559	0.82479	0.82419	0.77057	0.78056	0.78045	0.76233	0.75399	0.88861	0.64778	0.52179	0.553	0.84035	0.88656	0.81632	0.88494	0.86974	0.85942	0.67542	0.9057	0.88564	0.90197	0.83085	0	0.87935	0.88598	0.90155	0.84937	0.78295	0.91098	0.83729	0.63322	0.92608	0.85915	0.84506	0.85716	0.76724	0.85837	0.7529	0.66738	0.54791	0.80704	0.90697	0.83332	0.8446	0.87402	0.91626	0.88366	0.80556
Meria_tripunctata__GBOK01023945.1 (Hymenoptera)	0.74332	0.776	0.77897	0.73767	0.73948	0.73757	0.74995	0.74889	0.83447	0.75656	0.45154	0.64965	0.78626	0.78345	0.80384	0.80645	0.7831	0.79241	0.59484	0.8067	0.80468	0.80825	0.7578	0	0.81345	0.82024	0.79493	0.78022	0.75544	0.84877	0.77705	0.74704	0.85533	0.81579	0.80263	0.82848	0.7882	0.79517	0.79028	0.7747	0.66716	0.77137	0.83475	0.76426	0.77622	0.83114	0.84426	0.86778	0.76623
Meria_tripunctata__GBOK01023944.1 (Hymenoptera)	0.73663	0.7815	0.77529	0.73636	0.74858	0.74465	0.7571	0.75741	0.83686	0.76822	0.44457	0.6502	0.77849	0.78431	0.80075	0.79831	0.78075	0.78688	0.58894	0.79587	0.79672	0.80623	0.75306	0	0.81316	0.82016	0.793	0.77149	0.75194	0.84153	0.77918	0.74647	0.85067	0.81481	0.8015	0.83402	0.78698	0.80023	0.78494	0.78027	0.67385	0.77575	0.83018	0.75376	0.77361	0.83105	0.84443	0.85998	0.76266
Meria_tripunctata__GBOK01023943.1 (Hymenoptera)	0.74332	0.776	0.77897	0.73767	0.73948	0.73757	0.74995	0.74889	0.83447	0.75656	0.45154	0.64965	0.78626	0.78345	0.80384	0.80645	0.7831	0.79241	0.59484	0.8067	0.80468	0.80825	0.7578	0	0.81345	0.82024	0.79493	0.78022	0.75544	0.84877	0.77705	0.74704	0.85533	0.81579	0.80263	0.82848	0.7882	0.79517	0.79028	0.7747	0.66716	0.77137	0.83475	0.76426	0.77622	0.83114	0.84426	0.86778	0.76623
Merodon_equestris__GCMV01020817.1 (Diptera)	0.93232	0.82134	0.79641	0.89141	0.84103	0.84396	0.83698	0.84003	0.84371	0.65388	0.54987	0.59881	0.86179	0.87539	0.84807	0.85501	0.86889	0.88214	0.69152	0.88063	0.86952	0.87642	0.84498	0	0.85722	0.83395	0.88884	0.88001	0.93562	0.851	0.86353	0.67377	0.8859	0.88591	0.85639	0.86389	0.8465	0.86796	0.80488	0.7247	0.57623	0.88377	0.86749	0.85958	0.85582	0.86587	0.86249	0.84012	0.87759
Meroplius_fasciculatus__GCNI01025159.1 (Diptera)	0.91154	0.84172	0.82295	0.91731	0.84981	0.85335	0.85138	0.85017	0.8599	0.66494	0.55462	0.59945	0.87592	0.88271	0.86056	0.86606	0.87675	0.89422	0.70173	0.88507	0.88107	0.87591	0.85708	0	0.8662	0.84147	0.90092	0.88166	0.9224	0.85563	0.87153	0.68226	0.88676	0.89965	0.86504	0.87428	0.85273	0.88446	0.83013	0.73568	0.57643	0.88844	0.87118	0.86453	0.86136	0.87808	0.86919	0.85391	0.87999
Meroplius_fasciculatus__GCNI01025158.1 (Diptera)	0.91154	0.84172	0.82295	0.91731	0.84981	0.85335	0.85138	0.85017	0.8599	0.66494	0.55462	0.59945	0.87592	0.88271	0.86056	0.86606	0.87675	0.89422	0.70173	0.88507	0.88108	0.87591	0.85708	0	0.8662	0.84147	0.90092	0.88166	0.9224	0.85563	0.87153	0.68226	0.88676	0.89965	0.86504	0.87428	0.85272	0.88446	0.83013	0.73568	0.57643	0.88844	0.87118	0.86453	0.86136	0.87808	0.86919	0.85391	0.87999
Mesembrinella_bellardiana__GGHE01002584.1 (Diptera)	0.93592	0.82058	0.80138	0.89351	0.84184	0.84487	0.83702	0.83809	0.84644	0.65472	0.54527	0.59522	0.86515	0.88236	0.84899	0.86162	0.87145	0.88493	0.69996	0.88123	0.8647	0.87494	0.84775	0	0.85927	0.84169	0.89611	0.88074	0.93447	0.85083	0.85778	0.67035	0.88784	0.8815	0.85483	0.86223	0.84843	0.87394	0.8073	0.722	0.57477	0.88506	0.86625	0.86256	0.85765	0.86606	0.85788	0.84276	0.88213
Metallyticus_splendidus__GATB02037418.1-1 (Mantodea)	0.76229	0.81577	0.81137	0.76752	0.76227	0.76865	0.75452	0.74517	0.89406	0.65559	0.51393	0.54733	0.8132	0.86151	0.7939	0.84382	0.84725	0.83342	0.6578	0.8843	0.86456	0.89199	0.80446	0	0.86673	0.85138	0.87469	0.82748	0.76926	0.88413	0.81043	0.62495	0.92624	0.83901	0.82381	0.84633	0.74829	0.84568	0.74396	0.65158	0.53182	0.7896	0.91301	0.83261	0.81509	0.87308	0.90133	0.87293	0.78367
Metaphatus_ochraceus__GEOL01008339.1 (Lepidoptera)	0.78634	0.84687	0.7986	0.77209	0.77748	0.78455	0.76845	0.76608	0.84277	0.6529	0.52228	0.5598	0.80226	0.86202	0.78164	0.85038	0.85449	0.84905	0.65641	0.89108	0.86429	0.8853	0.79796	0	0.86281	0.82909	0.88177	0.81641	0.79383	0.84111	0.86387	0.64206	0.8847	0.82982	0.8037	0.85183	0.81762	0.87003	0.75838	0.67031	0.55957	0.85778	0.85989	0.84914	0.84647	0.83729	0.86142	0.83574	0.84856
Metaphatus_ochraceus__GEOM01013269.1 (Lepidoptera)	0.78634	0.84687	0.7986	0.77209	0.77748	0.78455	0.76845	0.76608	0.84277	0.6529	0.52228	0.5598	0.80226	0.86202	0.78164	0.85038	0.85449	0.84905	0.65641	0.89108	0.86429	0.8853	0.79796	0	0.86281	0.82909	0.88177	0.81641	0.79383	0.84111	0.86387	0.64206	0.8847	0.82982	0.8037	0.85183	0.81762	0.87003	0.75838	0.67031	0.55957	0.85778	0.85989	0.84914	0.84647	0.83729	0.86142	0.83574	0.84856
Metaphatus_ochraceus__GEOM01013268.1 (Lepidoptera)	0.87424	0.84083	0.75798	0.84856	0.83178	0.84127	0.82939	0.82146	0.80663	0.57793	0.4969	0.4803	0.83461	0.8564	0.80241	0.86521	0.85563	0.89025	0.8658	0.88518	0.87029	0.88562	0.84359	0	0.84418	0.81055	0.88676	0.86823	0.86107	0.80915	0.86414	0.60021	0.85596	0.83943	0.81267	0.84129	0.82882	0.88391	0.75936	0.6425	0.46528	0.9275	0.81752	0.86646	0.87914	0.8324	0.81319	0.79675	0.90891
Metaphycus_flavus__GBVC01016813.1 (Hymenoptera)	0.77791	0.80741	0.79862	0.77783	0.77786	0.77415	0.77133	0.76328	0.91268	0.67894	0.51289	0.56506	0.83194	0.85697	0.81634	0.8582	0.84892	0.83661	0.65564	0.8676	0.86868	0.88735	0.80965	0	0.88348	0.87925	0.86879	0.82759	0.78433	0.9169	0.81942	0.64078	0.93707	0.85701	0.83796	0.86974	0.76521	0.84644	0.7533	0.68016	0.55005	0.79449	0.92153	0.81819	0.82328	0.90534	0.92484	0.91342	0.78547
Methocha_articulata__GBTZ01027458.1 (Hymenoptera)	0.78656	0.82338	0.81792	0.78296	0.7782	0.77938	0.77047	0.76279	0.92092	0.67583	0.50653	0.56605	0.85424	0.87387	0.83567	0.86516	0.86238	0.85059	0.66336	0.8889	0.87224	0.89756	0.81733	0	0.9007	0.88833	0.88641	0.84272	0.79095	0.92069	0.82835	0.63786	0.93674	0.85456	0.84042	0.86624	0.76762	0.85587	0.76701	0.67498	0.55347	0.79593	0.93883	0.83222	0.84091	0.90512	0.92787	0.91358	0.78982
Methocha_articulata__GBTZ01027457.1 (Hymenoptera)	0.78593	0.82358	0.81403	0.78014	0.7758	0.78113	0.76879	0.76325	0.91407	0.67679	0.51294	0.56296	0.84667	0.86995	0.83003	0.86228	0.85526	0.84516	0.65685	0.88619	0.88223	0.89302	0.81051	0	0.90035	0.88419	0.8861	0.83579	0.79184	0.9288	0.83371	0.63438	0.93364	0.85079	0.83588	0.86613	0.76885	0.85548	0.7616	0.67204	0.54993	0.79986	0.937	0.8305	0.83812	0.90166	0.92354	0.91428	0.79262
Methocha_articulata__GBTZ01028930.1 (Hymenoptera)	0.72087	0.77243	0.74797	0.71272	0.74	0.73525	0.73431	0.74193	0.73488	0.83375	0.36907	0.79126	0.73309	0.7244	0.75667	0.75734	0.72962	0.74229	0.5094	0.7577	0.73917	0.73066	0.69781	0	0.77017	0.75051	0.73837	0.707	0.73288	0.74089	0.74724	0.8536	0.75681	0.7481	0.72564	0.78376	0.78447	0.81599	0.82199	0.77608	0.88179	0.75533	0.74236	0.72641	0.69724	0.74803	0.73552	0.73944	0.73911
Microdynerus_nugdunensis__GBVS01012030.1 (Hymenoptera)	0.79257	0.80041	0.79186	0.77201	0.7818	0.79287	0.77555	0.77014	0.88439	0.65535	0.51037	0.56289	0.83907	0.85592	0.8215	0.86103	0.84378	0.84097	0.66122	0.87057	0.87547	0.88007	0.81149	0	0.87682	0.87838	0.86715	0.83522	0.79442	0.91647	0.81383	0.63809	0.9256	0.84967	0.82787	0.84912	0.76942	0.84284	0.75754	0.67889	0.54515	0.79846	0.90665	0.81935	0.84137	0.906	0.90833	0.89808	0.79781
Micromalthus_debilis__GDOQ01025101.1 (Coleoptera)	0.8042	0.81484	0.75857	0.79783	0.76811	0.7877	0.77441	0.76947	0.82776	0.4627	0.62121	0.45215	0.85868	0.85145	0.77941	0.87881	0.84906	0.89739	0.88269	0.88306	0.87235	0.8755	0.87825	0	0.84211	0.80368	0.89572	0.89377	0.792	0.8323	0.80471	0.50902	0.87512	0.86859	0.84518	0.79877	0.75771	0.81654	0.68748	0.55784	0.4561	0.83439	0.84132	0.90321	0.90606	0.82901	0.84893	0.81697	0.82325
Micromalthus_debilis__GDOQ01025100.1 (Coleoptera)	0	0	0	0	0	0	0	0	0	0	0	0	0	0	0	0	0	0	0	0	0	0	0	0	0	0	0	0	0	0	0	0	0	0	0	0	0	0	0	0	0	0	0	0	0	0	0	0	0
Microplitis_mediator__GGCK01007804.1 (Hymenoptera)	0.7801	0.81799	0.83334	0.77763	0.79746	0.79612	0.78284	0.77668	0.90463	0.6726	0.52403	0.56698	0.85268	0.87901	0.82864	0.86993	0.87237	0.84579	0.66458	0.89662	0.89429	0.90346	0.82212	0	0.90686	0.9008	0.90198	0.83988	0.78636	0.92207	0.84396	0.6448	0.92912	0.85671	0.8394	0.86762	0.7631	0.86726	0.77053	0.68829	0.55294	0.79396	0.93171	0.83029	0.83773	0.89843	0.92729	0.90136	0.79285
Microplitis_tuberculifer__GFZI01024685.1 (Hymenoptera)	0.78856	0.81598	0.82126	0.78174	0.79333	0.79841	0.77814	0.772	0.91	0.67842	0.52905	0.5675	0.85251	0.88111	0.83357	0.87335	0.87314	0.85152	0.66959	0.9001	0.89827	0.90867	0.83005	0	0.89802	0.89906	0.90199	0.84001	0.79487	0.92593	0.84244	0.64922	0.92666	0.86511	0.84106	0.87579	0.76921	0.87246	0.77128	0.6886	0.55713	0.80577	0.93542	0.83245	0.83879	0.91348	0.93419	0.90608	0.80103
Microplitis_tuberculifer__GFZI01024686.1 (Hymenoptera)	0.78856	0.81598	0.82126	0.78174	0.79333	0.79841	0.77814	0.772	0.91	0.67842	0.52905	0.5675	0.85251	0.88111	0.83357	0.87335	0.87314	0.85152	0.66959	0.9001	0.89827	0.90867	0.83005	0	0.89802	0.89906	0.90199	0.84001	0.79487	0.92593	0.84244	0.64922	0.92666	0.86511	0.84106	0.87579	0.76921	0.87246	0.77128	0.6886	0.55713	0.80577	0.93542	0.83245	0.83879	0.91348	0.93419	0.90608	0.80103
Microplitis_tuberculifer__GFZI01024684.1 (Hymenoptera)	0.78856	0.81598	0.82126	0.78174	0.79333	0.79841	0.77814	0.772	0.91	0.67842	0.52905	0.5675	0.85251	0.88111	0.83357	0.87335	0.87314	0.85152	0.66959	0.9001	0.89827	0.90867	0.83005	0	0.89802	0.89906	0.90199	0.84001	0.79487	0.92593	0.84244	0.64922	0.92666	0.86511	0.84106	0.87579	0.76921	0.87246	0.77128	0.6886	0.55713	0.80577	0.93542	0.83245	0.83879	0.91348	0.93419	0.90608	0.80103
Micropterix_calthella__GACP01033298.1 (Lepidoptera)	0.68523	0.76231	0.72497	0.68845	0.70701	0.70487	0.69772	0.69979	0.72122	0.81952	0.35827	0.74077	0.69443	0.69885	0.71919	0.73076	0.69344	0.71445	0.5025	0.73407	0.71454	0.71099	0.68186	0	0.75624	0.72481	0.72215	0.6762	0.70666	0.72839	0.73178	0.82648	0.74355	0.72638	0.70491	0.77001	0.75119	0.79271	0.79394	0.74602	0.82673	0.73171	0.73076	0.70957	0.67929	0.73614	0.72854	0.74373	0.71101
Micropterna_lateralis__GELV01015637.1 (Trichoptera)	0.78611	0.83231	0.77063	0.77598	0.78598	0.78839	0.77795	0.7727	0.83197	0.68418	0.50993	0.56825	0.77614	0.81911	0.76615	0.80604	0.82429	0.81624	0.62711	0.86462	0.83628	0.8628	0.75684	0	0.8447	0.82443	0.83432	0.78302	0.80252	0.82129	0.8561	0.6501	0.85465	0.80931	0.77733	0.8781	0.83554	0.87428	0.75745	0.66882	0.57156	0.86663	0.82078	0.82485	0.79691	0.82436	0.83168	0.83993	0.85495
Micropterna_lateralis__GELV01013386.1 (Trichoptera)	0.77144	0.78367	0.73276	0.73745	0.75232	0.76228	0.76572	0.76656	0.76716	0.63476	0.51987	0.56044	0.75328	0.76462	0.73976	0.77517	0.76493	0.79604	0.60124	0.79396	0.78024	0.79982	0.73037	0	0.7819	0.7637	0.78484	0.75695	0.78437	0.77315	0.8049	0.63467	0.79586	0.77638	0.75814	0.80146	0.8749	0.82184	0.73279	0.64146	0.56987	0.86013	0.76651	0.77454	0.77251	0.77487	0.77375	0.76721	0.84934
Mintho_rufiventris__GGHO01016596.1 (Diptera)	0.95416	0.80161	0.78163	0.87388	0.8397	0.84295	0.83286	0.83598	0.83073	0.65066	0.52667	0.5954	0.84921	0.85394	0.83701	0.84773	0.85253	0.85815	0.68919	0.86104	0.85178	0.85943	0.83238	0	0.84633	0.83346	0.871	0.86001	0.92229	0.84303	0.84758	0.6666	0.86882	0.8706	0.84156	0.84805	0.84215	0.85449	0.79664	0.72157	0.57054	0.86506	0.85632	0.83594	0.83973	0.86284	0.84507	0.83559	0.86358
Mischocyttarus_flavitarsis__GAXM01024471.1 (Hymenoptera)	0.78789	0.81886	0.80899	0.77166	0.78183	0.77783	0.7775	0.77028	0.92603	0.67656	0.51966	0.56653	0.83389	0.86496	0.83062	0.86556	0.85904	0.83775	0.6556	0.88869	0.88692	0.90507	0.81185	0	0.88949	0.88884	0.87311	0.82915	0.7935	0.91095	0.82712	0.63991	0.91638	0.85288	0.82979	0.88269	0.76663	0.84703	0.76554	0.68704	0.55166	0.79696	0.93147	0.83598	0.83222	0.89751	0.91711	0.93489	0.79076
Monosapyga_clavicornis__GBWQ01008826.1 (Hymenoptera)	0.79821	0.82501	0.82065	0.77668	0.79586	0.79784	0.78231	0.7761	0.90777	0.67043	0.5139	0.57015	0.84829	0.86821	0.82938	0.87955	0.86564	0.85359	0.67041	0.89901	0.88907	0.91992	0.81772	0	0.89638	0.89654	0.88845	0.84166	0.80472	0.94165	0.8304	0.64838	0.94354	0.85385	0.83502	0.87711	0.78199	0.86983	0.77577	0.68137	0.55432	0.8119	0.93374	0.83142	0.83988	0.91111	0.93072	0.91213	0.80869
Mortonagrion_selenion__GCDM01031575.1 (Odonata)	0.72978	0.77055	0.79506	0.71822	0.72477	0.72316	0.70625	0.69753	0.83662	0.6156	0.49406	0.51884	0.76934	0.83961	0.75282	0.82727	0.81282	0.79834	0.62329	0.85266	0.85763	0.87214	0.76807	0	0.81587	0.81218	0.84305	0.78044	0.72907	0.83758	0.76559	0.5872	0.88259	0.79782	0.78511	0.78921	0.7133	0.79794	0.69416	0.62236	0.50699	0.75247	0.84353	0.79045	0.79698	0.82014	0.83826	0.822	0.75187
Musca_domestica__GBAB01040191.1 (Diptera)	0.93797	0.80917	0.78246	0.87448	0.83378	0.83531	0.82781	0.83193	0.82869	0.64503	0.3789	0.58386	0.85207	0.85246	0.83403	0.8422	0.8503	0.86238	0.68218	0.86706	0.84754	0.85281	0.8312	0	0.84623	0.83105	0.8734	0.8603	0.91791	0.84153	0.84425	0.65861	0.8687	0.86374	0.83365	0.85124	0.83239	0.85697	0.79566	0.70932	0.56552	0.86073	0.85331	0.83729	0.83754	0.85465	0.844	0.83334	0.867
Musca_domestica__GBAB01040192.1 (Diptera)	0.77937	0.73728	0.71052	0.81178	0.72491	0.7457	0.72842	0.72486	0.71534	0.44922	0.58285	0.38518	0.74336	0.77067	0.69782	0.78002	0.7797	0.77924	0.76593	0.78089	0.77329	0.78399	0.76631	0	0.73341	0.6909	0.80671	0.78055	0.76573	0.73339	0.72098	0.47201	0.77032	0.76354	0.75595	0.73307	0.74228	0.74738	0.64983	0.52715	0.46074	0.77825	0.73122	0.84422	0.79539	0.71417	0.71085	0.72	0.78349
Musca_domestica__GDAV01005782.1 (Diptera)	0.93691	0.82336	0.78932	0.87931	0.8432	0.84695	0.83666	0.84339	0.83664	0.65685	0.53608	0.60148	0.85611	0.85938	0.84089	0.84824	0.85598	0.87323	0.68991	0.87263	0.8585	0.86567	0.83086	0	0.84929	0.82994	0.88287	0.86273	0.9385	0.84039	0.85707	0.66932	0.8729	0.86948	0.83739	0.85396	0.85955	0.86931	0.80149	0.72138	0.57344	0.88469	0.85538	0.85262	0.84309	0.85047	0.8468	0.83089	0.88062
Musca_domestica__GDAV01058975.1 (Diptera)	0.89799	0.80435	0.82451	0.96401	0.83818	0.82617	0.82952	0.83488	0.84843	0.76094	0.4863	0.68653	0.8686	0.86829	0.87055	0.8476	0.86974	0.86727	0.66458	0.85405	0.84573	0.85245	0.84157	0	0.86329	0.84532	0.88268	0.87439	0.90136	0.84143	0.84788	0.78499	0.87593	0.88466	0.84933	0.86481	0.84739	0.87036	0.86537	0.83207	0.65355	0.85349	0.86862	0.82806	0.83046	0.88116	0.85706	0.83895	0.85226
Muscina_stabulans__GGHF01009249.1 (Diptera)	0.94016	0.81532	0.7842	0.8791	0.83562	0.83655	0.82973	0.83772	0.82186	0.65222	0.52479	0.60142	0.84267	0.84605	0.83906	0.83644	0.84588	0.85332	0.6811	0.85279	0.84645	0.84942	0.81956	0	0.84669	0.82528	0.86198	0.85604	0.91942	0.83056	0.84831	0.67381	0.8642	0.86319	0.8289	0.84783	0.8474	0.86134	0.80987	0.71669	0.57581	0.86445	0.84695	0.82948	0.82841	0.85531	0.83391	0.82318	0.86178
Mydaea_urbana__GGHG01000327.1 (Diptera)	0.91296	0.82548	0.78905	0.85878	0.83021	0.83337	0.82433	0.83132	0.8387	0.65475	0.54341	0.60607	0.85761	0.87641	0.84268	0.85625	0.86869	0.88109	0.68122	0.87376	0.86778	0.87023	0.83912	0	0.85059	0.83643	0.88465	0.858	0.92386	0.84184	0.86716	0.67321	0.87666	0.87594	0.84458	0.8484	0.83941	0.86941	0.79795	0.73092	0.58149	0.8832	0.85591	0.84382	0.85604	0.86494	0.85074	0.83474	0.8748
Mystacinobia_zelandica__GGHP01000807.1 (Diptera)	0.8916	0.84802	0.81595	0.91305	0.83597	0.83894	0.83351	0.83309	0.84332	0.64421	0.55503	0.59218	0.8653	0.88363	0.84936	0.88174	0.8772	0.90223	0.70947	0.89126	0.87867	0.88578	0.85931	0	0.85885	0.83557	0.90932	0.88948	0.8945	0.84758	0.87206	0.675	0.89268	0.89373	0.85832	0.86188	0.85236	0.88238	0.81212	0.71582	0.57338	0.90093	0.86127	0.87667	0.86916	0.8615	0.85863	0.83255	0.89965
Mystacinobia_zelandica__GGHP01012812.1 (Diptera)	0.86696	0.83948	0.83724	0.85334	0.83011	0.8166	0.82842	0.82169	0.9076	0.6745	0.56922	0.6122	0.92993	0.91241	0.92298	0.91251	0.91274	0.93512	0.72136	0.92117	0.91231	0.91559	0.90462	0	0.92156	0.91493	0.93136	0.93267	0.87586	0.93201	0.86464	0.70321	0.92798	0.91726	0.90721	0.88741	0.82924	0.87363	0.8501	0.74898	0.59699	0.86513	0.93581	0.86554	0.90852	0.91722	0.93367	0.91404	0.86622
Mythimna_separata__GFCT01006845.1 (Lepidoptera)	0.7854	0.81198	0.76468	0.77976	0.76418	0.76906	0.77924	0.7745	0.78631	0.62029	0.56119	0.56999	0.79805	0.80734	0.78008	0.80925	0.81525	0.88165	0.64615	0.82964	0.81461	0.83157	0.7808	0	0.81001	0.78196	0.83377	0.80727	0.79139	0.79452	0.83079	0.64681	0.82795	0.82566	0.79131	0.83047	0.83698	0.83985	0.7604	0.66502	0.55167	0.9172	0.79815	0.79691	0.81809	0.80075	0.79927	0.7836	0.91764
Nannochorista_philpotti__GADB01008985.1 (Mecoptera)	0.69212	0.7704	0.70784	0.68547	0.69966	0.70504	0.68644	0.68415	0.76219	0.60654	0.44947	0.48734	0.69252	0.76104	0.68496	0.72169	0.76052	0.71727	0.55867	0.78369	0.76975	0.78436	0.67157	0	0.75266	0.74759	0.75543	0.69262	0.70724	0.73202	0.75822	0.5647	0.77419	0.72329	0.68759	0.76658	0.72267	0.76461	0.66706	0.5899	0.47891	0.7421	0.74482	0.76855	0.71075	0.73858	0.73997	0.73843	0.73359
Nannochorista_philpotti__GADB01019534.1 (Mecoptera)	0.77979	0.87437	0.83513	0.79413	0.79555	0.79206	0.80149	0.81037	0.77844	0.8888	0.39344	0.85706	0.80253	0.77834	0.82209	0.80878	0.79316	0.81099	0.56541	0.80578	0.78702	0.78523	0.76775	0	0.84318	0.79821	0.81032	0.78013	0.80242	0.79108	0.82488	0.96209	0.82316	0.82799	0.79841	0.85316	0.82473	0.89043	0.91466	0.84058	0.89622	0.83665	0.79522	0.79201	0.77043	0.80687	0.78731	0.78595	0.8214
Nannochorista_philpotti__GADB01008721.1 (Mecoptera)	0.86165	0.85691	0.79739	0.83358	0.83766	0.84475	0.84021	0.83862	0.84793	0.66557	0.54345	0.60111	0.84822	0.84947	0.83534	0.8557	0.85597	0.87814	0.67032	0.87926	0.86188	0.87196	0.81817	0	0.85878	0.84225	0.87177	0.84006	0.87203	0.84671	0.91593	0.69908	0.86889	0.87332	0.83181	0.88453	0.89751	0.90707	0.82619	0.73327	0.59984	0.92443	0.85504	0.8525	0.85893	0.85301	0.85629	0.84501	0.91315
Nasonia_giraulti__GBEC01005640.1 (Hymenoptera)	0.78647	0.8024	0.79679	0.77384	0.78188	0.77955	0.77217	0.76946	0.89514	0.65977	0.51419	0.56411	0.83381	0.86503	0.81774	0.86113	0.85903	0.83944	0.65956	0.87705	0.87942	0.89583	0.80933	0	0.89	0.88578	0.87324	0.84276	0.7874	0.92214	0.81919	0.64094	0.93463	0.85058	0.83397	0.86431	0.75881	0.84953	0.75541	0.67385	0.54375	0.79354	0.91757	0.81947	0.82855	0.90503	0.92183	0.90733	0.79258
Nasonia_giraulti__GBEC01005639.1 (Hymenoptera)	0.80009	0.81367	0.80402	0.77469	0.7868	0.78997	0.78155	0.77138	0.90811	0.67306	0.51292	0.56917	0.84309	0.86791	0.82626	0.87128	0.85909	0.84529	0.66453	0.87937	0.87291	0.89825	0.81323	0	0.89403	0.8921	0.88212	0.83748	0.8002	0.92786	0.82853	0.64572	0.93635	0.85568	0.8373	0.87773	0.77651	0.8557	0.75955	0.68476	0.55861	0.8036	0.92116	0.8279	0.8341	0.91348	0.92684	0.91729	0.80226
Nasonia_giraulti__GBEC01005638.1-1 (Hymenoptera)	0.80009	0.81367	0.80402	0.77469	0.7868	0.78997	0.78155	0.77138	0.90811	0.67306	0.51292	0.56917	0.84309	0.86791	0.82626	0.87128	0.85909	0.84529	0.66453	0.87937	0.87291	0.89825	0.81323	0	0.89403	0.8921	0.88212	0.83748	0.8002	0.92786	0.82853	0.64572	0.93635	0.85568	0.8373	0.87773	0.77651	0.8557	0.75955	0.68476	0.55861	0.8036	0.92116	0.8279	0.8341	0.91348	0.92684	0.91729	0.80226
Nasonia_giraulti__GBEC01005637.1 (Hymenoptera)	0.80009	0.81367	0.80402	0.77469	0.7868	0.78997	0.78155	0.77138	0.90811	0.67306	0.51292	0.56917	0.84309	0.86791	0.82626	0.87128	0.85909	0.84529	0.66453	0.87937	0.87291	0.89825	0.81323	0	0.89403	0.8921	0.88212	0.83748	0.8002	0.92786	0.82853	0.64572	0.93635	0.85568	0.8373	0.87773	0.77651	0.8557	0.75955	0.68476	0.55861	0.8036	0.92116	0.8279	0.8341	0.91348	0.92684	0.91729	0.80226
Nasonia_vitripennis__GBEB01001733.1 (Hymenoptera)	0.77769	0.81343	0.79948	0.78089	0.78226	0.78264	0.77872	0.76648	0.90743	0.67649	0.51836	0.5642	0.8373	0.8668	0.8241	0.85974	0.8569	0.84845	0.66083	0.88286	0.87817	0.89694	0.81562	0	0.89326	0.88438	0.8754	0.83168	0.78321	0.92404	0.8318	0.64064	0.92918	0.8598	0.84008	0.8804	0.76831	0.85312	0.75725	0.67366	0.55173	0.79894	0.92533	0.82093	0.82668	0.9121	0.92632	0.92069	0.79477
Nasonia_vitripennis__GBEB01001732.1 (Hymenoptera)	0.77769	0.81343	0.79948	0.78089	0.78226	0.78264	0.77872	0.76648	0.90743	0.67649	0.51836	0.5642	0.8373	0.8668	0.8241	0.85974	0.8569	0.84845	0.66083	0.88286	0.87817	0.89694	0.81562	0	0.89326	0.88438	0.8754	0.83168	0.78321	0.92404	0.8318	0.64064	0.92918	0.8598	0.84008	0.8804	0.76831	0.85312	0.75725	0.67366	0.55173	0.79894	0.92533	0.82093	0.82668	0.9121	0.92632	0.92069	0.79477
Nemophora_degeerella__GATC02016307.1 (Lepidoptera)	0.79753	0.83986	0.8125	0.7784	0.79668	0.79671	0.78012	0.7772	0.84856	0.67538	0.51189	0.57069	0.80531	0.85499	0.78598	0.84376	0.84849	0.83622	0.63914	0.901	0.87347	0.8837	0.78101	0	0.87665	0.87177	0.87237	0.8058	0.80606	0.84409	0.873	0.65729	0.8788	0.81909	0.79476	0.87249	0.83372	0.90783	0.77175	0.67443	0.57313	0.85996	0.85022	0.84505	0.8223	0.83407	0.84441	0.8363	0.85353
Neodiprion_lecontei__GEDK01003565.1 (Hymenoptera)	0.77903	0.81016	0.82043	0.7767	0.79472	0.78844	0.78026	0.77217	0.90882	0.66597	0.51443	0.56825	0.84072	0.85361	0.83509	0.86638	0.84406	0.83615	0.65664	0.87326	0.8742	0.88584	0.81045	0	0.87507	0.8834	0.87331	0.83594	0.78504	0.93082	0.81784	0.64451	0.93006	0.85252	0.83579	0.86337	0.76299	0.85236	0.7701	0.67798	0.55014	0.79364	0.91439	0.80927	0.8307	0.90226	0.91937	0.91031	0.79127
Neodiprion_lecontei__GEES01054180.1 (Hymenoptera)	0.78039	0.805	0.8179	0.77654	0.79094	0.78685	0.77733	0.76739	0.90824	0.66372	0.5139	0.56713	0.83925	0.852	0.83248	0.86385	0.84323	0.83577	0.65474	0.87036	0.8693	0.8858	0.80921	0	0.86999	0.88137	0.86934	0.8347	0.78559	0.93029	0.81498	0.64317	0.93147	0.85246	0.83408	0.86183	0.7611	0.84938	0.76689	0.67735	0.54955	0.79317	0.91087	0.80703	0.8301	0.90096	0.9208	0.91033	0.79297
Neodiprion_lecontei__GEES01033400.1 (Hymenoptera)	0.77671	0.79968	0.81274	0.77199	0.78792	0.78486	0.7757	0.767	0.9072	0.66056	0.5088	0.56343	0.83776	0.84887	0.83243	0.86498	0.8405	0.83148	0.65621	0.86658	0.8685	0.88451	0.80954	0	0.8693	0.88129	0.86726	0.83417	0.78074	0.92703	0.81463	0.63768	0.92611	0.85033	0.82836	0.85829	0.75767	0.84435	0.76375	0.6753	0.54543	0.78994	0.90859	0.80586	0.83253	0.90184	0.92114	0.90986	0.78858
Neodiprion_lecontei__GEES01073384.1 (Hymenoptera)	0.86515	0.83541	0.80088	0.8431	0.85086	0.84622	0.84853	0.83756	0.91896	0.61896	0.41653	0.52572	0.95157	0.9094	0.93077	0.9413	0.93258	0.92205	0.94923	0.92279	0.92917	0.93717	0.93658	0	0.93503	0.92191	0.94214	0.95945	0.86633	0.93825	0.85774	0.65151	0.94895	0.93456	0.90842	0.88836	0.79149	0.87412	0.79851	0.7131	0.50431	0.86485	0.94541	0.84679	0.91774	0.93345	0.9404	0.91141	0.85433
Nephrocerus_atrapilus__GCGE01020242.1 (Diptera)	0.84058	0.83904	0.82049	0.8164	0.83584	0.83507	0.81784	0.81532	0.8604	0.66632	0.52253	0.58061	0.82128	0.87789	0.80426	0.84631	0.84685	0.84659	0.65036	0.88945	0.87217	0.88753	0.79731	0	0.867	0.85688	0.89014	0.82908	0.84889	0.86276	0.86785	0.65407	0.9028	0.84948	0.82499	0.87677	0.82832	0.89294	0.78075	0.69655	0.57241	0.8583	0.86789	0.84079	0.83402	0.85771	0.86582	0.8489	0.86061
Nephrocerus_atrapilus__GCGE01020241.1 (Diptera)	0.84058	0.83904	0.82049	0.8164	0.83584	0.83507	0.81784	0.81532	0.8604	0.66632	0.52253	0.58061	0.82128	0.87789	0.80426	0.84631	0.84685	0.84659	0.65036	0.88945	0.87216	0.88753	0.79731	0	0.867	0.85688	0.89014	0.82908	0.84889	0.86275	0.86785	0.65407	0.9028	0.84948	0.82499	0.87677	0.82832	0.89294	0.78075	0.69655	0.57241	0.8583	0.86789	0.84079	0.83402	0.85771	0.86582	0.8489	0.86061
Netelia_sp._AD-2014__GBMY01026126.1 (Hymenoptera)	0.78904	0.79789	0.79655	0.78122	0.77382	0.77641	0.76694	0.75611	0.90044	0.64649	0.55141	0.56407	0.85096	0.86155	0.82542	0.88527	0.86217	0.86123	0.67841	0.8799	0.87777	0.90009	0.83959	0	0.86749	0.86991	0.87787	0.85204	0.79476	0.90429	0.83159	0.64533	0.91302	0.87238	0.85585	0.85544	0.77187	0.85294	0.76078	0.68859	0.55047	0.81335	0.91108	0.82704	0.84784	0.89755	0.91997	0.89647	0.80872
Netelia_sp._AD-2014__GBMY01026124.1 (Hymenoptera)	0.79019	0.8007	0.795	0.78746	0.77636	0.78312	0.77224	0.75935	0.90033	0.64729	0.54717	0.56562	0.85362	0.86255	0.82415	0.88214	0.85971	0.8615	0.67557	0.88039	0.876	0.89455	0.83381	0	0.87122	0.87289	0.87651	0.84933	0.80211	0.9111	0.83305	0.64427	0.91523	0.86998	0.85458	0.8593	0.77599	0.85168	0.75871	0.68738	0.55212	0.81379	0.91362	0.82616	0.84822	0.90074	0.9188	0.90261	0.808
Netelia_testacea__GBVT01030910.1 (Hymenoptera)	0.7909	0.80951	0.81252	0.78689	0.77415	0.77473	0.76282	0.7601	0.89132	0.64608	0.53098	0.5708	0.86048	0.87823	0.83788	0.88903	0.87211	0.86275	0.69821	0.89271	0.88152	0.90529	0.83846	0	0.88464	0.88691	0.88905	0.87214	0.79471	0.91262	0.82141	0.64023	0.93097	0.87379	0.8548	0.86088	0.7705	0.86065	0.76426	0.67837	0.55173	0.81311	0.90903	0.82409	0.86015	0.90234	0.92335	0.89419	0.81527
Nevrorthus_apatelios__GACU01009011.1 (Neuroptera)	0.85176	0.86709	0.82629	0.85955	0.81877	0.82563	0.81776	0.81027	0.83155	0.53036	0.57936	0.37855	0.88331	0.87995	0.84579	0.89614	0.91415	0.89312	0.91602	0.92526	0.90821	0.90882	0.9047	0	0.89815	0.85395	0.92176	0.93453	0.84235	0.86093	0.83873	0.57244	0.90461	0.90023	0.87459	0.82854	0.76074	0.86042	0.76774	0.62163	0.45066	0.857	0.87544	0.85276	0.91861	0.86933	0.86388	0.84271	0.85945
Nilaparvata_lugens__GANM01006434.1 (Hemiptera)	0.82827	0.82311	0.77709	0.82798	0.79464	0.80769	0.79387	0.78054	0.79153	0.47094	0.63518	0.43999	0.84352	0.84902	0.78837	0.88033	0.87196	0.88774	0.88398	0.89997	0.87949	0.88351	0.88056	0	0.84608	0.81005	0.9064	0.89558	0.80678	0.82293	0.796	0.5109	0.87105	0.87135	0.85779	0.79681	0.76415	0.82343	0.71416	0.57234	0.45342	0.85237	0.83307	0.90019	0.88741	0.81512	0.82036	0.80746	0.84278
Nilaparvata_lugens__GANM01011156.1 (Hemiptera)	0.58994	0.60655	0.6096	0.58007	0.55988	0.56206	0.57453	0.5707	0.62706	0.45932	0.46029	0.42395	0.6343	0.66351	0.61523	0.65874	0.63664	0.74124	0.51206	0.6718	0.65078	0.6779	0.62511	0	0.62756	0.62453	0.68018	0.6334	0.59256	0.62879	0.60262	0.47173	0.65446	0.64025	0.62841	0.60677	0.59425	0.61143	0.57831	0.49855	0.40104	0.66747	0.63318	0.63499	0.67527	0.63227	0.63668	0.61797	0.65964
Nilaparvata_lugens__GAYF02031388.1 (Hemiptera)	0.82827	0.82311	0.77709	0.82798	0.79464	0.80769	0.79387	0.78054	0.79153	0.47094	0.63518	0.43999	0.84352	0.84902	0.78837	0.88033	0.87196	0.88774	0.88398	0.89997	0.87949	0.88351	0.88056	0	0.84608	0.81005	0.9064	0.89558	0.80678	0.82293	0.796	0.5109	0.87105	0.87135	0.85779	0.79681	0.76415	0.82343	0.71416	0.57234	0.45342	0.85237	0.83307	0.90019	0.88741	0.81512	0.82036	0.80746	0.84278
Nilaparvata_lugens__GAYF02031390.1 (Hemiptera)	0.82801	0.81983	0.77434	0.82819	0.79147	0.8048	0.79086	0.77732	0.79095	0.47095	0.63516	0.42898	0.8425	0.84616	0.78594	0.87755	0.86947	0.88703	0.88026	0.89665	0.87664	0.88113	0.87807	0	0.8441	0.80571	0.90428	0.89279	0.80565	0.82099	0.79477	0.51031	0.86813	0.87033	0.85814	0.79574	0.76205	0.82061	0.71218	0.57	0.45757	0.85013	0.83103	0.89985	0.88557	0.81389	0.81938	0.8061	0.84001
Nilaparvata_lugens__IACV01121521.1 (Hemiptera)	0.66693	0.7242	0.71614	0.65529	0.66803	0.67542	0.64765	0.63931	0.80014	0.56428	0.46965	0.47617	0.72836	0.80249	0.70055	0.76611	0.77975	0.74476	0.58058	0.80113	0.79584	0.80845	0.71755	0	0.76975	0.76744	0.77714	0.72843	0.66478	0.78493	0.71731	0.53539	0.81938	0.73506	0.72255	0.72656	0.6565	0.73275	0.63779	0.57251	0.46165	0.68774	0.795	0.72978	0.74439	0.76569	0.79683	0.76885	0.68724
Nilaparvata_lugens__IACV01072443.1 (Hemiptera)	0.7152	0.77953	0.75226	0.71569	0.68611	0.6974	0.70098	0.69883	0.70924	0.47854	0.54832	0.35536	0.73308	0.76991	0.69671	0.80141	0.75178	0.80871	0.76595	0.82982	0.7944	0.82529	0.76801	0	0.7544	0.69812	0.84392	0.75823	0.72474	0.72253	0.72771	0.51762	0.7499	0.76222	0.74144	0.72075	0.73491	0.74888	0.66951	0.53211	0.38556	0.77078	0.72814	0.90405	0.84434	0.72605	0.72646	0.70134	0.76146
Nilaparvata_lugens__IACV01072444.1 (Hemiptera)	0.71604	0.78517	0.75619	0.71715	0.68633	0.69795	0.7043	0.70242	0.71062	0.48025	0.54788	0.35565	0.73688	0.7742	0.70205	0.80637	0.75526	0.8128	0.7675	0.83301	0.7979	0.82658	0.77159	0	0.75801	0.7015	0.8498	0.76148	0.72766	0.72577	0.72708	0.51898	0.7554	0.76503	0.74526	0.72051	0.73569	0.75231	0.6734	0.53435	0.38549	0.77206	0.73091	0.90526	0.84474	0.72851	0.72856	0.70363	0.76211
Nitela_sp._AD-2014__GBQU01054601.1 (Hymenoptera)	0.79101	0.81122	0.79737	0.76865	0.78715	0.78875	0.77733	0.76842	0.91278	0.66429	0.51672	0.5613	0.84871	0.86211	0.83165	0.86826	0.85197	0.85277	0.66101	0.88282	0.87121	0.89885	0.81886	0	0.88568	0.88517	0.87587	0.84142	0.79286	0.92865	0.82731	0.6398	0.94027	0.85575	0.83809	0.86071	0.77457	0.85431	0.75836	0.67545	0.5506	0.8026	0.93082	0.81527	0.84018	0.91912	0.93952	0.90587	0.80021
Nitela_sp._AD-2014__GBQU01054599.1 (Hymenoptera)	0.87662	0.83874	0.8081	0.84867	0.86804	0.87104	0.86648	0.85826	0.92434	0.61627	0.46702	0.53594	0.95775	0.91937	0.91519	0.93721	0.9269	0.93679	0.9407	0.91814	0.93118	0.92606	0.93518	0	0.92371	0.92455	0.94189	0.94662	0.86607	0.93703	0.85831	0.6547	0.95489	0.93744	0.91916	0.887	0.80566	0.87177	0.8005	0.7203	0.50399	0.86828	0.949	0.85176	0.91195	0.93668	0.95205	0.9194	0.85777
Nitela_sp._AD-2014__GBQU01054602.1 (Hymenoptera)	0.87111	0.84912	0.81973	0.85724	0.86878	0.87046	0.86677	0.85792	0.91849	0.61902	0.46965	0.53536	0.9531	0.91466	0.92266	0.94194	0.93745	0.93342	0.94912	0.92668	0.93387	0.93764	0.93984	0	0.93686	0.92542	0.94878	0.95713	0.86486	0.94011	0.86315	0.65651	0.95216	0.94614	0.92174	0.89219	0.81294	0.88249	0.80583	0.71755	0.50817	0.87918	0.94905	0.85688	0.91186	0.93005	0.94753	0.91771	0.86725
Nitela_sp._AD-2014__GBQU01054603.1 (Hymenoptera)	0.86332	0.83864	0.81105	0.85326	0.86456	0.86682	0.86278	0.85538	0.91687	0.61036	0.4699	0.53004	0.95014	0.92107	0.91121	0.93062	0.9291	0.93159	0.93699	0.91397	0.92305	0.91991	0.93495	0	0.92245	0.91641	0.9395	0.94322	0.85701	0.92955	0.85231	0.6481	0.95025	0.94477	0.92283	0.88727	0.80095	0.86886	0.80235	0.71057	0.50119	0.86401	0.94074	0.85235	0.9078	0.93404	0.94501	0.91477	0.85003
Nomada_lathburiana__GBLA01014294.1 (Hymenoptera)	0.78637	0.80836	0.80411	0.77955	0.79559	0.79954	0.7851	0.77329	0.90545	0.66621	0.5194	0.56822	0.84349	0.85926	0.82299	0.86521	0.84719	0.84478	0.66489	0.87952	0.87973	0.89167	0.81503	0	0.87781	0.8828	0.87348	0.83817	0.79113	0.93143	0.82265	0.64303	0.93581	0.8561	0.83865	0.86772	0.7772	0.85941	0.76163	0.6794	0.54582	0.80827	0.91753	0.8246	0.83533	0.9089	0.91643	0.90413	0.80287
Nomada_lathburiana__GBLA01012824.1 (Hymenoptera)	0.77666	0.81104	0.79212	0.77403	0.77653	0.77859	0.76855	0.76674	0.87053	0.63632	0.52654	0.55035	0.83369	0.86763	0.80742	0.86337	0.85349	0.85904	0.67314	0.87014	0.87094	0.88596	0.81978	0	0.85635	0.85444	0.88086	0.84689	0.78325	0.87415	0.84361	0.63284	0.90025	0.85599	0.8397	0.83755	0.77924	0.83948	0.75015	0.66853	0.54267	0.8192	0.87635	0.82637	0.84706	0.87081	0.89874	0.86802	0.81695
Nomia_diversipes__GBWP01020494.1 (Hymenoptera)	0.78365	0.81429	0.81339	0.77591	0.78949	0.79099	0.77473	0.77066	0.90948	0.6561	0.5133	0.56589	0.84439	0.86634	0.82257	0.8724	0.85595	0.85428	0.66441	0.89268	0.88409	0.90328	0.81473	0	0.8899	0.88876	0.88119	0.83927	0.78956	0.94189	0.82347	0.64212	0.9437	0.8559	0.83897	0.8614	0.76708	0.86303	0.76362	0.6715	0.5526	0.79759	0.92222	0.81982	0.83617	0.90858	0.92762	0.90195	0.79686
Nomioides_sp._AD-2014__GBVP01022732.1 (Hymenoptera)	0.73607	0.84937	0.85296	0.76394	0.76874	0.75867	0.77185	0.7692	0.80892	0.71719	0.48401	0.62182	0.80037	0.80329	0.8198	0.82485	0.80924	0.7962	0.59915	0.83215	0.81384	0.81088	0.76621	0	0.8755	0.8202	0.82205	0.77645	0.75281	0.82518	0.78156	0.726	0.8352	0.80358	0.78248	0.82887	0.77869	0.83663	0.86106	0.71274	0.64026	0.76943	0.83045	0.79082	0.79297	0.82141	0.82191	0.81348	0.76018
Notostira_elongata__GASV02024396.1 (Hemiptera)	0.76819	0.84797	0.81607	0.76548	0.7834	0.78	0.76451	0.7757	0.83976	0.68535	0.48735	0.59405	0.78273	0.83916	0.78235	0.80544	0.8358	0.79315	0.60263	0.85251	0.84006	0.83768	0.75564	0	0.85629	0.83835	0.87069	0.77516	0.77914	0.82392	0.84902	0.67719	0.84757	0.79685	0.76655	0.8519	0.77796	0.87116	0.79407	0.68438	0.59261	0.7971	0.83207	0.83246	0.79043	0.80898	0.81382	0.8155	0.78834
Notostira_elongata__GASV02024385.1 (Hemiptera)	0.75905	0.81784	0.8022	0.74089	0.75334	0.76254	0.74258	0.74145	0.84872	0.62057	0.51392	0.53992	0.81584	0.84672	0.79563	0.86975	0.83154	0.83549	0.65187	0.86973	0.86063	0.86924	0.79624	0	0.87083	0.84772	0.86177	0.8176	0.76749	0.88096	0.79689	0.62158	0.89615	0.82781	0.81446	0.82102	0.75874	0.82761	0.74744	0.63839	0.53333	0.78572	0.86428	0.8136	0.82558	0.86081	0.8746	0.84706	0.78163
Notostira_elongata__GASV02015349.1 (Hemiptera)	0.86384	0.81737	0.81554	0.83786	0.8033	0.80625	0.80739	0.7979	0.89269	0.63624	0.34698	0.56915	0.88745	0.90335	0.85664	0.90435	0.87855	0.91636	0.72448	0.90111	0.89485	0.90799	0.87526	0	0.86316	0.86366	0.92277	0.90154	0.85869	0.87736	0.86414	0.64499	0.89459	0.88107	0.8698	0.84643	0.817	0.85971	0.78821	0.69974	0.54325	0.87365	0.88314	0.87279	0.90759	0.86794	0.88594	0.86502	0.86414
Nyssomyia_neivai__GFDF01010055.1 (Diptera)	0.94627	0.83967	0.81156	0.8785	0.85498	0.85767	0.85004	0.84635	0.86799	0.66383	0.55424	0.60847	0.89399	0.89426	0.87332	0.88722	0.89141	0.90904	0.70981	0.9061	0.89536	0.9027	0.86806	0	0.88643	0.86893	0.91334	0.89793	0.94836	0.87714	0.89577	0.68275	0.91124	0.90015	0.87682	0.88361	0.87581	0.90378	0.82088	0.74103	0.59175	0.91492	0.889	0.86671	0.88932	0.88961	0.88553	0.86074	0.91356
Nysson_niger__GBNN01013109.1 (Hymenoptera)	0.77582	0.80618	0.82245	0.76927	0.7837	0.78674	0.77211	0.76267	0.91217	0.6522	0.50551	0.55706	0.84304	0.85984	0.82914	0.86558	0.85143	0.83793	0.65753	0.8834	0.87626	0.90659	0.80338	0	0.88191	0.88827	0.8761	0.83117	0.7795	0.93837	0.82067	0.63558	0.94009	0.84908	0.83783	0.85957	0.76742	0.85757	0.75612	0.66966	0.54248	0.79338	0.91736	0.81293	0.82921	0.90015	0.92935	0.90312	0.79554
Nysson_niger__GBNN01010328.1 (Hymenoptera)	0.75014	0.79141	0.79092	0.75167	0.76531	0.76208	0.77028	0.76777	0.83215	0.74232	0.46969	0.64313	0.80179	0.80133	0.8177	0.81887	0.78854	0.80098	0.59877	0.81251	0.80362	0.80476	0.77072	0	0.8313	0.83055	0.81529	0.78574	0.76548	0.8465	0.77471	0.73468	0.85524	0.82445	0.80054	0.82753	0.78564	0.81397	0.80822	0.75254	0.66274	0.78003	0.83375	0.76326	0.78184	0.84303	0.85647	0.85242	0.76846
Occasjapyx_japonicus__GAXJ02025001.1 (Diplura)	0.59135	0.61129	0.59866	0.57768	0.56025	0.5638	0.57989	0.57339	0.61945	0.47516	0.46047	0.43799	0.61957	0.6409	0.60121	0.65985	0.6321	0.69034	0.50272	0.66065	0.64713	0.66117	0.62013	0	0.63047	0.62621	0.65752	0.62545	0.59467	0.62978	0.5999	0.48264	0.64764	0.63253	0.6249	0.60195	0.5938	0.61165	0.56946	0.50102	0.41207	0.65019	0.62954	0.63439	0.64922	0.62166	0.63335	0.62251	0.64377
Occasjapyx_japonicus__GAXJ02025311.1 (Diplura)	0.82779	0.84864	0.83832	0.81676	0.80308	0.80974	0.81554	0.80887	0.91362	0.66499	0.54837	0.60163	0.90627	0.90183	0.87125	0.9197	0.89577	0.91281	0.71982	0.90755	0.899	0.919	0.87427	0	0.90241	0.90423	0.91813	0.89868	0.82818	0.91524	0.8645	0.67852	0.94204	0.91572	0.89374	0.87621	0.81432	0.88054	0.80246	0.72044	0.57709	0.85871	0.92692	0.85901	0.89533	0.91937	0.94056	0.91017	0.85788
Odynerus_spinipes__GBWT01012799.1 (Hymenoptera)	0.79504	0.80994	0.80411	0.77451	0.79005	0.79705	0.77903	0.77341	0.89913	0.65877	0.50002	0.56816	0.85612	0.87266	0.83196	0.8731	0.85376	0.8507	0.66973	0.88343	0.87654	0.89307	0.81758	0	0.88683	0.88996	0.87912	0.8405	0.79646	0.91349	0.82237	0.63729	0.92622	0.85084	0.83655	0.85826	0.7732	0.85074	0.76369	0.68668	0.54972	0.79775	0.92461	0.81719	0.85096	0.92296	0.92324	0.89371	0.79866
Okanagana_villosa__GAWQ02040805.1 (Hemiptera)	0.85703	0.83195	0.82965	0.84271	0.81522	0.81403	0.81736	0.80911	0.89326	0.6481	0.5705	0.59143	0.92482	0.93124	0.90107	0.91864	0.92273	0.92934	0.74358	0.92408	0.9128	0.92357	0.91218	0	0.90419	0.90788	0.94127	0.93542	0.86639	0.91429	0.86334	0.66756	0.93273	0.92832	0.91157	0.8772	0.82746	0.86828	0.81425	0.7343	0.57024	0.87101	0.92336	0.85948	0.90712	0.90857	0.92814	0.89913	0.86302
Onthophagus_nigriventris__GAQW01010446.1 (Coleoptera)	0.82457	0.8188	0.76481	0.81846	0.78433	0.8029	0.78967	0.77235	0.82447	0.46542	0.62755	0.46115	0.8568	0.84196	0.79262	0.8834	0.86955	0.88648	0.89766	0.8939	0.87203	0.8901	0.88826	0	0.8678	0.82352	0.90132	0.90996	0.81489	0.85626	0.80832	0.50656	0.88587	0.88444	0.86362	0.81	0.76385	0.82222	0.69781	0.55843	0.46221	0.83593	0.86202	0.9031	0.89519	0.83608	0.85417	0.84217	0.83453
Oodera_sp._AD-2014__GBUD01024569.1 (Hymenoptera)	0.78024	0.82211	0.81522	0.78044	0.78334	0.7825	0.7768	0.76991	0.91287	0.67337	0.5251	0.56805	0.83794	0.85953	0.82281	0.86531	0.86306	0.85354	0.67029	0.88936	0.89065	0.90646	0.82379	0	0.89166	0.88841	0.88716	0.83539	0.78598	0.91327	0.82619	0.64903	0.93074	0.85914	0.83494	0.87632	0.76213	0.85557	0.7639	0.67946	0.5498	0.79449	0.92747	0.83232	0.81954	0.90818	0.91407	0.92056	0.79552
Orasema_simulatrix__GBTU01001071.1 (Hymenoptera)	0.77902	0.80602	0.80014	0.77248	0.77716	0.78	0.76164	0.75172	0.90157	0.65446	0.51353	0.55548	0.83795	0.85321	0.81814	0.85747	0.83983	0.83794	0.65804	0.87762	0.87073	0.8908	0.80359	0	0.8855	0.86888	0.86921	0.83363	0.78956	0.92028	0.83729	0.63477	0.92831	0.84853	0.82638	0.86812	0.77308	0.85784	0.74462	0.66439	0.55102	0.80077	0.91657	0.82286	0.82975	0.90182	0.91988	0.8933	0.79874
Orchesella_cincta__GAMM01003958.1 (Entomobryomorpha)	0.87428	0.85227	0.85487	0.87572	0.81195	0.80827	0.81116	0.8076	0.89921	0.65502	0.57254	0.58891	0.9309	0.93548	0.91289	0.93939	0.9439	0.94255	0.76916	0.93482	0.93315	0.94384	0.92657	0	0.92829	0.90935	0.95716	1	0.87275	0.91665	0.86969	0.68448	0.95812	0.94398	0.92107	0.8811	0.83348	0.8845	0.82727	0.73187	0.57472	0.88811	0.93171	0.88777	0.92932	0.91125	0.93298	0.90287	0.88413
Orchesella_cincta__GAMM01001762.1 (Entomobryomorpha)	0.90291	0.86349	0.85112	0.87884	0.8501	0.84914	0.84829	0.83957	0.91611	0.672	0.56348	0.61128	0.94496	0.93832	0.9272	0.94022	0.94401	0.94324	0.76818	0.93845	0.93492	0.94792	0.9199	0	0.93031	0.93255	0.95783	0.9552	0.89883	0.93626	0.89086	0.6938	0.95943	0.95133	0.92701	0.8938	0.8586	0.90461	0.83692	0.74945	0.59496	0.90766	0.94579	0.87753	0.92318	0.93088	0.94489	0.91586	0.90342
Oreina_cacaliae__GDPL01004092.1 (Coleoptera)	0.75984	0.79224	0.74436	0.74848	0.74058	0.74971	0.75728	0.75709	0.76044	0.61147	0.5282	0.55108	0.76705	0.77847	0.75663	0.78552	0.77147	0.80574	0.60188	0.80552	0.80839	0.80141	0.74345	0	0.79436	0.76814	0.79995	0.76016	0.77464	0.77118	0.83747	0.63312	0.80376	0.79505	0.75939	0.79423	0.85078	0.80851	0.74399	0.64664	0.56764	0.81879	0.77999	0.79699	0.79507	0.78236	0.77428	0.7671	0.81824
Oreina_cacaliae__GDPL01035949.1 (Coleoptera)	0.71358	0.75596	0.73004	0.69191	0.70598	0.69854	0.68422	0.67548	0.76779	0.57475	0.47916	0.50195	0.74083	0.80449	0.71604	0.79135	0.7713	0.77568	0.60066	0.81778	0.80113	0.822	0.72669	0	0.77335	0.75542	0.81952	0.73839	0.71824	0.7639	0.81416	0.56444	0.79059	0.75285	0.7285	0.75214	0.72253	0.77276	0.6679	0.60065	0.48814	0.75569	0.76212	0.78931	0.81116	0.75725	0.77281	0.75315	0.75522
Ormyrus_sp._AD-2014__GBUU01022808.1 (Hymenoptera)	0.7866	0.80612	0.79966	0.76564	0.77742	0.77377	0.76955	0.76289	0.90847	0.66862	0.514	0.56202	0.83296	0.86582	0.818	0.85991	0.85313	0.84552	0.65686	0.90075	0.87944	0.90633	0.81576	0	0.88841	0.8914	0.87781	0.82898	0.79239	0.90678	0.82164	0.63166	0.91667	0.8434	0.82497	0.87937	0.76516	0.85007	0.74902	0.67469	0.54621	0.79355	0.91731	0.8229	0.81955	0.89659	0.91177	0.92416	0.79899
Osmia_cornuta__GAGH01049049.1 (Hymenoptera)	0.77278	0.8063	0.79365	0.77545	0.77052	0.77907	0.77159	0.76152	0.89267	0.6457	0.5147	0.55651	0.83386	0.84367	0.80807	0.84969	0.83176	0.84224	0.65422	0.87116	0.85913	0.87748	0.80857	0	0.86523	0.85574	0.85469	0.82083	0.77951	0.90086	0.81599	0.62767	0.90309	0.84135	0.82115	0.84654	0.75819	0.83256	0.75571	0.6648	0.53882	0.78831	0.9021	0.81287	0.83035	0.92528	0.91393	0.88493	0.79421
Osmia_cornuta__GBUK01019132.1 (Hymenoptera)	0.76913	0.80158	0.79133	0.76977	0.76879	0.77597	0.77112	0.76002	0.89338	0.64234	0.51287	0.55622	0.83365	0.84404	0.80738	0.84988	0.83097	0.84272	0.65525	0.86994	0.85958	0.87482	0.80728	0	0.86213	0.85568	0.8527	0.82023	0.77723	0.89802	0.81181	0.62526	0.90177	0.83701	0.82111	0.84319	0.75264	0.82685	0.75215	0.66314	0.53738	0.78352	0.90062	0.8086	0.82954	0.91985	0.91223	0.88655	0.78917
Osmylus_fulvicephalus__GAYC02012919.1 (Neuroptera)	0.7778	0.81077	0.82461	0.76768	0.77556	0.77148	0.76325	0.75393	0.88466	0.65912	0.50917	0.55553	0.82945	0.8706	0.80527	0.85768	0.85461	0.83656	0.65369	0.8819	0.87775	0.89956	0.80217	0	0.86465	0.8768	0.88554	0.82892	0.78253	0.90463	0.82273	0.63191	0.93729	0.84446	0.82504	0.84712	0.76304	0.85308	0.74878	0.66754	0.5418	0.7968	0.89495	0.81622	0.8245	0.88478	0.89609	0.88178	0.79436
Ostrinia_furnacalis__GAQJ01006697.1 (Lepidoptera)	0.78458	0.80558	0.75583	0.77543	0.76177	0.76677	0.77324	0.77024	0.79002	0.61955	0.55926	0.56155	0.7868	0.79363	0.77666	0.80496	0.81247	0.87683	0.64088	0.81558	0.81067	0.83309	0.77222	0	0.80376	0.78311	0.81573	0.79755	0.79257	0.79258	0.83275	0.64651	0.82099	0.81827	0.78246	0.81752	0.83025	0.83931	0.76217	0.66331	0.55231	0.90405	0.79309	0.78173	0.80265	0.80583	0.79259	0.78654	0.91533
Ostrinia_furnacalis__GAQJ01022465.1 (Lepidoptera)	0.79417	0.81003	0.76033	0.78461	0.77656	0.78204	0.7889	0.7823	0.79669	0.62515	0.55789	0.56857	0.79403	0.8051	0.77936	0.81369	0.80614	0.8848	0.63787	0.82792	0.81163	0.83373	0.77611	0	0.79869	0.78552	0.81904	0.79666	0.80114	0.79663	0.83584	0.65224	0.82756	0.82299	0.79163	0.83016	0.84018	0.84604	0.77186	0.67032	0.55791	0.90416	0.80227	0.79373	0.8065	0.80674	0.80287	0.79432	0.92978
Ostrinia_furnacalis__GAQJ01029171.1 (Lepidoptera)	0.80939	0.85253	0.82816	0.80145	0.84072	0.83963	0.81497	0.81245	0.87173	0.68784	0.51333	0.59248	0.82645	0.86526	0.82439	0.84528	0.85436	0.8393	0.63027	0.8901	0.85479	0.88052	0.78014	0	0.87194	0.85822	0.88268	0.80923	0.81885	0.87244	0.88246	0.68004	0.88614	0.83623	0.80721	0.8887	0.84394	0.91529	0.81695	0.69845	0.5935	0.86568	0.88042	0.82943	0.82063	0.85762	0.87681	0.84626	0.86106
Ostrinia_furnacalis__GAQJ01006696.1-1 (Lepidoptera)	0.62227	0.65648	0.66888	0.64885	0.67103	0.67828	0.67168	0.67793	0.6786	0.72791	0.41294	0.75268	0.65965	0.66302	0.665	0.66145	0.65401	0.66597	0.41494	0.67845	0.65869	0.62737	0.59555	0	0.68085	0.66338	0.66453	0.61712	0.65123	0.66578	0.65046	0.71715	0.68972	0.67178	0.65023	0.68865	0.70316	0.7055	0.70673	0.71943	0.75767	0.67444	0.68879	0.63536	0.60999	0.66302	0.66398	0.65925	0.64455
Ostrinia_nubilalis__GAVD01016026.1-1 (Lepidoptera)	0.79373	0.80408	0.75856	0.78452	0.77323	0.77681	0.78693	0.77935	0.80063	0.62919	0.56598	0.57053	0.79875	0.81063	0.78721	0.81494	0.8137	0.89166	0.64574	0.82819	0.81852	0.83525	0.78301	0	0.80778	0.7962	0.82505	0.80718	0.80055	0.80471	0.8404	0.65492	0.83346	0.83286	0.79698	0.83468	0.84181	0.83967	0.76918	0.67589	0.5583	0.89991	0.80884	0.79706	0.80635	0.81881	0.80763	0.8068	0.92698
Ostrinia_nubilalis__GAVD01018831.1 (Lepidoptera)	0.81418	0.84868	0.80293	0.80099	0.82583	0.82159	0.80723	0.80636	0.89918	0.70008	0.52394	0.59225	0.82028	0.85062	0.82243	0.84335	0.85176	0.84105	0.63982	0.88594	0.86451	0.89771	0.79104	0	0.87666	0.85297	0.86995	0.81354	0.82282	0.88082	0.88399	0.68316	0.89604	0.84882	0.80962	0.9069	0.83233	0.91307	0.79827	0.70546	0.59139	0.86502	0.90261	0.84401	0.81979	0.88173	0.89952	0.87846	0.85605
Otitesella_tsamvi__GBNA01013233.1 (Hymenoptera)	0.77667	0.80343	0.80442	0.76896	0.77665	0.77638	0.76671	0.75786	0.89956	0.66576	0.51532	0.56066	0.84105	0.85379	0.82265	0.86774	0.85529	0.84175	0.65577	0.87113	0.86504	0.87813	0.81156	0	0.88654	0.87918	0.87289	0.83206	0.77893	0.91917	0.81164	0.64171	0.92535	0.8497	0.83682	0.85641	0.76008	0.8424	0.76318	0.67317	0.5481	0.79094	0.91887	0.81572	0.84144	0.90586	0.92082	0.89687	0.7858
Oxybelus_bipunctatus__GBLU01011771.1 (Hymenoptera)	0.779	0.80993	0.80382	0.77425	0.79238	0.79214	0.77902	0.76989	0.89566	0.65601	0.5105	0.56468	0.8394	0.85466	0.8227	0.85583	0.83468	0.84158	0.64918	0.87953	0.86341	0.88112	0.80475	0	0.87751	0.86969	0.87172	0.82526	0.7816	0.92067	0.82432	0.63669	0.92077	0.84592	0.82579	0.85805	0.77408	0.85018	0.75791	0.67304	0.55747	0.7935	0.91617	0.81218	0.82595	0.89684	0.91747	0.88754	0.80402
Oxysternon_conspicillatum__GEXM01011391.1 (Coleoptera)	0.78048	0.81814	0.82158	0.77292	0.76064	0.767	0.7485	0.74147	0.8409	0.6416	0.53602	0.53647	0.80913	0.88858	0.7819	0.86229	0.86277	0.85301	0.65984	0.91138	0.88826	0.89287	0.81108	0	0.86728	0.82848	0.91137	0.8228	0.78373	0.82974	0.83484	0.61642	0.86454	0.83149	0.81055	0.83497	0.76688	0.83892	0.74384	0.64829	0.54122	0.80863	0.86183	0.89791	0.8577	0.82851	0.85198	0.83036	0.81259
Pachycrepoideus_vindemmiae__GBWL01022312.1 (Hymenoptera)	0.80548	0.83019	0.80899	0.79102	0.80476	0.80621	0.7948	0.78242	0.91231	0.68667	0.51986	0.57655	0.84676	0.87749	0.82843	0.86697	0.86826	0.85317	0.66572	0.90206	0.8842	0.91612	0.81315	0	0.89585	0.90437	0.89017	0.83921	0.80928	0.92762	0.85082	0.65372	0.93966	0.85904	0.83951	0.89186	0.79443	0.88137	0.77302	0.6908	0.56472	0.82651	0.92461	0.84155	0.83761	0.90809	0.92484	0.91677	0.82562
Pachypsylla_venusta__GAOP01060942.1 (Hemiptera)	0.84459	0.82711	0.84441	0.8305	0.77625	0.77634	0.77531	0.76851	0.87184	0.61517	0.55144	0.54826	0.89809	0.9291	0.87	0.93604	0.91551	0.93326	0.78612	0.94683	0.92404	0.9424	0.91172	0	0.88089	0.87915	0.94704	0.9283	0.83372	0.88606	0.83394	0.6491	0.91891	0.91018	0.88381	0.83521	0.79262	0.84768	0.78289	0.69199	0.53571	0.85679	0.89961	0.87618	0.92222	0.88482	0.89914	0.86617	0.86591
Pachypsylla_venusta__GAOP01060943.1 (Hemiptera)	0.75706	0.77283	0.7891	0.75838	0.71922	0.72607	0.72345	0.71908	0.78516	0.4813	0.51924	0.4091	0.8167	0.87991	0.78061	0.88192	0.85606	0.86639	0.85522	0.88718	0.85932	0.87835	0.86143	0	0.81349	0.80049	0.88348	0.86772	0.74483	0.80485	0.72759	0.50989	0.84358	0.82735	0.81645	0.74026	0.66851	0.7519	0.68939	0.56379	0.39774	0.77249	0.82064	0.8196	0.87541	0.80015	0.8109	0.79256	0.75399
Pachypsylla_venusta__GAOP01056756.1 (Hemiptera)	0.84594	0.85582	0.83158	0.82966	0.81657	0.8167	0.83433	0.82783	0.89424	0.68902	0.53437	0.62554	0.9027	0.88158	0.88013	0.90611	0.88631	0.90096	0.71068	0.90438	0.88913	0.89823	0.86187	0	0.92831	0.89612	0.91157	0.89306	0.84688	0.89929	0.89178	0.7104	0.92236	0.90233	0.87785	0.89049	0.84463	0.90434	0.83061	0.73482	0.59929	0.87954	0.90936	0.8676	0.89361	0.90234	0.91262	0.88642	0.86901
Palaephatus_luteolus__GENI01124995.1 (Lepidoptera)	0.7898	0.84397	0.78648	0.77912	0.7879	0.80049	0.77492	0.77845	0.82719	0.65385	0.51883	0.56997	0.78546	0.83368	0.7762	0.81917	0.83573	0.84093	0.64085	0.86326	0.83968	0.8759	0.77011	0	0.83001	0.81779	0.8506	0.79643	0.80195	0.82704	0.86081	0.65233	0.86543	0.81507	0.78724	0.86037	0.8375	0.884	0.76558	0.6704	0.56754	0.883	0.83034	0.82637	0.81183	0.8268	0.83914	0.81998	0.87483
Palaephatus_luteolus__GENI01124414.1 (Lepidoptera)	0.78212	0.81644	0.76004	0.77435	0.76955	0.77739	0.78445	0.78008	0.78828	0.62352	0.51819	0.56223	0.78175	0.79669	0.77286	0.80033	0.80524	0.82984	0.63099	0.81623	0.80215	0.82983	0.75897	0	0.79652	0.78977	0.81283	0.78525	0.7986	0.78948	0.83267	0.64555	0.82238	0.80528	0.78237	0.8223	0.87845	0.83859	0.77432	0.67055	0.57519	0.8774	0.78572	0.79151	0.80025	0.78893	0.79662	0.7866	0.86706
Palaephatus_luteolus__GENI01124994.1 (Lepidoptera)	0.7898	0.84397	0.78648	0.77912	0.7879	0.80049	0.77492	0.77845	0.82719	0.65385	0.51883	0.56997	0.78546	0.83368	0.7762	0.81917	0.83573	0.84093	0.64085	0.86326	0.83968	0.8759	0.77011	0	0.83001	0.81779	0.8506	0.79643	0.80195	0.82704	0.86081	0.65233	0.86543	0.81507	0.78724	0.86037	0.8375	0.884	0.76558	0.6704	0.56754	0.883	0.83034	0.82637	0.81183	0.8268	0.83914	0.81998	0.87483
Palaephatus_luteolus__GENI01072757.1 (Lepidoptera)	0.77183	0.80409	0.74318	0.76758	0.76043	0.76617	0.77154	0.77453	0.77793	0.63316	0.5199	0.56498	0.76517	0.77863	0.75639	0.7745	0.7817	0.81242	0.60588	0.79996	0.77969	0.8119	0.73973	0	0.78882	0.77225	0.80037	0.76612	0.79598	0.77731	0.81335	0.64719	0.80785	0.78844	0.77036	0.81614	0.87138	0.83128	0.76439	0.66315	0.57143	0.86173	0.77664	0.78276	0.77709	0.78041	0.78547	0.77669	0.85595
Palaephatus_luteolus__GENI01017368.1 (Lepidoptera)	0.7839	0.82076	0.76815	0.78478	0.77302	0.77835	0.78507	0.78214	0.79628	0.63026	0.53072	0.5653	0.78817	0.80615	0.77834	0.80744	0.81123	0.8357	0.63638	0.82438	0.80877	0.83967	0.7674	0	0.80821	0.79481	0.82309	0.79288	0.79718	0.79759	0.83636	0.64844	0.83075	0.81161	0.78909	0.82938	0.87369	0.84859	0.78025	0.67181	0.57588	0.87813	0.79723	0.7993	0.81005	0.80071	0.80806	0.79312	0.86858
Palaephatus_luteolus__GENI01119012.1 (Lepidoptera)	0.7898	0.84397	0.78648	0.77912	0.7879	0.80049	0.77492	0.77845	0.82719	0.65385	0.51883	0.56997	0.78546	0.83368	0.7762	0.81917	0.83573	0.84093	0.64085	0.86326	0.83968	0.8759	0.77011	0	0.83001	0.81779	0.8506	0.79643	0.80195	0.82704	0.86081	0.65233	0.86543	0.81507	0.78724	0.86037	0.8375	0.884	0.76558	0.6704	0.56754	0.883	0.83034	0.82637	0.81183	0.8268	0.83914	0.81998	0.87483
Palaephatus_luteolus__GENI01125502.1 (Lepidoptera)	0.76367	0.7633	0.71879	0.74352	0.73533	0.74081	0.74397	0.74358	0.74998	0.6179	0.52757	0.56158	0.75873	0.75179	0.75031	0.76404	0.76528	0.79232	0.58705	0.77237	0.76833	0.775	0.73229	0	0.75947	0.75278	0.77751	0.74871	0.77878	0.75366	0.79352	0.63575	0.77963	0.77522	0.76173	0.77517	0.86855	0.79442	0.7406	0.66603	0.56339	0.82919	0.76369	0.75254	0.75739	0.76066	0.75752	0.74909	0.82151
Palaephatus_luteolus__GENI01026857.1 (Lepidoptera)	0.76683	0.79077	0.74035	0.75763	0.75211	0.7603	0.76407	0.76338	0.76867	0.62393	0.53063	0.55536	0.76173	0.77364	0.75441	0.78769	0.7912	0.81508	0.62084	0.80347	0.79408	0.81371	0.75093	0	0.78646	0.76475	0.7959	0.76977	0.77611	0.76747	0.81621	0.6494	0.80054	0.79755	0.77041	0.80628	0.88426	0.82584	0.75528	0.65961	0.57622	0.85111	0.76878	0.78335	0.78818	0.7838	0.76767	0.76842	0.85161
Palaephatus_luteolus__GENI01155763.1 (Lepidoptera)	0.7898	0.84397	0.78648	0.77912	0.7879	0.80049	0.77492	0.77845	0.82719	0.65385	0.51883	0.56997	0.78546	0.83368	0.7762	0.81917	0.83573	0.84093	0.64085	0.86326	0.83968	0.8759	0.77012	0	0.83001	0.81779	0.8506	0.79643	0.80195	0.82704	0.86081	0.65233	0.86543	0.81507	0.78724	0.86037	0.8375	0.884	0.76558	0.6704	0.56754	0.88301	0.83034	0.82637	0.81183	0.8268	0.83914	0.81998	0.87483
Palaephatus_luteolus__GEON01014704.1 (Lepidoptera)	0.7898	0.84397	0.78648	0.77912	0.7879	0.80049	0.77492	0.77845	0.82719	0.65385	0.51883	0.56997	0.78546	0.83368	0.7762	0.81917	0.83573	0.84093	0.64085	0.86326	0.83968	0.8759	0.77011	0	0.83001	0.81779	0.8506	0.79643	0.80195	0.82704	0.86081	0.65233	0.86543	0.81507	0.78724	0.86037	0.8375	0.884	0.76558	0.6704	0.56754	0.883	0.83034	0.82637	0.81183	0.8268	0.83914	0.81998	0.87483
Palarus_histrio__GBOC01007786.1 (Hymenoptera)	0	0	0	0	0	0	0	0	0	0	0	0	0	0	0	0	0	0	0	0	0	0	0	0	0	0	0	0	0	0	0	0	0	0	0	0	0	0	0	0	0	0	0	0	0	0	0	0	0
Panchlora_nivea__GGLV01025799.1 (Blattodea)	0.7737	0.82059	0.81216	0.76249	0.75755	0.76235	0.75419	0.73975	0.89896	0.66503	0.51873	0.54707	0.82176	0.87118	0.79913	0.85679	0.86186	0.85042	0.66653	0.91453	0.88186	0.91728	0.81459	0	0.87057	0.86786	0.89933	0.8326	0.78089	0.88533	0.82646	0.61885	0.9173	0.8467	0.82425	0.86328	0.76668	0.8428	0.73592	0.66106	0.53268	0.80242	0.89751	0.83725	0.82389	0.86937	0.90124	0.89111	0.80834
Panchlora_nivea__GGLV01039600.1 (Blattodea)	0.76064	0.81724	0.82393	0.74775	0.75732	0.75971	0.73885	0.73673	0.85734	0.65053	0.52219	0.54454	0.8015	0.87803	0.78485	0.86869	0.85442	0.84404	0.65207	0.91174	0.88953	0.9149	0.79992	0	0.85793	0.85505	0.90258	0.8164	0.76468	0.87332	0.81175	0.61866	0.90781	0.8275	0.80665	0.83122	0.75118	0.84632	0.73335	0.64151	0.53531	0.7931	0.88172	0.84419	0.83885	0.8474	0.87696	0.84835	0.78852
Panchlora_nivea__GGLV01000977.1 (Blattodea)	0.72005	0.76835	0.76379	0.71211	0.73295	0.72944	0.72193	0.71296	0.8754	0.63807	0.47604	0.51337	0.76621	0.8194	0.75817	0.79743	0.81979	0.7745	0.60841	0.82893	0.83189	0.85844	0.74817	0	0.82134	0.84786	0.81349	0.76295	0.72744	0.84861	0.75317	0.58149	0.86675	0.7856	0.77486	0.8137	0.71346	0.79027	0.69013	0.621	0.49819	0.73887	0.84454	0.77745	0.75536	0.82083	0.84817	0.86263	0.73342
Panorpa_vulgaris__GAUH02014474.1 (Mecoptera)	0.87355	0.8643	0.82599	0.85408	0.847	0.85435	0.86348	0.86736	0.89274	0.69941	0.54744	0.62965	0.89176	0.87662	0.87483	0.87669	0.88031	0.90866	0.68886	0.90113	0.87763	0.89935	0.84383	0	0.89511	0.87972	0.89348	0.87004	0.88098	0.89011	0.89104	0.71865	0.91159	0.90108	0.87306	0.90256	0.89126	0.92144	0.85049	0.74938	0.61333	0.92973	0.89615	0.84662	0.86838	0.9016	0.90015	0.87961	0.92383
Panstrongylus_lignarius__GFTR01002588.1 (Hemiptera)	0.86511	0.81901	0.78831	0.84185	0.83271	0.82517	0.8294	0.8194	0.89915	0.60571	0.39746	0.53547	0.94112	0.91997	0.90664	0.93366	0.94144	0.92106	0.94081	0.92524	0.91961	0.92691	0.92808	0	0.92495	0.90895	0.93063	0.93939	0.85858	0.92807	0.84213	0.63713	0.92287	0.91654	0.90666	0.87044	0.78273	0.85313	0.79003	0.70009	0.50083	0.84638	0.9307	0.84553	0.91791	0.90454	0.9147	0.89573	0.84004
Panurgus_dentipes__GBME01012050.1 (Hymenoptera)	0.79597	0.8104	0.79606	0.77627	0.79176	0.78814	0.77141	0.76006	0.91059	0.65936	0.52148	0.56484	0.84784	0.86683	0.8289	0.87769	0.86645	0.85461	0.6676	0.89719	0.87236	0.91745	0.81887	0	0.88501	0.88119	0.88113	0.8406	0.80207	0.91884	0.84014	0.63669	0.91856	0.85552	0.82959	0.86368	0.77723	0.85899	0.75759	0.6822	0.54676	0.80988	0.92949	0.8219	0.8284	0.91201	0.93058	0.90458	0.80673
Papaipema_sp._4_SJO-2017__GGEH01037243.1 (Lepidoptera)	0.77725	0.79953	0.73914	0.7652	0.75717	0.76311	0.76939	0.76476	0.78101	0.613	0.54007	0.55842	0.78383	0.78737	0.76917	0.79701	0.7992	0.88159	0.6395	0.81641	0.80433	0.82625	0.76228	0	0.79305	0.77465	0.81345	0.78736	0.79195	0.78521	0.82592	0.6352	0.81446	0.80756	0.78434	0.82143	0.8299	0.83149	0.7456	0.65663	0.54113	0.92967	0.78161	0.77825	0.79191	0.78606	0.78924	0.77938	0.92243
Papaipema_sp._4_SJO-2017__GGEH01064080.1 (Lepidoptera)	0.79741	0.81496	0.77434	0.7782	0.80313	0.80774	0.79039	0.78764	0.8196	0.64961	0.50557	0.5679	0.81021	0.83009	0.79396	0.82431	0.84299	0.83065	0.63698	0.84865	0.82831	0.8431	0.77791	0	0.85215	0.82721	0.85985	0.80044	0.80366	0.82439	0.86874	0.65732	0.8375	0.81763	0.78525	0.84849	0.83623	0.87091	0.7768	0.67583	0.57204	0.84455	0.83345	0.82746	0.81089	0.82882	0.83292	0.81079	0.84172
Papaipema_sp._4_SJO-2017__GGEH01064079.1 (Lepidoptera)	0.79741	0.81496	0.77434	0.7782	0.80313	0.80774	0.79039	0.78764	0.8196	0.64961	0.50557	0.56791	0.81021	0.83009	0.79396	0.82431	0.84299	0.83065	0.63698	0.84865	0.82831	0.8431	0.77791	0	0.85215	0.82721	0.85985	0.80044	0.80366	0.82439	0.86874	0.65732	0.8375	0.81763	0.78525	0.84849	0.83623	0.87091	0.7768	0.67583	0.57204	0.84455	0.83345	0.82746	0.81089	0.82882	0.83292	0.81079	0.84172
Papaipema_sp._4_SJO-2017__GGEH01064078.1 (Lepidoptera)	0.79741	0.81496	0.77434	0.7782	0.80313	0.80774	0.79039	0.78764	0.8196	0.64961	0.50557	0.5679	0.81021	0.83009	0.79396	0.82431	0.84299	0.83065	0.63698	0.84865	0.82831	0.8431	0.77791	0	0.85215	0.82721	0.85985	0.80044	0.80366	0.82439	0.86874	0.65732	0.8375	0.81763	0.78525	0.84849	0.83623	0.87091	0.7768	0.67583	0.57204	0.84455	0.83345	0.82746	0.81089	0.82882	0.83292	0.81079	0.84172
Papaipema_sp._4_SJO-2017__GGEH01064077.1 (Lepidoptera)	0.79741	0.81496	0.77434	0.7782	0.80313	0.80774	0.79039	0.78764	0.8196	0.64961	0.50557	0.5679	0.81021	0.83009	0.79396	0.82431	0.84299	0.83065	0.63698	0.84865	0.82831	0.8431	0.77791	0	0.85215	0.82721	0.85985	0.80044	0.80366	0.82439	0.86874	0.65732	0.8375	0.81763	0.78525	0.84849	0.83623	0.87091	0.7768	0.67583	0.57204	0.84455	0.83345	0.82746	0.81089	0.82882	0.83292	0.81079	0.84172
Papaipema_speciosissima__GGEG01016929.1 (Lepidoptera)	0.78746	0.79022	0.72891	0.76289	0.75522	0.759	0.76487	0.76137	0.77502	0.61104	0.55361	0.56193	0.7733	0.78383	0.7651	0.79394	0.788	0.85822	0.63002	0.81036	0.79179	0.81947	0.75919	0	0.78639	0.77252	0.80281	0.78299	0.80034	0.77646	0.81916	0.64314	0.8052	0.80336	0.76978	0.81471	0.83264	0.8272	0.74937	0.6613	0.54604	0.92992	0.7747	0.77865	0.78932	0.78163	0.7766	0.77272	0.91548
Papaipema_speciosissima__GGEG01016928.1 (Lepidoptera)	0.79105	0.79197	0.73275	0.76539	0.75681	0.76008	0.76527	0.76211	0.77467	0.61176	0.5539	0.56683	0.77738	0.78702	0.76887	0.79512	0.79244	0.86274	0.63292	0.81429	0.79534	0.82115	0.76306	0	0.78742	0.77402	0.80471	0.78535	0.80119	0.77823	0.81772	0.64482	0.80883	0.80557	0.7738	0.81455	0.83204	0.82928	0.75267	0.66349	0.54948	0.92821	0.77616	0.77749	0.79247	0.78127	0.77672	0.77154	0.91557
Papilio_polytes__GGKB01048696.1 (Lepidoptera)	0.79048	0.85421	0.79044	0.77657	0.78742	0.79429	0.77901	0.77682	0.83537	0.65283	0.51291	0.55451	0.79209	0.8445	0.77954	0.82542	0.85305	0.83026	0.63738	0.86492	0.85393	0.86332	0.77523	0	0.8633	0.82063	0.86489	0.79687	0.80477	0.82607	0.88074	0.64275	0.86351	0.81942	0.78618	0.85703	0.82736	0.86995	0.76304	0.66625	0.56063	0.86336	0.84054	0.84597	0.82151	0.8234	0.83577	0.82655	0.85635
Papilio_polytes__GGKB01048692.1 (Lepidoptera)	0.79268	0.84839	0.79095	0.78057	0.78629	0.79347	0.77913	0.77414	0.82452	0.65207	0.5157	0.55545	0.78863	0.84265	0.77762	0.82114	0.85466	0.82854	0.63558	0.86709	0.85086	0.85843	0.7752	0	0.86369	0.81759	0.86171	0.79721	0.80648	0.81638	0.87614	0.64621	0.85426	0.81586	0.78281	0.85434	0.82842	0.86872	0.76626	0.66821	0.56154	0.85676	0.83771	0.83404	0.82305	0.82933	0.82731	0.82305	0.85654
Papilio_polytes__GGKB01016758.1 (Lepidoptera)	0.76996	0.7911	0.74914	0.76422	0.75957	0.76572	0.7715	0.76716	0.77627	0.61164	0.52832	0.55218	0.77243	0.78478	0.76342	0.79203	0.78135	0.81291	0.61791	0.80398	0.78422	0.81174	0.75058	0	0.78635	0.78204	0.80005	0.77551	0.78281	0.77987	0.8215	0.6402	0.81365	0.80298	0.77971	0.80763	0.87558	0.8208	0.74838	0.65545	0.5738	0.86175	0.78215	0.77989	0.78417	0.78615	0.78994	0.7765	0.84829
Paragymnomerus_spiricornis__GDLP01020651.1 (Hymenoptera)	0.7824	0.79143	0.78731	0.76153	0.77304	0.77873	0.7597	0.74944	0.91039	0.64113	0.49868	0.55506	0.83974	0.85817	0.81605	0.8609	0.83786	0.84097	0.65795	0.87187	0.85861	0.88931	0.79775	0	0.86535	0.87299	0.85472	0.82213	0.7853	0.92114	0.816	0.62917	0.91723	0.83652	0.81481	0.85822	0.76481	0.84536	0.74936	0.66031	0.53857	0.79336	0.90453	0.8005	0.82888	0.90356	0.91667	0.89205	0.79427
Paraheptagyia_tonnoiri__GGBA01009573.1 (Diptera)	0.77757	0.84015	0.77224	0.75369	0.75778	0.7638	0.75308	0.74554	0.81926	0.63195	0.49352	0.52841	0.76742	0.83032	0.75095	0.80857	0.81475	0.81495	0.61802	0.84787	0.83013	0.84635	0.75254	0	0.81132	0.79219	0.84956	0.77155	0.78549	0.78922	0.83538	0.60716	0.83798	0.78412	0.75594	0.80925	0.77906	0.81393	0.73297	0.63856	0.52028	0.81168	0.80897	0.85663	0.81857	0.79305	0.7947	0.79189	0.81488
Parides_eurimedes__GAXH02022143.1 (Lepidoptera)	0.79263	0.84593	0.79048	0.77494	0.78503	0.78886	0.77242	0.76946	0.86222	0.67368	0.51618	0.56488	0.79822	0.83381	0.78975	0.82646	0.84292	0.83868	0.63948	0.88039	0.85857	0.88718	0.77399	0	0.8645	0.84281	0.856	0.79857	0.80991	0.85091	0.85997	0.64688	0.87784	0.82727	0.80188	0.89836	0.83092	0.88443	0.76406	0.6789	0.56566	0.86049	0.85733	0.83733	0.80615	0.84176	0.85598	0.87114	0.85656
Parides_eurimedes__GAXH02000361.1 (Lepidoptera)	0.77179	0.79507	0.74335	0.74958	0.74993	0.75515	0.75745	0.75278	0.7823	0.60031	0.51065	0.5472	0.78285	0.78816	0.76826	0.80365	0.80306	0.8195	0.63911	0.81382	0.80044	0.81034	0.76582	0	0.79777	0.77631	0.8203	0.78789	0.78459	0.78212	0.83224	0.63289	0.80568	0.80359	0.77898	0.80439	0.81675	0.8164	0.73919	0.65341	0.54137	0.85543	0.78252	0.78108	0.79487	0.78666	0.7838	0.78226	0.85368
Parides_eurimedes__GAXH02019795.1 (Lepidoptera)	0.74885	0.82837	0.78337	0.75225	0.74554	0.75358	0.73087	0.73118	0.84614	0.63936	0.4779	0.53108	0.77446	0.83612	0.76313	0.791	0.8463	0.7776	0.61352	0.83977	0.8142	0.84415	0.74118	0	0.84119	0.81192	0.84557	0.77706	0.76024	0.80733	0.83467	0.61151	0.85962	0.78704	0.75956	0.8248	0.75563	0.83379	0.73327	0.63596	0.52499	0.79231	0.8375	0.81724	0.78416	0.80704	0.82055	0.79961	0.78712
Parischnogaster_nigricans__GBMW01017947.1 (Hymenoptera)	0.7803	0.81882	0.80053	0.76571	0.78626	0.78952	0.77062	0.76636	0.91325	0.66093	0.52047	0.55717	0.84971	0.86549	0.82552	0.86768	0.86516	0.85011	0.66476	0.89242	0.87697	0.90491	0.8183	0	0.88467	0.8787	0.87676	0.83272	0.78085	0.92002	0.83982	0.63767	0.92728	0.8583	0.8302	0.86661	0.76978	0.855	0.75728	0.68559	0.54546	0.80224	0.92937	0.82474	0.84535	0.91213	0.93988	0.90879	0.80406
Parnopes_grandior__GBXA01013722.1 (Hymenoptera)	0.77667	0.81342	0.82044	0.76974	0.79285	0.79169	0.76824	0.76007	0.86571	0.6394	0.5301	0.55439	0.83579	0.87506	0.81002	0.89432	0.85776	0.86113	0.67161	0.90862	0.88004	0.89566	0.82201	0	0.87373	0.87091	0.89946	0.8479	0.77941	0.88859	0.82382	0.63508	0.9103	0.8508	0.84062	0.84265	0.76969	0.8507	0.75384	0.65878	0.54469	0.81296	0.89083	0.83728	0.84355	0.86646	0.89602	0.86304	0.80712
Parnopes_grandior__GBXA01024274.1 (Hymenoptera)	0.78415	0.82572	0.80685	0.76921	0.77986	0.7827	0.76693	0.76023	0.91117	0.67173	0.51943	0.55637	0.83059	0.85224	0.8205	0.86069	0.85215	0.83411	0.66802	0.88378	0.8936	0.89262	0.80516	0	0.89292	0.88315	0.87433	0.8249	0.78717	0.91281	0.84186	0.64142	0.91766	0.84934	0.82128	0.88154	0.76651	0.85302	0.75673	0.67191	0.55049	0.79891	0.93187	0.84025	0.82818	0.91511	0.90532	0.9207	0.79396
Parnopes_grandior__GBXA01024273.1 (Hymenoptera)	0.40725	0.39862	0.4156	0.40193	0.39307	0.40148	0.38774	0.38432	0.39155	0.34418	0.32	0.31178	0.38989	0.38964	0.39777	0.39159	0.3907	0.45284	0.32005	0.39722	0.39002	0.41311	0.40451	0	0.40737	0.39739	0.41379	0.40533	0.39645	0.40741	0.40328	0.32775	0.41362	0.40631	0.396	0.38261	0.421	0.41722	0.37978	0.3467	0.33723	0.41877	0.40743	0.40014	0.39228	0.40097	0.40199	0.39059	0.4306
Passaloecus_eremita__GBVL01012475.1 (Hymenoptera)	0.77806	0.80402	0.81534	0.76619	0.78675	0.78701	0.77779	0.76732	0.90908	0.66023	0.34045	0.55431	0.81852	0.84441	0.8081	0.85433	0.83606	0.8247	0.64291	0.87508	0.85787	0.8804	0.797	0	0.86431	0.86805	0.86816	0.81168	0.78523	0.92199	0.80579	0.63177	0.92075	0.83812	0.82228	0.86033	0.77095	0.8414	0.74864	0.66962	0.54098	0.78852	0.91158	0.81949	0.80759	0.89107	0.91401	0.90708	0.79313
Passaloecus_eremita__GBVL01014255.1 (Hymenoptera)	0.76263	0.79861	0.81477	0.75851	0.76693	0.76895	0.75488	0.7461	0.88013	0.64491	0.51814	0.53269	0.80697	0.85873	0.78819	0.85237	0.83256	0.82957	0.64829	0.87082	0.86851	0.89126	0.79365	0	0.84096	0.84573	0.8724	0.81406	0.76857	0.88429	0.80581	0.60736	0.90496	0.82699	0.81478	0.8401	0.75496	0.82881	0.73294	0.65312	0.5217	0.79548	0.88027	0.8204	0.83011	0.8704	0.88897	0.87107	0.79294
Pediaspis_aceris__GBWU01000202.1 (Hymenoptera)	0.78699	0.81162	0.82701	0.78552	0.7923	0.78778	0.781	0.77093	0.91981	0.66918	0.51712	0.5633	0.84346	0.86939	0.82907	0.86459	0.85744	0.85092	0.66127	0.88917	0.88802	0.9072	0.81301	0	0.889	0.89166	0.88276	0.8345	0.78946	0.93896	0.82498	0.64415	0.94219	0.86163	0.84061	0.87684	0.77282	0.86023	0.76528	0.67827	0.55024	0.79853	0.93314	0.82485	0.82793	0.90419	0.93047	0.91247	0.79717
Pedicia_vetusta__GEMI01022000.1 (Diptera)	0.90734	0.85279	0.82659	0.91133	0.86116	0.86211	0.86018	0.86187	0.86517	0.67551	0.55807	0.6129	0.88899	0.88514	0.87259	0.8685	0.88843	0.89985	0.69494	0.88914	0.89016	0.88215	0.85945	0	0.88702	0.85971	0.91076	0.89659	0.91424	0.86733	0.8928	0.6882	0.8977	0.89912	0.87231	0.89238	0.87098	0.90251	0.83807	0.74368	0.58762	0.9079	0.88616	0.86465	0.87048	0.88842	0.88309	0.85651	0.90344
Pedicia_vetusta__GEMI01027227.1 (Diptera)	0.94019	0.82049	0.79046	0.91478	0.86449	0.86735	0.8637	0.86881	0.85713	0.64834	0.40169	0.57452	0.88216	0.87854	0.86474	0.86814	0.8771	0.88006	0.80258	0.88015	0.87672	0.8682	0.86762	0	0.88047	0.86259	0.89421	0.88597	0.93308	0.865	0.8586	0.67939	0.88705	0.88244	0.85493	0.88017	0.82831	0.8823	0.81526	0.72309	0.54816	0.8745	0.88131	0.83855	0.8553	0.88071	0.86424	0.85545	0.86469
Pedicia_vetusta__GEMI01022270.1 (Diptera)	0.9087	0.85918	0.84094	0.91444	0.88384	0.88158	0.88522	0.88742	0.87752	0.68919	0.54985	0.61983	0.89922	0.89015	0.89556	0.87477	0.89795	0.89464	0.69352	0.8874	0.88822	0.87867	0.86451	0	0.9009	0.87585	0.909	0.89345	0.91512	0.88882	0.87755	0.7126	0.90629	0.91447	0.88313	0.91272	0.86053	0.90359	0.87034	0.76781	0.60054	0.89013	0.89426	0.86718	0.876	0.90165	0.88725	0.88275	0.887
Pelecinus_polyturator__GBVU01001399.1 (Hymenoptera)	0.78099	0.81045	0.81655	0.77671	0.7756	0.7738	0.75956	0.74825	0.90226	0.65059	0.52179	0.55592	0.84005	0.88388	0.82009	0.87489	0.8682	0.84601	0.67538	0.90027	0.89098	0.9105	0.81735	0	0.88388	0.89042	0.88871	0.84238	0.78834	0.91608	0.84201	0.63069	0.92908	0.85638	0.83701	0.86965	0.77093	0.86175	0.7489	0.66513	0.54254	0.80529	0.90702	0.82971	0.83839	0.89941	0.9125	0.90073	0.80638
Pemphredon_lugens__GBQH01013483.1 (Hymenoptera)	0.76707	0.79735	0.80647	0.75852	0.78768	0.79165	0.77271	0.76091	0.92087	0.65724	0.5102	0.5456	0.8171	0.85328	0.80658	0.85084	0.83776	0.82224	0.64313	0.86685	0.86543	0.88198	0.799	0	0.8637	0.87934	0.86779	0.81197	0.77348	0.92276	0.81209	0.62389	0.92258	0.83871	0.82601	0.86377	0.76292	0.84517	0.74025	0.66385	0.53506	0.78672	0.92545	0.81229	0.81293	0.88537	0.91616	0.91657	0.78231
Pemphredon_lugens__GBQH01005299.1 (Hymenoptera)	0.61946	0.60159	0.60632	0.63435	0.62394	0.622	0.61893	0.6211	0.61831	0.67161	0.42585	0.71248	0.63339	0.62499	0.63389	0.58972	0.61401	0.62879	0.36148	0.6213	0.60297	0.56336	0.57116	0	0.61455	0.6013	0.63478	0.59406	0.62766	0.59497	0.60886	0.67547	0.61905	0.63314	0.61324	0.60843	0.66184	0.64101	0.65691	0.68917	0.72286	0.6079	0.61913	0.59028	0.56727	0.59552	0.60945	0.58408	0.59669
Pepsis_grossa__GAXS01039540.1 (Hymenoptera)	0.75996	0.81147	0.79871	0.74137	0.77154	0.77152	0.75708	0.7476	0.90301	0.66245	0.49814	0.5478	0.81499	0.85195	0.79772	0.83763	0.84391	0.81655	0.63718	0.89568	0.86116	0.89231	0.78569	0	0.87135	0.87662	0.86835	0.80512	0.76738	0.90599	0.8131	0.62011	0.91627	0.82043	0.80245	0.85904	0.75061	0.84133	0.73568	0.65513	0.53817	0.77955	0.90606	0.81801	0.80418	0.87142	0.89707	0.89213	0.78842
Pepsis_grossa__GAXS01049020.1 (Hymenoptera)	0.77669	0.81252	0.80606	0.76415	0.77424	0.77095	0.75805	0.74998	0.89602	0.66083	0.52338	0.56111	0.83764	0.87183	0.8095	0.87059	0.85784	0.85048	0.6624	0.89432	0.8699	0.89884	0.81485	0	0.88772	0.86283	0.87864	0.83383	0.77959	0.89274	0.83015	0.6395	0.90811	0.85428	0.8361	0.85822	0.77334	0.85591	0.74856	0.67152	0.55538	0.80656	0.89667	0.81834	0.83915	0.88127	0.91872	0.8824	0.80653
Pergagrapta_polita__GBWZ01027732.1 (Hymenoptera)	0.7661	0.80721	0.80662	0.76611	0.76515	0.76726	0.75888	0.75041	0.91493	0.67018	0.52024	0.55698	0.83885	0.8748	0.81436	0.86876	0.85629	0.84666	0.65688	0.88946	0.87912	0.89675	0.81449	0	0.88326	0.88125	0.88157	0.83205	0.77435	0.89936	0.8312	0.63345	0.91929	0.85307	0.83032	0.85841	0.75989	0.84523	0.7488	0.66713	0.5445	0.78454	0.92815	0.82456	0.83054	0.90414	0.92118	0.90742	0.78365
Pergagrapta_polita__GBWZ01027731.1 (Hymenoptera)	0.78294	0.81266	0.81205	0.7783	0.7727	0.77632	0.76224	0.75604	0.91148	0.65029	0.51955	0.55721	0.84209	0.86702	0.82428	0.87054	0.85311	0.84621	0.65727	0.88493	0.87872	0.90319	0.81155	0	0.88902	0.87713	0.87437	0.84194	0.78411	0.92082	0.83548	0.63966	0.93784	0.85189	0.83179	0.85789	0.76842	0.86568	0.75708	0.66212	0.54544	0.79767	0.92786	0.83354	0.83703	0.89922	0.93646	0.895	0.79419
Perilampus_aeneus__GBLT01024739.1 (Hymenoptera)	0.78186	0.81141	0.7983	0.7713	0.78031	0.77909	0.76476	0.75837	0.89713	0.65779	0.51712	0.5594	0.8324	0.85161	0.81728	0.85615	0.84759	0.83846	0.65389	0.89081	0.87383	0.89664	0.7952	0	0.88144	0.87818	0.86693	0.82343	0.78912	0.93822	0.83485	0.6345	0.92342	0.8432	0.82239	0.88048	0.77216	0.85533	0.75656	0.66788	0.54714	0.80238	0.92005	0.81432	0.82433	0.90917	0.9225	0.90683	0.79969
Periplaneta_americana__GAWS02039420.1 (Blattodea)	0.72422	0.73938	0.74184	0.69906	0.69945	0.70732	0.71686	0.71474	0.76308	0.56349	0.50666	0.50806	0.77297	0.79784	0.7393	0.80062	0.77205	0.78846	0.61582	0.80488	0.80862	0.80162	0.74978	0	0.77223	0.76494	0.8167	0.76051	0.71795	0.77149	0.73713	0.56779	0.79368	0.77028	0.75567	0.73831	0.76135	0.73933	0.67849	0.60065	0.50114	0.74788	0.77529	0.76693	0.80812	0.76574	0.77573	0.75682	0.74973
Periplaneta_americana__GAWS02039997.1 (Blattodea)	0.75752	0.79799	0.79751	0.75357	0.74418	0.74809	0.73145	0.72497	0.88781	0.64425	0.52094	0.53673	0.80379	0.87316	0.77899	0.85721	0.8376	0.84342	0.65382	0.87734	0.86753	0.89872	0.79871	0	0.8457	0.84398	0.88149	0.81748	0.76017	0.87698	0.80483	0.60498	0.9121	0.8277	0.81237	0.83606	0.74646	0.82778	0.71883	0.63418	0.52494	0.78663	0.89448	0.83154	0.82501	0.86672	0.90454	0.86476	0.78097
Periplaneta_americana__GEIF01024694.1 (Blattodea)	0.72936	0.73567	0.7583	0.71157	0.71144	0.71425	0.71733	0.71641	0.76462	0.56501	0.5304	0.51396	0.77729	0.81468	0.75132	0.816	0.79867	0.80171	0.62862	0.82332	0.81588	0.81695	0.76977	0	0.78531	0.7752	0.84227	0.77962	0.72718	0.78002	0.74849	0.57804	0.80403	0.78586	0.77577	0.74875	0.75689	0.75179	0.6964	0.61712	0.50949	0.75945	0.7883	0.78757	0.81163	0.77409	0.78707	0.76679	0.75885
Periplaneta_americana__GEIF01010587.1 (Blattodea)	0.72692	0.75325	0.754	0.70979	0.71415	0.72091	0.73311	0.73066	0.76604	0.5781	0.53545	0.51504	0.77934	0.80746	0.75164	0.80943	0.78785	0.80311	0.61957	0.82671	0.82031	0.81061	0.76531	0	0.77954	0.77354	0.83329	0.77045	0.72775	0.78324	0.74954	0.58672	0.80234	0.7894	0.77496	0.75602	0.77878	0.75143	0.69859	0.62083	0.51879	0.75995	0.78588	0.77677	0.81035	0.7829	0.78812	0.77388	0.76336
Periplaneta_americana__GEIF01010585.1 (Blattodea)	0.72478	0.74541	0.75338	0.70627	0.70538	0.71017	0.71188	0.71586	0.77066	0.57508	0.52734	0.51807	0.77982	0.79952	0.7468	0.80956	0.78579	0.80289	0.61843	0.81731	0.81502	0.80746	0.76131	0	0.78301	0.7724	0.83142	0.77148	0.72001	0.77736	0.74696	0.58318	0.798	0.78091	0.77127	0.74649	0.75526	0.74906	0.69163	0.61614	0.51742	0.7539	0.78455	0.78558	0.80919	0.77441	0.78983	0.76327	0.7613
Periplaneta_americana__GEIF01010583.1 (Blattodea)	0.72066	0.73486	0.74318	0.69903	0.7014	0.70377	0.71319	0.71575	0.75305	0.55782	0.51205	0.50491	0.77963	0.79608	0.74484	0.79688	0.77497	0.79197	0.61696	0.80725	0.80545	0.7979	0.75602	0	0.76991	0.76386	0.81805	0.76634	0.71942	0.75865	0.73807	0.5665	0.78284	0.76848	0.76406	0.73402	0.7529	0.73505	0.68659	0.60949	0.50481	0.73606	0.76882	0.7672	0.80533	0.76447	0.77527	0.75292	0.74464
Periplaneta_americana__GEIF01025733.1 (Blattodea)	0.74085	0.78893	0.77602	0.72901	0.73848	0.73753	0.72865	0.7243	0.86371	0.63772	0.52122	0.53887	0.79334	0.84042	0.77569	0.84478	0.83205	0.83093	0.64402	0.86211	0.85834	0.87671	0.79623	0	0.83939	0.83201	0.85892	0.8113	0.74463	0.87052	0.80007	0.60922	0.90424	0.82984	0.81364	0.8268	0.73821	0.80939	0.70565	0.64501	0.53777	0.7763	0.87411	0.79625	0.81265	0.84985	0.89385	0.86267	0.77524
Periplaneta_americana__GFCQ01023328.1 (Blattodea)	0.78142	0.86511	0.82058	0.78854	0.77844	0.78634	0.79725	0.79498	0.81088	0.64847	0.52668	0.59004	0.81921	0.82013	0.82038	0.85894	0.83029	0.84496	0.66252	0.86084	0.84112	0.8456	0.80341	0	0.86081	0.82019	0.84662	0.81988	0.7996	0.82999	0.8186	0.68107	0.86238	0.84057	0.81787	0.83864	0.81478	0.85845	0.81316	0.68133	0.57447	0.84377	0.8301	0.82201	0.8238	0.84046	0.8303	0.82355	0.83362
Perla_marginata__GATV02033232.1 (Plecoptera)	0.75508	0.81373	0.81023	0.74439	0.73398	0.73765	0.72025	0.7135	0.86061	0.64985	0.52819	0.53258	0.801	0.88125	0.77615	0.8661	0.85858	0.84773	0.65699	0.90964	0.88526	0.92245	0.80142	0	0.85878	0.848	0.89584	0.81886	0.75435	0.85317	0.80458	0.61141	0.902	0.83006	0.80245	0.83048	0.74201	0.83104	0.72419	0.64479	0.52822	0.78958	0.87878	0.86121	0.83978	0.84025	0.8671	0.85595	0.78974
Peruphasma_schultei__GAWJ02045197.1 (Phasmatodea)	0.77132	0.82063	0.78862	0.76181	0.77656	0.7785	0.76658	0.76325	0.88911	0.6656	0.4929	0.55496	0.8052	0.83582	0.79056	0.83279	0.83913	0.8201	0.64614	0.85536	0.8423	0.87841	0.77325	0	0.85489	0.84037	0.85756	0.80281	0.78094	0.8635	0.84528	0.63371	0.90802	0.8261	0.79453	0.86251	0.78076	0.85889	0.73841	0.66553	0.5419	0.82187	0.86763	0.81492	0.80867	0.86303	0.88211	0.86506	0.81737
Peruphasma_schultei__GAWJ02047056.1 (Phasmatodea)	0.8471	0.84896	0.80894	0.83242	0.81233	0.81541	0.82801	0.81931	0.87464	0.66144	0.55356	0.60663	0.87455	0.87639	0.85353	0.88169	0.87377	0.92458	0.70255	0.89318	0.88483	0.89833	0.85611	0	0.87715	0.8644	0.9005	0.8809	0.85866	0.87334	0.88145	0.69262	0.90103	0.89727	0.86136	0.88105	0.8596	0.89516	0.81175	0.71272	0.59039	0.91345	0.87127	0.85425	0.86888	0.88089	0.87865	0.86828	0.91265
[truncated: 383 more rows]
[truncated: 1,258 more columns]
