# Supplementary material for: Transcriptomes reveal expression of hemoglobins throughout insects and other Hexapoda
Source: PLoS One. 2020 Jun 5;15(6):e0234272. doi: 10.1371/journal.pone.0234272 (PMC7274415; doi:10.1371/journal.pone.0234272)
Supplement: S8 File — (XLSX) [file pone.0234272.s017.xlsx]

## Sheet: itasser-tmalign-exemplars
ROW has priority - TMalign calculation uses row value as template	Acerentomon_sp._AD-2013__GAXE02041270.1 (Protura)	Anurida_maritima__GAUE02021378.1 (Poduromorpha)	Folsomia_candida__GASX02031932.1 (Entomobryomorpha)	Occasjapyx_japonicus__GAXJ02020824.1 (Diplura)	Meinertellus_cundinamarcensis__GAUG02046144.1 (Archaeognatha)	Machilis_hrabei__GAUM02028425.1 (Archaeognatha)	Thermobia_domestica__GASN02053782.1 (Zygentoma)	Atelura_formicaria__GAYJ02037127.1 (Zygentoma)	Ceuthophilus_sp._AD-2013__GAUX02043165.1 (Orthoptera)	Acheta_domesticus__GDVN01011935.1 (Orthoptera)	Tanzaniophasma_sp._AD-2013__GAXB02029719.1 (Mantophasmatodea)	Grylloblatta_bifratrilecta__GAWP02046080.1 (Grylloblattodea)	Grylloblatta_bifratrilecta__GAWP02044431.1 (Grylloblattodea)	Galloisiana_yuasai__GAWN02041646.1 (Grylloblattodea)	Galloisiana_yuasai__GAWN02033262.1 (Grylloblattodea)	Haploembia_palaui__GAZA02094583.1 (Embioptera)	Aposthonia_japonica__GAWU02034859.1 (Embioptera)	Carausius_morosus__GFAX01027723.1 (Phasmatodea)	Aretaon_asperrimus__GAWC01050447.1 (Phasmatodea)	Metallyticus_splendidus__GATB02032537.1 (Mantodea)	Mantis_religiosa__GASW02024218.1-1 (Mantodea)	Mastotermes_darwiniensis__GAZE02155359.1 (Blattodea)	Cryptocercus_wrighti__GAZN02050637.1 (Blattodea)	Coptotermes_gestroi__GCET01005225.1 (Blattodea)	Blaberus_atropos__GAYD02043394.1 (Blattodea)	Thrips_palmi__GAXC02022568.1 (Thysanoptera)	Gynaikothrips_ficorum__GAXG02083174.1 (Thysanoptera)	Essigella_californica__GAZF02030055.1 (Hemiptera)	Cuerna_arida__GECZ01008605.1 (Hemiptera)	Ectopsocus_briggsi__GAPT02028287.1 (Psocoptera)	Cotesia_vestalis__GAUP02017492.1 (Hymenoptera)	Chalybion_californicum__GBOM01017475.1 (Hymenoptera)	Ammobates_syriacus__GBMX01017590.1 (Hymenoptera)	Alastor_atropos__GBTG01006537.1 (Hymenoptera)	Acantholyda_hieroglyphica__GBKM01024428.1 (Hymenoptera)	Subilla_sp._AD-2014__GAUI02046575.1 (Raphidioptera)	Corydalus_cornutus__GATG02010693.1 (Megaloptera)	Chrysopa_pallens__GAGF01044653.1 (Neuroptera)	Euroleon_nostras__GAXW02016827.1 (Neuroptera)	Stylops_melittae__GAZM02010098.1 (Strepsiptera)	Brassicogethes_aeneus__GAPE01032825.1 (Coleoptera)	Anorus_arizonicus__GDLJ01018218.1 (Coleoptera)	Anoplophora_chinensis__GFXC01010732.1 (Coleoptera)	Rhyacophila_fasciata__GAXX02032398.1 (Trichoptera)	Heliconius_cydno__GGKC01043581.1 (Lepidoptera)	Dryadaula_visaliella__GENH01032468.1 (Lepidoptera)	Amyelois_transitella__GDGN01062511.1 (Lepidoptera)	Bombyx_mori__GFCY01030639.1 (Lepidoptera)	Oropsylla_silantiewi__GAWY01007310.1 (Siphonaptera)
Acerentomon_sp._AD-2013__GAXE02041270.1 (Protura)	1	0.92289	0.91495	0.92073	0.90489	0.93719	0.88243	0.91955	0.91608	0.94215	0.9198	0.93508	0.92229	0.936	0.89427	0.88957	0.89272	0.88317	0.88699	0.92728	0.91211	0.93182	0.91878	0.92043	0.91181	0.92443	0.88569	0.89416	0.9261	0.83948	0.90603	0.90064	0.89706	0.89955	0.89943	0.90445	0.9153	0.92305	0.89821	0.82515	0.82822	0.93671	0.89802	0.81874	0.79776	0.80273	0.84628	0.78927	0.85096
Anurida_maritima__GAUE02021378.1 (Poduromorpha)	0.9067	1	0.89289	0.91537	0.91055	0.93272	0.87904	0.91321	0.91485	0.92705	0.91505	0.91412	0.91396	0.92613	0.8934	0.88972	0.88507	0.88459	0.89647	0.92332	0.91262	0.91991	0.9185	0.91703	0.90087	0.90724	0.85088	0.8795	0.89353	0.84341	0.91055	0.89494	0.90306	0.8987	0.89967	0.89731	0.90788	0.92171	0.90551	0.86658	0.83836	0.91889	0.89505	0.82516	0.78978	0.80328	0.84081	0.79412	0.85008
Folsomia_candida__GASX02031932.1 (Entomobryomorpha)	0.95539	0.94901	1	0.95902	0.95146	0.96036	0.93188	0.94324	0.94945	0.95749	0.93839	0.94486	0.95819	0.95794	0.94253	0.93613	0.9323	0.92757	0.94184	0.9585	0.95161	0.95117	0.94541	0.95307	0.93034	0.93932	0.91734	0.93618	0.95031	0.8896	0.94492	0.93785	0.95424	0.93616	0.94321	0.94673	0.93478	0.95186	0.95151	0.86661	0.87635	0.94214	0.93842	0.86843	0.82583	0.83812	0.8872	0.82922	0.89308
Occasjapyx_japonicus__GAXJ02020824.1 (Diplura)	0.9044	0.91537	0.90178	1	0.93154	0.94518	0.90334	0.93549	0.93196	0.92346	0.94311	0.91581	0.94633	0.93543	0.91306	0.91094	0.90884	0.90858	0.92627	0.95263	0.93538	0.92516	0.92711	0.94035	0.91311	0.93456	0.86981	0.88835	0.9072	0.87335	0.92366	0.92181	0.91991	0.91592	0.92447	0.9215	0.92103	0.93041	0.92373	0.83107	0.86353	0.92318	0.89754	0.84426	0.809	0.81989	0.86108	0.8125	0.87808
Meinertellus_cundinamarcensis__GAUG02046144.1 (Archaeognatha)	0.82634	0.8465	0.8313	0.86591	1	0.91128	0.834	0.90668	0.93349	0.85281	0.89421	0.9075	0.92648	0.93047	0.86724	0.90688	0.90313	0.8903	0.88972	0.92434	0.92845	0.93189	0.92016	0.90161	0.89535	0.88333	0.79227	0.80237	0.82681	0.83593	0.89478	0.90111	0.90669	0.89434	0.90917	0.93039	0.89909	0.90667	0.89969	0.77706	0.82808	0.87256	0.83217	0.78078	0.74092	0.74227	0.78665	0.74188	0.8125
Machilis_hrabei__GAUM02028425.1 (Archaeognatha)	0.83695	0.84805	0.82013	0.85931	0.89227	1	0.82209	0.91096	0.90906	0.84803	0.8894	0.89653	0.91045	0.92132	0.84934	0.87605	0.87157	0.87314	0.88736	0.9129	0.90177	0.91833	0.90625	0.87608	0.89509	0.87816	0.78419	0.80334	0.8104	0.81431	0.87413	0.86358	0.86207	0.85572	0.86855	0.91328	0.88949	0.91018	0.88153	0.76066	0.82535	0.88472	0.81133	0.78329	0.74625	0.75266	0.78824	0.7463	0.79443
Thermobia_domestica__GASN02053782.1 (Zygentoma)	0.7988	0.8102	0.80743	0.83193	0.82536	0.83072	1	0.8288	0.82775	0.82412	0.82174	0.82675	0.83304	0.83076	0.88963	0.81417	0.81645	0.83342	0.85181	0.82699	0.82631	0.82694	0.82284	0.83017	0.8184	0.8293	0.75667	0.79101	0.79716	0.82894	0.80981	0.81142	0.82757	0.82201	0.80995	0.83927	0.80814	0.85135	0.83827	0.78049	0.82149	0.80207	0.81623	0.87996	0.84294	0.81313	0.87856	0.80116	0.85238
Atelura_formicaria__GAYJ02037127.1 (Zygentoma)	0.82643	0.83615	0.81172	0.85576	0.89232	0.9158	0.82449	1	0.89926	0.84308	0.89277	0.89706	0.91509	0.91441	0.84487	0.87475	0.87878	0.87335	0.87821	0.88849	0.89956	0.90062	0.8982	0.87699	0.87506	0.87106	0.78474	0.7903	0.81527	0.80887	0.86971	0.86604	0.86416	0.84538	0.86112	0.90569	0.87263	0.90657	0.88921	0.76027	0.81842	0.8572	0.80819	0.77239	0.73847	0.74608	0.78049	0.73953	0.80911
Ceuthophilus_sp._AD-2013__GAUX02043165.1 (Orthoptera)	0.82208	0.83636	0.81552	0.85211	0.91857	0.91388	0.82342	0.89926	1	0.8308	0.88	0.89173	0.92996	0.91987	0.85122	0.9012	0.90416	0.87515	0.8868	0.90929	0.92595	0.92027	0.90284	0.88051	0.88291	0.86442	0.78266	0.79629	0.81278	0.82699	0.87934	0.88143	0.88203	0.87766	0.89168	0.92595	0.90294	0.89863	0.88704	0.76188	0.82242	0.86409	0.82	0.7744	0.7335	0.73854	0.77697	0.73776	0.79921
Acheta_domesticus__GDVN01011935.1 (Orthoptera)	0.82293	0.82624	0.80062	0.82203	0.81755	0.83048	0.79954	0.82148	0.80934	1	0.82916	0.84798	0.81974	0.85154	0.79608	0.79403	0.79727	0.79316	0.79333	0.82359	0.81646	0.82895	0.83114	0.81947	0.83436	0.81672	0.761	0.7778	0.79814	0.75551	0.80607	0.81123	0.80912	0.80926	0.80309	0.81225	0.82543	0.83804	0.80769	0.73839	0.75545	0.83067	0.81262	0.74534	0.72143	0.72704	0.77774	0.71957	0.76313
Tanzaniophasma_sp._AD-2013__GAXB02029719.1 (Mantophasmatodea)	0.82651	0.83781	0.80739	0.86205	0.88019	0.89405	0.8175	0.89277	0.88	0.85108	1	0.8805	0.89284	0.90879	0.83846	0.85649	0.85803	0.85733	0.8654	0.8751	0.88641	0.89708	0.89727	0.86506	0.87067	0.86714	0.79004	0.787	0.81794	0.80695	0.85581	0.86399	0.85622	0.85479	0.86127	0.88046	0.89103	0.89273	0.86911	0.75872	0.80264	0.86452	0.80832	0.77276	0.73108	0.74118	0.77858	0.74848	0.79016
Grylloblatta_bifratrilecta__GAWP02046080.1 (Grylloblattodea)	0.80909	0.80657	0.78315	0.80826	0.8616	0.86921	0.79392	0.86519	0.86011	0.83934	0.84963	1	0.85372	0.88596	0.82727	0.82609	0.82875	0.82552	0.83003	0.8582	0.86906	0.8762	0.85543	0.83678	0.88285	0.84004	0.75287	0.77026	0.7826	0.76963	0.8266	0.82992	0.82488	0.81845	0.82391	0.85914	0.85389	0.87423	0.84363	0.72839	0.78228	0.87192	0.78299	0.74907	0.71505	0.70669	0.74194	0.7063	0.76399
Grylloblatta_bifratrilecta__GAWP02044431.1 (Grylloblattodea)	0.8321	0.8404	0.82735	0.86947	0.91649	0.92013	0.83304	0.91995	0.93494	0.84611	0.89758	0.88975	1	0.93064	0.85367	0.89659	0.89579	0.88237	0.88986	0.90288	0.92831	0.917	0.89877	0.89448	0.87908	0.8736	0.7944	0.80955	0.83092	0.8309	0.87708	0.88485	0.88234	0.8834	0.89765	0.93001	0.90111	0.9245	0.90793	0.76853	0.81526	0.86259	0.82504	0.7785	0.73769	0.74734	0.78577	0.7444	0.80432
Galloisiana_yuasai__GAWN02041646.1 (Grylloblattodea)	0.80962	0.81643	0.79269	0.82471	0.88251	0.89328	0.79737	0.88199	0.88701	0.84277	0.87639	0.88596	0.8924	1	0.8176	0.86914	0.86639	0.84981	0.85088	0.86501	0.88377	0.90232	0.88946	0.85302	0.86635	0.84154	0.75659	0.76638	0.78832	0.79363	0.84331	0.84444	0.84808	0.84254	0.85007	0.88812	0.87611	0.8979	0.85482	0.73996	0.78076	0.86196	0.79339	0.745	0.70963	0.7106	0.74995	0.71084	0.77161
Galloisiana_yuasai__GAWN02033262.1 (Grylloblattodea)	0.80476	0.8186	0.81114	0.83598	0.85377	0.85377	0.88492	0.84487	0.85122	0.81665	0.83846	0.85712	0.84923	0.84725	1	0.82757	0.82767	0.86456	0.8616	0.85206	0.84795	0.858	0.84627	0.8466	0.83746	0.8381	0.76139	0.79253	0.80143	0.83433	0.84139	0.83321	0.8478	0.83952	0.84	0.854	0.84488	0.87063	0.85804	0.78011	0.82236	0.83427	0.80545	0.83832	0.79932	0.78699	0.83761	0.79552	0.82421
Haploembia_palaui__GAZA02094583.1 (Embioptera)	0.82081	0.83608	0.82633	0.85594	0.9168	0.90436	0.83158	0.89844	0.92596	0.83751	0.87944	0.87892	0.91622	0.92617	0.84975	1	0.94018	0.87926	0.89298	0.90062	0.92304	0.90403	0.91173	0.88397	0.88958	0.875	0.81276	0.81931	0.82166	0.8385	0.90219	0.89861	0.8861	0.88538	0.90309	0.92409	0.8941	0.89328	0.88669	0.78089	0.83119	0.85258	0.83665	0.78585	0.74757	0.73648	0.77675	0.72965	0.8043
Aposthonia_japonica__GAWU02034859.1 (Embioptera)	0.82346	0.83199	0.82351	0.85406	0.91301	0.89966	0.83392	0.90263	0.92899	0.84081	0.8811	0.8819	0.91531	0.92315	0.84964	0.94018	1	0.89468	0.89105	0.8959	0.91882	0.90665	0.90259	0.88694	0.88354	0.86071	0.81061	0.81714	0.81646	0.84343	0.90431	0.9051	0.89616	0.8918	0.90654	0.92609	0.90012	0.89904	0.88586	0.78041	0.83675	0.85422	0.83627	0.78607	0.75223	0.74758	0.78576	0.73261	0.8118
Carausius_morosus__GFAX01027723.1 (Phasmatodea)	0.80757	0.82332	0.8117	0.84549	0.8903	0.89145	0.8424	0.88715	0.88896	0.82677	0.87086	0.8686	0.89165	0.89484	0.87851	0.86989	0.88511	1	0.92632	0.88372	0.88422	0.90585	0.8806	0.86139	0.86252	0.86181	0.76794	0.79697	0.80361	0.84601	0.86871	0.8544	0.85395	0.85947	0.86554	0.8933	0.8738	0.90642	0.88757	0.77027	0.85164	0.8521	0.8095	0.79659	0.76653	0.7648	0.80931	0.75241	0.82664
Aretaon_asperrimus__GAWC01050447.1 (Phasmatodea)	0.81507	0.83814	0.82757	0.86557	0.89448	0.91108	0.86585	0.89698	0.90574	0.83158	0.88389	0.87829	0.90414	0.90075	0.88031	0.88817	0.88628	0.93137	1	0.90307	0.90161	0.90788	0.89532	0.86694	0.87148	0.88255	0.77587	0.81714	0.81524	0.85528	0.88148	0.86593	0.86742	0.86341	0.86866	0.90892	0.88995	0.91003	0.90716	0.78305	0.86724	0.85809	0.82065	0.82624	0.78025	0.78283	0.82388	0.77572	0.84828
Metallyticus_splendidus__GATB02032537.1 (Mantodea)	0.855	0.86719	0.84619	0.89447	0.93445	0.94311	0.84455	0.91258	0.93427	0.86887	0.89856	0.91379	0.92256	0.92169	0.87464	0.90062	0.8959	0.89314	0.90794	1	0.9317	0.91943	0.9235	0.90049	0.91498	0.90703	0.81197	0.82851	0.84632	0.8385	0.91951	0.90616	0.8931	0.89206	0.90764	0.92873	0.91453	0.90854	0.89431	0.77848	0.84697	0.90031	0.84703	0.79339	0.7576	0.75673	0.79846	0.7576	0.81891
Mantis_religiosa__GASW02024218.1-1 (Mantodea)	0.82802	0.84374	0.82669	0.86466	0.92347	0.91617	0.83063	0.90917	0.9359	0.84714	0.89576	0.91063	0.93334	0.92659	0.85677	0.90813	0.90402	0.87964	0.89214	0.91667	1	0.92384	0.91947	0.88802	0.88938	0.87648	0.79014	0.8059	0.82569	0.82621	0.89581	0.89336	0.88899	0.8828	0.89449	0.92382	0.90806	0.90857	0.89996	0.7639	0.82912	0.87168	0.82914	0.78271	0.74114	0.73819	0.78327	0.73976	0.80723
Mastotermes_darwiniensis__GAZE02155359.1 (Blattodea)	0.81924	0.82471	0.80046	0.82928	0.89798	0.90412	0.80587	0.88213	0.9013	0.83323	0.87874	0.88965	0.89313	0.91648	0.84052	0.86207	0.8645	0.87336	0.87081	0.87686	0.89526	1	0.90018	0.86372	0.88238	0.85513	0.76344	0.77725	0.79069	0.80732	0.86951	0.85794	0.85785	0.85658	0.86648	0.88855	0.88627	0.90765	0.86898	0.75296	0.81787	0.86797	0.801	0.76317	0.72579	0.73074	0.769	0.73794	0.78448
Cryptocercus_wrighti__GAZN02050637.1 (Blattodea)	0.82138	0.83615	0.80867	0.84346	0.90092	0.90625	0.81435	0.89353	0.89813	0.84872	0.89259	0.88163	0.88939	0.91762	0.84191	0.88303	0.87437	0.86254	0.87219	0.89429	0.90506	0.9143	1	0.87786	0.88397	0.85419	0.76826	0.78312	0.80176	0.8133	0.89467	0.87972	0.86883	0.86074	0.87341	0.90741	0.89551	0.89745	0.86194	0.75214	0.81527	0.86021	0.81359	0.76941	0.72894	0.72851	0.77838	0.74228	0.79488
Coptotermes_gestroi__GCET01005225.1 (Blattodea)	0.86362	0.87606	0.85593	0.89818	0.9269	0.92009	0.86175	0.91583	0.91992	0.87848	0.90319	0.90628	0.92976	0.92461	0.88337	0.89887	0.90179	0.88495	0.88602	0.9156	0.91778	0.92127	0.92185	1	0.89629	0.89359	0.82068	0.83853	0.85341	0.86014	0.90416	0.91247	0.9135	0.91506	0.9142	0.92496	0.91386	0.91899	0.90055	0.79656	0.83484	0.89609	0.85484	0.81064	0.76692	0.77101	0.81346	0.77731	0.84405
Blaberus_atropos__GAYD02043394.1 (Blattodea)	0.80327	0.80872	0.78461	0.81882	0.86371	0.88128	0.79799	0.85731	0.86484	0.83862	0.85319	0.89621	0.85668	0.87951	0.82086	0.84852	0.8429	0.83243	0.8364	0.87278	0.86246	0.88238	0.87051	0.84107	1	0.83404	0.74952	0.77294	0.78063	0.78414	0.85673	0.84148	0.83486	0.82391	0.8401	0.86764	0.86376	0.87915	0.82933	0.72755	0.80442	0.86758	0.78902	0.76285	0.73466	0.73986	0.76329	0.73237	0.78218
Thrips_palmi__GAXC02022568.1 (Thysanoptera)	0.84865	0.84881	0.82639	0.87359	0.88806	0.90166	0.84256	0.8896	0.88289	0.85621	0.88553	0.8892	0.88769	0.89088	0.85574	0.87031	0.85615	0.86635	0.88255	0.90214	0.88582	0.89115	0.87663	0.87454	0.86894	1	0.80095	0.81125	0.84103	0.81963	0.86798	0.87014	0.86184	0.85878	0.86619	0.88546	0.89561	0.88227	0.86546	0.7775	0.82807	0.89619	0.83225	0.7975	0.76413	0.76618	0.80232	0.75956	0.80773
Gynaikothrips_ficorum__GAXG02083174.1 (Thysanoptera)	0.9361	0.91443	0.92896	0.93602	0.91678	0.92811	0.88019	0.92273	0.92073	0.91851	0.92978	0.91812	0.93047	0.92353	0.89192	0.93092	0.92837	0.88569	0.8903	0.93013	0.91934	0.91651	0.90638	0.92436	0.89725	0.921	1	0.91277	0.94091	0.85746	0.93431	0.93032	0.91812	0.91793	0.93135	0.91986	0.89982	0.90175	0.89923	0.86267	0.84325	0.91325	0.91177	0.81567	0.79586	0.7986	0.83755	0.78079	0.85242
Essigella_californica__GAZF02030055.1 (Hemiptera)	0.94539	0.94637	0.94823	0.95669	0.92768	0.95155	0.92326	0.92854	0.93753	0.9394	0.92494	0.94166	0.94874	0.93515	0.93129	0.93841	0.93524	0.92048	0.9408	0.94941	0.93841	0.93298	0.92424	0.94512	0.92679	0.9331	0.91277	1	0.9393	0.90331	0.95463	0.94768	0.94676	0.93807	0.94196	0.93923	0.9282	0.93839	0.94146	0.87653	0.89844	0.9487	0.94125	0.86198	0.8471	0.84118	0.88645	0.8217	0.90118
Cuerna_arida__GECZ01008605.1 (Hemiptera)	0.94886	0.93153	0.93275	0.94635	0.92734	0.92814	0.90138	0.92909	0.92644	0.93458	0.93301	0.92476	0.94353	0.93265	0.91179	0.91231	0.90608	0.89954	0.90871	0.93958	0.93149	0.91921	0.91767	0.93135	0.90611	0.93888	0.91203	0.91053	1	0.85229	0.92026	0.92648	0.91236	0.91562	0.91686	0.9334	0.92634	0.92402	0.91819	0.84505	0.84282	0.92331	0.91706	0.83831	0.81579	0.81876	0.86293	0.81229	0.86936
Ectopsocus_briggsi__GAPT02028287.1 (Psocoptera)	0.82515	0.84341	0.83815	0.87335	0.89695	0.89248	0.90193	0.88098	0.90182	0.84454	0.8794	0.86768	0.90136	0.89643	0.91146	0.89031	0.8954	0.90876	0.91482	0.89004	0.891	0.89815	0.89107	0.89935	0.8704	0.87433	0.79973	0.84121	0.8187	1	0.89237	0.89545	0.90577	0.90518	0.9082	0.90145	0.88477	0.90856	0.89743	0.82286	0.90167	0.86773	0.84635	0.86265	0.82747	0.8242	0.87812	0.82102	0.90113
Cotesia_vestalis__GAUP02017492.1 (Hymenoptera)	0.8496	0.86962	0.84813	0.88203	0.91956	0.91772	0.84051	0.90824	0.91828	0.86471	0.89296	0.8945	0.91095	0.91364	0.87775	0.91726	0.91936	0.89237	0.90076	0.93488	0.92575	0.92714	0.94004	0.90416	0.91307	0.88698	0.82886	0.84661	0.84274	0.85411	1	0.93453	0.92024	0.91272	0.93001	0.92515	0.90331	0.90995	0.90186	0.80169	0.86312	0.89969	0.86542	0.78689	0.75957	0.758	0.81009	0.75161	0.82055
Chalybion_californicum__GBOM01017475.1 (Hymenoptera)	0.8449	0.85511	0.8426	0.88056	0.92617	0.90639	0.84175	0.90439	0.9206	0.87014	0.90162	0.89802	0.91947	0.9146	0.86902	0.91356	0.92021	0.87737	0.88472	0.9212	0.92319	0.91446	0.92357	0.91247	0.89622	0.88913	0.82565	0.84094	0.84792	0.85722	0.93453	1	0.93265	0.93191	0.93966	0.92775	0.91938	0.91417	0.89531	0.78231	0.84768	0.89208	0.86001	0.78587	0.75876	0.75649	0.79634	0.74694	0.82912
Ammobates_syriacus__GBMX01017590.1 (Hymenoptera)	0.84152	0.86248	0.85593	0.87867	0.93213	0.90526	0.85912	0.90246	0.9214	0.86787	0.89366	0.89263	0.91698	0.91954	0.88482	0.9008	0.9111	0.87715	0.88661	0.90797	0.91867	0.91483	0.91218	0.9135	0.88926	0.88066	0.81578	0.83998	0.83587	0.86644	0.92024	0.93265	1	0.9293	0.93356	0.91883	0.90963	0.91051	0.90642	0.80037	0.85267	0.88471	0.87092	0.80212	0.76818	0.76016	0.81623	0.76038	0.83333
Alastor_atropos__GBTG01006537.1 (Hymenoptera)	0.8439	0.85856	0.84105	0.87506	0.91918	0.8981	0.85313	0.88225	0.91673	0.86815	0.89206	0.88532	0.91795	0.91289	0.87611	0.90004	0.90657	0.88281	0.88226	0.90687	0.91213	0.91321	0.90348	0.91506	0.87687	0.87744	0.81571	0.83307	0.83871	0.86598	0.91272	0.93191	0.9293	1	0.92869	0.91454	0.91073	0.90015	0.89284	0.7931	0.84021	0.87685	0.85589	0.7931	0.76059	0.76035	0.81066	0.75585	0.83051
Acantholyda_hieroglyphica__GBKM01024428.1 (Hymenoptera)	0.84368	0.85945	0.84683	0.88296	0.93456	0.9119	0.84042	0.89906	0.93141	0.86128	0.89899	0.89142	0.93307	0.92119	0.87652	0.91817	0.92169	0.88911	0.88754	0.92277	0.92428	0.92388	0.91667	0.9142	0.89493	0.88505	0.82622	0.83608	0.83978	0.86883	0.93001	0.93966	0.93356	0.92869	1	0.92577	0.91271	0.90607	0.89129	0.80084	0.84462	0.8868	0.85533	0.78837	0.74907	0.75363	0.79253	0.75304	0.81924
Subilla_sp._AD-2014__GAUI02046575.1 (Raphidioptera)	0.80871	0.8175	0.80998	0.8392	0.91072	0.91328	0.83054	0.90097	0.9211	0.82927	0.87588	0.88594	0.92019	0.91604	0.84959	0.89479	0.89675	0.87488	0.88528	0.89942	0.90929	0.90238	0.90741	0.88081	0.88106	0.86245	0.77808	0.79398	0.81398	0.82266	0.88125	0.8836	0.87503	0.87111	0.88179	1	0.88914	0.89986	0.87851	0.75669	0.82431	0.85227	0.81408	0.7788	0.73961	0.73139	0.77609	0.73274	0.80763
Corydalus_cornutus__GATG02010693.1 (Megaloptera)	0.79766	0.80665	0.78045	0.81766	0.85841	0.86703	0.78037	0.84677	0.87556	0.8212	0.86414	0.85814	0.86903	0.88057	0.8198	0.84436	0.8498	0.83489	0.84572	0.86361	0.87129	0.87736	0.873	0.84871	0.85518	0.85071	0.74437	0.76604	0.78794	0.78883	0.83967	0.85364	0.84465	0.84542	0.84771	0.86686	1	0.8686	0.8418	0.70989	0.7818	0.84047	0.7888	0.74834	0.70991	0.7147	0.75017	0.71927	0.75915
Chrysopa_pallens__GAGF01044653.1 (Neuroptera)	0.80816	0.82156	0.79651	0.82927	0.86938	0.89158	0.82492	0.88355	0.87569	0.83804	0.87	0.8831	0.89596	0.90711	0.84816	0.84727	0.85274	0.86922	0.86787	0.8621	0.87598	0.90298	0.87909	0.8572	0.87473	0.84233	0.74931	0.77712	0.79016	0.81118	0.84906	0.85263	0.84895	0.84003	0.84565	0.88138	0.87301	1	0.89532	0.75195	0.81354	0.85572	0.79386	0.78638	0.73972	0.74797	0.78266	0.75265	0.80187
Euroleon_nostras__GAXW02016827.1 (Neuroptera)	0.81224	0.83354	0.82241	0.84993	0.89017	0.89072	0.83827	0.89386	0.89167	0.83329	0.87365	0.87904	0.90793	0.89079	0.86259	0.86794	0.86715	0.87826	0.89265	0.87563	0.89521	0.89191	0.87089	0.86702	0.85041	0.85201	0.77114	0.80435	0.81077	0.82711	0.86836	0.86225	0.8725	0.85969	0.8586	0.8877	0.8722	0.92377	1	0.77856	0.83704	0.84533	0.82256	0.79247	0.74819	0.75928	0.79902	0.75307	0.81477
Stylops_melittae__GAZM02010098.1 (Strepsiptera)	0.85422	0.91339	0.86145	0.87518	0.87795	0.87707	0.89261	0.87181	0.87361	0.86634	0.86937	0.86522	0.87679	0.87972	0.89726	0.87229	0.87158	0.8701	0.88108	0.86936	0.86619	0.8817	0.86586	0.87647	0.84898	0.87381	0.84745	0.86097	0.85498	0.86697	0.88207	0.85896	0.88108	0.87189	0.88092	0.87195	0.83377	0.88579	0.88957	1	0.86462	0.86026	0.87407	0.84235	0.82092	0.81053	0.85897	0.80188	0.86625
Brassicogethes_aeneus__GAPE01032825.1 (Coleoptera)	0.79633	0.81996	0.8075	0.84431	0.86859	0.88436	0.87341	0.87237	0.87623	0.82575	0.85457	0.86228	0.86389	0.86121	0.8778	0.86273	0.86866	0.89423	0.90619	0.87917	0.87403	0.88936	0.87279	0.85311	0.87379	0.86411	0.7696	0.8176	0.79191	0.88128	0.88188	0.86591	0.87131	0.85833	0.86285	0.88286	0.8569	0.89043	0.88807	0.8032	1	0.85555	0.82773	0.84667	0.82939	0.82105	0.86081	0.79985	0.87953
Anorus_arizonicus__GDLJ01018218.1 (Coleoptera)	0.82707	0.82693	0.79735	0.83119	0.84546	0.87543	0.78586	0.84401	0.85061	0.83933	0.85118	0.89013	0.84468	0.8798	0.82172	0.81727	0.81895	0.82614	0.82736	0.86275	0.84919	0.87244	0.85139	0.84491	0.87206	0.86377	0.76471	0.79205	0.79752	0.78507	0.84805	0.841	0.83426	0.82706	0.83632	0.84347	0.85339	0.86447	0.82813	0.73934	0.79159	1	0.80352	0.74787	0.72071	0.72073	0.76568	0.72884	0.76043
Anoplophora_chinensis__GFXC01010732.1 (Coleoptera)	0.89802	0.911	0.89867	0.91356	0.91098	0.90704	0.90093	0.89807	0.91254	0.92852	0.89781	0.90193	0.91312	0.91621	0.89445	0.90629	0.90539	0.88505	0.89275	0.91763	0.91269	0.90974	0.90997	0.91049	0.89397	0.90584	0.86314	0.89043	0.89504	0.86102	0.92225	0.91613	0.92838	0.9115	0.91118	0.91016	0.90451	0.90598	0.90963	0.84416	0.86077	0.90871	1	0.82627	0.81662	0.79875	0.85791	0.79113	0.8642
Rhyacophila_fasciata__GAXX02032398.1 (Trichoptera)	0.76422	0.783	0.7772	0.80076	0.79274	0.81201	0.90389	0.7961	0.7983	0.78705	0.79655	0.79811	0.79843	0.79443	0.865	0.78992	0.79014	0.809	0.83507	0.79742	0.79858	0.80225	0.79702	0.80225	0.80161	0.80565	0.72433	0.76371	0.76557	0.81628	0.77882	0.77793	0.79381	0.78495	0.7803	0.80683	0.79328	0.83206	0.81301	0.75908	0.81941	0.78201	0.77144	1	0.86523	0.8637	0.893	0.86164	0.84443
Heliconius_cydno__GGKC01043581.1 (Lepidoptera)	0.74472	0.74994	0.74071	0.76763	0.75208	0.77312	0.86523	0.76096	0.75587	0.76124	0.75322	0.7615	0.7562	0.75623	0.82424	0.75138	0.75608	0.77831	0.78844	0.76142	0.75587	0.76263	0.75467	0.75916	0.77158	0.77194	0.70703	0.75016	0.74509	0.78374	0.75178	0.75109	0.76027	0.75281	0.74152	0.7658	0.75196	0.7813	0.7673	0.74042	0.80259	0.75335	0.76224	0.86523	1	0.83763	0.87374	0.79903	0.81726
Dryadaula_visaliella__GENH01032468.1 (Lepidoptera)	0.7503	0.76304	0.75243	0.77804	0.75328	0.77947	0.83441	0.76868	0.76077	0.76681	0.76354	0.75178	0.76611	0.7564	0.81125	0.74015	0.75135	0.77644	0.79096	0.76051	0.75274	0.76718	0.75376	0.7633	0.77719	0.77387	0.71071	0.74675	0.74853	0.78093	0.75033	0.7489	0.75252	0.75274	0.74609	0.75684	0.75695	0.78999	0.77867	0.73271	0.79473	0.75312	0.7465	0.8637	0.83763	1	0.8707	0.87833	0.81642
Amyelois_transitella__GDGN01062511.1 (Lepidoptera)	0.79269	0.80126	0.79661	0.82003	0.80303	0.82191	0.90747	0.80916	0.80554	0.82617	0.80714	0.79586	0.81055	0.80485	0.86935	0.7849	0.79403	0.82656	0.83728	0.8068	0.8036	0.81347	0.81099	0.80919	0.80707	0.81502	0.74593	0.78735	0.79017	0.83452	0.80581	0.7922	0.81187	0.80637	0.78841	0.80853	0.80051	0.83304	0.82462	0.77649	0.83696	0.80575	0.80371	0.89786	0.87843	0.87543	1	0.85105	0.86375
Bombyx_mori__GFCY01030639.1 (Lepidoptera)	0.73512	0.7514	0.74134	0.76773	0.74919	0.7685	0.81746	0.75762	0.75601	0.75429	0.7671	0.74724	0.75917	0.7525	0.81565	0.72965	0.73261	0.75989	0.77969	0.7576	0.75063	0.77069	0.76424	0.76572	0.76466	0.76332	0.69285	0.72767	0.73926	0.77426	0.74056	0.73597	0.74897	0.74469	0.74192	0.75441	0.75787	0.79078	0.76821	0.72137	0.77079	0.7574	0.73658	0.85714	0.79506	0.87371	0.84227	1	0.7905
Oropsylla_silantiewi__GAWY01007310.1 (Siphonaptera)	0.84613	0.85963	0.85192	0.88816	0.88175	0.87979	0.93924	0.89252	0.8813	0.86146	0.87068	0.87233	0.88182	0.88113	0.91129	0.86365	0.87234	0.89808	0.91809	0.8789	0.88061	0.88233	0.8806	0.89251	0.87892	0.87154	0.80452	0.84925	0.84465	0.91188	0.86689	0.87604	0.88108	0.87802	0.86541	0.89557	0.85969	0.90911	0.8945	0.83151	0.91111	0.84915	0.85931	0.90308	0.87329	0.87221	0.92023	0.84736	1
Ceratophyllus_gallinae__GAWK02008448.1 (Siphonaptera)	0.85231	0.86538	0.86518	0.88488	0.87156	0.88018	0.95069	0.87977	0.87528	0.8759	0.87036	0.86718	0.87645	0.87302	0.92602	0.8589	0.87251	0.90388	0.91909	0.87264	0.87596	0.88198	0.87468	0.87788	0.8619	0.87595	0.80732	0.85576	0.85244	0.91048	0.86287	0.86464	0.87497	0.86656	0.8661	0.88344	0.85737	0.90669	0.89201	0.84135	0.91461	0.85186	0.86691	0.91383	0.88476	0.88085	0.93284	0.8555	0.95875
Nannochorista_philpotti__GADB01009262.1 (Mecoptera)	0.87932	0.8818	0.88036	0.89902	0.87996	0.90053	0.94863	0.89019	0.88842	0.88365	0.88675	0.88336	0.89323	0.88991	0.93112	0.87069	0.87965	0.9171	0.92414	0.88451	0.88595	0.89363	0.88519	0.88835	0.88054	0.88974	0.82954	0.87572	0.87288	0.9138	0.88258	0.87439	0.88533	0.8832	0.87407	0.8953	0.87903	0.91581	0.90686	0.85056	0.91691	0.877	0.87869	0.90116	0.89978	0.88122	0.93028	0.84186	0.94925
Bittacus_pilicornis__GATH02010706.1 (Mecoptera)	0.89244	0.89959	0.90056	0.92351	0.90802	0.91935	0.9537	0.91264	0.91302	0.91239	0.90049	0.90145	0.91974	0.91786	0.92799	0.90968	0.91524	0.91269	0.93262	0.91766	0.91747	0.91429	0.91127	0.91889	0.90543	0.91358	0.84921	0.89822	0.88722	0.92136	0.91225	0.91917	0.92526	0.91393	0.90719	0.92474	0.90331	0.9297	0.92372	0.85382	0.92055	0.89552	0.92011	0.90405	0.88781	0.86227	0.9229	0.84211	0.93717
Amenia_sp._RSM006__GGGW01004792.1 (Diptera)	0.85769	0.84926	0.86444	0.85256	0.85598	0.86586	0.88614	0.84667	0.8656	0.84784	0.85596	0.86417	0.86837	0.85759	0.90225	0.85005	0.84969	0.86658	0.88043	0.85193	0.85577	0.8693	0.85481	0.86401	0.84408	0.85882	0.82711	0.85906	0.85104	0.85495	0.85134	0.85195	0.86464	0.86099	0.85119	0.88001	0.86337	0.88112	0.86679	0.81667	0.85161	0.85444	0.84456	0.85847	0.83558	0.81772	0.86218	0.8091	0.8745
Anopheles_sinensis__GAFE01006213.1 (Diptera)	0.95083	0.93651	0.94811	0.93941	0.92335	0.93263	0.89522	0.91768	0.92505	0.94152	0.92092	0.93216	0.93537	0.93147	0.89945	0.93191	0.9206	0.89254	0.90681	0.93692	0.92744	0.91901	0.9163	0.93057	0.90469	0.93669	0.92987	0.94469	0.95028	0.86449	0.94554	0.94709	0.93618	0.93588	0.93589	0.93417	0.9235	0.91871	0.92969	0.8856	0.83948	0.93645	0.94191	0.82617	0.82533	0.81034	0.85561	0.78514	0.86536
Bactrocera_kraussi__GFNT01036726.1 (Diptera)	0.86994	0.86792	0.88392	0.8717	0.86645	0.886	0.91596	0.86006	0.87784	0.86521	0.86046	0.86708	0.87917	0.86995	0.92724	0.85744	0.85414	0.88352	0.89354	0.87189	0.86539	0.87755	0.87484	0.87705	0.86107	0.87551	0.83233	0.87001	0.86479	0.87416	0.86669	0.85657	0.87507	0.87027	0.85994	0.89204	0.87085	0.89733	0.87648	0.81785	0.87214	0.87662	0.85788	0.8837	0.8536	0.83933	0.88889	0.82382	0.89935
Bactrocera_latifrons__GDHF01020650.1 (Diptera)	0.87178	0.86971	0.88325	0.87331	0.87949	0.8846	0.91237	0.87225	0.87528	0.87206	0.86615	0.87377	0.88146	0.87356	0.92044	0.8671	0.86022	0.89514	0.89748	0.87171	0.86959	0.88574	0.87548	0.88336	0.86302	0.87817	0.8381	0.86773	0.87222	0.87352	0.87095	0.86322	0.87804	0.87398	0.86224	0.89343	0.86774	0.89964	0.88293	0.83279	0.86961	0.87244	0.8603	0.87778	0.84614	0.83557	0.88467	0.8214	0.8991
Bactrocera_latifrons__GDHF01021969.1 (Diptera)	0.89876	0.89283	0.9037	0.91664	0.89231	0.90435	0.93637	0.90902	0.89967	0.89069	0.90663	0.89871	0.90644	0.88962	0.93533	0.8794	0.87872	0.90512	0.91519	0.89295	0.89396	0.90044	0.8941	0.90226	0.88241	0.89958	0.86594	0.88905	0.90447	0.89518	0.87998	0.8798	0.89212	0.88461	0.87445	0.90285	0.8818	0.92272	0.90441	0.84187	0.89622	0.89417	0.87792	0.89788	0.86564	0.86859	0.91377	0.84707	0.92652
Dmel_glob1 ()	0.87267	0.85665	0.87778	0.87237	0.86624	0.87894	0.90169	0.86216	0.87549	0.86352	0.86174	0.86646	0.87689	0.86476	0.90714	0.86283	0.8605	0.88368	0.88475	0.86488	0.86462	0.87785	0.87084	0.87165	0.86095	0.86982	0.83987	0.87224	0.85969	0.86789	0.8687	0.86362	0.87366	0.87162	0.85769	0.87803	0.86153	0.89215	0.86711	0.81916	0.87297	0.87507	0.86444	0.85865	0.84593	0.82795	0.87252	0.80224	0.89458
[truncated: 9 more columns]
